# Supplementary material for: Differential microRNA and Target Gene Expression in Scots Pine (Pinus sylvestris L.) Needles in Response to Methyl Jasmonate Treatment
Source: Genes (Basel). 2024 Dec 27;16(1):26. doi: 10.3390/genes16010026 (PMC11765084; doi:10.3390/genes16010026)
Supplement: Supplementary file 1 [file genes-16-00026-s001.zip]

Archive with 6 entries (6 files):
- Supplementary_file5.pdf
- supplementary_file6.xlsx
- Supplementary_file1.xlsx
- Supplementary_file2.xlsx
- Supplementary_file3.xlsx
- Supplementary_file4.xlsx
