# Supplementary material for: Differential microRNA and Target Gene Expression in Scots Pine (Pinus sylvestris L.) Needles in Response to Methyl Jasmonate Treatment
Source: Genes (Basel). 2024 Dec 27;16(1):26. doi: 10.3390/genes16010026 (PMC11765084; doi:10.3390/genes16010026)
Supplement: Supplementary file 1 [file genes-16-00026-s001.zip › supplementary_file6.xlsx]

## Sheet: transcriptome_expression
Transcriptome expression values
Name	Chromosome	Region	Identifier	study vs. control - Max group means	study vs. control - Fold change	study vs. control - Log fold change	study vs. control - P-value	study vs. control - FDR p-value	study vs. control - Bonferroni	Feature ID	Database	Database identifier	Database symbol	Qualifier	GO biological process	GO cellular component	GO molecular function	Database object name	Synonym	Database object type	Taxon ID	Date	Assigned by	Annotation extension	Gene product form ID	Sm3-5_repeated_224.bam [Sm3] (single) trimmed (GE) - Total counts	Sm3-5_repeated_224.bam [Sm3] (single) trimmed (GE) - RPKM	Sm3-5_repeated_224.bam [Sm3] (single) trimmed (GE) - TPM	Sm3-5_repeated_224.bam [Sm3] (single) trimmed (GE) - CPM	Sm3-5_repeated_224.bam [Sm4] (single) trimmed (GE) - Total counts	Sm3-5_repeated_224.bam [Sm4] (single) trimmed (GE) - RPKM	Sm3-5_repeated_224.bam [Sm4] (single) trimmed (GE) - TPM	Sm3-5_repeated_224.bam [Sm4] (single) trimmed (GE) - CPM	Sm3-5_repeated_224.bam [Sm5] (single) trimmed (GE) - Total counts	Sm3-5_repeated_224.bam [Sm5] (single) trimmed (GE) - RPKM	Sm3-5_repeated_224.bam [Sm5] (single) trimmed (GE) - TPM	Sm3-5_repeated_224.bam [Sm5] (single) trimmed (GE) - CPM	Sm6_non-barcoded_215.bam [Sm6 non-barcoded] (single) trimmed (GE) - Total counts	Sm6_non-barcoded_215.bam [Sm6 non-barcoded] (single) trimmed (GE) - RPKM	Sm6_non-barcoded_215.bam [Sm6 non-barcoded] (single) trimmed (GE) - TPM	Sm6_non-barcoded_215.bam [Sm6 non-barcoded] (single) trimmed (GE) - CPM	Sm7_225.bam [Sm7 jauns] (single) trimmed (GE) - Total counts	Sm7_225.bam [Sm7 jauns] (single) trimmed (GE) - RPKM	Sm7_225.bam [Sm7 jauns] (single) trimmed (GE) - TPM	Sm7_225.bam [Sm7 jauns] (single) trimmed (GE) - CPM
comp1410589_c0_seq1	comp1410589_c0_seq1	1..353		0	#NUM!	#NUM!	#NUM!	#NUM!	#NUM!																	0	0	0	0	0	0	0	0	0	0	0	0	0	0	0	0	0	0	0	0
comp1662305_c0_seq1	comp1662305_c0_seq1	1..342		0	#NUM!	#NUM!	#NUM!	#NUM!	#NUM!																	0	0	0	0	0	0	0	0	0	0	0	0	0	0	0	0	0	0	0	0
comp2860198_c0_seq1	comp2860198_c0_seq1	1..493		0	#NUM!	#NUM!	#NUM!	#NUM!	#NUM!																	0	0	0	0	0	0	0	0	0	0	0	0	0	0	0	0	0	0	0	0
comp48793_c0_seq1	comp48793_c0_seq1	1..2202		3.8454	3.15937	1.65964	0.283687	0.865633	1																	16	5.54891	12.0542	11.4475	5	2.14188	4.39015	4.83468	0	0	0	0	0	0	0	0	21	4.25387	8.66662	7.27327
comp48793_c0_seq2	comp48793_c0_seq2	1..2131		1.48093	-53.1838	-5.73292	0.143387	0.865633	1																	0	0	0	0	0	0	0	0	9	3.37733	7.80007	8.57627	7	1.06546	2.22564	2.55513	0	0	0	0
comp48793_c0_seq3	comp48793_c0_seq3	1..1493		0	#NUM!	#NUM!	#NUM!	#NUM!	#NUM!																	0	0	0	0	0	0	0	0	0	0	0	0	0	0	0	0	0	0	0	0
comp48793_c0_seq4	comp48793_c0_seq4	1..1422		0	#NUM!	#NUM!	#NUM!	#NUM!	#NUM!																	0	0	0	0	0	0	0	0	0	0	0	0	0	0	0	0	0	0	0	0
comp48929_c0_seq1	comp48929_c0_seq1	1..1208		82.5886	1.33546	0.417337	0.318791	0.865633	1																	118	74.5968	162.051	84.425	116	90.5803	185.66	112.165	84	55.6066	128.426	80.0452	165	44.3037	92.546	60.228	233	86.0343	175.282	80.6987
comp48929_c0_seq2	comp48929_c0_seq2	1..964		174.951	1.00471	0.00677368	0.987373	0.996036	1																	249	197.255	428.509	178.151	156	152.648	312.877	150.842	130	107.84	249.061	123.879	585	196.835	411.168	213.536	435	201.277	410.072	150.661
comp48447_c0_seq1	comp48447_c0_seq1	1..1612		6.54869	-122.057	-6.93141	0.072108	0.865633	1																	0	0	0	0	0	0	0	0	0	0	0	0	0	0	0	0	71	19.6461	40.0259	24.5906
comp48447_c0_seq2	comp48447_c0_seq2	1..1591		17.7736	2.09563	1.06738	0.314123	0.865633	1																	58	27.8396	60.4777	41.497	13	7.70755	15.7979	12.5702	28	14.0735	32.5033	26.6817	34	6.93157	14.4794	12.4106	0	0	0	0
comp49605_c0_seq1	comp49605_c0_seq1	1..2173		7.85529	1.07565	0.10521	0.889717	0.966346	1																	20	7.02871	15.2689	14.3093	20	8.68187	17.795	19.3387	20	7.36011	16.9985	19.0584	36	5.3736	11.2249	13.1406	46	9.44236	19.2374	15.9319
comp49789_c0_seq1	comp49789_c0_seq1	1..1527		1.39651	-36.4391	-5.18742	0.195979	0.865633	1																	0	0	0	0	0	0	0	0	8	4.18953	9.67588	7.62335	0	0	0	0	0	0	0	0
comp49789_c0_seq2	comp49789_c0_seq2	1..1500		0	#NUM!	#NUM!	#NUM!	#NUM!	#NUM!																	0	0	0	0	0	0	0	0	0	0	0	0	0	0	0	0	0	0	0	0
comp49789_c0_seq3	comp49789_c0_seq3	1..1418		0	#NUM!	#NUM!	#NUM!	#NUM!	#NUM!																	0	0	0	0	0	0	0	0	0	0	0	0	0	0	0	0	0	0	0	0
comp49789_c0_seq4	comp49789_c0_seq4	1..1391		3.56855	3.23881	1.69547	0.306587	0.865633	1																	13	7.13709	15.5044	9.30106	0	0	0	0	0	0	0	0	4	0.932729	1.94838	1.46007	7	2.24467	4.57318	2.42442
comp49789_c0_seq5	comp49789_c0_seq5	1..1285		0	#NUM!	#NUM!	#NUM!	#NUM!	#NUM!																	0	0	0	0	0	0	0	0	0	0	0	0	0	0	0	0	0	0	0	0
comp49789_c0_seq6	comp49789_c0_seq6	1..1258		0	#NUM!	#NUM!	#NUM!	#NUM!	#NUM!																	0	0	0	0	0	0	0	0	0	0	0	0	0	0	0	0	0	0	0	0
comp49789_c0_seq7	comp49789_c0_seq7	1..1176		0	#NUM!	#NUM!	#NUM!	#NUM!	#NUM!																	0	0	0	0	0	0	0	0	0	0	0	0	0	0	0	0	0	0	0	0
comp49789_c0_seq8	comp49789_c0_seq8	1..1149		0	#NUM!	#NUM!	#NUM!	#NUM!	#NUM!																	0	0	0	0	0	0	0	0	0	0	0	0	0	0	0	0	0	0	0	0
comp49897_c0_seq1	comp49897_c0_seq1	1..2104		2.63582	-7.26999	-2.86195	0.0906278	0.865633	1																	2	0.725921	1.57696	1.43093	0	0	0	0	6	2.28045	5.26678	5.71751	31	4.77902	9.98289	11.3156	4	0.848002	1.72768	1.38538
comp48918_c0_seq1	comp48918_c0_seq1	1..808		13.12	4.23617	2.08276	0.148017	0.865633	1																	8	7.56108	16.4254	5.72373	16	18.6789	38.2856	15.471	4	3.95879	9.14299	3.81167	0	0	0	0	11	6.07245	12.3717	3.80981
comp49134_c0_seq1	comp49134_c0_seq1	1..1600		4.9692	1.494	0.579185	0.634038	0.865633	1																	6	2.86376	6.22112	4.2928	12	7.07464	14.5007	11.6032	3	1.49939	3.46291	2.85876	24	4.86535	10.1632	8.76043	9	2.50902	5.11176	3.11712
comp49278_c0_seq1	comp49278_c0_seq1	1..2175		1.54837	-1.19218	-0.253606	0.859124	0.954945	1																	3	1.05334	2.28823	2.1464	4	1.73478	3.55572	3.86774	3	1.103	2.54743	2.85876	10	1.49129	3.11517	3.65018	10	2.0508	4.17819	3.46346
comp48186_c0_seq1	comp48186_c0_seq1	1..3456		3.62637	2.33391	1.22275	0.259501	0.865633	1																	18	3.97744	8.64045	12.8784	12	3.2753	6.71327	11.6032	8	1.8511	4.2752	7.62335	8	0.750825	1.5684	2.92014	19	2.45224	4.99606	6.58058
comp49355_c0_seq1	comp49355_c0_seq1	1..1269		1.28882	-20.8446	-4.3816	0.267817	0.865633	1																	0	0	0	0	0	0	0	0	0	0	0	0	0	0	0	0	11	3.86646	7.87733	3.80981
comp49355_c0_seq2	comp49355_c0_seq2	1..983		9.48224	2.14027	1.0978	0.41332	0.865633	1																	17	13.2069	28.6902	12.1629	6	5.75759	11.8012	5.80161	7	5.69454	13.1518	6.67043	0	0	0	0	18	8.16773	16.6405	6.23423
comp49498_c0_seq1	comp49498_c0_seq1	1..1628		4.10979	-78.1218	-6.28765	0.107751	0.865633	1																	0	0	0	0	0	0	0	0	0	0	0	0	0	0	0	0	45	12.3294	25.1192	15.5856
comp49498_c0_seq2	comp49498_c0_seq2	1..1509		8.36484	1.67378	0.743113	0.549238	0.865633	1																	17	8.60329	18.6895	12.1629	13	8.12638	16.6564	12.5702	12	6.35925	14.687	11.435	30	6.44844	13.4702	10.9505	0	0	0	0
comp49504_c0_seq1	comp49504_c0_seq1	1..1739		9.97065	1.05503	0.0772876	0.921164	0.979269	1																	17	7.46542	16.2176	12.1629	23	12.4759	25.5714	22.2395	26	11.9561	27.613	24.7759	29	5.40905	11.299	10.5855	44	11.2859	22.9933	15.2392
comp49228_c0_seq1	comp49228_c0_seq1	1..1055		12.3056	4.38564	2.13279	0.188304	0.865633	1																	34	24.6111	53.4643	24.3259	0	0	0	0	0	0	0	0	22	6.76383	14.129	8.0304	0	0	0	0
comp49228_c0_seq3	comp49228_c0_seq3	1..1025		16.9816	1.55514	0.637043	0.577531	0.865633	1																	11	8.19547	17.8035	7.87013	28	25.7678	52.8154	27.0742	21	16.3836	37.8386	20.0113	0	0	0	0	40	17.4068	35.4637	13.8538
comp49770_c0_seq1	comp49770_c0_seq1	1..1376		2.56105	-1.52803	-0.611677	0.690394	0.882761	1																	2	1.10998	2.41129	1.43093	3	2.05658	4.21531	2.90081	1	0.58116	1.34221	0.952919	4	0.942897	1.96962	1.46007	19	6.1591	12.5482	6.58058
comp48808_c0_seq1	comp48808_c0_seq1	1..1257		138.799	1.04603	0.0649209	0.877423	0.961436	1																	284	172.539	374.818	203.192	140	105.06	215.337	135.371	187	118.965	274.755	178.196	430	110.957	231.779	156.958	455	161.458	328.946	157.587
comp48808_c1_seq1	comp48808_c1_seq1	1..1025		78.0299	1.44416	0.530229	0.267045	0.865633	1																	123	91.6403	199.076	88.0024	70	64.4195	132.039	67.6855	90	70.2155	162.165	85.7627	140	44.3024	92.5432	51.1025	80	34.8136	70.9274	27.7077
comp49499_c0_seq1	comp49499_c0_seq1	1..840		4.59718	-2.60362	-1.38052	0.380637	0.865633	1																	3	2.72739	5.92488	2.1464	1	1.12296	2.30169	0.966936	1	0.951996	2.19867	0.952919	25	9.65347	20.1651	9.12545	6	3.18606	6.49112	2.07808
comp48754_c0_seq1	comp48754_c0_seq1	1..677		4.0669	-47.6524	-5.57448	0.156341	0.865633	1																	0	0	0	0	0	0	0	0	1	1.18121	2.72804	0.952919	23	11.0195	23.0186	8.39541	0	0	0	0
comp49339_c0_seq1	comp49339_c0_seq1	1..1604		2.18436	2.37012	1.24496	0.425955	0.865633	1																	3	1.42831	3.1028	2.1464	5	2.94041	6.02688	4.83468	2	0.997103	2.30285	1.90584	1	0.202217	0.422412	0.365018	6	1.66851	3.39934	2.07808
comp49432_c0_seq1	comp49432_c0_seq1	1..354		0	#NUM!	#NUM!	#NUM!	#NUM!	#NUM!																	0	0	0	0	0	0	0	0	0	0	0	0	0	0	0	0	0	0	0	0
comp49432_c0_seq2	comp49432_c0_seq2	1..331		0	#NUM!	#NUM!	#NUM!	#NUM!	#NUM!																	0	0	0	0	0	0	0	0	0	0	0	0	0	0	0	0	0	0	0	0
comp49980_c0_seq1	comp49980_c0_seq1	1..2054		37.6344	-1.94258	-0.957971	0.233186	0.865633	1																	0	0	0	0	81	37.1987	76.245	78.3218	71	27.6422	63.8407	67.6572	214	33.7937	70.5917	78.1139	237	51.4672	104.857	82.084
comp49980_c0_seq2	comp49980_c0_seq2	1..2020		9.26232	254.303	7.99041	0.00184219	0.240753	1																	49	18.5246	40.2422	35.0579	0	0	0	0	0	0	0	0	0	0	0	0	0	0	0	0
comp48088_c0_seq1	comp48088_c0_seq1	1..1326		1.79566	-34.0171	-5.08819	0.184324	0.865633	1																	0	0	0	0	0	0	0	0	3	1.80922	4.17847	2.85876	5	1.22306	2.55486	1.82509	7	2.35471	4.79736	2.42442
comp48622_c0_seq1	comp48622_c0_seq1	1..1275		39.9148	-1.55271	-0.634784	0.221817	0.865633	1																	55	32.9426	71.5632	39.3506	24	17.756	36.3938	23.2065	35	21.9519	50.6988	33.3522	130	33.0716	69.0834	47.4523	185	64.7208	131.859	64.074
comp48806_c0_seq1	comp48806_c0_seq1	1..2353		5.39301	1.1208	0.164534	0.854037	0.952102	1																	11	3.57006	7.75547	7.87013	18	7.21595	14.7903	17.4048	13	4.4181	10.2038	12.3879	31	4.27329	8.92648	11.3156	27	5.11828	10.4277	9.35135
comp49901_c0_seq1	comp49901_c0_seq1	1..4323		3.15086	-1.04075	-0.0576254	0.948483	0.985513	1																	25	4.41631	9.59383	17.8867	7	1.52741	3.13069	6.76855	8	1.47985	3.41778	7.62335	32	2.40097	5.0154	11.6806	54	5.57174	11.3516	18.7027
comp48464_c0_seq1	comp48464_c0_seq1	1..4061		8.27711	-1.40627	-0.491872	0.410317	0.865633	1																	20	3.76099	8.17023	14.3093	35	8.12976	16.6633	33.8427	29	5.71057	13.1888	27.6346	84	6.70917	14.0148	30.6615	113	12.4116	25.2868	39.1371
comp48044_c0_seq1	comp48044_c0_seq1	1..1852		0.764	20.3669	4.34815	0.101779	0.865633	1																	0	0	0	0	3	1.528	3.13189	2.90081	0	0	0	0	0	0	0	0	0	0	0	0
comp48044_c0_seq2	comp48044_c0_seq2	1..1766		0.638646	-1.14865	-0.199943	0.917705	0.977597	1																	2	0.864857	1.87878	1.43093	0	0	0	0	2	0.905636	2.0916	1.90584	0	0	0	0	4	1.0103	2.05834	1.38538
comp48965_c0_seq1	comp48965_c0_seq1	1..435		0	#NUM!	#NUM!	#NUM!	#NUM!	#NUM!																	0	0	0	0	0	0	0	0	0	0	0	0	0	0	0	0	0	0	0	0
comp48965_c0_seq3	comp48965_c0_seq3	1..330		0	#NUM!	#NUM!	#NUM!	#NUM!	#NUM!																	0	0	0	0	0	0	0	0	0	0	0	0	0	0	0	0	0	0	0	0
comp48518_c0_seq1	comp48518_c0_seq1	1..1059		0.510476	-10.997	-3.45903	0.3742	0.865633	1																	0	0	0	0	0	0	0	0	0	0	0	0	5	1.53143	3.199	1.82509	0	0	0	0
comp48518_c0_seq3	comp48518_c0_seq3	1..594		0	#NUM!	#NUM!	#NUM!	#NUM!	#NUM!																	0	0	0	0	0	0	0	0	0	0	0	0	0	0	0	0	0	0	0	0
comp48518_c0_seq4	comp48518_c0_seq4	1..427		0	#NUM!	#NUM!	#NUM!	#NUM!	#NUM!																	0	0	0	0	0	0	0	0	0	0	0	0	0	0	0	0	0	0	0	0
comp48518_c0_seq6	comp48518_c0_seq6	1..343		0	#NUM!	#NUM!	#NUM!	#NUM!	#NUM!																	0	0	0	0	0	0	0	0	0	0	0	0	0	0	0	0	0	0	0	0
comp49222_c0_seq1	comp49222_c0_seq1	1..1221		34.8579	2.54573	1.34808	0.0293648	0.834866	1																	46	28.7705	62.4999	32.9115	53	40.9452	83.9241	51.2476	20	13.0987	30.252	19.0584	37	9.82899	20.5318	13.5057	50	18.2657	37.2136	17.3173
comp48237_c0_seq1	comp48237_c0_seq1	1..3397		8.74872	-1.45271	-0.538744	0.388378	0.865633	1																	30	6.74421	14.6509	21.464	18	4.99827	10.2448	17.4048	33	7.76842	17.9415	31.4463	56	5.34706	11.1695	20.441	100	13.1307	26.7518	34.6346
comp49792_c0_seq1	comp49792_c0_seq1	1..2138		58.9136	-1.24584	-0.317119	0.470193	0.865633	1																	136	48.5776	105.528	97.3034	99	43.6788	89.527	95.7266	122	45.6317	105.388	116.256	233	35.3485	73.8395	85.0492	459	95.7607	195.098	158.973
comp49792_c0_seq2	comp49792_c0_seq2	1..1995		10.1623	-279.637	-8.12741	0.0280247	0.834866	1																	0	0	0	0	0	0	0	0	0	0	0	0	83	13.4945	28.1887	30.2965	76	16.9923	34.6193	26.3223
comp49792_c0_seq3	comp49792_c0_seq3	1..1892		9.79053	-7.09204	-2.8262	0.0436126	0.865633	1																	8	3.22904	7.01465	5.72373	0	0	0	0	5	2.11331	4.88077	4.76459	159	27.2583	56.9399	58.0379	0	0	0	0
comp49460_c0_seq1	comp49460_c0_seq1	1..2250		14.8377	-1.45304	-0.539077	0.392716	0.865633	1																	50	16.9704	36.8659	35.7733	10	4.19238	8.59299	9.66936	43	15.2827	35.296	40.9755	90	12.9743	27.1019	32.8516	82	16.256	33.1191	28.4004
comp48282_c0_seq1	comp48282_c0_seq1	1..1706		18.8398	1.08951	0.123682	0.841186	0.949248	1																	57	25.5153	55.4285	40.7816	22	12.1643	24.9328	21.2726	34	15.9373	36.8078	32.3992	37	7.0347	14.6948	13.5057	117	30.5907	62.3239	40.5225
comp49406_c0_seq1	comp49406_c0_seq1	1..1368		0	#NUM!	#NUM!	#NUM!	#NUM!	#NUM!																	0	0	0	0	0	0	0	0	0	0	0	0	0	0	0	0	0	0	0	0
comp49406_c0_seq2	comp49406_c0_seq2	1..1083		3.92446	-2.49721	-1.32032	0.461606	0.865633	1																	0	0	0	0	3	2.61298	5.35574	2.90081	2	1.47678	3.41068	1.90584	0	0	0	0	25	10.2966	20.9778	8.65865
comp49406_c0_seq3	comp49406_c0_seq3	1..996		2.93093	-2.22704	-1.15513	0.541222	0.865633	1																	4	3.06694	6.66251	2.86187	0	0	0	0	0	0	0	0	27	8.7928	18.3673	9.85549	0	0	0	0
comp48281_c0_seq1	comp48281_c0_seq1	1..1593		0	#NUM!	#NUM!	#NUM!	#NUM!	#NUM!																	0	0	0	0	0	0	0	0	0	0	0	0	0	0	0	0	0	0	0	0
comp48281_c0_seq2	comp48281_c0_seq2	1..1571		0	#NUM!	#NUM!	#NUM!	#NUM!	#NUM!																	0	0	0	0	0	0	0	0	0	0	0	0	0	0	0	0	0	0	0	0
comp48281_c0_seq3	comp48281_c0_seq3	1..1458		0	#NUM!	#NUM!	#NUM!	#NUM!	#NUM!																	0	0	0	0	0	0	0	0	0	0	0	0	0	0	0	0	0	0	0	0
comp48281_c0_seq4	comp48281_c0_seq4	1..1436		0	#NUM!	#NUM!	#NUM!	#NUM!	#NUM!																	0	0	0	0	0	0	0	0	0	0	0	0	0	0	0	0	0	0	0	0
comp48281_c0_seq5	comp48281_c0_seq5	1..1429		0	#NUM!	#NUM!	#NUM!	#NUM!	#NUM!																	0	0	0	0	0	0	0	0	0	0	0	0	0	0	0	0	0	0	0	0
comp48281_c0_seq6	comp48281_c0_seq6	1..1390		0	#NUM!	#NUM!	#NUM!	#NUM!	#NUM!																	0	0	0	0	0	0	0	0	0	0	0	0	0	0	0	0	0	0	0	0
comp48281_c0_seq7	comp48281_c0_seq7	1..1368		0	#NUM!	#NUM!	#NUM!	#NUM!	#NUM!																	0	0	0	0	0	0	0	0	0	0	0	0	0	0	0	0	0	0	0	0
comp48281_c0_seq8	comp48281_c0_seq8	1..1294		0	#NUM!	#NUM!	#NUM!	#NUM!	#NUM!																	0	0	0	0	0	0	0	0	0	0	0	0	0	0	0	0	0	0	0	0
comp48281_c0_seq9	comp48281_c0_seq9	1..1226		0.606374	-1.60771	-0.685004	0.755936	0.916206	1																	1	0.622895	1.35315	0.715466	0	0	0	0	0	0	0	0	0	0	0	0	5	1.81912	3.70619	1.73173
comp48396_c0_seq1	comp48396_c0_seq1	1..3860		55.0647	-1.1928	-0.254348	0.541861	0.865633	1																	271	53.6151	116.471	193.891	159	38.8555	79.641	153.743	202	41.8483	96.6504	192.49	530	44.536	93.0313	193.46	682	78.8097	160.563	236.208
comp48625_c0_seq1	comp48625_c0_seq1	1..2125		2.79442	-2.33353	-1.22252	0.4198	0.865633	1																	6	2.15624	4.68414	4.2928	0	0	0	0	6	2.25791	5.21473	5.71751	3	0.457915	0.956539	1.09505	27	5.66744	11.5466	9.35135
comp49383_c0_seq1	comp49383_c0_seq1	1..2518		0	#NUM!	#NUM!	#NUM!	#NUM!	#NUM!																	0	0	0	0	0	0	0	0	0	0	0	0	0	0	0	0	0	0	0	0
comp49383_c0_seq2	comp49383_c0_seq2	1..2476		5.21647	-1.36539	-0.449314	0.632424	0.865633	1																	12	3.70114	8.04022	8.5856	10	3.80971	7.80865	9.66936	23	7.42833	17.156	21.9171	16	2.096	4.37834	5.84029	34	6.12506	12.4789	11.7758
comp49383_c0_seq3	comp49383_c0_seq3	1..2294		21.4025	1.06627	0.0925667	0.846246	0.949281	1																	52	17.3107	37.6052	37.2043	62	25.4942	52.2547	59.95	47	16.384	37.8394	44.7872	118	16.6844	34.8521	43.0721	129	25.083	51.1027	44.6787
comp48041_c0_seq1	comp48041_c0_seq1	1..930		26.7104	1.8501	0.887606	0.220109	0.865633	1																	28	22.9922	49.9474	20.0331	30	30.4285	62.3685	29.0081	10	8.59867	19.859	9.52919	35	12.207	25.4991	12.7756	41	19.6645	40.0635	14.2002
comp48058_c0_seq1	comp48058_c0_seq1	1..2153		0	#NUM!	#NUM!	#NUM!	#NUM!	#NUM!																	0	0	0	0	0	0	0	0	0	0	0	0	0	0	0	0	0	0	0	0
comp48058_c0_seq2	comp48058_c0_seq2	1..2088		3.99069	3.27221	1.71027	0.225648	0.865633	1																	7	2.56019	5.56167	5.00826	12	5.42118	11.1116	11.6032	6	2.29792	5.30714	5.71751	1	0.155343	0.324496	0.365018	7	1.49537	3.0466	2.42442
comp49523_c0_seq3	comp49523_c0_seq3	1..333		0	#NUM!	#NUM!	#NUM!	#NUM!	#NUM!																	0	0	0	0	0	0	0	0	0	0	0	0	0	0	0	0	0	0	0	0
comp49613_c0_seq1	comp49613_c0_seq1	1..3867		1.84161	-1.55127	-0.633449	0.616262	0.865633	1																	10	1.97484	4.29006	7.15466	1	0.243932	0.49998	0.966936	4	0.82718	1.91041	3.81167	12	1.00654	2.10256	4.38022	32	3.69112	7.5201	11.0831
comp49613_c0_seq2	comp49613_c0_seq2	1..3178		0.657265	1.24447	0.315531	0.860103	0.955221	1																	3	0.720896	1.56605	2.1464	2	0.593634	1.21675	1.93387	0	0	0	0	0	0	0	0	13	1.82462	3.71738	4.5025
comp49613_c0_seq3	comp49613_c0_seq3	1..1263		0.724681	-16.4994	-4.04434	0.297392	0.865633	1																	0	0	0	0	0	0	0	0	1	0.633156	1.4623	0.952919	6	1.54089	3.21876	2.19011	0	0	0	0
comp48747_c0_seq1	comp48747_c0_seq1	1..631		0	#NUM!	#NUM!	#NUM!	#NUM!	#NUM!																	0	0	0	0	0	0	0	0	0	0	0	0	0	0	0	0	0	0	0	0
comp48747_c0_seq2	comp48747_c0_seq2	1..581		0.458793	-3.21159	-1.68329	0.652832	0.865633	1																	0	0	0	0	0	0	0	0	1	1.37638	3.1788	0.952919	0	0	0	0	0	0	0	0
comp48220_c0_seq1	comp48220_c0_seq1	1..1760		25.9439	1.26755	0.342047	0.522012	0.865633	1																	64	27.7698	60.326	45.7898	45	24.1181	49.4341	43.5121	45	20.4463	47.2215	42.8813	106	19.5351	40.8069	38.6919	82	20.7818	42.3398	28.4004
comp49657_c0_seq1	comp49657_c0_seq1	1..2352		7.45356	-1.65307	-0.725152	0.387466	0.865633	1																	13	4.22096	9.16945	9.30106	11	4.41162	9.04237	10.6363	25	8.49996	19.631	23.823	40	5.51627	11.5229	14.6007	44	8.34445	17.0006	15.2392
comp49782_c0_seq1	comp49782_c0_seq1	1..1871		5.45314	-3.57977	-1.83987	0.112263	0.865633	1																	3	1.22448	2.66002	2.1464	4	2.01664	4.13345	3.86774	4	1.70962	3.94844	3.81167	46	7.97456	16.6581	16.7908	28	6.67524	13.5998	9.69769
comp48580_c0_seq1	comp48580_c0_seq1	1..683		0.850891	-11.9481	-3.5787	0.349513	0.865633	1																	0	0	0	0	0	0	0	0	0	0	0	0	4	1.8996	3.96807	1.46007	1	0.653073	1.33054	0.346346
comp48580_c0_seq4	comp48580_c0_seq4	1..339		0	#NUM!	#NUM!	#NUM!	#NUM!	#NUM!																	0	0	0	0	0	0	0	0	0	0	0	0	0	0	0	0	0	0	0	0
comp48199_c0_seq1	comp48199_c0_seq1	1..1348		16.753	-1.02629	-0.0374335	0.960426	0.987415	1																	41	23.2273	50.4582	29.3341	13	9.09696	18.6458	12.5702	33	19.5766	45.213	31.4463	23	5.53427	11.5605	8.39541	76	25.1482	51.2356	26.3223
comp48199_c0_seq2	comp48199_c0_seq2	1..1091		12.4562	-1.10585	-0.14515	0.870413	0.958831	1																	22	15.3994	33.453	15.7403	11	9.51066	19.4937	10.6363	9	6.59678	15.2355	8.57627	76	22.595	47.1986	27.7414	20	8.17688	16.6592	6.92692
comp48236_c0_seq1	comp48236_c0_seq1	1..2688		2.16418	1.28075	0.356984	0.800777	0.939781	1																	14	3.97744	8.64045	10.0165	1	0.350924	0.719279	0.966936	0	0	0	0	18	2.17203	4.53716	6.57032	17	2.82099	5.74735	5.88788
comp48562_c0_seq1	comp48562_c0_seq1	1..3342		1.53227	2.16152	1.11205	0.431882	0.865633	1																	6	1.37104	2.97839	4.2928	6	1.69351	3.47113	5.80161	1	0.239281	0.552628	0.952919	5	0.485273	1.01369	1.82509	9	1.20121	2.44728	3.11712
comp48562_c0_seq3	comp48562_c0_seq3	1..754		0.591577	-7.38846	-2.88527	0.450796	0.865633	1																	0	0	0	0	0	0	0	0	0	0	0	0	0	0	0	0	3	1.77473	3.61574	1.03904
comp48562_c0_seq4	comp48562_c0_seq4	1..350		1.09096	6.96428	2.79997	0.265449	0.865633	1																	1	2.18191	4.7399	0.715466	0	0	0	0	0	0	0	0	0	0	0	0	0	0	0	0
comp48324_c0_seq1	comp48324_c0_seq1	1..1642		1.6278	1.35477	0.438051	0.78929	0.934341	1																	7	3.25559	7.07233	5.00826	0	0	0	0	1	0.487014	1.12478	0.952919	5	0.987687	2.06318	1.82509	8	2.1732	4.42756	2.77077
comp49401_c0_seq1	comp49401_c0_seq1	1..624		0	#NUM!	#NUM!	#NUM!	#NUM!	#NUM!																	0	0	0	0	0	0	0	0	0	0	0	0	0	0	0	0	0	0	0	0
comp48582_c0_seq1	comp48582_c0_seq1	1..2210		0	#NUM!	#NUM!	#NUM!	#NUM!	#NUM!																	0	0	0	0	0	0	0	0	0	0	0	0	0	0	0	0	0	0	0	0
comp48582_c0_seq2	comp48582_c0_seq2	1..2129		0.538048	2.50454	1.32454	0.489123	0.865633	1																	3	1.0761	2.33767	2.1464	0	0	0	0	0	0	0	0	0	0	0	0	3	0.628533	1.28054	1.03904
comp48582_c0_seq3	comp48582_c0_seq3	1..1976		0	#NUM!	#NUM!	#NUM!	#NUM!	#NUM!																	0	0	0	0	0	0	0	0	0	0	0	0	0	0	0	0	0	0	0	0
comp48582_c0_seq4	comp48582_c0_seq4	1..1895		0	#NUM!	#NUM!	#NUM!	#NUM!	#NUM!																	0	0	0	0	0	0	0	0	0	0	0	0	0	0	0	0	0	0	0	0
comp48179_c0_seq1	comp48179_c0_seq1	1..2653		4.58006	2.25634	1.17398	0.274682	0.865633	1																	17	4.89347	10.6304	12.1629	12	4.26665	8.74522	11.6032	8	2.41139	5.5692	7.62335	15	1.8339	3.83084	5.47527	12	2.01756	4.11047	4.15615
comp49622_c0_seq1	comp49622_c0_seq1	1..4107		0	#NUM!	#NUM!	#NUM!	#NUM!	#NUM!																	0	0	0	0	0	0	0	0	0	0	0	0	0	0	0	0	0	0	0	0
comp49622_c0_seq2	comp49622_c0_seq2	1..3981		1.52089	-101.69	-6.66803	0.0880061	0.865633	1																	0	0	0	0	0	0	0	0	0	0	0	0	56	4.56266	9.53095	20.441	0	0	0	0
comp49622_c0_seq4	comp49622_c0_seq4	1..3852		2.78712	1.44828	0.534345	0.615343	0.865633	1																	17	3.37029	7.3215	12.1629	9	2.20394	4.51734	8.70242	4	0.830401	1.91784	3.81167	14	1.17887	2.46253	5.11025	33	3.82129	7.7853	11.4294
comp49971_c0_seq1	comp49971_c0_seq1	1..1102		381.229	-1.10124	-0.139134	0.741318	0.908556	1																	512	354.808	770.772	366.319	396	338.966	694.769	382.907	479	347.591	802.775	456.448	917	269.905	563.804	334.722	1300	526.192	1072.04	450.25
comp49971_c1_seq1	comp49971_c1_seq1	1..1757		5.45843	14.2576	3.83366	0.0149672	0.703742	1																	14	6.08501	13.2189	10.0165	9	4.83185	9.9037	8.70242	1	0.455137	1.05116	0.952919	3	0.553825	1.15688	1.09505	0	0	0	0
comp48589_c0_seq1	comp48589_c0_seq1	1..718		9.00917	2.40426	1.2656	0.356825	0.865633	1																	12	12.7633	27.7264	8.5856	4	5.25507	10.7712	3.86774	1	1.11376	2.57226	0.952919	11	4.96925	10.3803	4.0152	6	3.72743	7.59407	2.07808
comp48082_c0_seq1	comp48082_c0_seq1	1..4877		0	#NUM!	#NUM!	#NUM!	#NUM!	#NUM!																	0	0	0	0	0	0	0	0	0	0	0	0	0	0	0	0	0	0	0	0
comp48082_c0_seq2	comp48082_c0_seq2	1..4743		1.40169	1.66924	0.739193	0.578943	0.865633	1																	10	1.6101	3.49771	7.15466	6	1.19328	2.44582	5.80161	6	1.01161	2.33635	5.71751	3	0.205159	0.428557	1.09505	16	1.5047	3.06559	5.54154
comp48690_c0_seq1	comp48690_c0_seq1	1..1192		75.8595	1.72103	0.783273	0.0621547	0.865633	1																	138	88.4113	192.061	98.7344	80	63.3077	129.76	77.3549	60	40.2522	92.964	57.1751	154	41.9051	87.5357	56.2128	129	48.2721	98.347	44.6787
comp49647_c0_seq1	comp49647_c0_seq1	1..2470		3.63308	-1.52953	-0.613093	0.576772	0.865633	1																	7	2.16424	4.70152	5.00826	7	2.67328	5.47933	6.76855	11	3.56131	8.22499	10.4821	27	3.5456	7.4064	9.85549	21	3.79232	7.72628	7.27327
comp49850_c0_seq1	comp49850_c0_seq1	1..2355		9.70981	-1.62197	-0.697746	0.312501	0.865633	1																	21	6.80979	14.7933	15.0248	15	6.00818	12.3148	14.504	15	5.09348	11.7636	14.2938	70	9.64117	20.1395	25.5513	76	14.3948	29.3272	26.3223
comp48378_c0_seq1	comp48378_c0_seq1	1..1306		7.4754	-2.3365	-1.22435	0.318995	0.865633	1																	0	0	0	0	9	6.50043	13.3237	8.70242	6	3.67386	8.48492	5.71751	37	9.18927	19.1955	13.5057	28	9.56307	19.4833	9.69769
comp48402_c0_seq1	comp48402_c0_seq1	1..403		1.10682	-7.38846	-2.88527	0.450734	0.865633	1																	0	0	0	0	0	0	0	0	0	0	0	0	0	0	0	0	3	3.32046	6.76494	1.03904
comp49939_c0_seq1	comp49939_c0_seq1	1..1803		0	#NUM!	#NUM!	#NUM!	#NUM!	#NUM!																	0	0	0	0	0	0	0	0	0	0	0	0	0	0	0	0	0	0	0	0
comp49939_c0_seq2	comp49939_c0_seq2	1..1781		1.86642	1.28459	0.361312	0.803167	0.941648	1																	5	2.14393	4.6574	3.57733	3	1.58891	3.25675	2.90081	2	0.898008	2.07399	1.90584	11	2.00333	4.18475	4.0152	4	1.00179	2.041	1.38538
comp49051_c0_seq1	comp49051_c0_seq1	1..1251		23.3122	-1.84873	-0.886533	0.192688	0.865633	1																	27	16.4821	35.805	19.3176	14	10.5563	21.637	13.5371	26	16.62	38.3845	24.7759	130	33.7061	70.4087	47.4523	55	19.6105	39.9534	19.049
comp49051_c0_seq2	comp49051_c0_seq2	1..1225		24.4394	-4.41195	-2.14142	0.00460875	0.41547	1																	14	8.72764	18.9596	10.0165	3	2.31009	4.73491	2.90081	25	16.3199	37.6915	23.823	97	25.6837	53.6508	35.4067	86	31.3144	63.7985	29.7858
comp49051_c0_seq3	comp49051_c0_seq3	1..1187		15.9888	19.2016	4.26315	0.00174155	0.23526	1																	25	16.084	34.9403	17.8867	20	15.8936	32.5766	19.3387	0	0	0	0	6	1.63954	3.42485	2.19011	0	0	0	0
comp49751_c0_seq1	comp49751_c0_seq1	1..6902		1.76589	-1.51411	-0.598472	0.527431	0.865633	1																	17	1.88096	4.08612	12.1629	4	0.546673	1.1205	3.86774	8	0.926892	2.14069	7.62335	49	2.30273	4.81018	17.8859	32	2.06803	4.2133	11.0831
comp49283_c0_seq1	comp49283_c0_seq1	1..834		0	#NUM!	#NUM!	#NUM!	#NUM!	#NUM!																	0	0	0	0	0	0	0	0	0	0	0	0	0	0	0	0	0	0	0	0
comp49283_c0_seq2	comp49283_c0_seq2	1..809		0	#NUM!	#NUM!	#NUM!	#NUM!	#NUM!																	0	0	0	0	0	0	0	0	0	0	0	0	0	0	0	0	0	0	0	0
comp48500_c0_seq1	comp48500_c0_seq1	1..1086		0.868587	4.07441	2.02659	0.291309	0.865633	1																	0	0	0	0	2	1.73717	3.56063	1.93387	0	0	0	0	1	0.298671	0.623894	0.365018	0	0	0	0
comp48500_c0_seq3	comp48500_c0_seq3	1..877		0	#NUM!	#NUM!	#NUM!	#NUM!	#NUM!																	0	0	0	0	0	0	0	0	0	0	0	0	0	0	0	0	0	0	0	0
comp48519_c0_seq1	comp48519_c0_seq1	1..2050		0.876884	-31.7936	-4.99066	0.198027	0.865633	1																	0	0	0	0	0	0	0	0	0	0	0	0	7	1.10756	2.31358	2.55513	7	1.52309	3.10307	2.42442
comp48519_c0_seq2	comp48519_c0_seq2	1..1754		0.151972	-3.21159	-1.68329	0.652832	0.865633	1																	0	0	0	0	0	0	0	0	1	0.455916	1.05296	0.952919	0	0	0	0	0	0	0	0
comp48519_c0_seq4	comp48519_c0_seq4	1..772		2.10075	-28.7466	-4.84532	0.223525	0.865633	1																	0	0	0	0	0	0	0	0	0	0	0	0	15	6.30226	13.1648	5.47527	0	0	0	0
comp49475_c0_seq1	comp49475_c0_seq1	1..2017		11.7645	-1.49093	-0.576214	0.439933	0.865633	1																	15	5.67924	12.3374	10.732	23	10.7563	22.047	22.2395	12	4.75762	10.9879	11.435	106	17.046	35.6074	38.6919	61	13.4898	27.4835	21.1271
comp48192_c0_seq1	comp48192_c0_seq1	1..2717		0.45466	1.44149	0.527558	0.783296	0.931065	1																	2	0.562141	1.22117	1.43093	1	0.347179	0.711602	0.966936	0	0	0	0	0	0	0	0	6	0.985018	2.00682	2.07808
comp48574_c0_seq1	comp48574_c0_seq1	1..2501		1.91792	-1.03284	-0.0466154	0.972441	0.991699	1																	9	2.74811	5.96989	6.4392	2	0.754326	1.54612	1.93387	4	1.27897	2.95383	3.81167	7	0.907835	1.89638	2.55513	20	3.56696	7.26715	6.92692
comp48257_c0_seq1	comp48257_c0_seq1	1..2091		1.84511	1.04702	0.0662909	0.96496	0.989382	1																	10	3.65217	7.93384	7.15466	0	0	0	0	2	0.764875	1.76651	1.90584	6	0.930722	1.94419	2.19011	18	3.83973	7.82287	6.23423
comp48257_c1_seq1	comp48257_c1_seq1	1..815		2.89351	3.0227	1.59584	0.389829	0.865633	1																	0	0	0	0	5	5.78702	11.8615	4.83468	0	0	0	0	2	0.795967	1.6627	0.730036	3	1.6419	3.34512	1.03904
comp48596_c0_seq1	comp48596_c0_seq1	1..1228		1.33185	-20.8446	-4.3816	0.267743	0.865633	1																	0	0	0	0	0	0	0	0	0	0	0	0	0	0	0	0	11	3.99555	8.14033	3.80981
comp48596_c0_seq2	comp48596_c0_seq2	1..1136		8.79302	-2.81449	-1.49287	0.179464	0.865633	1																	3	2.01673	4.38107	2.1464	6	4.98214	10.2117	5.80161	7	4.92758	11.3804	6.67043	38	10.85	22.6645	13.8707	27	10.6015	21.599	9.35135
comp48853_c0_seq1	comp48853_c0_seq1	1..1446		5.29647	1.17385	0.231252	0.844678	0.949248	1																	4	2.1125	4.58912	2.86187	13	8.48043	17.3821	12.5702	9	4.97724	11.4951	8.57627	13	2.91607	6.09138	4.74523	18	5.55248	11.3123	6.23423
comp48201_c0_seq1	comp48201_c0_seq1	1..1444		10.9968	1.8092	0.85535	0.338744	0.865633	1																	28	14.808	32.1683	20.0331	11	7.18569	14.7283	10.6363	5	2.76896	6.39503	4.76459	24	5.39097	11.2612	8.76043	30	9.26694	18.88	10.3904
comp48786_c0_seq1	comp48786_c0_seq1	1..3358		6.46777	1.28709	0.364116	0.611459	0.865633	1																	26	5.91286	12.8449	18.6021	25	7.02267	14.3941	24.1734	16	3.81025	8.79993	15.2467	27	2.60799	5.44783	9.85549	69	9.16539	18.6731	23.8979
comp48053_c0_seq1	comp48053_c0_seq1	1..3078		1.12122	-1.1368	-0.184975	0.902116	0.971462	1																	6	1.48863	3.23385	4.2928	1	0.30646	0.628142	0.966936	6	1.55882	3.60016	5.71751	2	0.210758	0.440253	0.730036	11	1.59407	3.24767	3.80981
comp48369_c0_seq1	comp48369_c0_seq1	1..2732		43.8003	-1.21612	-0.282289	0.520878	0.865633	1																	181	50.5945	109.91	129.499	67	23.1333	47.4156	64.7847	117	34.2468	79.0942	111.491	348	41.3163	86.3056	127.026	342	55.8377	113.761	118.45
comp49078_c0_seq1	comp49078_c0_seq1	1..764		0	#NUM!	#NUM!	#NUM!	#NUM!	#NUM!																	0	0	0	0	0	0	0	0	0	0	0	0	0	0	0	0	0	0	0	0
comp49078_c0_seq2	comp49078_c0_seq2	1..634		0	#NUM!	#NUM!	#NUM!	#NUM!	#NUM!																	0	0	0	0	0	0	0	0	0	0	0	0	0	0	0	0	0	0	0	0
comp49466_c0_seq1	comp49466_c0_seq1	1..940		0	#NUM!	#NUM!	#NUM!	#NUM!	#NUM!																	0	0	0	0	0	0	0	0	0	0	0	0	0	0	0	0	0	0	0	0
comp49466_c0_seq2	comp49466_c0_seq2	1..937		0.284481	-3.21159	-1.68329	0.652832	0.865633	1																	0	0	0	0	0	0	0	0	1	0.853443	1.97106	0.952919	0	0	0	0	0	0	0	0
comp49466_c0_seq3	comp49466_c0_seq3	1..931		0	#NUM!	#NUM!	#NUM!	#NUM!	#NUM!																	0	0	0	0	0	0	0	0	0	0	0	0	0	0	0	0	0	0	0	0
comp49466_c0_seq4	comp49466_c0_seq4	1..928		0.57448	-7.47627	-2.90232	0.449987	0.865633	1																	0	0	0	0	0	0	0	0	2	1.72344	3.98035	1.90584	0	0	0	0	0	0	0	0
comp49466_c0_seq5	comp49466_c0_seq5	1..856		0.934201	-12.521	-3.64628	0.34918	0.865633	1																	0	0	0	0	0	0	0	0	3	2.8026	6.47273	2.85876	0	0	0	0	0	0	0	0
comp49466_c0_seq6	comp49466_c0_seq6	1..850		0.449217	6.96428	2.79997	0.265449	0.865633	1																	1	0.898434	1.95172	0.715466	0	0	0	0	0	0	0	0	0	0	0	0	0	0	0	0
comp49184_c0_seq1	comp49184_c0_seq1	1..1356		25.1253	-9.40103	-3.23282	0.000234557	0.0495533	1																	4	2.25271	4.8937	2.86187	5	3.47819	7.12914	4.83468	15	8.84598	20.4301	14.2938	208	49.7538	103.931	75.9237	51	16.7762	34.1789	17.6637
comp49184_c0_seq2	comp49184_c0_seq2	1..790		0.564619	-7.38846	-2.88527	0.450673	0.865633	1																	0	0	0	0	0	0	0	0	0	0	0	0	0	0	0	0	3	1.69386	3.45098	1.03904
comp49184_c0_seq3	comp49184_c0_seq3	1..756		17.4391	8.17906	3.03194	0.0192635	0.757946	1																	16	16.1623	35.1104	11.4475	15	18.716	38.3616	14.504	3	3.17332	7.32891	2.85876	4	1.71617	3.58491	1.46007	3	1.77004	3.60618	1.03904
comp48244_c0_seq1	comp48244_c0_seq1	1..942		76.8449	1.623	0.698667	0.122236	0.865633	1																	71	57.5589	125.039	50.7981	96	96.131	197.037	92.8258	38	32.2587	74.5028	36.2109	119	40.975	85.5927	43.4371	143	67.7123	137.954	49.5275
comp49757_c0_seq1	comp49757_c0_seq1	1..1611		5.65423	-4.12361	-2.04391	0.100077	0.865633	1																	2	0.948068	2.05955	1.43093	3	1.75658	3.60041	2.90081	11	5.46024	12.6106	10.4821	20	4.02677	8.41153	7.30036	27	7.47568	15.2306	9.35135
comp48310_c0_seq1	comp48310_c0_seq1	1..1124		0	#NUM!	#NUM!	#NUM!	#NUM!	#NUM!																	0	0	0	0	0	0	0	0	0	0	0	0	0	0	0	0	0	0	0	0
comp48310_c0_seq2	comp48310_c0_seq2	1..1015		0.319563	-7.36042	-2.87979	0.456884	0.865633	1																	0	0	0	0	0	0	0	0	0	0	0	0	3	0.958689	2.00261	1.09505	0	0	0	0
comp48241_c0_seq1	comp48241_c0_seq1	1..2749		0	#NUM!	#NUM!	#NUM!	#NUM!	#NUM!																	0	0	0	0	0	0	0	0	0	0	0	0	0	0	0	0	0	0	0	0
comp48241_c0_seq2	comp48241_c0_seq2	1..2706		0	#NUM!	#NUM!	#NUM!	#NUM!	#NUM!																	0	0	0	0	0	0	0	0	0	0	0	0	0	0	0	0	0	0	0	0
comp48241_c0_seq3	comp48241_c0_seq3	1..2608		0	#NUM!	#NUM!	#NUM!	#NUM!	#NUM!																	0	0	0	0	0	0	0	0	0	0	0	0	0	0	0	0	0	0	0	0
comp48241_c0_seq4	comp48241_c0_seq4	1..2565		1.57495	-4.61839	-2.20739	0.179271	0.865633	1																	1	0.297727	0.64677	0.715466	1	0.367752	0.753771	0.966936	4	1.24706	2.88013	3.81167	11	1.391	2.90567	4.0152	12	2.08678	4.2515	4.15615
comp48639_c0_seq1	comp48639_c0_seq1	1..876		17.2554	3.04643	1.60712	0.118528	0.865633	1																	26	22.666	49.2387	18.6021	11	11.8449	24.2781	10.6363	6	5.47723	12.6499	5.71751	16	5.92432	12.3753	5.84029	11	5.60107	11.4113	3.80981
comp49247_c0_seq1	comp49247_c0_seq1	1..1228		0.62188	1.13592	0.183855	0.927173	0.981343	1																	2	1.24376	2.7019	1.43093	0	0	0	0	0	0	0	0	0	0	0	0	5	1.81616	3.70015	1.73173
comp49247_c0_seq2	comp49247_c0_seq2	1..913		4.22641	-1.71487	-0.7781	0.6247	0.865633	1																	6	5.01863	10.9023	4.2928	0	0	0	0	9	7.8829	18.2059	8.57627	8	2.84212	5.9369	2.92014	4	1.95421	3.98141	1.38538
comp49247_c0_seq3	comp49247_c0_seq3	1..455		3.75155	1.35234	0.435456	0.793963	0.936286	1																	2	3.35679	7.29216	1.43093	2	4.14631	8.49856	1.93387	0	0	0	0	4	2.85149	5.95647	1.46007	4	3.92131	7.98907	1.38538
comp49247_c1_seq1	comp49247_c1_seq1	1..518		2.23679	-16.1054	-4.00947	0.304995	0.865633	1																	0	0	0	0	0	0	0	0	1	1.54378	3.56541	0.952919	0	0	0	0	6	5.16659	10.5261	2.07808
comp49685_c0_seq1	comp49685_c0_seq1	1..1682		12.8095	-1.17356	-0.230897	0.745319	0.909966	1																	32	14.5288	31.5618	22.8949	15	8.41217	17.2422	14.504	14	6.65605	15.3724	13.3409	85	16.3914	34.24	31.0265	58	15.381	31.3365	20.0881
comp49874_c0_seq1	comp49874_c0_seq1	1..1305		27.744	1.13055	0.177018	0.759583	0.918126	1																	59	34.526	75.0031	42.2125	29	20.9619	42.9649	28.0411	38	23.2856	53.779	36.2109	63	15.6586	32.7092	22.9961	106	36.2308	73.8148	36.7127
comp49245_c0_seq1	comp49245_c0_seq1	1..1080		22.3563	1.64332	0.716614	0.320538	0.865633	1																	41	28.9911	62.9793	29.3341	18	15.7214	32.2237	17.4048	21	15.5493	35.9116	20.0113	24	7.20792	15.0566	8.76043	47	19.4114	39.5478	16.2783
comp48002_c0_seq1	comp48002_c0_seq1	1..5950		0.622846	1.44368	0.529746	0.747727	0.911294	1																	6	0.770086	1.67291	4.2928	3	0.475606	0.974835	2.90081	7	0.940796	2.17281	6.67043	0	0	0	0	5	0.374831	0.763661	1.73173
comp49191_c0_seq1	comp49191_c0_seq1	1..1915		2.38089	5.61093	2.48824	0.135824	0.865633	1																	7	2.79148	6.06411	5.00826	4	1.97031	4.03848	3.86774	3	1.25276	2.89329	2.85876	0	0	0	0	2	0.465847	0.949094	0.692692
comp49191_c1_seq1	comp49191_c1_seq1	1..2344		0.804851	1.29342	0.371196	0.839311	0.949248	1																	0	0	0	0	4	1.6097	3.29936	3.86774	2	0.682318	1.57584	1.90584	0	0	0	0	7	1.33206	2.71387	2.42442
comp49191_c1_seq2	comp49191_c1_seq2	1..2050		0	#NUM!	#NUM!	#NUM!	#NUM!	#NUM!																	0	0	0	0	0	0	0	0	0	0	0	0	0	0	0	0	0	0	0	0
comp48757_c0_seq1	comp48757_c0_seq1	1..1858		10.9995	-1.26257	-0.33636	0.650638	0.865633	1																	14	5.75423	12.5003	10.0165	25	12.6922	26.0148	24.1734	32	13.7727	31.8086	30.4934	62	10.8235	22.6093	22.6311	35	8.40243	17.1187	12.1221
comp48728_c0_seq1	comp48728_c0_seq1	1..2630		0	#NUM!	#NUM!	#NUM!	#NUM!	#NUM!																	0	0	0	0	0	0	0	0	0	0	0	0	0	0	0	0	0	0	0	0
comp48728_c0_seq2	comp48728_c0_seq2	1..2537		5.9592	-1.35912	-0.442675	0.645125	0.865633	1																	26	7.82633	17.0016	18.6021	2	0.743622	1.52418	1.93387	16	5.04329	11.6477	15.2467	22	2.81271	5.87547	8.0304	57	10.0216	20.4175	19.7417
comp48092_c0_seq1	comp48092_c0_seq1	1..4383		2.49934	-1.43375	-0.519795	0.597027	0.865633	1																	14	2.43928	5.299	10.0165	5	1.07607	2.20559	4.83468	9	1.64205	3.79237	8.57627	31	2.2941	4.79215	11.3156	35	3.56188	7.25679	12.1221
comp48203_c0_seq1	comp48203_c0_seq1	1..2200		1.51095	2.23759	1.16194	0.472561	0.865633	1																	5	1.73561	3.77038	3.57733	3	1.2863	2.63648	2.90081	5	1.81745	4.19746	4.76459	1	0.147435	0.307977	0.365018	2	0.405499	0.826143	0.692692
comp49428_c0_seq1	comp49428_c0_seq1	1..1023		0	#NUM!	#NUM!	#NUM!	#NUM!	#NUM!																	0	0	0	0	0	0	0	0	0	0	0	0	0	0	0	0	0	0	0	0
comp49328_c0_seq1	comp49328_c0_seq1	1..1367		7.952	1.31059	0.390219	0.71265	0.893772	1																	5	2.79323	6.06791	3.57733	19	13.1108	26.8727	18.3718	7	4.0949	9.45735	6.67043	24	5.69463	11.8955	8.76043	24	7.83114	15.9548	8.31231
comp49723_c0_seq1	comp49723_c0_seq1	1..1919		2.18968	-1.39567	-0.480955	0.731245	0.903223	1																	4	1.59181	3.45798	2.86187	3	1.47465	3.02255	2.90081	4	1.66686	3.84968	3.81167	7	1.18317	2.47152	2.55513	16	3.71901	7.57692	5.54154
comp49409_c0_seq1	comp49409_c0_seq1	1..963		14.9035	1.8016	0.849275	0.367299	0.865633	1																	24	19.0322	41.3449	17.1712	11	10.7748	22.0848	10.6363	10	8.30401	19.1784	9.52919	13	4.37865	9.14656	4.74523	29	13.4324	27.3665	10.044
comp48271_c0_seq1	comp48271_c0_seq1	1..340		21.5941	-4.28362	-2.09883	0.122377	0.865633	1																	2	4.49217	9.75862	1.43093	2	5.54874	11.3731	1.93387	10	23.5199	54.3201	9.52919	24	22.8958	47.827	8.76043	14	18.3667	37.4194	4.84885
comp48064_c0_seq1	comp48064_c0_seq1	1..1127		0	#NUM!	#NUM!	#NUM!	#NUM!	#NUM!																	0	0	0	0	0	0	0	0	0	0	0	0	0	0	0	0	0	0	0	0
comp48064_c0_seq2	comp48064_c0_seq2	1..1041		3.73795	-1.33511	-0.416963	0.804997	0.942371	1																	7	5.13514	11.1554	5.00826	0	0	0	0	4	3.07272	7.09658	3.81167	0	0	0	0	19	8.14114	16.5863	6.58058
comp48064_c0_seq3	comp48064_c0_seq3	1..964		1.95702	5.40326	2.43383	0.215404	0.865633	1																	0	0	0	0	4	3.91405	8.0225	3.86774	0	0	0	0	0	0	0	0	2	0.925413	1.88539	0.692692
comp48064_c0_seq4	comp48064_c0_seq4	1..885		1.27854	-20.3857	-4.34949	0.267446	0.865633	1																	0	0	0	0	0	0	0	0	1	0.903589	2.08688	0.952919	8	2.93204	6.12473	2.92014	0	0	0	0
comp48064_c0_seq5	comp48064_c0_seq5	1..879		0	#NUM!	#NUM!	#NUM!	#NUM!	#NUM!																	0	0	0	0	0	0	0	0	0	0	0	0	0	0	0	0	0	0	0	0
comp48064_c0_seq8	comp48064_c0_seq8	1..793		1.09073	-16.3373	-4.0301	0.305395	0.865633	1																	0	0	0	0	0	0	0	0	0	0	0	0	8	3.2722	6.8353	2.92014	0	0	0	0
comp49206_c0_seq1	comp49206_c0_seq1	1..2078		0.666338	1.02695	0.0383702	0.982744	0.995145	1																	3	1.10251	2.39504	2.1464	0	0	0	0	2	0.76966	1.77756	1.90584	1	0.156091	0.326058	0.365018	5	1.07326	2.18661	1.73173
comp48481_c0_seq1	comp48481_c0_seq1	1..1522		1.79767	-46.8818	-5.55096	0.152613	0.865633	1																	0	0	0	0	0	0	0	0	2	1.05082	2.42692	1.90584	19	4.04913	8.45823	6.93534	1	0.293068	0.597081	0.346346
comp48327_c0_seq1	comp48327_c0_seq1	1..4707		1.13261	-92.6801	-6.53419	0.103458	0.865633	1																	0	0	0	0	0	0	0	0	20	3.39782	7.84739	19.0584	0	0	0	0	0	0	0	0
comp48327_c0_seq2	comp48327_c0_seq2	1..4657		6.99316	2.44606	1.29046	0.133969	0.865633	1																	47	7.7072	16.7428	33.6269	31	6.27911	12.8701	29.975	0	0	0	0	58	4.03966	8.43844	21.171	49	4.69323	9.56176	16.971
comp48544_c0_seq1	comp48544_c0_seq1	1..1482		0.583638	-16.3373	-4.0301	0.305411	0.865633	1																	0	0	0	0	0	0	0	0	0	0	0	0	8	1.75091	3.65748	2.92014	0	0	0	0
comp48544_c0_seq2	comp48544_c0_seq2	1..1257		0.678979	2.41692	1.27317	0.46838	0.865633	1																	1	0.607533	1.31978	0.715466	1	0.750426	1.53812	0.966936	1	0.636178	1.46928	0.952919	0	0	0	0	1	0.354852	0.722957	0.346346
comp48165_c0_seq1	comp48165_c0_seq1	1..5119		1.34847	-2.51362	-1.32977	0.342053	0.865633	1																	7	1.04428	2.26856	5.00826	0	0	0	0	1	0.156217	0.36079	0.952919	27	1.71081	3.57371	9.85549	25	2.1784	4.43816	8.65865
comp48898_c0_seq1	comp48898_c0_seq1	1..6909		9.58916	-1.33654	-0.418502	0.416414	0.865633	1																	108	11.9375	25.9326	77.2704	19	2.59407	5.31698	18.3718	73	8.44932	19.514	69.5631	133	6.24395	13.043	48.5474	218	14.0742	28.6741	75.5035
comp48995_c0_seq1	comp48995_c0_seq1	1..1668		0.457835	1.08901	0.123024	0.947261	0.985513	1																	2	0.91567	1.98917	1.43093	0	0	0	0	0	0	0	0	4	0.777833	1.62482	1.46007	1	0.267415	0.544818	0.346346
comp48398_c0_seq1	comp48398_c0_seq1	1..1570		0.284108	-7.38846	-2.88527	0.450611	0.865633	1																	0	0	0	0	0	0	0	0	0	0	0	0	0	0	0	0	3	0.852323	1.73648	1.03904
comp48398_c0_seq2	comp48398_c0_seq2	1..1481		0	#NUM!	#NUM!	#NUM!	#NUM!	#NUM!																	0	0	0	0	0	0	0	0	0	0	0	0	0	0	0	0	0	0	0	0
comp48398_c0_seq3	comp48398_c0_seq3	1..1481		6.44658	-135.344	-7.08049	0.057105	0.865633	1																	0	0	0	0	0	0	0	0	13	7.01944	16.2117	12.3879	26	5.69431	11.8948	9.49047	22	6.62598	13.4994	7.61962
comp48398_c0_seq4	comp48398_c0_seq4	1..1440		0	#NUM!	#NUM!	#NUM!	#NUM!	#NUM!																	0	0	0	0	0	0	0	0	0	0	0	0	0	0	0	0	0	0	0	0
comp48398_c0_seq7	comp48398_c0_seq7	1..1351		27.6965	1.3826	0.467385	0.442899	0.865633	1																	35	19.7842	42.9784	25.0413	51	35.6088	72.9863	49.3137	35	20.717	47.8467	33.3522	88	21.1276	44.1334	32.1216	45	14.8573	30.2695	15.5856
comp48398_c0_seq14	comp48398_c0_seq14	1..332		14.2399	-2.29966	-1.20142	0.457481	0.865633	1																	5	11.501	24.9844	3.57733	0	0	0	0	8	19.2693	44.5032	7.62335	2	1.95396	4.08162	0.730036	16	21.4963	43.7955	5.54154
comp48073_c0_seq1	comp48073_c0_seq1	1..858		7.97328	-1.59873	-0.676927	0.577811	0.865633	1																	5	4.45029	9.66763	3.57733	6	6.5964	13.5204	5.80161	3	2.79607	6.45764	2.85876	38	14.3654	30.008	13.8707	13	6.75832	13.769	4.5025
comp48507_c0_seq1	comp48507_c0_seq1	1..2294		11.1811	1.31392	0.393876	0.601234	0.865633	1																	40	13.3159	28.927	28.6187	22	9.04633	18.542	21.2726	29	10.1092	23.3477	27.6346	16	2.2623	4.72571	5.84029	71	13.8053	28.1263	24.5906
comp49407_c0_seq1	comp49407_c0_seq1	1..1830		2.97021	2.38281	1.25266	0.40591	0.865633	1																	13	5.42497	11.785	9.30106	1	0.515456	1.05651	0.966936	2	0.873963	2.01845	1.90584	2	0.354488	0.74049	0.730036	11	2.68117	5.46247	3.80981
comp49519_c0_seq1	comp49519_c0_seq1	1..3613		0	#NUM!	#NUM!	#NUM!	#NUM!	#NUM!																	0	0	0	0	0	0	0	0	0	0	0	0	0	0	0	0	0	0	0	0
comp49519_c0_seq2	comp49519_c0_seq2	1..3420		2.9411	-2.38767	-1.2556	0.251419	0.865633	1																	8	1.78636	3.88062	5.72373	3	0.827443	1.69598	2.90081	10	2.33823	5.40025	9.52919	45	4.26785	8.91511	16.4258	17	2.2172	4.51721	5.88788
comp49594_c0_seq1	comp49594_c0_seq1	1..2904		0.324823	1.31035	0.389957	0.846662	0.949346	1																	0	0	0	0	2	0.649645	1.33156	1.93387	0	0	0	0	0	0	0	0	5	0.76799	1.56466	1.73173
comp49034_c0_seq1	comp49034_c0_seq1	1..3650		37.0006	7.92716	2.9868	8.81872e-12	2.0649e-08	2.47788e-07	comp49034_c0_seq1	B2G	comp49034_c0_seq1	comp49034_c0_seq1		0009695 // jasmonic acid biosynthetic process (GO_REF:nd [ND]) /// 0034440 // lipid oxidation (GO_REF:nd [ND]) /// 0009611 // response to wounding (GO_REF:nd [ND]) /// 0031408 // oxylipin biosynthetic process (GO_REF:nd [ND])	0005886 // plasma membrane (GO_REF:nd [ND])	0046872 // metal ion binding (GO_REF:nd [ND]) /// 0016165 // linoleate 13S-lipoxygenase activity (GO_REF:nd [ND]) /// 0005515 // protein binding (GO_REF:nd [ND])	lipoxygenase 6, chloroplastic	NA	NA	taxon:0	20191017	B2G			182	38.0788	82.721	130.215	139	35.9224	73.629	134.404	11	2.40998	5.56595	10.4821	43	3.82119	7.98208	15.6958	57	6.96569	14.1916	19.7417
comp48338_c0_seq1	comp48338_c0_seq1	1..407		0	#NUM!	#NUM!	#NUM!	#NUM!	#NUM!																	0	0	0	0	0	0	0	0	0	0	0	0	0	0	0	0	0	0	0	0
comp48338_c0_seq2	comp48338_c0_seq2	1..315		2.40264	-14.5624	-3.86418	0.325447	0.865633	1																	0	0	0	0	0	0	0	0	0	0	0	0	7	7.20792	15.0566	2.55513	0	0	0	0
comp49286_c0_seq1	comp49286_c0_seq1	1..1251		11.1849	2.0435	1.03104	0.377079	0.865633	1																	7	4.27313	9.28278	5.00826	24	18.0966	37.092	23.2065	13	8.30999	19.1922	12.3879	3	0.777833	1.62482	1.09505	22	7.84418	15.9813	7.61962
comp49818_c0_seq1	comp49818_c0_seq1	1..1698		1.48858	-1.10944	-0.149827	0.93654	0.984728	1																	5	2.24873	4.88506	3.57733	0	0	0	0	0	0	0	0	0	0	0	0	17	4.46574	9.09828	5.88788
comp49818_c0_seq2	comp49818_c0_seq2	1..1594		3.41418	-1.38219	-0.46696	0.756288	0.916255	1																	12	5.74908	12.4891	8.5856	0	0	0	0	12	6.02015	13.9038	11.435	18	3.66275	7.65111	6.57032	2	0.55966	1.14022	0.692692
comp49235_c0_seq1	comp49235_c0_seq1	1..1555		12.0423	-1.54517	-0.627762	0.425711	0.865633	1																	17	8.34879	18.1366	12.1629	11	6.67276	13.6769	10.6363	20	10.2852	23.7541	19.0584	29	6.04909	12.636	10.5855	69	19.7925	40.3243	23.8979
comp49581_c0_seq1	comp49581_c0_seq1	1..1758		1.34142	34.6416	5.11443	0.0579038	0.865633	1																	0	0	0	0	5	2.68284	5.49893	4.83468	0	0	0	0	0	0	0	0	0	0	0	0
comp49581_c0_seq2	comp49581_c0_seq2	1..1651		66.1888	-1.51236	-0.596798	0.150454	0.865633	1																	119	55.0434	119.574	85.1405	62	35.4232	72.6058	59.95	136	65.8728	152.136	129.597	322	63.2603	132.145	117.536	257	69.4334	141.46	89.011
comp49581_c0_seq3	comp49581_c0_seq3	1..1576		4.62276	-84.878	-6.40732	0.0998836	0.865633	1																	0	0	0	0	0	0	0	0	0	0	0	0	0	0	0	0	49	13.8683	28.2545	16.971
comp48970_c0_seq2	comp48970_c0_seq2	1..452		1.04346	6.96532	2.80019	0.265403	0.865633	1																	0	0	0	0	1	2.08691	4.27748	0.966936	0	0	0	0	0	0	0	0	0	0	0	0
comp48753_c0_seq2	comp48753_c0_seq2	1..426		1.22855	-7.61209	-2.92829	0.424475	0.865633	1																	0	0	0	0	0	0	0	0	1	1.87717	4.33541	0.952919	1	0.7614	1.59049	0.365018	1	1.04706	2.13323	0.346346
comp49505_c0_seq1	comp49505_c0_seq1	1..557		21.4518	1.6636	0.734308	0.473611	0.865633	1																	14	19.1946	41.6975	10.0165	14	23.7091	48.5959	13.5371	10	14.3568	33.1577	9.52919	18	10.4819	21.8956	6.57032	18	14.4145	29.3674	6.23423
comp49877_c0_seq1	comp49877_c0_seq1	1..911		14.8663	-1.03904	-0.0552535	0.949513	0.985513	1																	12	10.0593	21.8525	8.5856	19	19.6733	40.3238	18.3718	9	7.9002	18.2458	8.57627	43	15.3099	31.9809	15.6958	38	18.6058	37.9064	13.1612
comp48436_c0_seq1	comp48436_c0_seq1	1..679		0	#NUM!	#NUM!	#NUM!	#NUM!	#NUM!																	0	0	0	0	0	0	0	0	0	0	0	0	0	0	0	0	0	0	0	0
comp48436_c0_seq4	comp48436_c0_seq4	1..420		0	#NUM!	#NUM!	#NUM!	#NUM!	#NUM!																	0	0	0	0	0	0	0	0	0	0	0	0	0	0	0	0	0	0	0	0
comp48039_c0_seq1	comp48039_c0_seq1	1..1884		166.888	-1.01829	-0.0261442	0.951447	0.985513	1																	380	154.031	334.611	271.877	359	179.745	368.417	347.13	349	148.135	342.125	332.569	991	170.614	356.396	361.733	724	171.412	349.225	250.755
comp48569_c1_seq1	comp48569_c1_seq1	1..5569		3.56523	1.22866	0.29709	0.675884	0.875394	1																	31	4.25099	9.23468	22.1795	17	2.87948	5.90199	16.4379	16	2.29751	5.30619	15.2467	31	1.80554	3.77159	11.3156	60	4.8057	9.79088	20.7808
comp48569_c1_seq4	comp48569_c1_seq4	1..1073		0.626322	-9.81197	-3.29454	0.376469	0.865633	1																	0	0	0	0	0	0	0	0	1	0.745271	1.72123	0.952919	1	0.302289	0.631453	0.365018	2	0.831405	1.69386	0.692692
comp48063_c0_seq1	comp48063_c0_seq1	1..613		0	#NUM!	#NUM!	#NUM!	#NUM!	#NUM!																	0	0	0	0	0	0	0	0	0	0	0	0	0	0	0	0	0	0	0	0
comp48679_c0_seq1	comp48679_c0_seq1	1..1045		42.9096	-2.09959	-1.07011	0.0913694	0.865633	1																	46	33.616	73.0263	32.9115	10	9.02665	18.5016	9.66936	30	22.9572	53.0206	28.5876	184	57.1116	119.3	67.1633	114	48.6599	99.1371	39.4835
comp48679_c0_seq2	comp48679_c0_seq2	1..882		2.67371	6.86977	2.78026	0.150558	0.865633	1																	0	0	0	0	5	5.34742	10.9604	4.83468	0	0	0	0	0	0	0	0	2	1.01145	2.06067	0.692692
comp48456_c0_seq1	comp48456_c0_seq1	1..1401		45.1128	1.15101	0.202903	0.658748	0.867402	1																	105	57.2343	124.334	75.124	49	32.9914	67.6215	47.3798	81	46.234	106.779	77.1864	127	29.4028	61.4195	46.3573	118	37.5687	76.5406	40.8688
comp49018_c0_seq1	comp49018_c0_seq1	1..1876		10.38	1.15202	0.204163	0.770077	0.923907	1																	30	12.2122	26.5293	21.464	17	8.54789	17.5204	16.4379	14	5.96773	13.7827	13.3409	45	7.78041	16.2525	16.4258	53	12.6016	25.6738	18.3563
comp48504_c0_seq1	comp48504_c0_seq1	1..336		24.0833	-4.44125	-2.15097	0.139365	0.865633	1																	0	0	0	0	4	11.2296	23.0169	3.86774	1	2.37999	5.49668	0.952919	49	47.302	98.8092	17.8859	17	22.5679	45.9788	5.88788
comp48789_c0_seq1	comp48789_c0_seq1	1..2258		11.6684	-1.10256	-0.140859	0.829568	0.948848	1																	43	14.5429	31.5924	30.7651	15	6.26629	12.8438	14.504	24	8.49966	19.6303	22.87	58	8.33157	17.4038	21.171	92	18.1738	37.0264	31.8638
comp48340_c0_seq1	comp48340_c0_seq1	1..388		0	#NUM!	#NUM!	#NUM!	#NUM!	#NUM!																	0	0	0	0	0	0	0	0	0	0	0	0	0	0	0	0	0	0	0	0
comp49856_c0_seq1	comp49856_c0_seq1	1..1411		2.61044	2.49378	1.31833	0.415085	0.865633	1																	1	0.541225	1.17574	0.715466	7	4.67966	9.59175	6.76855	2	1.13349	2.61784	1.90584	1	0.229877	0.48019	0.365018	6	1.89673	3.86431	2.07808
comp48692_c0_seq1	comp48692_c0_seq1	1..497		1.30526	-12.7836	-3.67622	0.348412	0.865633	1																	0	0	0	0	0	0	0	0	0	0	0	0	6	3.91577	8.17966	2.19011	0	0	0	0
comp49477_c0_seq1	comp49477_c0_seq1	1..1640		5.38219	3.82363	1.93494	0.179189	0.865633	1																	12	5.58782	12.1388	8.5856	9	5.17656	10.6102	8.70242	5	2.43804	5.63075	4.76459	0	0	0	0	8	2.17585	4.43296	2.77077
comp49477_c0_seq2	comp49477_c0_seq2	1..1616		1.84834	-47.9107	-5.58228	0.15021	0.865633	1																	0	0	0	0	0	0	0	0	0	0	0	0	18	3.61288	7.54695	6.57032	7	1.93214	3.93645	2.42442
comp49477_c0_seq3	comp49477_c0_seq3	1..880		0	#NUM!	#NUM!	#NUM!	#NUM!	#NUM!																	0	0	0	0	0	0	0	0	0	0	0	0	0	0	0	0	0	0	0	0
comp49211_c0_seq1	comp49211_c0_seq1	1..2333		0	#NUM!	#NUM!	#NUM!	#NUM!	#NUM!																	0	0	0	0	0	0	0	0	0	0	0	0	0	0	0	0	0	0	0	0
comp49211_c0_seq3	comp49211_c0_seq3	1..2040		2.75186	-4.24365	-2.08531	0.232693	0.865633	1																	3	1.12304	2.43966	2.1464	0	0	0	0	6	2.35199	5.43201	5.71751	0	0	0	0	27	5.90359	12.0277	9.35135
comp49211_c0_seq4	comp49211_c0_seq4	1..2009		0	#NUM!	#NUM!	#NUM!	#NUM!	#NUM!																	0	0	0	0	0	0	0	0	0	0	0	0	0	0	0	0	0	0	0	0
comp49211_c0_seq5	comp49211_c0_seq5	1..1929		0	#NUM!	#NUM!	#NUM!	#NUM!	#NUM!																	0	0	0	0	0	0	0	0	0	0	0	0	0	0	0	0	0	0	0	0
comp49211_c0_seq6	comp49211_c0_seq6	1..1898		0.201177	6.96428	2.79997	0.265449	0.865633	1																	1	0.402355	0.87406	0.715466	0	0	0	0	0	0	0	0	0	0	0	0	0	0	0	0
comp49211_c0_seq7	comp49211_c0_seq7	1..1694		0	#NUM!	#NUM!	#NUM!	#NUM!	#NUM!																	0	0	0	0	0	0	0	0	0	0	0	0	0	0	0	0	0	0	0	0
comp49211_c0_seq11	comp49211_c0_seq11	1..1401		4.74605	-2.13383	-1.09344	0.491111	0.865633	1																	8	4.36071	9.47304	5.72373	0	0	0	0	11	6.27869	14.5009	10.4821	0	0	0	0	25	7.95947	16.2162	8.65865
comp49211_c0_seq12	comp49211_c0_seq12	1..1370		0	#NUM!	#NUM!	#NUM!	#NUM!	#NUM!																	0	0	0	0	0	0	0	0	0	0	0	0	0	0	0	0	0	0	0	0
comp49211_c0_seq13	comp49211_c0_seq13	1..1290		4.60972	-99.9083	-6.64253	0.0893755	0.865633	1																	0	0	0	0	0	0	0	0	0	0	0	0	55	13.8292	28.8877	20.076	0	0	0	0
comp49211_c0_seq14	comp49211_c0_seq14	1..1259		2.0337	36.8442	5.20337	0.0428756	0.865633	1																	3	1.8197	3.95306	2.1464	3	2.2477	4.60704	2.90081	0	0	0	0	0	0	0	0	0	0	0	0
comp49898_c0_seq1	comp49898_c0_seq1	1..1387		0.491565	-8.01454	-3.00262	0.429825	0.865633	1																	0	0	0	0	0	0	0	0	2	1.1531	2.66314	1.90584	0	0	0	0	1	0.321593	0.655196	0.346346
comp49067_c0_seq1	comp49067_c0_seq1	1..2947		39.4464	-1.63733	-0.711344	0.0936116	0.865633	1																	87	22.5447	48.9752	62.2456	78	24.9665	51.173	75.421	87	23.6077	54.5229	82.9039	290	31.9184	66.6743	105.855	415	62.8131	127.972	143.734
comp49067_c0_seq3	comp49067_c0_seq3	1..2883		2.51643	1.14356	0.193535	0.895386	0.968642	1																	19	5.03285	10.9332	13.5939	0	0	0	0	8	2.21901	5.1249	7.62335	0	0	0	0	30	4.64151	9.45637	10.3904
comp48750_c0_seq1	comp48750_c0_seq1	1..1546		2.1147	-1.26814	-0.342718	0.809016	0.943264	1																	4	1.97586	4.29228	2.86187	2	1.22029	2.50119	1.93387	4	2.06902	4.77848	3.81167	8	1.67843	3.50607	2.92014	9	2.59666	5.29031	3.11712
comp48425_c0_seq2	comp48425_c0_seq2	1..657		0.226306	-3.2107	-1.68289	0.652913	0.865633	1																	0	0	0	0	0	0	0	0	0	0	0	0	0	0	0	0	1	0.678918	1.38319	0.346346
comp48425_c0_seq3	comp48425_c0_seq3	1..575		1.39074	-12.521	-3.64628	0.349217	0.865633	1																	0	0	0	0	0	0	0	0	3	4.17222	9.63592	2.85876	0	0	0	0	0	0	0	0
comp48425_c0_seq4	comp48425_c0_seq4	1..570		0.669885	2.19244	1.13254	0.527809	0.865633	1																	1	1.33977	2.91047	0.715466	0	0	0	0	0	0	0	0	1	0.569047	1.18868	0.365018	0	0	0	0
comp48741_c0_seq1	comp48741_c0_seq1	1..1132		0.417879	-1.39354	-0.478751	0.807537	0.943034	1																	1	0.674619	1.46552	0.715466	0	0	0	0	0	0	0	0	3	0.859602	1.79562	1.09505	1	0.394036	0.802789	0.346346
comp49436_c0_seq1	comp49436_c0_seq1	1..1186		0	#NUM!	#NUM!	#NUM!	#NUM!	#NUM!																	0	0	0	0	0	0	0	0	0	0	0	0	0	0	0	0	0	0	0	0
comp49436_c0_seq2	comp49436_c0_seq2	1..892		4.53124	-2.71929	-1.44323	0.376323	0.865633	1																	4	3.42452	7.43931	2.86187	0	0	0	0	7	6.27549	14.4935	6.67043	16	5.81805	12.1533	5.84029	3	1.50016	3.05636	1.03904
comp48086_c0_seq1	comp48086_c0_seq1	1..1381		6.71675	1.06353	0.0888666	0.933096	0.983677	1																	7	3.87088	8.40895	5.00826	14	9.56263	19.6002	13.5371	6	3.47434	8.02412	5.71751	18	4.22767	8.83119	6.57032	34	10.9817	22.3735	11.7758
comp49442_c0_seq1	comp49442_c0_seq1	1..617		2.47543	3.25393	1.70218	0.346342	0.865633	1																	4	4.95085	10.755	2.86187	0	0	0	0	1	1.29607	2.99333	0.952919	0	0	0	0	2	1.44586	2.94573	0.692692
comp49185_c0_seq1	comp49185_c0_seq1	1..1251		1.78447	-4.52002	-2.17633	0.270979	0.865633	1																	1	0.610447	1.32611	0.715466	0	0	0	0	3	1.91769	4.42898	2.85876	5	1.29639	2.70803	1.82509	6	2.13932	4.35855	2.07808
comp49285_c0_seq1	comp49285_c0_seq1	1..1045		0.907521	-13.276	-3.73075	0.332134	0.865633	1																	0	0	0	0	0	0	0	0	3	2.29572	5.30206	2.85876	0	0	0	0	1	0.426841	0.869624	0.346346
comp49932_c0_seq1	comp49932_c0_seq1	1..3000		3.69107	2.58606	1.37075	0.388473	0.865633	1																	29	7.38213	16.0367	20.7485	0	0	0	0	0	0	0	0	0	0	0	0	34	5.05522	10.2992	11.7758
comp49932_c0_seq2	comp49932_c0_seq2	1..2903		3.41181	1.93709	0.953889	0.548432	0.865633	1																	0	0	0	0	21	6.82363	13.9862	20.3056	12	3.30559	7.63438	11.435	12	1.34078	2.80075	4.38022	0	0	0	0
comp49932_c0_seq3	comp49932_c0_seq3	1..2406		2.58817	-88.9389	-6.47474	0.087718	0.865633	1																	0	0	0	0	0	0	0	0	1	0.332368	0.767616	0.952919	18	2.42661	5.06894	6.57032	27	5.00554	10.198	9.35135
comp49531_c0_seq1	comp49531_c0_seq1	1..2353		0	#NUM!	#NUM!	#NUM!	#NUM!	#NUM!																	0	0	0	0	0	0	0	0	0	0	0	0	0	0	0	0	0	0	0	0
comp49531_c0_seq2	comp49531_c0_seq2	1..2209		1.41947	-7.32495	-2.87282	0.158447	0.865633	1																	1	0.345708	0.751003	0.715466	0	0	0	0	0	0	0	0	18	2.64301	5.52099	6.57032	8	1.61539	3.29111	2.77077
comp48672_c0_seq1	comp48672_c0_seq1	1..1471		1.18534	-3.17704	-1.66768	0.435944	0.865633	1																	0	0	0	0	1	0.641254	1.31436	0.966936	0	0	0	0	1	0.220501	0.460604	0.365018	11	3.33551	6.7956	3.80981
comp48672_c0_seq2	comp48672_c0_seq2	1..870		1.0098	-1.25452	-0.32714	0.859017	0.954886	1																	2	1.75556	3.81371	1.43093	0	0	0	0	0	0	0	0	4	1.49129	3.11517	1.46007	3	1.5381	3.13365	1.03904
comp48988_c0_seq1	comp48988_c0_seq1	1..4643		2.39988	-1.47712	-0.562788	0.611756	0.865633	1																	6	0.986865	2.14383	4.2928	10	2.03163	4.16417	9.66936	13	2.23902	5.17112	12.3879	5	0.349296	0.729645	1.82509	48	4.61132	9.39486	16.6246
comp48225_c0_seq1	comp48225_c0_seq1	1..1248		0	#NUM!	#NUM!	#NUM!	#NUM!	#NUM!																	0	0	0	0	0	0	0	0	0	0	0	0	0	0	0	0	0	0	0	0
comp48225_c0_seq2	comp48225_c0_seq2	1..1218		0	#NUM!	#NUM!	#NUM!	#NUM!	#NUM!																	0	0	0	0	0	0	0	0	0	0	0	0	0	0	0	0	0	0	0	0
comp48225_c0_seq4	comp48225_c0_seq4	1..810		0	#NUM!	#NUM!	#NUM!	#NUM!	#NUM!																	0	0	0	0	0	0	0	0	0	0	0	0	0	0	0	0	0	0	0	0
comp48225_c0_seq5	comp48225_c0_seq5	1..780		1.46859	18.9119	4.24122	0.0991794	0.865633	1																	3	2.93719	6.38064	2.1464	0	0	0	0	0	0	0	0	0	0	0	0	0	0	0	0
comp48610_c0_seq2	comp48610_c0_seq2	1..1177		0	#NUM!	#NUM!	#NUM!	#NUM!	#NUM!																	0	0	0	0	0	0	0	0	0	0	0	0	0	0	0	0	0	0	0	0
comp48099_c0_seq1	comp48099_c0_seq1	1..1402		3.2682	1.1704	0.227004	0.881084	0.962723	1																	12	6.5364	14.1994	8.5856	0	0	0	0	6	3.4223	7.90393	5.71751	3	0.694058	1.44982	1.09505	14	4.45413	9.07461	4.84885
comp48099_c0_seq5	comp48099_c0_seq5	1..422		0	#NUM!	#NUM!	#NUM!	#NUM!	#NUM!																	0	0	0	0	0	0	0	0	0	0	0	0	0	0	0	0	0	0	0	0
comp49066_c0_seq1	comp49066_c0_seq1	1..1120		0.0965347	-3.21077	-1.68292	0.652906	0.865633	1																	0	0	0	0	0	0	0	0	0	0	0	0	1	0.289604	0.604954	0.365018	0	0	0	0
comp49513_c0_seq1	comp49513_c0_seq1	1..4220		4.15975	-2.14573	-1.10147	0.194592	0.865633	1																	12	2.17157	4.71744	8.5856	8	1.78822	3.66526	7.73549	8	1.51597	3.5012	7.62335	56	4.30426	8.99117	20.441	63	6.65902	13.5668	21.8198
comp48195_c0_seq1	comp48195_c0_seq1	1..993		4.00338	10.058	3.33027	0.0712286	0.865633	1																	3	2.30716	5.01198	2.1464	6	5.69961	11.6823	5.80161	2	1.61063	3.71981	1.90584	0	0	0	0	0	0	0	0
comp48144_c0_seq1	comp48144_c0_seq1	1..1684		0.949734	-26.9741	-4.7535	0.231868	0.865633	1																	0	0	0	0	0	0	0	0	6	2.8492	6.58035	5.71751	0	0	0	0	0	0	0	0
comp48144_c0_seq2	comp48144_c0_seq2	1..1626		2.15481	2.11081	1.07779	0.513224	0.865633	1																	3	1.40898	3.06082	2.1464	5	2.90063	5.94533	4.83468	0	0	0	0	1	0.199481	0.416697	0.365018	11	3.01755	6.1478	3.80981
comp48263_c0_seq1	comp48263_c0_seq1	1..3181		8.10659	-1.18614	-0.246271	0.83549	0.94916	1																	64	15.3646	33.3775	45.7898	0	0	0	0	0	0	0	0	189	19.2717	40.2567	68.9884	36	5.04802	10.2846	12.4685
comp48263_c0_seq2	comp48263_c0_seq2	1..3053		1.83352	-97.352	-6.60514	0.0993945	0.865633	1																	0	0	0	0	0	0	0	0	21	5.50056	12.7038	20.0113	0	0	0	0	0	0	0	0
comp48263_c0_seq3	comp48263_c0_seq3	1..3012		5.95034	2.34432	1.22917	0.409811	0.865633	1																	0	0	0	0	38	11.9007	24.3924	36.7436	0	0	0	0	0	0	0	0	67	9.92207	20.2147	23.2052
comp48536_c0_seq1	comp48536_c0_seq1	1..1954		0.669058	-1.00124	-0.00178504	0.999244	0.999479	1																	3	1.17247	2.54703	2.1464	0	0	0	0	1	0.409251	0.945181	0.952919	0	0	0	0	7	1.59792	3.25553	2.42442
comp48043_c0_seq1	comp48043_c0_seq1	1..1300		5.26955	1.16211	0.21675	0.858796	0.954768	1																	13	7.63669	16.5897	9.30106	4	2.90242	5.94899	3.86774	2	1.23027	2.84136	1.90584	28	6.98614	14.5934	10.2205	12	4.11737	8.38853	4.15615
comp48043_c0_seq2	comp48043_c0_seq2	1..967		0	#NUM!	#NUM!	#NUM!	#NUM!	#NUM!																	0	0	0	0	0	0	0	0	0	0	0	0	0	0	0	0	0	0	0	0
comp49970_c0_seq1	comp49970_c0_seq1	1..1899		1.95738	-44.3774	-5.47175	0.165936	0.865633	1																	0	0	0	0	0	0	0	0	0	0	0	0	0	0	0	0	25	5.87215	11.9636	8.65865
comp49970_c0_seq2	comp49970_c0_seq2	1..1831		1.9259	1.00161	0.00231942	0.998853	0.999479	1																	8	3.33662	7.24835	5.72373	1	0.515175	1.05594	0.966936	7	3.0572	7.06073	6.67043	11	1.94862	4.07047	4.0152	0	0	0	0
comp49458_c0_seq1	comp49458_c0_seq1	1..3351		1.66716	-4.13979	-2.04956	0.186305	0.865633	1																	3	0.683679	1.4852	2.1464	0	0	0	0	6	1.43183	3.30687	5.71751	8	0.774352	1.61754	2.92014	21	2.79529	5.69499	7.27327
comp49248_c0_seq1	comp49248_c0_seq1	1..3556		2.98797	-1.323	-0.40381	0.708703	0.89203	1																	10	2.14755	4.66526	7.15466	8	2.12213	4.34966	7.73549	14	3.14833	7.2712	13.3409	6	0.547283	1.14322	2.19011	42	5.26829	10.7334	14.5465
comp49125_c0_seq1	comp49125_c0_seq1	1..616		7.83295	-3.40388	-1.76718	0.289911	0.865633	1																	0	0	0	0	3	4.59392	9.41602	2.90081	0	0	0	0	24	12.6373	26.398	8.76043	15	10.8616	22.1288	5.19519
comp48435_c0_seq1	comp48435_c0_seq1	1..526		0.822197	-9.19476	-3.20081	0.410359	0.865633	1																	0	0	0	0	0	0	0	0	0	0	0	0	4	2.46659	5.15246	1.46007	0	0	0	0
comp49986_c0_seq1	comp49986_c0_seq1	1..1846		42.0095	-1.43825	-0.52431	0.231549	0.865633	1																	69	28.5445	62.009	49.3672	56	28.6154	58.652	54.1484	59	25.5585	59.0283	56.2222	173	30.3974	63.4972	63.1481	290	70.0727	142.763	100.44
comp49195_c0_seq1	comp49195_c0_seq1	1..734		0	#NUM!	#NUM!	#NUM!	#NUM!	#NUM!																	0	0	0	0	0	0	0	0	0	0	0	0	0	0	0	0	0	0	0	0
comp49195_c0_seq2	comp49195_c0_seq2	1..695		33.7796	-1.15126	-0.203213	0.772021	0.924586	1																	42	46.1498	100.254	30.0496	11	14.9297	30.6009	10.6363	36	41.4221	95.666	34.3051	61	28.4687	59.4683	22.2661	49	31.448	64.0706	16.971
comp49724_c0_seq1	comp49724_c0_seq1	1..3171		6.78113	-1.7563	-0.812539	0.266933	0.865633	1																	20	4.81658	10.4634	14.3093	8	2.37978	4.87776	7.73549	29	7.31334	16.8905	27.6346	49	5.01213	10.4698	17.8859	57	8.01791	16.3353	19.7417
comp49122_c0_seq1	comp49122_c0_seq1	1..2571		1.78219	2.56165	1.35707	0.430318	0.865633	1																	12	3.56438	7.74313	8.5856	0	0	0	0	2	0.622074	1.43671	1.90584	0	0	0	0	9	1.56143	3.18118	3.11712
comp49846_c0_seq1	comp49846_c0_seq1	1..4059		0	#NUM!	#NUM!	#NUM!	#NUM!	#NUM!																	0	0	0	0	0	0	0	0	0	0	0	0	0	0	0	0	0	0	0	0
comp49846_c0_seq2	comp49846_c0_seq2	1..3900		2.87954	1.02514	0.0358159	0.968586	0.990749	1																	22	4.30788	9.35827	15.7403	6	1.45121	2.9745	5.80161	8	1.64036	3.78848	7.62335	36	2.99406	6.2543	13.1406	31	3.54552	7.22345	10.7367
comp49630_c0_seq1	comp49630_c0_seq1	1..1317		44.0161	1.81117	0.856925	0.118267	0.865633	1																	74	42.9093	93.2145	52.9445	63	45.123	92.4872	60.9169	21	12.7511	29.4492	20.0113	71	17.4862	36.5269	25.9163	131	44.3678	90.3927	45.3713
comp49630_c0_seq2	comp49630_c0_seq2	1..1057		5.77114	-1.2698	-0.344597	0.779114	0.928513	1																	3	2.16746	4.70851	2.1464	9	8.03175	16.4624	8.70242	6	4.53932	10.4837	5.71751	21	6.44417	13.4612	7.66538	15	6.32993	12.8963	5.19519
comp48258_c0_seq1	comp48258_c0_seq1	1..920		0	#NUM!	#NUM!	#NUM!	#NUM!	#NUM!																	0	0	0	0	0	0	0	0	0	0	0	0	0	0	0	0	0	0	0	0
comp49794_c0_seq1	comp49794_c0_seq1	1..2674		13.6574	1.29825	0.376565	0.497603	0.865633	1																	45	12.8516	27.9183	32.196	41	14.4632	29.6448	39.6444	26	7.77546	17.9577	24.7759	72	8.73361	18.2436	26.2813	84	14.012	28.5473	29.0931
comp49794_c0_seq2	comp49794_c0_seq2	1..2339		3.83415	-3.71954	-1.89512	0.164713	0.865633	1																	2	0.652988	1.41853	1.43093	3	1.20986	2.47981	2.90081	9	3.07699	7.10644	8.57627	3	0.41602	0.869024	1.09505	42	8.00943	16.318	14.5465
comp49794_c0_seq3	comp49794_c0_seq3	1..2269		4.24666	6.71634	2.74767	0.0697431	0.865633	1																	24	8.07759	17.5475	17.1712	1	0.415727	0.852103	0.966936	0	0	0	0	3	0.428854	0.895833	1.09505	7	1.37609	2.80357	2.42442
comp49794_c0_seq4	comp49794_c0_seq4	1..757		7.54256	-1.38363	-0.468454	0.707897	0.891951	1																	7	7.06167	15.3405	5.00826	4	4.98433	10.2162	3.86774	2	2.11275	4.87948	1.90584	19	8.14105	17.0058	6.93534	21	12.3739	25.2099	7.27327
comp49169_c0_seq1	comp49169_c0_seq1	1..3120		3.61372	1.34623	0.428928	0.701886	0.889442	1																	11	2.69242	5.84892	7.87013	15	4.53502	9.2953	14.504	16	4.1009	9.4712	15.2467	4	0.415842	0.868652	1.46007	26	3.71707	7.57298	9.005
comp49429_c0_seq1	comp49429_c0_seq1	1..6069		0	#NUM!	#NUM!	#NUM!	#NUM!	#NUM!																	0	0	0	0	0	0	0	0	0	0	0	0	0	0	0	0	0	0	0	0
comp49429_c0_seq2	comp49429_c0_seq2	1..5945		2.69655	-223.533	-7.80434	0.0378483	0.865633	1																	0	0	0	0	0	0	0	0	25	3.36281	7.76655	23.823	0	0	0	0	63	4.72684	9.63023	21.8198
comp49429_c0_seq3	comp49429_c0_seq3	1..5913		3.67305	1.07905	0.109755	0.904095	0.971834	1																	26	3.35792	7.29462	18.6021	25	3.98818	8.17446	24.1734	0	0	0	0	89	4.88208	10.1982	32.4866	76	5.73308	11.6803	26.3223
comp49449_c0_seq1	comp49449_c0_seq1	1..1808		2.5434	-1.54676	-0.629248	0.708643	0.89203	1																	8	3.37907	7.34056	5.72373	0	0	0	0	10	4.42299	10.2151	9.52919	0	0	0	0	13	3.20721	6.53421	4.5025
comp49449_c0_seq2	comp49449_c0_seq2	1..1772		2.39548	2.39066	1.25741	0.504694	0.865633	1																	0	0	0	0	9	4.79095	9.81986	8.70242	0	0	0	0	14	2.56264	5.35309	5.11025	0	0	0	0
comp48768_c0_seq1	comp48768_c0_seq1	1..1175		12.7111	1.79588	0.84469	0.396332	0.865633	1																	7	4.54952	9.8832	5.00826	26	20.8727	42.7821	25.1403	10	6.80576	15.7182	9.52919	20	5.52096	11.5327	7.30036	23	8.73117	17.7884	7.96596
comp49598_c0_seq1	comp49598_c0_seq1	1..1253		28.9163	-1.08046	-0.111649	0.840036	0.949248	1																	56	34.1305	74.1437	40.0661	26	19.5734	40.1189	25.1403	37	23.6137	54.5369	35.258	105	27.1807	56.7778	38.3269	101	35.9545	73.2518	34.981
comp48666_c0_seq1	comp48666_c0_seq1	1..3633		0	#NUM!	#NUM!	#NUM!	#NUM!	#NUM!																	0	0	0	0	0	0	0	0	0	0	0	0	0	0	0	0	0	0	0	0
comp48666_c0_seq2	comp48666_c0_seq2	1..3532		1.72593	-71.3674	-6.15719	0.11521	0.865633	1																	0	0	0	0	0	0	0	0	0	0	0	0	0	0	0	0	41	5.1778	10.549	14.2002
comp48666_c0_seq3	comp48666_c0_seq3	1..3514		0	#NUM!	#NUM!	#NUM!	#NUM!	#NUM!																	0	0	0	0	0	0	0	0	0	0	0	0	0	0	0	0	0	0	0	0
comp48666_c0_seq4	comp48666_c0_seq4	1..3413		2.04596	-1.20522	-0.269297	0.843808	0.949248	1																	13	2.90879	6.31894	9.30106	4	1.10552	2.26595	3.86774	12	2.81164	6.49359	11.435	35	3.32625	6.9482	12.7756	0	0	0	0
comp49359_c0_seq1	comp49359_c0_seq1	1..689		0	#NUM!	#NUM!	#NUM!	#NUM!	#NUM!																	0	0	0	0	0	0	0	0	0	0	0	0	0	0	0	0	0	0	0	0
comp48486_c0_seq1	comp48486_c0_seq1	1..718		1.66491	-16.4151	-4.03695	0.293355	0.865633	1																	0	0	0	0	0	0	0	0	2	2.22751	5.14452	1.90584	2	0.9035	1.88732	0.730036	3	1.86371	3.79704	1.03904
comp49369_c0_seq1	comp49369_c0_seq1	1..2959		3.50664	1.49102	0.576304	0.695656	0.886126	1																	0	0	0	0	22	7.01327	14.3749	21.2726	13	3.51328	8.11406	12.3879	0	0	0	0	26	3.91932	7.98502	9.005
comp49369_c0_seq2	comp49369_c0_seq2	1..2938		0.519856	1.56548	0.64661	0.740006	0.908006	1																	4	1.03971	2.25863	2.86187	0	0	0	0	0	0	0	0	7	0.772803	1.61431	2.55513	0	0	0	0
comp48849_c0_seq1	comp48849_c0_seq1	1..2983		0	#NUM!	#NUM!	#NUM!	#NUM!	#NUM!																	0	0	0	0	0	0	0	0	0	0	0	0	0	0	0	0	0	0	0	0
comp48849_c0_seq2	comp48849_c0_seq2	1..2932		0	#NUM!	#NUM!	#NUM!	#NUM!	#NUM!																	0	0	0	0	0	0	0	0	0	0	0	0	0	0	0	0	0	0	0	0
comp48849_c0_seq3	comp48849_c0_seq3	1..2768		0	#NUM!	#NUM!	#NUM!	#NUM!	#NUM!																	0	0	0	0	0	0	0	0	0	0	0	0	0	0	0	0	0	0	0	0
comp48849_c0_seq4	comp48849_c0_seq4	1..2718		2.28557	-12.3692	-3.62868	0.0520666	0.865633	1																	1	0.280967	0.610363	0.715466	0	0	0	0	5	1.47107	3.39751	4.76459	8	0.954692	1.99426	2.92014	27	4.43095	9.02739	9.35135
comp48326_c0_seq1	comp48326_c0_seq1	1..3950		0	#NUM!	#NUM!	#NUM!	#NUM!	#NUM!																	0	0	0	0	0	0	0	0	0	0	0	0	0	0	0	0	0	0	0	0
comp48326_c0_seq2	comp48326_c0_seq2	1..3815		0	#NUM!	#NUM!	#NUM!	#NUM!	#NUM!																	0	0	0	0	0	0	0	0	0	0	0	0	0	0	0	0	0	0	0	0
comp48326_c0_seq3	comp48326_c0_seq3	1..3775		0.43183	-24.6637	-4.62432	0.235252	0.865633	1																	0	0	0	0	0	0	0	0	5	1.05917	2.4462	4.76459	0	0	0	0	2	0.236317	0.481461	0.692692
comp48326_c0_seq4	comp48326_c0_seq4	1..3432		0.823128	-34.2768	-5.09916	0.198269	0.865633	1																	0	0	0	0	0	0	0	0	0	0	0	0	0	0	0	0	19	2.46938	5.031	6.58058
comp48326_c0_seq5	comp48326_c0_seq5	1..3297		0	#NUM!	#NUM!	#NUM!	#NUM!	#NUM!																	0	0	0	0	0	0	0	0	0	0	0	0	0	0	0	0	0	0	0	0
comp48326_c0_seq6	comp48326_c0_seq6	1..3257		1.86882	2.66144	1.41221	0.394689	0.865633	1																	11	2.57917	5.60289	7.87013	4	1.15847	2.37448	3.86774	0	0	0	0	17	1.69299	3.53648	6.20531	0	0	0	0
comp49244_c0_seq1	comp49244_c0_seq1	1..2031		10.6536	-1.13016	-0.176524	0.816492	0.945104	1																	23	8.64815	18.7869	16.4557	25	11.6111	23.7989	24.1734	11	4.33109	10.0028	10.4821	118	18.8449	39.3652	43.0721	40	8.78481	17.8977	13.8538
comp49896_c0_seq1	comp49896_c0_seq1	1..3001		3.1359	1.28493	0.361694	0.72854	0.901745	1																	16	4.07154	8.84487	11.4475	7	2.20026	4.50982	6.76855	9	2.39823	5.53881	8.57627	17	1.83741	3.83816	6.20531	23	3.41857	6.96482	7.96596
comp49711_c0_seq1	comp49711_c0_seq1	1..2199		4.5452	1.70708	0.771533	0.500398	0.865633	1																	20	6.9456	15.0884	14.3093	5	2.1448	4.39614	4.83468	2	0.727309	1.67975	1.90584	18	2.65503	5.5461	6.57032	21	4.25968	8.67844	7.27327
comp49743_c0_seq1	comp49743_c0_seq1	1..3077		0.434887	-17.4942	-4.1288	0.297399	0.865633	1																	0	0	0	0	0	0	0	0	0	0	0	0	0	0	0	0	9	1.30466	2.65805	3.11712
comp49743_c0_seq2	comp49743_c0_seq2	1..2940		0.1471	-9.19476	-3.20081	0.41037	0.865633	1																	0	0	0	0	0	0	0	0	0	0	0	0	4	0.441301	0.921835	1.46007	0	0	0	0
comp49743_c0_seq3	comp49743_c0_seq3	1..2621		0	#NUM!	#NUM!	#NUM!	#NUM!	#NUM!																	0	0	0	0	0	0	0	0	0	0	0	0	0	0	0	0	0	0	0	0
comp49743_c0_seq5	comp49743_c0_seq5	1..2484		2.595	16.9248	4.08107	0.025759	0.829419	1																	7	2.15205	4.67502	5.00826	8	3.03795	6.2268	7.73549	2	0.643862	1.48702	1.90584	0	0	0	0	0	0	0	0
comp49863_c0_seq1	comp49863_c0_seq1	1..959		2.95084	1.3032	0.38206	0.829172	0.948671	1																	0	0	0	0	6	5.90168	12.0965	5.80161	0	0	0	0	15	5.07336	10.5977	5.47527	2	0.930237	1.89522	0.692692
comp48433_c0_seq1	comp48433_c0_seq1	1..1833		0.162229	-5.41038	-2.43573	0.507921	0.865633	1																	0	0	0	0	0	0	0	0	0	0	0	0	0	0	0	0	2	0.486687	0.991552	0.692692
comp48433_c0_seq2	comp48433_c0_seq2	1..1706		2.462	1.22906	0.29755	0.860912	0.955386	1																	11	4.92401	10.6967	7.87013	0	0	0	0	5	2.34372	5.41291	4.76459	14	2.66178	5.56019	5.11025	0	0	0	0
comp48433_c0_seq3	comp48433_c0_seq3	1..1512		1.55966	34.6416	5.11443	0.0579309	0.865633	1																	0	0	0	0	5	3.11933	6.39359	4.83468	0	0	0	0	0	0	0	0	0	0	0	0
comp48433_c0_seq4	comp48433_c0_seq4	1..1385		18.445	-1.50474	-0.589514	0.401475	0.865633	1																	31	17.093	37.1321	22.1795	9	6.12965	12.5638	8.70242	32	18.4763	42.6717	30.4934	68	15.9251	33.2659	24.8212	65	20.9337	42.6493	22.5125
comp49295_c0_seq1	comp49295_c0_seq1	1..2197		0	#NUM!	#NUM!	#NUM!	#NUM!	#NUM!																	0	0	0	0	0	0	0	0	0	0	0	0	0	0	0	0	0	0	0	0
comp49295_c0_seq2	comp49295_c0_seq2	1..2008		0.148091	-5.41038	-2.43573	0.507933	0.865633	1																	0	0	0	0	0	0	0	0	0	0	0	0	0	0	0	0	2	0.444272	0.905137	0.692692
comp49295_c0_seq3	comp49295_c0_seq3	1..1979		0	#NUM!	#NUM!	#NUM!	#NUM!	#NUM!																	0	0	0	0	0	0	0	0	0	0	0	0	0	0	0	0	0	0	0	0
comp49295_c0_seq4	comp49295_c0_seq4	1..1908		0	#NUM!	#NUM!	#NUM!	#NUM!	#NUM!																	0	0	0	0	0	0	0	0	0	0	0	0	0	0	0	0	0	0	0	0
comp49295_c0_seq5	comp49295_c0_seq5	1..1848		0.413241	12.9385	3.6936	0.137952	0.865633	1																	2	0.826482	1.79542	1.43093	0	0	0	0	0	0	0	0	0	0	0	0	0	0	0	0
comp49295_c0_seq6	comp49295_c0_seq6	1..1790		1.47493	-38.4715	-5.26572	0.178671	0.865633	1																	0	0	0	0	0	0	0	0	6	2.68048	6.19067	5.71751	0	0	0	0	7	1.74433	3.5538	2.42442
comp49295_c0_seq7	comp49295_c0_seq7	1..1690		0	#NUM!	#NUM!	#NUM!	#NUM!	#NUM!																	0	0	0	0	0	0	0	0	0	0	0	0	0	0	0	0	0	0	0	0
comp49295_c0_seq8	comp49295_c0_seq8	1..1630		0.182433	-5.41038	-2.43573	0.507945	0.865633	1																	0	0	0	0	0	0	0	0	0	0	0	0	0	0	0	0	2	0.547299	1.11504	0.692692
comp49295_c0_seq9	comp49295_c0_seq9	1..1572		6.64373	1.09602	0.132277	0.908427	0.973641	1																	15	7.28692	15.8298	10.732	10	6.00054	12.2991	9.66936	2	1.0174	2.34973	1.90584	64	13.2054	27.5847	23.3612	6	1.70248	3.46854	2.07808
comp49761_c0_seq1	comp49761_c0_seq1	1..1537		0	#NUM!	#NUM!	#NUM!	#NUM!	#NUM!																	0	0	0	0	0	0	0	0	0	0	0	0	0	0	0	0	0	0	0	0
comp49761_c0_seq2	comp49761_c0_seq2	1..1418		0	#NUM!	#NUM!	#NUM!	#NUM!	#NUM!																	0	0	0	0	0	0	0	0	0	0	0	0	0	0	0	0	0	0	0	0
comp49761_c0_seq3	comp49761_c0_seq3	1..1417		1.36406	-24.1978	-4.59681	0.24729	0.865633	1																	0	0	0	0	0	0	0	0	0	0	0	0	0	0	0	0	13	4.09219	8.33722	4.5025
comp49761_c0_seq4	comp49761_c0_seq4	1..1395		0	#NUM!	#NUM!	#NUM!	#NUM!	#NUM!																	0	0	0	0	0	0	0	0	0	0	0	0	0	0	0	0	0	0	0	0
comp49761_c0_seq5	comp49761_c0_seq5	1..1298		1.1101	-23.3617	-4.54607	0.247386	0.865633	1																	0	0	0	0	0	0	0	0	5	3.08042	7.11435	4.76459	1	0.249889	0.521994	0.365018	0	0	0	0
comp49761_c0_seq6	comp49761_c0_seq6	1..1276		31.1726	1.03095	0.0439715	0.94261	0.985513	1																	35	20.947	45.5046	25.0413	56	41.3981	84.8524	54.1484	33	20.6813	47.7643	31.4463	163	41.4343	86.5521	59.4979	66	23.0715	47.0047	22.8588
comp49945_c0_seq1	comp49945_c0_seq1	1..2239		0	#NUM!	#NUM!	#NUM!	#NUM!	#NUM!																	0	0	0	0	0	0	0	0	0	0	0	0	0	0	0	0	0	0	0	0
comp49945_c0_seq2	comp49945_c0_seq2	1..2025		0	#NUM!	#NUM!	#NUM!	#NUM!	#NUM!																	0	0	0	0	0	0	0	0	0	0	0	0	0	0	0	0	0	0	0	0
comp49945_c0_seq4	comp49945_c0_seq4	1..1840		0	#NUM!	#NUM!	#NUM!	#NUM!	#NUM!																	0	0	0	0	0	0	0	0	0	0	0	0	0	0	0	0	0	0	0	0
comp49945_c0_seq5	comp49945_c0_seq5	1..1767		0.150854	-3.21159	-1.68329	0.652832	0.865633	1																	0	0	0	0	0	0	0	0	1	0.452562	1.04521	0.952919	0	0	0	0	0	0	0	0
comp49945_c0_seq6	comp49945_c0_seq6	1..1626		1.45032	2.05325	1.03791	0.587501	0.865633	1																	0	0	0	0	5	2.90063	5.94533	4.83468	0	0	0	0	0	0	0	0	9	2.4689	5.03002	3.11712
comp49945_c0_seq7	comp49945_c0_seq7	1..1582		0	#NUM!	#NUM!	#NUM!	#NUM!	#NUM!																	0	0	0	0	0	0	0	0	0	0	0	0	0	0	0	0	0	0	0	0
comp49945_c0_seq8	comp49945_c0_seq8	1..1509		0	#NUM!	#NUM!	#NUM!	#NUM!	#NUM!																	0	0	0	0	0	0	0	0	0	0	0	0	0	0	0	0	0	0	0	0
comp49945_c0_seq9	comp49945_c0_seq9	1..1368		2.23295	11.5461	3.52933	0.0882795	0.865633	1																	8	4.4659	9.70156	5.72373	0	0	0	0	1	0.584559	1.35006	0.952919	0	0	0	0	0	0	0	0
comp49945_c0_seq10	comp49945_c0_seq10	1..1251		0.172852	-5.41062	-2.43579	0.508985	0.865633	1																	0	0	0	0	0	0	0	0	0	0	0	0	2	0.518556	1.08321	0.730036	0	0	0	0
comp49945_c0_seq11	comp49945_c0_seq11	1..1106		0	#NUM!	#NUM!	#NUM!	#NUM!	#NUM!																	0	0	0	0	0	0	0	0	0	0	0	0	0	0	0	0	0	0	0	0
comp49945_c0_seq12	comp49945_c0_seq12	1..848		0	#NUM!	#NUM!	#NUM!	#NUM!	#NUM!																	0	0	0	0	0	0	0	0	0	0	0	0	0	0	0	0	0	0	0	0
comp48766_c0_seq1	comp48766_c0_seq1	1..2855		0	#NUM!	#NUM!	#NUM!	#NUM!	#NUM!																	0	0	0	0	0	0	0	0	0	0	0	0	0	0	0	0	0	0	0	0
comp48766_c0_seq2	comp48766_c0_seq2	1..2760		0	#NUM!	#NUM!	#NUM!	#NUM!	#NUM!																	0	0	0	0	0	0	0	0	0	0	0	0	0	0	0	0	0	0	0	0
comp48766_c0_seq3	comp48766_c0_seq3	1..2710		2.91068	-1.15022	-0.201911	0.858403	0.954582	1																	16	4.50875	9.79463	11.4475	2	0.696151	1.42688	1.93387	5	1.47542	3.40754	4.76459	29	3.47097	7.25052	10.5855	23	3.78565	7.7127	7.96596
comp49636_c0_seq1	comp49636_c0_seq1	1..6320		4.4316	1.56821	0.649121	0.33148	0.865633	1																	40	4.83335	10.4998	28.6187	27	4.02986	8.25987	26.1073	21	2.65715	6.1368	20.0113	53	2.72008	5.68197	19.346	43	3.03483	6.183	14.8929
comp49636_c0_seq2	comp49636_c0_seq2	1..2150		0	#NUM!	#NUM!	#NUM!	#NUM!	#NUM!																	0	0	0	0	0	0	0	0	0	0	0	0	0	0	0	0	0	0	0	0
comp48017_c0_seq1	comp48017_c0_seq1	1..836		29.2188	-1.35259	-0.435729	0.566524	0.865633	1																	43	39.2796	85.3296	30.7651	4	4.51333	9.25082	3.86774	17	16.2614	37.5563	16.1996	74	28.711	59.9744	27.0113	80	42.6841	86.9624	27.7077
comp48017_c0_seq2	comp48017_c0_seq2	1..776		0	#NUM!	#NUM!	#NUM!	#NUM!	#NUM!																	0	0	0	0	0	0	0	0	0	0	0	0	0	0	0	0	0	0	0	0
comp48017_c1_seq1	comp48017_c1_seq1	1..880		57.5726	-1.36516	-0.449068	0.345321	0.865633	1																	50	43.3903	94.2594	35.7733	38	40.7328	83.4887	36.7436	63	57.2496	132.22	60.0339	140	51.6022	107.792	51.1025	126	63.8661	130.118	43.6396
comp48110_c0_seq1	comp48110_c0_seq1	1..1961		0.494344	-14.211	-3.82894	0.320701	0.865633	1																	0	0	0	0	0	0	0	0	1	0.40779	0.941807	0.952919	1	0.165404	0.345512	0.365018	4	0.90984	1.85366	1.38538
comp49491_c0_seq1	comp49491_c0_seq1	1..1147		0	#NUM!	#NUM!	#NUM!	#NUM!	#NUM!																	0	0	0	0	0	0	0	0	0	0	0	0	0	0	0	0	0	0	0	0
comp49491_c0_seq3	comp49491_c0_seq3	1..973		0.152809	-3.2107	-1.68289	0.652913	0.865633	1																	0	0	0	0	0	0	0	0	0	0	0	0	0	0	0	0	1	0.458426	0.933974	0.346346
comp49601_c0_seq1	comp49601_c0_seq1	1..1108		0	#NUM!	#NUM!	#NUM!	#NUM!	#NUM!																	0	0	0	0	0	0	0	0	0	0	0	0	0	0	0	0	0	0	0	0
comp49601_c0_seq2	comp49601_c0_seq2	1..1085		7.01377	-8.99099	-3.16848	0.0392003	0.865633	1																	0	0	0	0	2	1.73877	3.56391	1.93387	7	5.1592	11.9154	6.67043	38	11.36	23.7298	13.8707	11	4.52215	9.21321	3.80981
comp49601_c0_seq3	comp49601_c0_seq3	1..884		3.45552	2.24358	1.1658	0.510986	0.865633	1																	8	6.91103	15.0133	5.72373	0	0	0	0	3	2.71383	6.26771	2.85876	0	0	0	0	4	2.01832	4.11202	1.38538
comp48141_c0_seq1	comp48141_c0_seq1	1..1038		37.9963	1.24749	0.319023	0.566424	0.865633	1																	65	47.8213	103.885	46.5053	31	28.1713	57.7419	29.975	31	23.8824	55.1574	29.5405	85	26.561	55.4833	31.0265	95	40.8234	83.1714	32.9029
comp48297_c0_seq1	comp48297_c0_seq1	1..532		0	#NUM!	#NUM!	#NUM!	#NUM!	#NUM!																	0	0	0	0	0	0	0	0	0	0	0	0	0	0	0	0	0	0	0	0
comp48973_c0_seq1	comp48973_c0_seq1	1..1396		0	#NUM!	#NUM!	#NUM!	#NUM!	#NUM!																	0	0	0	0	0	0	0	0	0	0	0	0	0	0	0	0	0	0	0	0
comp48973_c0_seq2	comp48973_c0_seq2	1..1212		3.03905	4.33573	2.11628	0.241902	0.865633	1																	1	0.63009	1.36878	0.715466	7	5.44802	11.1666	6.76855	0	0	0	0	0	0	0	0	6	2.20816	4.4988	2.07808
comp49107_c0_seq1	comp49107_c0_seq1	1..2703		0.753674	-2.43156	-1.28188	0.474805	0.865633	1																	2	0.565053	1.2275	1.43093	0	0	0	0	1	0.295848	0.683272	0.952919	4	0.479995	1.00266	1.46007	9	1.48518	3.02583	3.11712
comp48900_c0_seq1	comp48900_c0_seq1	1..4534		9.39216	1.59482	0.673397	0.277203	0.865633	1																	51	8.59001	18.6606	36.4888	49	10.1943	20.8949	47.3798	45	7.9368	18.3303	42.8813	34	2.43232	5.08087	12.4106	74	7.28002	14.8319	25.6296
comp48900_c0_seq2	comp48900_c0_seq2	1..4457		7.74028	-2.1576	-1.10943	0.0966657	0.865633	1																	35	5.99695	13.0276	25.0413	8	1.69313	3.47036	7.73549	27	4.84435	11.1882	25.7288	159	11.5712	24.171	58.0379	68	6.80532	13.8648	23.5515
comp49266_c0_seq1	comp49266_c0_seq1	1..3206		21.3533	-1.05493	-0.0771504	0.867637	0.958378	1																	111	26.4402	57.4377	79.4168	44	12.9459	26.5348	42.5452	54	13.4693	31.1078	51.4576	137	13.8605	28.9533	50.0075	264	36.7302	74.8322	91.4354
comp48762_c0_seq1	comp48762_c0_seq1	1..1712		3.12685	-5.83669	-2.54515	0.141971	0.865633	1																	2	0.892137	1.93804	1.43093	0	0	0	0	7	3.2697	7.55151	6.67043	2	0.378921	0.791529	0.730036	22	5.73194	11.678	7.61962
comp49361_c0_seq1	comp49361_c0_seq1	1..828		1.63232	-25.2011	-4.65541	0.233239	0.865633	1																	0	0	0	0	0	0	0	0	0	0	0	0	7	2.74214	5.72807	2.55513	4	2.15483	4.39013	1.38538
comp49361_c0_seq2	comp49361_c0_seq2	1..581		3.28601	2.85279	1.51238	0.424975	0.865633	1																	5	6.57202	14.2768	3.57733	0	0	0	0	1	1.37638	3.1788	0.952919	3	1.67482	3.49853	1.09505	0	0	0	0
comp49989_c0_seq1	comp49989_c0_seq1	1..2094		30.9549	1.26008	0.333519	0.437793	0.865633	1																	87	31.7284	68.9255	62.2456	67	30.1815	61.8621	64.7847	70	26.7323	61.7392	66.7043	133	20.6014	43.0344	48.5474	131	27.9047	56.8516	45.3713
comp49070_c0_seq1	comp49070_c0_seq1	1..2967		80.3277	-1.23053	-0.299279	0.476207	0.865633	1																	261	67.1782	145.935	186.737	206	65.4927	134.238	199.189	304	81.9352	189.233	289.687	572	62.5318	130.623	208.79	642	96.5161	196.637	222.354
comp48916_c0_seq1	comp48916_c0_seq1	1..1032		3.39507	3.0068	1.58823	0.324999	0.865633	1																	3	2.21997	4.82258	2.1464	5	4.57018	9.36736	4.83468	0	0	0	0	3	0.942897	1.96962	1.09505	4	1.72887	3.52231	1.38538
comp49702_c0_seq1	comp49702_c0_seq1	1..2155		8.8278	1.06712	0.0937163	0.895949	0.968814	1																	35	12.403	26.9438	25.0413	12	5.25263	10.7662	11.6032	22	8.16375	18.8545	20.9642	57	8.57927	17.9212	20.806	35	7.24441	14.7594	12.1221
comp49702_c0_seq2	comp49702_c0_seq2	1..1809		8.74707	-222.563	-7.79807	0.0332488	0.856606	1																	0	0	0	0	0	0	0	0	19	8.39903	19.3979	18.1055	28	5.02044	10.4872	10.2205	52	12.8217	26.1224	18.01
comp49801_c0_seq1	comp49801_c0_seq1	1..1398		16.275	1.04154	0.0587157	0.935049	0.984374	1																	46	25.1279	54.5869	32.9115	11	7.42213	15.2129	10.6363	19	10.8683	25.1007	18.1055	74	17.1691	35.8645	27.0113	53	16.9103	34.4522	18.3563
comp49631_c0_seq1	comp49631_c0_seq1	1..2856		31.3237	-1.20144	-0.264767	0.517735	0.865633	1																	98	26.2043	56.9253	70.1157	85	28.074	57.5423	82.1895	83	23.2399	53.6735	79.0923	257	29.1875	60.9699	93.8096	266	41.5438	84.6391	92.1281
comp48671_c0_seq1	comp48671_c0_seq1	1..1148		0	#NUM!	#NUM!	#NUM!	#NUM!	#NUM!																	0	0	0	0	0	0	0	0	0	0	0	0	0	0	0	0	0	0	0	0
comp48671_c0_seq2	comp48671_c0_seq2	1..1056		1.70444	-23.832	-4.57483	0.238267	0.865633	1																	0	0	0	0	0	0	0	0	3	2.27181	5.24683	2.85876	1	0.307156	0.641618	0.365018	6	2.53437	5.16339	2.07808
comp48049_c0_seq1	comp48049_c0_seq1	1..1339		7.29655	1.20801	0.272631	0.818211	0.945938	1																	12	6.84393	14.8675	8.5856	11	7.74917	15.8832	10.6363	0	0	0	0	47	11.3852	23.7825	17.1558	17	5.66305	11.5376	5.88788
comp48526_c0_seq1	comp48526_c0_seq1	1..1204		2.61749	-6.70621	-2.7455	0.160015	0.865633	1																	1	0.634277	1.37788	0.715466	0	0	0	0	3	1.99255	4.60187	2.85876	8	2.15519	4.50198	2.92014	10	3.70472	7.54782	3.46346
comp48526_c0_seq6	comp48526_c0_seq6	1..344		4.56419	-1.59152	-0.670404	0.713713	0.894184	1																	0	0	0	0	2	5.48422	11.2408	1.93387	3	6.97392	16.1066	2.85876	3	2.82869	5.90885	1.09505	3	3.88996	7.92521	1.03904
comp49664_c0_seq1	comp49664_c0_seq1	1..1996		9.95685	-308.553	-8.26938	0.0234646	0.805122	1																	0	0	0	0	0	0	0	0	20	8.01279	18.5059	19.0584	85	13.8128	28.8535	31.0265	36	8.04497	16.3904	12.4685
comp49664_c0_seq2	comp49664_c0_seq2	1..1970		8.58504	245.857	7.94168	0.00131318	0.195226	1																	27	10.4665	22.7371	19.3176	14	6.70355	13.7401	13.5371	0	0	0	0	0	0	0	0	0	0	0	0
comp49772_c0_seq1	comp49772_c0_seq1	1..1888		0.974818	-25.3203	-4.66222	0.234134	0.865633	1																	0	0	0	0	0	0	0	0	3	1.27067	2.93467	2.85876	0	0	0	0	7	1.65378	3.36933	2.42442
comp48915_c0_seq1	comp48915_c0_seq1	1..4093		0.326935	-17.4942	-4.1288	0.297371	0.865633	1																	0	0	0	0	0	0	0	0	0	0	0	0	0	0	0	0	9	0.980806	1.99824	3.11712
comp48915_c0_seq2	comp48915_c0_seq2	1..4059		0	#NUM!	#NUM!	#NUM!	#NUM!	#NUM!																	0	0	0	0	0	0	0	0	0	0	0	0	0	0	0	0	0	0	0	0
comp48915_c0_seq3	comp48915_c0_seq3	1..4008		0	#NUM!	#NUM!	#NUM!	#NUM!	#NUM!																	0	0	0	0	0	0	0	0	0	0	0	0	0	0	0	0	0	0	0	0
comp48915_c0_seq4	comp48915_c0_seq4	1..3974		0	#NUM!	#NUM!	#NUM!	#NUM!	#NUM!																	0	0	0	0	0	0	0	0	0	0	0	0	0	0	0	0	0	0	0	0
comp48915_c0_seq5	comp48915_c0_seq5	1..3201		1.06832	-41.0087	-5.35786	0.175915	0.865633	1																	0	0	0	0	0	0	0	0	0	0	0	0	0	0	0	0	23	3.20497	6.52965	7.96596
comp48915_c0_seq6	comp48915_c0_seq6	1..3167		1.33143	-71.4143	-6.15814	0.117678	0.865633	1																	0	0	0	0	0	0	0	0	0	0	0	0	39	3.99429	8.34367	14.2357	0	0	0	0
comp48915_c0_seq7	comp48915_c0_seq7	1..3116		0	#NUM!	#NUM!	#NUM!	#NUM!	#NUM!																	0	0	0	0	0	0	0	0	0	0	0	0	0	0	0	0	0	0	0	0
comp48915_c0_seq8	comp48915_c0_seq8	1..3082		2.49231	1.89729	0.923939	0.582678	0.865633	1																	9	2.23005	4.84448	6.4392	9	2.75456	5.64594	8.70242	13	3.37307	7.79023	12.3879	0	0	0	0	0	0	0	0
comp48217_c0_seq1	comp48217_c0_seq1	1..2229		16.2025	10.6662	3.41498	0.000183296	0.0418719	1	comp48217_c0_seq1	B2G	comp48217_c0_seq1	comp48217_c0_seq1		0055085 // transmembrane transport (GO_REF:nd [ND])	0016021 // integral component of membrane (GO_REF:nd [ND])	0022857 // transmembrane transporter activity (GO_REF:nd [ND])	NPF family transporter	NA	NA	taxon:0	20191017	B2G			39	13.3616	29.0263	27.9032	45	19.0434	39.0327	43.5121	0	0	0	0	12	1.7462	3.64764	4.38022	10	2.00112	4.07697	3.46346
comp49756_c0_seq1	comp49756_c0_seq1	1..4120		0.686858	1.05104	0.071821	0.964529	0.9891	1																	0	0	0	0	6	1.37372	2.81566	5.80161	2	0.388192	0.896546	1.90584	4	0.314909	0.657814	1.46007	12	1.29917	2.64687	4.15615
comp49756_c0_seq2	comp49756_c0_seq2	1..2026		0.394707	-12.521	-3.64628	0.349254	0.865633	1																	0	0	0	0	0	0	0	0	3	1.18412	2.73477	2.85876	0	0	0	0	0	0	0	0
comp48841_c0_seq1	comp48841_c0_seq1	1..928		2.6823	-1.89428	-0.921648	0.570574	0.865633	1																	2	1.64584	3.57536	1.43093	1	1.01647	2.08343	0.966936	3	2.58516	5.97053	2.85876	6	2.09713	4.3807	2.19011	7	3.36459	6.85485	2.42442
comp49031_c0_seq1	comp49031_c0_seq1	1..2824		19.8663	-1.12521	-0.1702	0.700684	0.888918	1																	75	20.2816	44.0589	53.66	44	14.6971	30.1241	42.5452	51	14.4417	33.3538	48.5989	125	14.3571	29.9906	45.6273	195	30.8001	62.7506	67.5375
comp48884_c0_seq1	comp48884_c0_seq1	1..1693		7.28323	1.19837	0.261072	0.785405	0.932451	1																	15	6.76612	14.6985	10.732	14	7.80035	15.9881	13.5371	8	3.77874	8.72716	7.62335	47	9.00458	18.8097	17.1558	14	3.68853	7.51483	4.84885
comp48943_c0_seq1	comp48943_c0_seq1	1..1004		0	#NUM!	#NUM!	#NUM!	#NUM!	#NUM!																	0	0	0	0	0	0	0	0	0	0	0	0	0	0	0	0	0	0	0	0
comp48943_c0_seq2	comp48943_c0_seq2	1..989		0	#NUM!	#NUM!	#NUM!	#NUM!	#NUM!																	0	0	0	0	0	0	0	0	0	0	0	0	0	0	0	0	0	0	0	0
comp49799_c0_seq1	comp49799_c0_seq1	1..1654		0.230855	6.96428	2.79997	0.265449	0.865633	1																	1	0.46171	1.003	0.715466	0	0	0	0	0	0	0	0	0	0	0	0	0	0	0	0
comp48107_c0_seq1	comp48107_c0_seq1	1..3098		1.27346	-1.01168	-0.016758	0.990237	0.997586	1																	5	1.23252	2.67748	3.57733	4	1.21793	2.49635	3.86774	4	1.03251	2.38462	3.81167	6	0.628192	1.31223	2.19011	15	2.15969	4.40005	5.19519
comp48763_c0_seq1	comp48763_c0_seq1	1..4130		7.05135	-1.6717	-0.74132	0.28938	0.865633	1																	18	3.32834	7.23036	12.8784	25	5.70996	11.7035	24.1734	19	3.6789	8.49656	18.1055	151	11.859	24.7724	55.1177	52	5.61611	11.442	18.01
comp49093_c0_seq1	comp49093_c0_seq1	1..3938		1.01941	-47.7477	-5.57736	0.156334	0.865633	1																	0	0	0	0	0	0	0	0	0	0	0	0	0	0	0	0	27	3.05823	6.23069	9.35135
comp49093_c0_seq4	comp49093_c0_seq4	1..3755		8.63424	-1.57633	-0.656571	0.273165	0.865633	1																	31	6.30459	13.6959	22.1795	17	4.27053	8.75318	16.4379	44	9.37037	21.6413	41.9284	69	5.96021	12.4503	25.1862	89	10.5721	21.5391	30.8248
comp49793_c0_seq1	comp49793_c0_seq1	1..1952		2.06688	-59.581	-5.89678	0.130638	0.865633	1																	0	0	0	0	0	0	0	0	9	3.68703	8.51535	8.57627	0	0	0	0	11	2.51359	5.12107	3.80981
comp49793_c0_seq2	comp49793_c0_seq2	1..1623		10.3238	75.1557	6.23181	0.000353381	0.0694357	1																	34	15.998	34.7534	24.3259	8	4.64959	9.53012	7.73549	0	0	0	0	1	0.19985	0.417467	0.365018	0	0	0	0
comp49928_c0_seq1	comp49928_c0_seq1	1..442		0	#NUM!	#NUM!	#NUM!	#NUM!	#NUM!																	0	0	0	0	0	0	0	0	0	0	0	0	0	0	0	0	0	0	0	0
comp49029_c0_seq1	comp49029_c0_seq1	1..2162		2.47256	5.43415	2.44205	0.187836	0.865633	1																	14	4.94513	10.7426	10.0165	0	0	0	0	0	0	0	0	0	0	0	0	7	1.44419	2.94232	2.42442
comp49029_c0_seq2	comp49029_c0_seq2	1..871		0.541495	2.19221	1.13239	0.598977	0.865633	1																	0	0	0	0	1	1.08299	2.21977	0.966936	1	0.918113	2.12042	0.952919	0	0	0	0	0	0	0	0
comp48104_c0_seq1	comp48104_c0_seq1	1..2986		0.157951	6.96532	2.80019	0.265403	0.865633	1																	0	0	0	0	1	0.315903	0.647496	0.966936	0	0	0	0	0	0	0	0	0	0	0	0
comp48104_c0_seq2	comp48104_c0_seq2	1..2802		1.04058	-1.87579	-0.9075	0.577509	0.865633	1																	4	1.09018	2.36826	2.86187	0	0	0	0	1	0.285395	0.659131	0.952919	8	0.926072	1.93447	2.92014	12	1.91027	3.89189	4.15615
comp48311_c0_seq1	comp48311_c0_seq1	1..1253		4.75447	-91.9502	-6.52278	0.0842694	0.865633	1																	0	0	0	0	0	0	0	0	8	5.10567	11.7918	7.62335	23	5.95387	12.437	8.39541	9	3.20386	6.52739	3.11712
comp48311_c0_seq4	comp48311_c0_seq4	1..1164		2.19968	1.89045	0.91873	0.60196	0.865633	1																	3	1.96822	4.27569	2.1464	3	2.43115	4.98305	2.90081	0	0	0	0	0	0	0	0	10	3.83203	7.80719	3.46346
comp48093_c0_seq1	comp48093_c0_seq1	1..1959		4.19609	1.2501	0.32204	0.787957	0.933767	1																	3	1.16948	2.54053	2.1464	15	7.2227	14.8042	14.504	7	2.85744	6.59938	6.67043	10	1.65573	3.45865	3.65018	26	5.91999	12.0611	9.005
comp49219_c0_seq1	comp49219_c0_seq1	1..2290		1.31452	-3.94397	-1.97965	0.262275	0.865633	1																	2	0.66696	1.44888	1.43093	0	0	0	0	1	0.349204	0.8065	0.952919	13	1.84133	3.84635	4.74523	9	1.75303	3.57153	3.11712
comp49090_c0_seq1	comp49090_c0_seq1	1..938		7.81559	-2.38327	-1.25294	0.422049	0.865633	1																	8	6.51317	14.149	5.72373	0	0	0	0	13	11.0829	25.5965	12.3879	0	0	0	0	26	12.3638	25.1894	9.005
comp49090_c0_seq3	comp49090_c0_seq3	1..830		29.4684	9.28392	3.21473	0.0101983	0.602639	1																	27	24.8422	53.9664	19.3176	30	34.0946	69.8827	29.0081	0	0	0	0	20	7.81582	16.3265	7.30036	0	0	0	0
comp48218_c0_seq1	comp48218_c0_seq1	1..1183		0.251366	-5.41038	-2.43573	0.507957	0.865633	1																	0	0	0	0	0	0	0	0	0	0	0	0	0	0	0	0	2	0.754098	1.53636	0.692692
comp48491_c0_seq1	comp48491_c0_seq1	1..896		51.9994	-1.40557	-0.491154	0.386413	0.865633	1																	51	43.4678	94.4277	36.4888	26	27.3721	56.1038	25.1403	32	28.5599	65.9602	30.4934	88	31.8564	66.545	32.1216	192	95.5819	194.734	66.4985
comp48491_c0_seq6	comp48491_c0_seq6	1..378		147.418	1.60043	0.678463	0.276097	0.865633	1																	99	200.009	434.491	70.8312	38	94.8276	194.365	36.7436	34	71.9286	166.122	32.3992	151	129.571	270.661	55.1177	39	46.0209	93.7607	13.5075
comp49379_c0_seq1	comp49379_c0_seq1	1..863		7.71308	-1.23423	-0.303614	0.799189	0.938897	1																	10	8.849	19.2232	7.15466	4	4.37212	8.9614	3.86774	9	8.33961	19.2607	8.57627	27	10.1479	21.1979	9.85549	9	4.65173	9.47719	3.11712
comp48373_c0_seq1	comp48373_c0_seq1	1..814		5.73149	1.08197	0.113659	0.939675	0.985333	1																	8	7.50535	16.3043	5.72373	3	3.47648	7.12563	2.90081	3	2.94721	6.8067	2.85876	0	0	0	0	26	14.2473	29.0266	9.005
comp49391_c0_seq1	comp49391_c0_seq1	1..1361		2.70634	4.33573	2.11628	0.24179	0.865633	1																	1	0.561109	1.21893	0.715466	7	4.85158	9.94413	6.76855	0	0	0	0	0	0	0	0	6	1.96642	4.00628	2.07808
comp48444_c0_seq1	comp48444_c0_seq1	1..2644		1.80507	-75.7799	-6.24374	0.110996	0.865633	1																	0	0	0	0	0	0	0	0	14	4.23429	9.77927	13.3409	0	0	0	0	7	1.18092	2.40594	2.42442
comp48444_c0_seq2	comp48444_c0_seq2	1..2410		9.10008	-1.67629	-0.745272	0.333896	0.865633	1																	28	8.8725	19.2743	20.0331	7	2.73983	5.61575	6.76855	12	3.98179	9.1961	11.435	110	14.8047	30.9255	40.152	46	8.5138	17.3456	15.9319
comp49750_c0_seq1	comp49750_c0_seq1	1..1182		2.5092	-2.61909	-1.38907	0.393601	0.865633	1																	2	1.29216	2.80705	1.43093	1	0.798041	1.63572	0.966936	2	1.35309	3.12502	1.90584	17	4.66503	9.74478	6.20531	4	1.50947	3.07532	1.38538
comp48471_c0_seq1	comp48471_c0_seq1	1..2895		1.5477	-9.61161	-3.26478	0.115537	0.865633	1																	1	0.263789	0.573045	0.715466	0	0	0	0	9	2.48604	5.74161	8.57627	0	0	0	0	14	2.15706	4.39468	4.84885
comp48485_c0_seq1	comp48485_c0_seq1	1..1391		5.24763	1.45329	0.539327	0.660893	0.86857	1																	8	4.39206	9.54114	5.72373	9	6.10321	12.5096	8.70242	2	1.14979	2.65548	1.90584	16	3.73092	7.79351	5.84029	14	4.48935	9.14637	4.84885
comp48381_c0_seq1	comp48381_c0_seq1	1..4851		1.93532	3.25096	1.70086	0.202951	0.865633	1																	11	1.73168	3.76183	7.87013	11	2.13897	4.38418	10.6363	5	0.824239	1.90361	4.76459	2	0.133728	0.279344	0.730036	11	1.01145	2.06067	3.80981
comp48603_c0_seq1	comp48603_c0_seq1	1..1193		8.32112	1.39504	0.480306	0.666337	0.871627	1																	5	3.20062	6.95292	3.57733	17	13.4416	27.5509	16.4379	8	5.36246	12.3848	7.62335	18	4.8939	10.2229	6.57032	19	7.10388	14.4731	6.58058
comp48126_c0_seq1	comp48126_c0_seq1	1..1138		5.96633	-1.49012	-0.575432	0.651654	0.865633	1																	6	4.02637	8.74674	4.2928	4	3.31559	6.79586	3.86774	6	4.21622	9.73753	5.71751	4	1.14009	2.38154	1.46007	32	12.5427	25.5538	11.0831
comp48458_c0_seq1	comp48458_c0_seq1	1..1390		26.1445	2.93236	1.55206	0.0283859	0.834866	1																	68	37.3593	81.158	48.6517	22	14.9297	30.6009	21.2726	8	4.60245	10.6296	7.62335	41	9.56735	19.9852	14.9657	35	11.2314	22.8824	12.1221
comp48869_c0_seq1	comp48869_c0_seq1	1..1378		3.87035	-1.6176	-0.693858	0.608871	0.865633	1																	8	4.43349	9.63115	5.72373	1	0.684532	1.40306	0.966936	5	2.90158	6.70132	4.76459	26	6.11993	12.7839	9.49047	8	2.58954	5.2758	2.77077
comp48960_c0_seq1	comp48960_c0_seq1	1..1241		0	#NUM!	#NUM!	#NUM!	#NUM!	#NUM!																	0	0	0	0	0	0	0	0	0	0	0	0	0	0	0	0	0	0	0	0
comp48960_c0_seq2	comp48960_c0_seq2	1..1174		0	#NUM!	#NUM!	#NUM!	#NUM!	#NUM!																	0	0	0	0	0	0	0	0	0	0	0	0	0	0	0	0	0	0	0	0
comp48960_c0_seq3	comp48960_c0_seq3	1..1148		0.0941802	-3.21077	-1.68292	0.652906	0.865633	1																	0	0	0	0	0	0	0	0	0	0	0	0	1	0.282541	0.590199	0.365018	0	0	0	0
comp48960_c0_seq4	comp48960_c0_seq4	1..1081		0.436302	6.96532	2.80019	0.265403	0.865633	1																	0	0	0	0	1	0.872604	1.78855	0.966936	0	0	0	0	0	0	0	0	0	0	0	0
comp48960_c0_seq5	comp48960_c0_seq5	1..775		1.39508	-19.8827	-4.31344	0.280477	0.865633	1																	0	0	0	0	0	0	0	0	0	0	0	0	10	4.18525	8.74256	3.65018	0	0	0	0
comp48960_c0_seq6	comp48960_c0_seq6	1..720		1.56646	-14.9665	-3.90367	0.317159	0.865633	1																	0	0	0	0	0	0	0	0	2	2.22132	5.13023	1.90584	0	0	0	0	4	2.47805	5.04865	1.38538
comp48960_c0_seq7	comp48960_c0_seq7	1..708		0	#NUM!	#NUM!	#NUM!	#NUM!	#NUM!																	0	0	0	0	0	0	0	0	0	0	0	0	0	0	0	0	0	0	0	0
comp48960_c0_seq8	comp48960_c0_seq8	1..653		0	#NUM!	#NUM!	#NUM!	#NUM!	#NUM!																	0	0	0	0	0	0	0	0	0	0	0	0	0	0	0	0	0	0	0	0
comp48279_c0_seq1	comp48279_c0_seq1	1..1525		229.948	1.24272	0.313501	0.473566	0.865633	1																	533	266.909	579.822	381.344	312	192.987	395.559	301.684	326	170.947	394.809	310.652	532	113.153	236.365	194.19	931	272.309	554.789	322.448
comp48713_c0_seq1	comp48713_c0_seq1	1..616		0.175518	-3.21077	-1.68292	0.652906	0.865633	1																	0	0	0	0	0	0	0	0	0	0	0	0	1	0.526553	1.09992	0.365018	0	0	0	0
comp49131_c0_seq1	comp49131_c0_seq1	1..2080		1.86805	2.65948	1.41114	0.362377	0.865633	1																	4	1.46859	3.19032	2.86187	5	2.26751	4.64765	4.83468	3	1.15338	2.66378	2.85876	1	0.155941	0.325745	0.365018	5	1.07223	2.18451	1.73173
comp49131_c0_seq2	comp49131_c0_seq2	1..551		0	#NUM!	#NUM!	#NUM!	#NUM!	#NUM!																	0	0	0	0	0	0	0	0	0	0	0	0	0	0	0	0	0	0	0	0
comp49131_c1_seq1	comp49131_c1_seq1	1..2367		0.539304	-17.2975	-4.11249	0.29123	0.865633	1																	0	0	0	0	0	0	0	0	2	0.675688	1.56053	1.90584	0	0	0	0	5	0.942224	1.91964	1.73173
comp49888_c0_seq1	comp49888_c0_seq1	1..1692		3.44862	-1.51417	-0.598527	0.65479	0.865633	1																	9	4.06207	8.82429	6.4392	1	0.557497	1.14268	0.966936	1	0.472622	1.09154	0.952919	24	4.6008	9.61062	8.76043	20	5.27244	10.7418	6.92692
comp49013_c0_seq1	comp49013_c0_seq1	1..3470		0	#NUM!	#NUM!	#NUM!	#NUM!	#NUM!																	0	0	0	0	0	0	0	0	0	0	0	0	0	0	0	0	0	0	0	0
comp49013_c0_seq2	comp49013_c0_seq2	1..3433		0	#NUM!	#NUM!	#NUM!	#NUM!	#NUM!																	0	0	0	0	0	0	0	0	0	0	0	0	0	0	0	0	0	0	0	0
comp49013_c0_seq3	comp49013_c0_seq3	1..3334		1.55611	76.7493	6.26208	0.0226785	0.802219	1																	0	0	0	0	11	3.11222	6.37902	10.6363	0	0	0	0	0	0	0	0	0	0	0	0
comp49013_c0_seq4	comp49013_c0_seq4	1..3297		1.80537	-12.8958	-3.68883	0.0657613	0.865633	1																	1	0.231625	0.503174	0.715466	0	0	0	0	13	3.15311	7.28223	12.3879	1	0.0983793	0.205505	0.365018	16	2.16463	4.4101	5.54154
comp48520_c0_seq1	comp48520_c0_seq1	1..3922		2.23396	-116.852	-6.86854	0.0717581	0.865633	1																	0	0	0	0	0	0	0	0	10	2.03895	4.70904	9.52919	0	0	0	0	41	4.66293	9.50001	14.2002
comp48520_c0_seq2	comp48520_c0_seq2	1..3898		2.70815	1.86529	0.899399	0.538693	0.865633	1																	19	3.72235	8.08629	13.5939	7	1.69394	3.47203	6.76855	0	0	0	0	44	3.66128	7.64806	16.0608	0	0	0	0
comp49510_c0_seq1	comp49510_c0_seq1	1..1933		0	#NUM!	#NUM!	#NUM!	#NUM!	#NUM!																	0	0	0	0	0	0	0	0	0	0	0	0	0	0	0	0	0	0	0	0
comp49510_c0_seq2	comp49510_c0_seq2	1..1884		0	#NUM!	#NUM!	#NUM!	#NUM!	#NUM!																	0	0	0	0	0	0	0	0	0	0	0	0	0	0	0	0	0	0	0	0
comp49510_c0_seq4	comp49510_c0_seq4	1..1817		1.6193	7.99895	2.99981	0.108432	0.865633	1																	4	1.68116	3.6521	2.86187	3	1.55743	3.19222	2.90081	0	0	0	0	2	0.357024	0.745788	0.730036	0	0	0	0
comp49510_c0_seq7	comp49510_c0_seq7	1..1410		0	#NUM!	#NUM!	#NUM!	#NUM!	#NUM!																	0	0	0	0	0	0	0	0	0	0	0	0	0	0	0	0	0	0	0	0
comp49138_c0_seq1	comp49138_c0_seq1	1..774		0.536488	-5.41187	-2.43613	0.506098	0.865633	1																	0	0	0	0	0	0	0	0	1	1.03317	2.38616	0.952919	0	0	0	0	1	0.57629	1.1741	0.346346
comp49358_c0_seq1	comp49358_c0_seq1	1..432		0.883876	2.19244	1.13254	0.527809	0.865633	1																	1	1.76775	3.8402	0.715466	0	0	0	0	0	0	0	0	1	0.750825	1.5684	0.365018	0	0	0	0
comp48971_c0_seq1	comp48971_c0_seq1	1..2250		12.5774	1.24086	0.311339	0.638587	0.865633	1																	21	7.12758	15.4837	15.0248	43	18.0272	36.9498	41.5782	27	9.59612	22.1626	25.7288	62	8.93782	18.6702	22.6311	56	11.1017	22.618	19.3954
comp48533_c0_seq1	comp48533_c0_seq1	1..726		12.0344	1.41144	0.497171	0.666089	0.871627	1																	13	13.6745	29.706	9.30106	8	10.3943	21.3049	7.73549	6	6.60889	15.2635	5.71751	7	3.1274	6.53284	2.55513	28	17.203	35.0485	9.69769
comp49681_c0_seq1	comp49681_c0_seq1	1..1436		0	#NUM!	#NUM!	#NUM!	#NUM!	#NUM!																	0	0	0	0	0	0	0	0	0	0	0	0	0	0	0	0	0	0	0	0
comp49681_c0_seq2	comp49681_c0_seq2	1..1316		0	#NUM!	#NUM!	#NUM!	#NUM!	#NUM!																	0	0	0	0	0	0	0	0	0	0	0	0	0	0	0	0	0	0	0	0
comp49681_c0_seq3	comp49681_c0_seq3	1..639		0	#NUM!	#NUM!	#NUM!	#NUM!	#NUM!																	0	0	0	0	0	0	0	0	0	0	0	0	0	0	0	0	0	0	0	0
comp49827_c0_seq1	comp49827_c0_seq1	1..3690		0	#NUM!	#NUM!	#NUM!	#NUM!	#NUM!																	0	0	0	0	0	0	0	0	0	0	0	0	0	0	0	0	0	0	0	0
comp49827_c0_seq2	comp49827_c0_seq2	1..3486		1.4746	-1.28463	-0.361353	0.786788	0.932989	1																	8	1.75254	3.80715	5.72373	2	0.541185	1.10925	1.93387	6	1.37638	3.1788	5.71751	19	1.76786	3.69289	6.93534	10	1.27954	2.60688	3.46346
comp49754_c0_seq1	comp49754_c0_seq1	1..7000		2.61698	-1.11489	-0.1569	0.833518	0.94916	1																	19	2.07282	4.50291	13.5939	22	2.96461	6.07647	21.2726	13	1.48511	3.42993	12.3879	81	3.75327	7.84021	29.5665	41	2.61257	5.32272	14.2002
comp48539_c0_seq1	comp48539_c0_seq1	1..1438		11.4485	2.68288	1.42378	0.217123	0.865633	1																	11	5.8417	12.6903	7.87013	26	17.0552	34.9576	25.1403	1	0.556103	1.28434	0.952919	40	9.02244	18.847	14.6007	6	1.86112	3.79175	2.07808
comp49276_c0_seq1	comp49276_c0_seq1	1..646		2.92039	27.5432	4.78362	0.0727094	0.865633	1																	0	0	0	0	4	5.84077	11.9717	3.86774	0	0	0	0	0	0	0	0	0	0	0	0
comp49276_c0_seq2	comp49276_c0_seq2	1..645		1.70084	-14.8384	-3.89126	0.313167	0.865633	1																	0	0	0	0	0	0	0	0	3	3.71942	8.59016	2.85876	0	0	0	0	2	1.3831	2.81785	0.692692
comp49276_c0_seq4	comp49276_c0_seq4	1..634		5.95132	55.7517	5.80094	0.0343187	0.856606	1																	0	0	0	0	8	11.9026	24.3965	7.73549	0	0	0	0	0	0	0	0	0	0	0	0
comp49276_c0_seq5	comp49276_c0_seq5	1..633		0.576494	-7.61017	-2.92793	0.439592	0.865633	1																	0	0	0	0	0	0	0	0	0	0	0	0	2	1.02482	2.14075	0.730036	1	0.704659	1.43564	0.346346
comp49276_c0_seq6	comp49276_c0_seq6	1..304		2.56632	-12.0119	-3.58639	0.342415	0.865633	1																	0	0	0	0	0	0	0	0	1	2.63051	6.07528	0.952919	2	2.13392	4.45756	0.730036	2	2.93453	5.97867	0.692692
comp49108_c0_seq1	comp49108_c0_seq1	1..1509		5.40287	2.97695	1.57383	0.255259	0.865633	1																	9	4.55469	9.89443	6.4392	10	6.25106	12.8126	9.66936	4	2.11975	4.89565	3.81167	1	0.214948	0.449005	0.365018	12	3.54711	7.2267	4.15615
comp48694_c0_seq1	comp48694_c0_seq1	1..1764		71.0569	-1.76911	-0.823022	0.0710738	0.865633	1																	74	32.036	69.5938	52.9445	99	52.9395	108.508	95.7266	180	81.5996	188.458	171.525	380	69.8727	145.957	138.707	244	61.6984	125.701	84.5085
comp48618_c1_seq1	comp48618_c1_seq1	1..428		5.09018	1.05343	0.0751011	0.961428	0.987847	1																	2	3.56855	7.75218	1.43093	3	6.61181	13.552	2.90081	3	5.60521	12.9455	2.85876	7	5.3049	11.0814	2.55513	3	3.12651	6.36979	1.03904
comp49673_c0_seq1	comp49673_c0_seq1	1..906		0.447555	-7.61	-2.9279	0.438827	0.865633	1																	0	0	0	0	0	0	0	0	0	0	0	0	1	0.358009	0.747846	0.365018	2	0.984655	2.00609	0.692692
comp48320_c0_seq1	comp48320_c0_seq1	1..2586		2.01495	1.46303	0.548964	0.691195	0.883384	1																	5	1.47654	3.20759	3.57733	7	2.55336	5.23355	6.76855	3	0.927699	2.14256	2.85876	16	2.00685	4.1921	5.84029	4	0.689944	1.40566	1.38538
comp49314_c0_seq1	comp49314_c0_seq1	1..1112		1.30937	-19.8238	-4.30916	0.272666	0.865633	1																	0	0	0	0	0	0	0	0	1	0.719133	1.66087	0.952919	0	0	0	0	8	3.20898	6.53782	2.77077
comp49314_c0_seq2	comp49314_c0_seq2	1..1072		2.22091	2.67483	1.41945	0.431363	0.865633	1																	5	3.56189	7.73771	3.57733	1	0.87993	1.80357	0.966936	0	0	0	0	6	1.81543	3.79225	2.19011	0	0	0	0
comp49824_c0_seq1	comp49824_c0_seq1	1..1439		1.02952	-23.1556	-4.53329	0.248641	0.865633	1																	0	0	0	0	0	0	0	0	5	2.77858	6.41725	4.76459	0	0	0	0	1	0.309971	0.63152	0.346346
comp49614_c0_seq1	comp49614_c0_seq1	1..466		0.319062	-3.2107	-1.68289	0.652913	0.865633	1																	0	0	0	0	0	0	0	0	0	0	0	0	0	0	0	0	1	0.957186	1.95012	0.346346
comp49614_c0_seq2	comp49614_c0_seq2	1..457		0	#NUM!	#NUM!	#NUM!	#NUM!	#NUM!																	0	0	0	0	0	0	0	0	0	0	0	0	0	0	0	0	0	0	0	0
comp49614_c0_seq3	comp49614_c0_seq3	1..332		0	#NUM!	#NUM!	#NUM!	#NUM!	#NUM!																	0	0	0	0	0	0	0	0	0	0	0	0	0	0	0	0	0	0	0	0
comp48331_c0_seq1	comp48331_c0_seq1	1..1170		2.66867	-37.6417	-5.23426	0.185907	0.865633	1																	0	0	0	0	0	0	0	0	0	0	0	0	0	0	0	0	21	8.006	16.311	7.27327
comp48331_c0_seq2	comp48331_c0_seq2	1..1142		75.09	1.59866	0.676863	0.118242	0.865633	1																	127	84.9264	184.491	90.8642	79	65.2535	133.748	76.3879	77	53.9186	124.527	73.3747	125	35.5031	74.1625	45.6273	129	50.3856	102.653	44.6787
comp48938_c0_seq1	comp48938_c0_seq1	1..1134		53.0603	2.13315	1.09299	0.050088	0.865633	1																	81	54.5478	118.498	57.9528	62	51.5729	105.707	59.95	20	14.1036	32.5729	19.0584	111	31.7492	66.3209	40.517	61	23.9938	48.8838	21.1271
comp48938_c0_seq2	comp48938_c0_seq2	1..911		47.7797	1.54036	0.623269	0.279288	0.865633	1																	51	42.752	92.873	36.4888	51	52.8074	108.238	49.3137	36	31.6008	72.9834	34.3051	90	32.044	66.9368	32.8516	51	24.9709	50.8744	17.6637
comp48700_c0_seq1	comp48700_c0_seq1	1..1586		1.7812	-1.23121	-0.300077	0.873675	0.960348	1																	5	2.40753	5.23003	3.57733	0	0	0	0	0	0	0	0	0	0	0	0	19	5.34359	10.8868	6.58058
comp48700_c0_seq2	comp48700_c0_seq2	1..1479		2.17153	2.99883	1.5844	0.360866	0.865633	1																	1	0.516341	1.12168	0.715466	6	3.82671	7.8435	5.80161	2	1.08137	2.49748	1.90584	4	0.877232	1.83245	1.46007	0	0	0	0
comp49674_c0_seq1	comp49674_c0_seq1	1..1124		3.27932	-1.25638	-0.329271	0.818997	0.946108	1																	5	3.3971	7.37974	3.57733	3	2.51766	5.16038	2.90081	1	0.711456	1.64314	0.952919	22	6.34862	13.2616	8.0304	7	2.77788	5.65952	2.42442
comp49635_c0_seq1	comp49635_c0_seq1	1..3311		5.47332	-8.88282	-3.15102	0.00280993	0.314555	1																	2	0.461292	1.00209	1.43093	3	0.854683	1.75182	2.90081	15	3.62282	8.36704	14.2938	77	7.54318	15.7569	28.1064	39	5.25397	10.7042	13.5075
comp48894_c0_seq1	comp48894_c0_seq1	1..3861		1.97201	-1.28278	-0.359274	0.747154	0.910941	1																	6	1.18674	2.57804	4.2928	9	2.1988	4.50681	8.70242	6	1.2427	2.87006	5.71751	24	2.0162	4.21165	8.76043	23	2.65712	5.41347	7.96596
comp49690_c0_seq1	comp49690_c0_seq1	1..2862		4.59375	-1.91276	-0.935658	0.357965	0.865633	1																	15	4.00246	8.69479	10.732	2	0.659179	1.3511	1.93387	19	5.30882	12.2609	18.1055	17	1.92665	4.02457	6.20531	42	6.54579	13.3361	14.5465
comp49160_c0_seq4	comp49160_c0_seq4	1..421		0	#NUM!	#NUM!	#NUM!	#NUM!	#NUM!																	0	0	0	0	0	0	0	0	0	0	0	0	0	0	0	0	0	0	0	0
comp49140_c0_seq1	comp49140_c0_seq1	1..1015		0.585943	-9.09285	-3.18473	0.410387	0.865633	1																	0	0	0	0	0	0	0	0	0	0	0	0	0	0	0	0	4	1.75783	3.58131	1.38538
comp49590_c0_seq1	comp49590_c0_seq1	1..2669		0	#NUM!	#NUM!	#NUM!	#NUM!	#NUM!																	0	0	0	0	0	0	0	0	0	0	0	0	0	0	0	0	0	0	0	0
comp49590_c0_seq2	comp49590_c0_seq2	1..2570		0	#NUM!	#NUM!	#NUM!	#NUM!	#NUM!																	0	0	0	0	0	0	0	0	0	0	0	0	0	0	0	0	0	0	0	0
comp49590_c0_seq3	comp49590_c0_seq3	1..2527		1.00259	-2.6932	-1.42932	0.415477	0.865633	1																	1	0.302204	0.656496	0.715466	1	0.373283	0.765106	0.966936	2	0.632906	1.46172	1.90584	2	0.256713	0.536247	0.730036	12	2.11816	4.31543	4.15615
comp48213_c0_seq1	comp48213_c0_seq1	1..613		0	#NUM!	#NUM!	#NUM!	#NUM!	#NUM!																	0	0	0	0	0	0	0	0	0	0	0	0	0	0	0	0	0	0	0	0
comp49518_c0_seq1	comp49518_c0_seq1	1..625		0.237893	-3.2107	-1.68289	0.652913	0.865633	1																	0	0	0	0	0	0	0	0	0	0	0	0	0	0	0	0	1	0.713678	1.45401	0.346346
comp48048_c0_seq1	comp48048_c0_seq1	1..1479		0.301588	-7.38846	-2.88527	0.45055	0.865633	1																	0	0	0	0	0	0	0	0	0	0	0	0	0	0	0	0	3	0.904764	1.84332	1.03904
comp48048_c0_seq2	comp48048_c0_seq2	1..1344		0	#NUM!	#NUM!	#NUM!	#NUM!	#NUM!																	0	0	0	0	0	0	0	0	0	0	0	0	0	0	0	0	0	0	0	0
comp48048_c0_seq3	comp48048_c0_seq3	1..1250		0	#NUM!	#NUM!	#NUM!	#NUM!	#NUM!																	0	0	0	0	0	0	0	0	0	0	0	0	0	0	0	0	0	0	0	0
comp48048_c0_seq4	comp48048_c0_seq4	1..1115		1.36981	7.03325	2.81419	0.160973	0.865633	1																	4	2.73962	5.95145	2.86187	0	0	0	0	1	0.717198	1.6564	0.952919	0	0	0	0	0	0	0	0
comp48785_c0_seq1	comp48785_c0_seq1	1..3515		7.12691	-1.73275	-0.793062	0.257958	0.865633	1																	24	5.21424	11.3272	17.1712	11	2.95196	6.05054	10.6363	20	4.55008	10.5086	19.0584	60	5.53667	11.5656	21.9011	89	11.294	23.0098	30.8248
comp49043_c0_seq1	comp49043_c0_seq1	1..1113		1.53365	1.55713	0.638894	0.713263	0.894031	1																	2	1.37227	2.98107	1.43093	2	1.69503	3.47425	1.93387	1	0.718487	1.65938	0.952919	0	0	0	0	6	2.40458	4.89896	2.07808
comp48654_c0_seq1	comp48654_c0_seq1	1..1092		0.244101	-3.21159	-1.68329	0.652832	0.865633	1																	0	0	0	0	0	0	0	0	1	0.732304	1.69129	0.952919	0	0	0	0	0	0	0	0
comp49596_c0_seq1	comp49596_c0_seq1	1..3131		4.31846	-1.22622	-0.294216	0.732951	0.904297	1																	17	4.1464	9.00748	12.1629	10	3.01273	6.17509	9.66936	13	3.32028	7.66832	12.3879	38	3.93662	8.2232	13.8707	40	5.69848	11.6098	13.8538
comp48611_c0_seq1	comp48611_c0_seq1	1..1531		12.1613	-1.26763	-0.342132	0.652801	0.865633	1																	29	14.4653	31.4239	20.7485	7	4.31286	8.83994	6.76855	16	8.35717	19.3012	15.2467	42	8.89809	18.5872	15.3308	66	19.2288	39.1757	22.8588
comp49938_c0_seq1	comp49938_c0_seq1	1..4160		0	#NUM!	#NUM!	#NUM!	#NUM!	#NUM!																	0	0	0	0	0	0	0	0	0	0	0	0	0	0	0	0	0	0	0	0
comp49938_c0_seq3	comp49938_c0_seq3	1..4036		0	#NUM!	#NUM!	#NUM!	#NUM!	#NUM!																	0	0	0	0	0	0	0	0	0	0	0	0	0	0	0	0	0	0	0	0
comp49938_c0_seq5	comp49938_c0_seq5	1..4015		0.148127	-9.09285	-3.18473	0.410375	0.865633	1																	0	0	0	0	0	0	0	0	0	0	0	0	0	0	0	0	4	0.444382	0.905362	1.38538
comp49938_c0_seq8	comp49938_c0_seq8	1..3891		0	#NUM!	#NUM!	#NUM!	#NUM!	#NUM!																	0	0	0	0	0	0	0	0	0	0	0	0	0	0	0	0	0	0	0	0
comp49938_c0_seq12	comp49938_c0_seq12	1..3508		0	#NUM!	#NUM!	#NUM!	#NUM!	#NUM!																	0	0	0	0	0	0	0	0	0	0	0	0	0	0	0	0	0	0	0	0
comp49938_c0_seq14	comp49938_c0_seq14	1..3384		1.35402	64.2068	6.00465	0.0294155	0.834866	1																	12	2.70805	5.88286	8.5856	0	0	0	0	0	0	0	0	0	0	0	0	0	0	0	0
comp49938_c0_seq16	comp49938_c0_seq16	1..3363		2.24391	3.9238	1.97225	0.26444	0.865633	1																	0	0	0	0	16	4.48783	9.19856	15.471	0	0	0	0	0	0	0	0	16	2.12215	4.32355	5.54154
comp49938_c0_seq19	comp49938_c0_seq19	1..3239		1.87791	-103.341	-6.69127	0.0824796	0.865633	1																	0	0	0	0	0	0	0	0	7	1.72823	3.99141	6.67043	39	3.9055	8.1582	14.2357	0	0	0	0
comp49938_c0_seq23	comp49938_c0_seq23	1..1296		1.16795	-2.25227	-1.17138	0.571453	0.865633	1																	2	1.1785	2.56013	1.43093	0	0	0	0	0	0	0	0	14	3.50385	7.3192	5.11025	0	0	0	0
comp49387_c0_seq1	comp49387_c0_seq1	1..2115		1.33569	-34.2768	-5.09916	0.198303	0.865633	1																	0	0	0	0	0	0	0	0	0	0	0	0	0	0	0	0	19	4.00706	8.16378	6.58058
comp49387_c0_seq2	comp49387_c0_seq2	1..1935		3.58668	1.0549	0.0771077	0.956292	0.985714	1																	12	4.73593	10.2882	8.5856	5	2.43743	4.99592	4.83468	3	1.23981	2.86339	2.85876	44	7.37555	15.4068	16.0608	0	0	0	0
comp48523_c0_seq1	comp48523_c0_seq1	1..2672		3.50561	-1.56486	-0.646029	0.548111	0.865633	1																	12	3.42965	7.45045	8.5856	4	1.4121	2.89434	3.86774	7	2.09496	4.83839	6.67043	46	5.58398	11.6644	16.7908	17	2.83789	5.78176	5.88788
comp49764_c0_seq1	comp49764_c0_seq1	1..340		0	#NUM!	#NUM!	#NUM!	#NUM!	#NUM!																	0	0	0	0	0	0	0	0	0	0	0	0	0	0	0	0	0	0	0	0
comp48756_c0_seq1	comp48756_c0_seq1	1..1115		1.10302	-3.0252	-1.59703	0.453585	0.865633	1																	0	0	0	0	1	0.845996	1.73401	0.966936	0	0	0	0	10	2.90903	6.07667	3.65018	1	0.400044	0.815029	0.346346
comp48917_c0_seq1	comp48917_c0_seq1	1..1474		7.78128	-24.4638	-4.61258	0.00631964	0.48384	1																	0	0	0	0	1	0.639949	1.31168	0.966936	5	2.71261	6.26487	4.76459	47	10.3424	21.6043	17.1558	34	10.2888	20.9618	11.7758
comp48917_c0_seq2	comp48917_c0_seq2	1..1022		1.12084	1.60236	0.680198	0.724396	0.89935	1																	3	2.24169	4.86976	2.1464	0	0	0	0	0	0	0	0	5	1.58687	3.31482	1.82509	0	0	0	0
comp49642_c0_seq1	comp49642_c0_seq1	1..1050		77.2199	1.24783	0.319417	0.432696	0.865633	1																	116	84.3672	183.276	82.9941	78	70.0726	143.626	75.421	70	53.3118	123.126	66.7043	191	59.002	123.249	69.7184	165	70.0934	142.805	57.1471
comp49572_c0_seq1	comp49572_c0_seq1	1..1118		6.58914	2.78464	1.47749	0.310041	0.865633	1																	2	1.36613	2.96774	1.43093	14	11.8122	24.211	13.5371	5	3.57637	8.25977	4.76459	7	2.03085	4.24225	2.55513	3	1.19691	2.43853	1.03904
comp48377_c0_seq1	comp48377_c0_seq1	1..548		2.38566	-17.9894	-4.16908	0.286606	0.865633	1																	0	0	0	0	0	0	0	0	1	1.45926	3.37023	0.952919	0	0	0	0	7	5.6977	11.6082	2.42442
comp48377_c0_seq2	comp48377_c0_seq2	1..329		8.17074	-1.16144	-0.215916	0.894802	0.968213	1																	5	11.6059	25.2122	3.57733	0	0	0	0	4	9.72251	22.4545	3.81167	4	3.94354	8.23767	1.46007	8	10.8462	22.0974	2.77077
comp48657_c0_seq1	comp48657_c0_seq1	1..1995		8.33108	1.0736	0.102463	0.893022	0.967678	1																	25	9.56979	20.789	17.8867	15	7.09237	14.537	14.504	20	8.0168	18.5151	19.0584	32	5.20271	10.8679	11.6806	50	11.1792	22.7759	17.3173
comp48116_c0_seq1	comp48116_c0_seq1	1..4270		5.74909	1.33577	0.417674	0.549483	0.865633	1																	26	4.64997	10.1014	18.6021	31	6.8482	14.0366	29.975	9	1.6855	3.89273	8.57627	69	5.24136	10.9487	25.1862	51	5.32752	10.854	17.6637
comp49434_c0_seq1	comp49434_c0_seq1	1..1485		16.3152	-1.93279	-0.950686	0.203042	0.865633	1																	12	6.17106	13.4058	8.5856	19	12.069	24.7374	18.3718	23	12.3856	28.6049	21.9171	111	24.2448	50.6451	40.517	41	12.3152	25.0903	14.2002
comp48748_c0_seq1	comp48748_c0_seq1	1..498		6.62951	2.82983	1.50072	0.438843	0.865633	1																	0	0	0	0	7	13.259	27.1766	6.76855	4	6.4231	14.8344	3.81167	0	0	0	0	0	0	0	0
comp49233_c0_seq1	comp49233_c0_seq1	1..3071		4.90738	1.39319	0.478394	0.589018	0.865633	1																	16	3.97874	8.64326	11.4475	19	5.83602	11.9619	18.3718	8	2.08317	4.81116	7.62335	19	2.00676	4.19193	6.93534	46	6.68129	13.6121	15.9319
comp49233_c0_seq2	comp49233_c0_seq2	1..2476		0.180149	-7.38846	-2.88527	0.450488	0.865633	1																	0	0	0	0	0	0	0	0	0	0	0	0	0	0	0	0	3	0.540447	1.10108	1.03904
comp49233_c0_seq3	comp49233_c0_seq3	1..2238		1.05371	34.6416	5.11443	0.0579724	0.865633	1																	0	0	0	0	5	2.10743	4.31953	4.83468	0	0	0	0	0	0	0	0	0	0	0	0
comp49088_c0_seq1	comp49088_c0_seq1	1..579		15.8474	-20.3452	-4.34662	0.0140756	0.690921	1																	1	1.31894	2.86523	0.715466	0	0	0	0	4	5.52453	12.7591	3.81167	42	23.5285	49.1486	15.3308	24	18.4891	37.6687	8.31231
comp48250_c0_seq1	comp48250_c0_seq1	1..1679		0	#NUM!	#NUM!	#NUM!	#NUM!	#NUM!																	0	0	0	0	0	0	0	0	0	0	0	0	0	0	0	0	0	0	0	0
comp48250_c0_seq2	comp48250_c0_seq2	1..1636		0.46679	12.9385	3.6936	0.137987	0.865633	1																	2	0.933581	2.02808	1.43093	0	0	0	0	0	0	0	0	0	0	0	0	0	0	0	0
comp49695_c0_seq1	comp49695_c0_seq1	1..3245		10.5382	-1.16053	-0.214779	0.727295	0.900968	1																	42	9.88416	21.472	30.0496	34	9.88342	20.2577	32.8758	39	9.6109	22.1968	37.1638	150	14.9934	31.3197	54.7527	51	7.01032	14.2825	17.6637
comp49746_c0_seq1	comp49746_c0_seq1	1..2449		0.667829	-20.8446	-4.3816	0.267747	0.865633	1																	0	0	0	0	0	0	0	0	0	0	0	0	0	0	0	0	11	2.00349	4.0818	3.80981
comp49746_c0_seq2	comp49746_c0_seq2	1..2329		1.59121	2.07059	1.05004	0.498847	0.865633	1																	6	1.96737	4.27385	4.2928	3	1.21505	2.49045	2.90081	1	0.343356	0.792995	0.952919	1	0.139269	0.290918	0.365018	10	1.91519	3.90192	3.46346
comp48143_c0_seq1	comp48143_c0_seq1	1..1497		14.5553	-2.43916	-1.28639	0.132631	0.865633	1																	24	12.2432	26.5966	17.1712	1	0.630117	1.29153	0.966936	21	11.2179	25.9082	20.0113	92	19.9337	41.6396	33.5817	42	12.5144	25.4962	14.5465
comp48328_c0_seq1	comp48328_c0_seq1	1..587		7.4577	-4.95489	-2.30885	0.170208	0.865633	1																	2	2.60194	5.65235	1.43093	0	0	0	0	4	5.44924	12.5852	3.81167	10	5.52567	11.5426	3.65018	15	11.3982	23.2221	5.19519
comp49675_c0_seq1	comp49675_c0_seq1	1..2327		5.82975	-1.02388	-0.0340492	0.968077	0.990714	1																	17	5.57902	12.1196	12.1629	15	6.08048	12.463	14.504	13	4.46747	10.3178	12.3879	37	5.15737	10.7732	13.5057	40	7.66736	15.6211	13.8538
comp49052_c0_seq1	comp49052_c0_seq1	1..706		2.05695	-2.95685	-1.56406	0.439226	0.865633	1																	1	1.08168	2.34981	0.715466	0	0	0	0	2	2.26537	5.23197	1.90584	3	1.37829	2.8791	1.09505	4	2.52719	5.14877	1.38538
comp49052_c0_seq2	comp49052_c0_seq2	1..688		7.1595	-1.85622	-0.892364	0.541983	0.865633	1																	7	7.76989	16.879	5.00826	0	0	0	0	2	2.32464	5.36885	1.90584	20	9.42897	19.6962	7.30036	15	9.7249	19.813	5.19519
comp49052_c0_seq3	comp49052_c0_seq3	1..675		3.22755	1.35549	0.438815	0.781039	0.929839	1																	2	2.26272	4.91545	1.43093	3	4.19238	8.59299	2.90081	3	3.55412	8.20838	2.85876	3	1.44158	3.01133	1.09505	4	2.64325	5.38523	1.38538
comp49052_c0_seq4	comp49052_c0_seq4	1..484		1.20074	-11.9481	-3.5787	0.349544	0.865633	1																	0	0	0	0	0	0	0	0	0	0	0	0	4	2.68063	5.59958	1.46007	1	0.921588	1.8776	0.346346
comp49052_c0_seq5	comp49052_c0_seq5	1..450		0.660813	-5.41038	-2.43573	0.507969	0.865633	1																	0	0	0	0	0	0	0	0	0	0	0	0	0	0	0	0	2	1.98244	4.03892	0.692692
comp48119_c1_seq1	comp48119_c1_seq1	1..802		2.08511	-1.85039	-0.88783	0.630553	0.865633	1																	0	0	0	0	2	2.35233	4.8215	1.93387	1	0.997103	2.30285	0.952919	2	0.808869	1.68965	0.730036	8	4.44936	9.06491	2.77077
comp48068_c0_seq1	comp48068_c0_seq1	1..1178		5.75195	-4.2469	-2.08641	0.128349	0.865633	1																	2	1.29655	2.81658	1.43093	2	1.6015	3.28255	1.93387	6	4.07305	9.40688	5.71751	30	8.26035	17.2551	10.9505	13	4.92244	10.0287	4.5025
comp48774_c0_seq1	comp48774_c0_seq1	1..1906		85.063	-1.36129	-0.444977	0.295085	0.865633	1																	179	71.7192	155.8	128.068	118	58.3985	119.698	114.098	174	73.003	168.603	165.808	537	91.3848	190.894	196.015	388	90.8011	184.994	134.382
comp48543_c0_seq1	comp48543_c0_seq1	1..3163		8.65923	-1.23742	-0.30733	0.62126	0.865633	1																	26	6.27739	13.6368	18.6021	30	8.94674	18.3379	29.0081	20	5.05644	11.6781	19.0584	83	8.51141	17.7795	30.2965	88	12.4098	25.2832	30.4785
comp49813_c1_seq1	comp49813_c1_seq1	1..1454		3.79926	-3.58713	-1.84283	0.23523	0.865633	1																	4	2.10088	4.56387	2.86187	0	0	0	0	1	0.549984	1.27021	0.952919	28	6.24621	13.0477	10.2205	15	4.6016	9.37507	5.19519
comp48105_c0_seq1	comp48105_c0_seq1	1..1616		0	#NUM!	#NUM!	#NUM!	#NUM!	#NUM!																	0	0	0	0	0	0	0	0	0	0	0	0	0	0	0	0	0	0	0	0
comp48105_c0_seq2	comp48105_c0_seq2	1..1532		9.87473	-1.039	-0.0551995	0.945326	0.985513	1																	17	8.47413	18.4089	12.1629	17	10.4673	21.4544	16.4379	17	8.87369	20.4941	16.1996	32	6.77507	14.1525	11.6806	48	13.9754	28.4728	16.6246
comp48685_c0_seq1	comp48685_c0_seq1	1..2350		2.65847	-1.69589	-0.762044	0.569621	0.865633	1																	2	0.649931	1.41189	1.43093	6	2.40839	4.9364	5.80161	10	3.40288	7.85908	9.52919	7	0.966168	2.01823	2.55513	19	3.60635	7.3474	6.58058
comp49193_c0_seq1	comp49193_c0_seq1	1..692		4.41427	1.75113	0.808287	0.641618	0.865633	1																	8	8.82854	19.1788	5.72373	0	0	0	0	0	0	0	0	3	1.40617	2.93735	1.09505	10	6.44579	13.1323	3.46346
comp48810_c0_seq1	comp48810_c0_seq1	1..1746		25.0714	1.05921	0.0829892	0.879777	0.962429	1																	64	27.9924	60.8097	45.7898	41	22.1504	45.4011	39.6444	30	13.7401	31.7334	28.5876	162	30.0949	62.8653	59.1329	91	23.2477	47.3636	31.5175
comp49463_c1_seq1	comp49463_c1_seq1	1..2095		0.548401	-16.8617	-4.07568	0.294504	0.865633	1																	0	0	0	0	0	0	0	0	0	0	0	0	1	0.154824	0.323412	0.365018	7	1.49038	3.03642	2.42442
comp48190_c0_seq1	comp48190_c0_seq1	1..2162		2.73652	-1.95717	-0.968772	0.489949	0.865633	1																	6	2.11934	4.60398	4.2928	1	0.436302	0.894275	0.966936	1	0.369878	0.854248	0.952919	11	1.65029	3.44729	4.0152	30	6.18939	12.61	10.3904
comp48545_c0_seq1	comp48545_c0_seq1	1..2140		0.138956	-5.41038	-2.43573	0.507982	0.865633	1																	0	0	0	0	0	0	0	0	0	0	0	0	0	0	0	0	2	0.416868	0.849306	0.692692
comp48545_c0_seq2	comp48545_c0_seq2	1..2009		1.90062	1.30465	0.383659	0.818972	0.946108	1																	10	3.80124	8.25767	7.15466	0	0	0	0	5	1.99023	4.59653	4.76459	0	0	0	0	11	2.44228	4.97577	3.80981
comp48545_c0_seq3	comp48545_c0_seq3	1..1646		2.86539	6.63148	2.72933	0.15439	0.865633	1																	0	0	0	0	10	5.73077	11.7462	9.66936	0	0	0	0	5	0.985287	2.05817	1.82509	0	0	0	0
comp48080_c0_seq1	comp48080_c0_seq1	1..1548		141.226	-1.69228	-0.758967	0.0886783	0.865633	1																	203	100.145	217.552	145.24	103	62.7638	128.645	99.5944	210	108.483	250.546	200.113	389	81.5082	170.263	141.992	811	233.686	476.1	280.887
comp49094_c0_seq1	comp49094_c0_seq1	1..1464		2.15785	-1.99162	-0.99394	0.569495	0.865633	1																	0	0	0	0	3	1.93296	3.96193	2.90081	1	0.546227	1.26153	0.952919	2	0.44311	0.925613	0.730036	18	5.48421	11.1732	6.23423
comp48270_c0_seq2	comp48270_c0_seq2	1..1035		0	#NUM!	#NUM!	#NUM!	#NUM!	#NUM!																	0	0	0	0	0	0	0	0	0	0	0	0	0	0	0	0	0	0	0	0
comp48270_c0_seq4	comp48270_c0_seq4	1..1006		0.147796	-3.2107	-1.68289	0.652913	0.865633	1																	0	0	0	0	0	0	0	0	0	0	0	0	0	0	0	0	1	0.443389	0.903337	0.346346
comp49644_c0_seq1	comp49644_c0_seq1	1..1779		3.5856	2.03876	1.02769	0.441502	0.865633	1																	13	5.58049	12.1229	9.30106	3	1.5907	3.26041	2.90081	6	2.69705	6.22895	5.71751	7	1.27628	2.66602	2.55513	8	2.00584	4.0866	2.77077
comp49644_c0_seq3	comp49644_c0_seq3	1..735		1.28338	-1.08635	-0.119491	0.948174	0.985513	1																	0	0	0	0	2	2.56676	5.26101	1.93387	1	1.08799	2.51277	0.952919	3	1.3239	2.7655	1.09505	2	1.21374	2.47281	0.692692
comp49766_c0_seq1	comp49766_c0_seq1	1..683		3.61731	3.74139	1.90358	0.30061	0.865633	1																	4	4.47244	9.71576	2.86187	2	2.76218	5.66156	1.93387	3	3.51249	8.11223	2.85876	0	0	0	0	0	0	0	0
comp49501_c0_seq1	comp49501_c0_seq1	1..4161		0.734121	14.3239	3.84035	0.0700748	0.865633	1																	8	1.46824	3.18955	5.72373	0	0	0	0	0	0	0	0	0	0	0	0	1	0.107198	0.218399	0.346346
comp49900_c0_seq1	comp49900_c0_seq1	1..4660		1.83635	3.89631	1.96211	0.166341	0.865633	1																	15	2.45816	5.34002	10.732	6	1.21453	2.48938	5.80161	1	0.171604	0.396327	0.952919	1	0.0696044	0.145397	0.365018	13	1.24434	2.53516	4.5025
comp49900_c0_seq5	comp49900_c0_seq5	1..332		0	#NUM!	#NUM!	#NUM!	#NUM!	#NUM!																	0	0	0	0	0	0	0	0	0	0	0	0	0	0	0	0	0	0	0	0
comp48283_c0_seq1	comp48283_c0_seq1	1..1142		14.3599	-1.20099	-0.264219	0.744383	0.909629	1																	25	16.7178	36.3171	17.8867	10	8.25994	16.9301	9.66936	24	16.8058	38.8137	22.87	54	15.3373	32.0382	19.711	28	10.9364	22.2813	9.69769
comp49731_c0_seq1	comp49731_c0_seq1	1..3248		15.4553	1.015	0.0214766	0.963879	0.988975	1																	87	20.4554	44.4366	62.2456	36	10.4551	21.4296	34.8097	66	16.2496	37.5291	62.8926	115	11.4843	23.9896	41.9771	127	17.4409	35.5333	43.986
comp48571_c0_seq1	comp48571_c0_seq1	1..490		0	#NUM!	#NUM!	#NUM!	#NUM!	#NUM!																	0	0	0	0	0	0	0	0	0	0	0	0	0	0	0	0	0	0	0	0
comp48571_c0_seq2	comp48571_c0_seq2	1..462		0	#NUM!	#NUM!	#NUM!	#NUM!	#NUM!																	0	0	0	0	0	0	0	0	0	0	0	0	0	0	0	0	0	0	0	0
comp48571_c0_seq3	comp48571_c0_seq3	1..389		0.98158	2.19249	1.13257	0.5278	0.865633	1																	1	1.96316	4.26469	0.715466	0	0	0	0	0	0	0	0	0	0	0	0	1	1.14666	2.33614	0.346346
comp49784_c0_seq1	comp49784_c0_seq1	1..1406		3.54923	-10.8851	-3.44428	0.0754337	0.865633	1																	0	0	0	0	1	0.6709	1.37512	0.966936	10	5.6876	13.1357	9.52919	16	3.69111	7.71037	5.84029	4	1.26899	2.58537	1.38538
comp48177_c0_seq1	comp48177_c0_seq1	1..594		11.9102	6.21124	2.63488	0.145848	0.865633	1																	0	0	0	0	15	23.8203	48.8238	14.504	0	0	0	0	0	0	0	0	9	6.75832	13.769	3.11712
comp49546_c0_seq1	comp49546_c0_seq1	1..1136		3.18321	1.22533	0.293176	0.839603	0.949248	1																	7	4.70571	10.2225	5.00826	2	1.66071	3.40391	1.93387	2	1.40788	3.25156	1.90584	14	3.99735	8.35007	5.11025	4	1.57059	3.19985	1.38538
comp49546_c1_seq1	comp49546_c1_seq1	1..2138		2.88192	-7.72294	-2.94915	0.0724378	0.865633	1																	2	0.714377	1.55189	1.43093	0	0	0	0	4	1.49612	3.45535	3.81167	32	4.85473	10.141	11.6806	11	2.29492	4.67555	3.80981
comp49270_c0_seq1	comp49270_c0_seq1	1..2304		19.3149	-1.06807	-0.095007	0.84964	0.950638	1																	53	17.567	38.162	37.9197	46	18.8329	38.6013	44.479	52	18.0482	41.6832	49.5518	117	16.4712	34.4068	42.7071	121	23.4253	47.7255	41.9079
comp49866_c0_seq1	comp49866_c0_seq1	1..1060		9.11101	1.89464	0.921925	0.454595	0.865633	1																	8	5.76354	12.5205	5.72373	14	12.4585	25.5358	13.5371	7	5.28088	12.1964	6.67043	21	6.42593	13.4231	7.66538	3	1.2624	2.57195	1.03904
comp48529_c0_seq1	comp48529_c0_seq1	1..2833		2.02171	79.5803	6.31434	0.0209714	0.775933	1																	15	4.04343	8.78379	10.732	0	0	0	0	0	0	0	0	0	0	0	0	0	0	0	0
comp48529_c0_seq3	comp48529_c0_seq3	1..2644		1.35977	-54.3102	-5.76315	0.133855	0.865633	1																	0	0	0	0	0	0	0	0	0	0	0	0	14	1.71747	3.58763	5.11025	14	2.36183	4.81188	4.84885
comp48529_c0_seq5	comp48529_c0_seq5	1..2626		0	#NUM!	#NUM!	#NUM!	#NUM!	#NUM!																	0	0	0	0	0	0	0	0	0	0	0	0	0	0	0	0	0	0	0	0
comp48529_c0_seq7	comp48529_c0_seq7	1..2437		1.0938	-45.8556	-5.51903	0.168748	0.865633	1																	0	0	0	0	0	0	0	0	10	3.2814	7.57852	9.52919	0	0	0	0	0	0	0	0
comp48956_c0_seq1	comp48956_c0_seq1	1..776		0.191602	-3.2107	-1.68289	0.652913	0.865633	1																	0	0	0	0	0	0	0	0	0	0	0	0	0	0	0	0	1	0.574805	1.17108	0.346346
comp48956_c0_seq2	comp48956_c0_seq2	1..461		0	#NUM!	#NUM!	#NUM!	#NUM!	#NUM!																	0	0	0	0	0	0	0	0	0	0	0	0	0	0	0	0	0	0	0	0
comp48956_c0_seq3	comp48956_c0_seq3	1..455		0	#NUM!	#NUM!	#NUM!	#NUM!	#NUM!																	0	0	0	0	0	0	0	0	0	0	0	0	0	0	0	0	0	0	0	0
comp49277_c0_seq1	comp49277_c0_seq1	1..2160		0	#NUM!	#NUM!	#NUM!	#NUM!	#NUM!																	0	0	0	0	0	0	0	0	0	0	0	0	0	0	0	0	0	0	0	0
comp49277_c0_seq2	comp49277_c0_seq2	1..2136		0.765689	-20.8446	-4.3816	0.267701	0.865633	1																	0	0	0	0	0	0	0	0	0	0	0	0	0	0	0	0	11	2.29707	4.67993	3.80981
comp49277_c0_seq3	comp49277_c0_seq3	1..2073		0	#NUM!	#NUM!	#NUM!	#NUM!	#NUM!																	0	0	0	0	0	0	0	0	0	0	0	0	0	0	0	0	0	0	0	0
comp49277_c0_seq4	comp49277_c0_seq4	1..2049		1.94015	1.1606	0.214865	0.883298	0.963755	1																	3	1.11811	2.42894	2.1464	6	2.76218	5.66156	5.80161	8	3.12221	7.21087	7.62335	4	0.6332	1.32269	1.46007	7	1.52384	3.10459	2.42442
comp48097_c0_seq1	comp48097_c0_seq1	1..556		1.06966	-9.09285	-3.18473	0.410362	0.865633	1																	0	0	0	0	0	0	0	0	0	0	0	0	0	0	0	0	4	3.20898	6.53782	1.38538
comp48097_c0_seq4	comp48097_c0_seq4	1..420		1.12296	6.96532	2.80019	0.265403	0.865633	1																	0	0	0	0	1	2.24592	4.60339	0.966936	0	0	0	0	0	0	0	0	0	0	0	0
comp49879_c0_seq1	comp49879_c0_seq1	1..1290		0.345774	-7.38846	-2.88527	0.450426	0.865633	1																	0	0	0	0	0	0	0	0	0	0	0	0	0	0	0	0	3	1.03732	2.11339	1.03904
comp49879_c0_seq2	comp49879_c0_seq2	1..1192		2.63872	-51.9566	-5.69924	0.138607	0.865633	1																	0	0	0	0	0	0	0	0	1	0.670869	1.5494	0.952919	17	4.62589	9.66303	6.20531	7	2.61941	5.33666	2.42442
comp49103_c0_seq1	comp49103_c0_seq1	1..2108		4.92255	1.02705	0.0385019	0.968707	0.990749	1																	21	7.60771	16.5267	15.0248	5	2.23739	4.58592	4.83468	9	3.41418	7.88518	8.57627	37	5.69317	11.8925	13.5057	22	4.65516	9.48418	7.61962
comp48557_c0_seq1	comp48557_c0_seq1	1..3113		1.01011	1.65943	0.730687	0.646103	0.865633	1																	7	1.71721	3.73041	5.00826	1	0.303015	0.62108	0.966936	3	0.770649	1.77984	2.85876	1	0.104194	0.217651	0.365018	8	1.14629	2.33539	2.77077
comp49259_c0_seq1	comp49259_c0_seq1	1..848		0.450276	6.96428	2.79997	0.265449	0.865633	1																	1	0.900553	1.95633	0.715466	0	0	0	0	0	0	0	0	0	0	0	0	0	0	0	0
comp48111_c0_seq1	comp48111_c0_seq1	1..2468		2.57629	-1.36962	-0.453779	0.723714	0.899099	1																	2	0.618856	1.34438	1.43093	9	3.43986	7.05057	8.70242	2	0.648036	1.49666	1.90584	36	4.73129	9.88321	13.1406	13	2.34953	4.78681	4.5025
comp48720_c0_seq1	comp48720_c0_seq1	1..3085		0	#NUM!	#NUM!	#NUM!	#NUM!	#NUM!																	0	0	0	0	0	0	0	0	0	0	0	0	0	0	0	0	0	0	0	0
comp48720_c0_seq2	comp48720_c0_seq2	1..3051		0	#NUM!	#NUM!	#NUM!	#NUM!	#NUM!																	0	0	0	0	0	0	0	0	0	0	0	0	0	0	0	0	0	0	0	0
comp48720_c0_seq3	comp48720_c0_seq3	1..2845		0	#NUM!	#NUM!	#NUM!	#NUM!	#NUM!																	0	0	0	0	0	0	0	0	0	0	0	0	0	0	0	0	0	0	0	0
comp48720_c0_seq4	comp48720_c0_seq4	1..2811		4.03093	-1.43842	-0.524485	0.645899	0.865633	1																	11	2.98839	6.49186	7.87013	8	2.68455	5.50245	7.73549	24	6.82755	15.7685	22.87	3	0.346165	0.723104	1.09505	31	4.91907	10.0219	10.7367
comp49858_c0_seq1	comp49858_c0_seq1	1..2942		3.08245	-1.07689	-0.106867	0.921704	0.979378	1																	16	4.1532	9.02225	11.4475	4	1.28251	2.62872	3.86774	11	2.98995	6.90541	10.4821	10	1.1025	2.30302	3.65018	34	5.15488	10.5023	11.7758
comp49628_c0_seq1	comp49628_c0_seq1	1..2773		1.01874	-34.2768	-5.09916	0.198288	0.865633	1																	0	0	0	0	0	0	0	0	0	0	0	0	0	0	0	0	19	3.05623	6.22661	6.58058
comp49628_c0_seq2	comp49628_c0_seq2	1..2625		1.6811	-1.39766	-0.483013	0.735583	0.905517	1																	5	1.45461	3.15994	3.57733	2	0.718693	1.47308	1.93387	9	2.74175	6.33218	8.57627	9	1.11208	2.32302	3.28516	7	1.18946	2.42335	2.42442
comp48293_c0_seq1	comp48293_c0_seq1	1..3771		0.803479	-40.3989	-5.33624	0.171277	0.865633	1																	0	0	0	0	0	0	0	0	3	0.636178	1.46928	2.85876	0	0	0	0	15	1.77426	3.61479	5.19519
comp48293_c0_seq3	comp48293_c0_seq3	1..3671		0.728096	12.4944	3.64321	0.0844924	0.865633	1																	7	1.45619	3.16338	5.00826	0	0	0	0	0	0	0	0	1	0.0883565	0.184568	0.365018	0	0	0	0
comp48567_c0_seq1	comp48567_c0_seq1	1..3412		4.22419	-1.2041	-0.267959	0.797299	0.93805	1																	26	5.81928	12.6416	18.6021	2	0.552922	1.13331	1.93387	6	1.40623	3.24775	5.71751	14	1.33089	2.78009	5.11025	76	9.93544	20.242	26.3223
comp48832_c0_seq1	comp48832_c0_seq1	1..4530		0.629682	5.68619	2.50746	0.152453	0.865633	1																	5	0.842902	1.83109	3.57733	2	0.416461	0.853608	1.93387	0	0	0	0	2	0.143204	0.299138	0.730036	1	0.0984655	0.200609	0.346346
comp48699_c0_seq1	comp48699_c0_seq1	1..1713		7.26624	-1.92631	-0.945841	0.325402	0.865633	1																	13	5.7955	12.5899	9.30106	4	2.20265	4.5147	3.86774	11	5.13511	11.8597	10.4821	55	10.4142	21.7543	20.076	24	6.24937	12.7321	8.31231
comp48889_c0_seq1	comp48889_c0_seq1	1..3017		1.12847	-6.72352	-2.74922	0.178776	0.865633	1																	1	0.253122	0.549873	0.715466	0	0	0	0	4	1.06023	2.44864	3.81167	1	0.10751	0.224577	0.365018	15	2.21768	4.51818	5.19519
comp48994_c0_seq1	comp48994_c0_seq1	1..1431		4.12798	1.22573	0.293638	0.826279	0.948217	1																	13	6.93759	15.071	9.30106	2	1.31836	2.7022	1.93387	4	2.23529	5.1625	3.81167	23	5.21328	10.89	8.39541	5	1.55852	3.17525	1.73173
comp49053_c0_seq1	comp49053_c0_seq1	1..1959		1.90226	-8.77755	-3.13382	0.109066	0.865633	1																	1	0.389826	0.846843	0.715466	0	0	0	0	1	0.408206	0.942769	0.952919	21	3.47702	7.26316	7.66538	8	1.82154	3.71111	2.77077
comp49218_c0_seq1	comp49218_c0_seq1	1..466		63.8139	135.608	7.0833	5.29308e-06	0.00228808	0.148725	comp49218_c0_seq1	B2G	comp49218_c0_seq1	comp49218_c0_seq1				0016853 // isomerase activity (GO_REF:nd [ND])	isopentenyl diphosphate isomerase	NA	NA	taxon:0	20191017	B2G			47	77.0224	167.321	33.6269	25	50.6054	103.724	24.1734	1	1.71604	3.96327	0.952919	0	0	0	0	0	0	0	0
comp49692_c0_seq1	comp49692_c0_seq1	1..878		124.349	2.30473	1.2046	0.00833137	0.556045	1																	155	134.816	292.87	110.897	106	113.882	233.42	102.495	51	46.4504	107.279	48.5989	179	66.1274	138.133	65.3382	73	37.0861	75.5573	25.2833
comp48476_c0_seq1	comp48476_c0_seq1	1..1973		0	#NUM!	#NUM!	#NUM!	#NUM!	#NUM!																	0	0	0	0	0	0	0	0	0	0	0	0	0	0	0	0	0	0	0	0
comp48476_c0_seq3	comp48476_c0_seq3	1..1942		0	#NUM!	#NUM!	#NUM!	#NUM!	#NUM!																	0	0	0	0	0	0	0	0	0	0	0	0	0	0	0	0	0	0	0	0
comp48476_c0_seq5	comp48476_c0_seq5	1..1885		0	#NUM!	#NUM!	#NUM!	#NUM!	#NUM!																	0	0	0	0	0	0	0	0	0	0	0	0	0	0	0	0	0	0	0	0
comp48476_c0_seq7	comp48476_c0_seq7	1..1854		3.3432	-4.07197	-2.02573	0.159476	0.865633	1																	3	1.23571	2.68441	2.1464	1	0.508784	1.04284	0.966936	5	2.15662	4.98081	4.76459	34	5.94829	12.4254	12.4106	8	1.9247	3.92128	2.77077
comp48461_c0_seq1	comp48461_c0_seq1	1..1826		10.32	1.00686	0.00986174	0.989004	0.997023	1																	37	15.4741	33.6154	26.4723	10	5.16585	10.5883	9.66936	16	7.00702	16.183	15.2467	53	9.41451	19.666	19.346	58	14.168	28.8652	20.0881
comp49660_c0_seq1	comp49660_c0_seq1	1..1701		7.53954	9.06558	3.1804	0.0404673	0.865633	1																	20	8.97906	19.5058	14.3093	11	6.10002	12.503	10.6363	5	2.35061	5.42882	4.76459	0	0	0	0	0	0	0	0
comp49660_c0_seq2	comp49660_c0_seq2	1..1613		11.5341	-258.395	-8.01343	0.0280006	0.834866	1																	0	0	0	0	0	0	0	0	27	13.3858	30.915	25.7288	45	9.049	18.9025	16.4258	44	12.1675	24.7894	15.2392
comp48355_c0_seq1	comp48355_c0_seq1	1..1567		30.8454	1.13352	0.180816	0.745694	0.909978	1																	92	44.8357	97.3994	65.8229	28	16.8551	34.5474	27.0742	58	29.5987	68.3595	55.2693	62	12.8335	26.8079	22.6311	136	38.7126	78.8711	47.1031
comp48355_c0_seq2	comp48355_c0_seq2	1..1403		1.95299	3.64572	1.8662	0.298608	0.865633	1																	1	0.544311	1.18244	0.715466	5	3.36167	6.89031	4.83468	2	1.13995	2.63276	1.90584	2	0.462376	0.965857	0.730036	0	0	0	0
comp48355_c0_seq3	comp48355_c0_seq3	1..865		6.40461	-3.44956	-1.78641	0.227658	0.865633	1																	4	3.53142	7.67152	2.86187	0	0	0	0	4	3.69793	8.54051	3.81167	18	6.74962	14.0993	6.57032	17	8.76628	17.86	5.88788
comp48856_c0_seq1	comp48856_c0_seq1	1..1382		3.11599	-2.00631	-1.00455	0.514258	0.865633	1																	0	0	0	0	5	3.41275	6.99502	4.83468	5	2.89318	6.68193	4.76459	11	2.58171	5.39293	4.0152	12	3.87307	7.8908	4.15615
comp48856_c0_seq2	comp48856_c0_seq2	1..1312		3.49239	64.2068	6.00465	0.029412	0.834866	1																	12	6.98478	15.1735	8.5856	0	0	0	0	0	0	0	0	0	0	0	0	0	0	0	0
comp48856_c0_seq5	comp48856_c0_seq5	1..980		5.24145	-1.99734	-0.99808	0.503537	0.865633	1																	0	0	0	0	6	5.77521	11.8373	5.80161	7	5.71197	13.192	6.67043	22	7.28147	15.2103	8.0304	6	2.73091	5.56382	2.07808
comp48856_c0_seq6	comp48856_c0_seq6	1..910		3.26776	1.06716	0.0937787	0.959009	0.986676	1																	7	5.87438	12.7613	5.00826	0	0	0	0	0	0	0	0	0	0	0	0	20	9.80327	19.9727	6.92692
comp48619_c0_seq1	comp48619_c0_seq1	1..1000		1.52734	4.57692	2.19438	0.245754	0.865633	1																	4	3.05468	6.63586	2.86187	0	0	0	0	1	0.799676	1.84688	0.952919	0	0	0	0	1	0.446049	0.908757	0.346346
comp48005_c0_seq1	comp48005_c0_seq1	1..1498		0.620057	-1.08665	-0.11989	0.947492	0.985513	1																	2	1.01958	2.21491	1.43093	0	0	0	0	1	0.533829	1.2329	0.952919	2	0.433053	0.904604	0.730036	3	0.893289	1.81994	1.03904
comp48005_c0_seq3	comp48005_c0_seq3	1..1288		0	#NUM!	#NUM!	#NUM!	#NUM!	#NUM!																	0	0	0	0	0	0	0	0	0	0	0	0	0	0	0	0	0	0	0	0
comp48005_c0_seq4	comp48005_c0_seq4	1..1175		0	#NUM!	#NUM!	#NUM!	#NUM!	#NUM!																	0	0	0	0	0	0	0	0	0	0	0	0	0	0	0	0	0	0	0	0
comp48005_c0_seq6	comp48005_c0_seq6	1..1045		0	#NUM!	#NUM!	#NUM!	#NUM!	#NUM!																	0	0	0	0	0	0	0	0	0	0	0	0	0	0	0	0	0	0	0	0
comp48005_c0_seq7	comp48005_c0_seq7	1..928		0	#NUM!	#NUM!	#NUM!	#NUM!	#NUM!																	0	0	0	0	0	0	0	0	0	0	0	0	0	0	0	0	0	0	0	0
comp49668_c0_seq1	comp49668_c0_seq1	1..2584		3.31168	2.98324	1.57688	0.229187	0.865633	1																	15	4.43306	9.63022	10.732	6	2.19029	4.48937	5.80161	5	1.54736	3.57369	4.76459	5	0.627625	1.31105	1.82509	9	1.55358	3.16518	3.11712
comp48074_c0_seq1	comp48074_c0_seq1	1..2665		0.52323	-18.941	-4.24344	0.277553	0.865633	1																	0	0	0	0	0	0	0	0	3	0.900198	2.07904	2.85876	0	0	0	0	4	0.669492	1.36399	1.38538
comp49634_c0_seq1	comp49634_c0_seq1	1..1982		19.4199	-1.36888	-0.452991	0.419135	0.865633	1																	36	13.8709	30.1326	25.7568	30	14.2778	29.2647	29.0081	44	17.7527	41.0005	41.9284	88	14.4013	30.0829	32.1216	116	26.1058	53.1866	40.1762
comp49507_c0_seq1	comp49507_c0_seq1	1..1502		0	#NUM!	#NUM!	#NUM!	#NUM!	#NUM!																	0	0	0	0	0	0	0	0	0	0	0	0	0	0	0	0	0	0	0	0
comp49507_c0_seq2	comp49507_c0_seq2	1..1339		0.888322	-2.37928	-1.25052	0.576754	0.865633	1																	1	0.570328	1.23896	0.715466	0	0	0	0	0	0	0	0	0	0	0	0	8	2.66497	5.42947	2.77077
comp49239_c0_seq1	comp49239_c0_seq1	1..3549		1.57307	-3.10259	-1.63347	0.275534	0.865633	1																	4	0.860714	1.86978	2.86187	0	0	0	0	7	1.57727	3.64277	6.67043	11	1.00533	2.10004	4.0152	17	2.13661	4.35302	5.88788
comp48689_c0_seq1	comp48689_c0_seq1	1..4131		4.5906	-1.0966	-0.133037	0.868166	0.958421	1																	8	1.4789	3.21272	5.72373	32	7.30698	14.9769	30.9419	14	2.71011	6.25911	13.3409	90	7.06659	14.7614	32.8516	37	3.99511	8.13944	12.8148
comp49618_c0_seq1	comp49618_c0_seq1	1..1696		0.900553	7.64837	2.93515	0.144579	0.865633	1																	4	1.80111	3.91266	2.86187	0	0	0	0	0	0	0	0	1	0.191248	0.399498	0.365018	0	0	0	0
comp48548_c0_seq1	comp48548_c0_seq1	1..1032		9.46713	1.04363	0.0616058	0.951672	0.985513	1																	12	8.87987	19.2903	8.5856	11	10.0544	20.6082	10.6363	5	3.8744	8.94808	4.76459	37	11.6291	24.292	13.5057	21	9.07658	18.4922	7.27327
comp48548_c0_seq2	comp48548_c0_seq2	1..994		12.4277	1.5356	0.618802	0.53538	0.865633	1																	20	15.3656	33.3796	14.3093	10	9.48979	19.4509	9.66936	10	8.04503	18.5803	9.52919	11	3.58946	7.49802	4.0152	31	13.911	28.3415	10.7367
comp49884_c0_seq1	comp49884_c0_seq1	1..4513		0.461707	-29.6194	-4.88847	0.203292	0.865633	1																	0	0	0	0	0	0	0	0	3	0.531582	1.22771	2.85876	5	0.359358	0.750663	1.82509	5	0.494182	1.00682	1.73173
comp49884_c0_seq3	comp49884_c0_seq3	1..4489		2.982	1.99095	0.993458	0.407461	0.865633	1																	19	3.23228	7.02169	13.5939	13	2.73172	5.59913	12.5702	18	3.20654	7.40564	17.1525	4	0.289023	0.603741	1.46007	7	0.695554	1.41709	2.42442
comp49704_c0_seq1	comp49704_c0_seq1	1..1877		11.9702	-1.80314	-0.85051	0.379994	0.865633	1																	0	0	0	0	27	13.5688	27.8116	26.1073	13	5.53851	12.7914	12.3879	118	20.3911	42.595	43.0721	42	9.98085	20.3345	14.5465
comp49704_c0_seq2	comp49704_c0_seq2	1..1784		25.9786	-1.43193	-0.51796	0.337079	0.865633	1																	39	16.6946	36.2666	27.9032	41	21.6786	44.434	39.6444	36	16.137	37.269	34.3051	146	26.5449	55.4496	53.2926	141	35.2539	71.8244	48.8348
comp48280_c0_seq1	comp48280_c0_seq1	1..3240		5.85668	-1.79288	-0.84228	0.320609	0.865633	1																	9	2.1213	4.60824	6.4392	15	4.36706	8.95103	14.504	29	7.1576	16.5308	27.6346	27	2.70297	5.64624	9.85549	56	7.70949	15.7069	19.3954
comp49658_c0_seq1	comp49658_c0_seq1	1..488		3.88205	-27.4208	-4.7772	0.21574	0.865633	1																	0	0	0	0	0	0	0	0	3	4.91604	11.3538	2.85876	6	3.98799	8.33052	2.19011	3	2.7421	5.58662	1.03904
comp48839_c0_seq1	comp48839_c0_seq1	1..673		6.44648	-1.08462	-0.117189	0.937522	0.984894	1																	10	11.3472	24.6503	7.15466	1	1.40161	2.87284	0.966936	0	0	0	0	25	12.0489	25.169	9.12545	11	7.29055	14.8534	3.80981
comp48613_c0_seq1	comp48613_c0_seq1	1..1044		0.207124	-5.41062	-2.43579	0.508989	0.865633	1																	0	0	0	0	0	0	0	0	0	0	0	0	2	0.621373	1.29799	0.730036	0	0	0	0
comp49366_c0_seq1	comp49366_c0_seq1	1..1320		33.1622	1.06394	0.0894234	0.869313	0.958782	1																	43	24.8771	54.0421	30.7651	58	41.4474	84.9534	56.0823	31	18.7803	43.3738	29.5405	94	23.0981	48.2497	34.3117	160	54.0665	110.152	55.4154
comp49114_c0_seq1	comp49114_c0_seq1	1..3900		0	#NUM!	#NUM!	#NUM!	#NUM!	#NUM!																	0	0	0	0	0	0	0	0	0	0	0	0	0	0	0	0	0	0	0	0
comp49114_c0_seq2	comp49114_c0_seq2	1..3783		0.157212	-9.09285	-3.18473	0.41035	0.865633	1																	0	0	0	0	0	0	0	0	0	0	0	0	0	0	0	0	4	0.471635	0.960885	1.38538
comp49114_c0_seq3	comp49114_c0_seq3	1..3750		0	#NUM!	#NUM!	#NUM!	#NUM!	#NUM!																	0	0	0	0	0	0	0	0	0	0	0	0	0	0	0	0	0	0	0	0
comp49114_c0_seq4	comp49114_c0_seq4	1..3633		0.519287	3.58625	1.84248	0.338365	0.865633	1																	0	0	0	0	4	1.03857	2.12873	3.86774	2	0.440229	1.01673	1.90584	0	0	0	0	0	0	0	0
comp49114_c0_seq5	comp49114_c0_seq5	1..2191		0	#NUM!	#NUM!	#NUM!	#NUM!	#NUM!																	0	0	0	0	0	0	0	0	0	0	0	0	0	0	0	0	0	0	0	0
comp49114_c0_seq6	comp49114_c0_seq6	1..2074		0.902249	-25.394	-4.66642	0.232328	0.865633	1																	0	0	0	0	0	0	0	0	2	0.771144	1.78099	1.90584	0	0	0	0	9	1.9356	3.9435	3.11712
comp49114_c0_seq7	comp49114_c0_seq7	1..1400		1.18902	-28.1374	-4.81442	0.220271	0.865633	1																	0	0	0	0	0	0	0	0	3	1.71359	3.95761	2.85876	8	1.85347	3.87171	2.92014	0	0	0	0
comp49875_c0_seq1	comp49875_c0_seq1	1..3003		8.06217	-1.48432	-0.5698	0.428071	0.865633	1																	13	3.30593	7.18167	9.30106	25	7.85286	16.0958	24.1734	17	4.52697	10.4552	16.1996	72	7.77678	16.2449	26.2813	80	11.8828	24.2093	27.7077
comp49875_c0_seq2	comp49875_c0_seq2	1..2959		5.01735	1.54992	0.632198	0.488487	0.865633	1																	29	7.48442	16.2589	20.7485	8	2.55028	5.22723	7.73549	5	1.35126	3.12079	4.76459	24	2.63081	5.49549	8.76043	38	5.72824	11.6704	13.1612
comp49336_c0_seq1	comp49336_c0_seq1	1..765		20.5514	3.50876	1.81096	0.112134	0.865633	1																	14	13.9756	30.3602	10.0165	22	27.1272	55.6017	21.2726	2	2.09066	4.82846	1.90584	23	9.7519	20.3707	8.39541	6	3.49842	7.12751	2.07808
comp48366_c0_seq1	comp48366_c0_seq1	1..1830		0.812475	-19.1691	-4.26071	0.281266	0.865633	1																	0	0	0	0	0	0	0	0	0	0	0	0	0	0	0	0	10	2.43743	4.96589	3.46346
comp48366_c0_seq2	comp48366_c0_seq2	1..1764		0	#NUM!	#NUM!	#NUM!	#NUM!	#NUM!																	0	0	0	0	0	0	0	0	0	0	0	0	0	0	0	0	0	0	0	0
comp48432_c0_seq1	comp48432_c0_seq1	1..1283		2.90643	-2.76593	-1.46776	0.366975	0.865633	1																	3	1.78566	3.87911	2.1464	0	0	0	0	4	2.49315	5.75802	3.81167	4	1.01124	2.11239	1.46007	15	5.21491	10.6246	5.19519
comp48259_c0_seq1	comp48259_c0_seq1	1..769		0	#NUM!	#NUM!	#NUM!	#NUM!	#NUM!																	0	0	0	0	0	0	0	0	0	0	0	0	0	0	0	0	0	0	0	0
comp48106_c0_seq1	comp48106_c0_seq1	1..395		23.7911	-1.58924	-0.668337	0.596823	0.865633	1																	9	17.4001	37.7992	6.4392	5	11.9403	24.4737	4.83468	17	34.4164	79.4862	16.1996	1	0.821156	1.71531	0.365018	32	36.1356	73.6208	11.0831
comp49181_c1_seq1	comp49181_c1_seq1	1..1334		22.2914	1.29651	0.374628	0.58826	0.865633	1																	26	14.8841	32.3337	18.6021	42	29.6986	60.8724	40.6113	18	10.7902	24.9205	17.1525	100	24.3146	50.7908	36.5018	39	13.0404	26.5679	13.5075
comp49392_c0_seq1	comp49392_c0_seq1	1..2227		4.94934	-1.31427	-0.39426	0.672535	0.873764	1																	9	3.08622	6.7044	6.4392	12	5.08281	10.4181	11.6032	9	3.23174	7.46383	8.57627	33	4.80636	10.04	12.0456	34	6.80991	13.8742	11.7758
comp48676_c0_seq1	comp48676_c0_seq1	1..860		5.53678	1.43157	0.517597	0.713305	0.894031	1																	10	8.87987	19.2903	7.15466	2	2.19369	4.49633	1.93387	1	0.929856	2.14754	0.952919	13	4.90306	10.242	4.74523	9	4.66795	9.51025	3.11712
comp48822_c0_seq1	comp48822_c0_seq1	1..2406		0.224686	-10.997	-3.45903	0.37417	0.865633	1																	0	0	0	0	0	0	0	0	0	0	0	0	5	0.674058	1.40804	1.82509	0	0	0	0
comp49205_c0_seq1	comp49205_c0_seq1	1..2614		4.56872	-1.02739	-0.0389799	0.972046	0.991699	1																	0	0	0	0	24	8.66061	17.7514	23.2065	5	1.5296	3.53268	4.76459	50	6.20422	12.96	18.2509	35	5.97234	12.1678	12.1221
comp48701_c0_seq1	comp48701_c0_seq1	1..1007		0.590598	-9.09285	-3.18473	0.410338	0.865633	1																	0	0	0	0	0	0	0	0	0	0	0	0	0	0	0	0	4	1.77179	3.60976	1.38538
comp48661_c0_seq1	comp48661_c0_seq1	1..3440		2.74269	-1.80964	-0.8557	0.418926	0.865633	1																	8	1.77597	3.85806	5.72373	5	1.37105	2.81021	4.83468	7	1.62725	3.7582	6.67043	26	2.45153	5.12101	9.49047	32	4.14929	8.45355	11.0831
comp48661_c0_seq3	comp48661_c0_seq3	1..1006		0	#NUM!	#NUM!	#NUM!	#NUM!	#NUM!																	0	0	0	0	0	0	0	0	0	0	0	0	0	0	0	0	0	0	0	0
comp48118_c0_seq1	comp48118_c0_seq1	1..4900		3.32283	-2.34998	-1.23265	0.181236	0.865633	1																	15	2.33776	5.07847	10.732	3	0.577521	1.18373	2.90081	12	1.95839	4.52298	11.435	66	4.36888	9.12617	24.0912	40	3.64121	7.41843	13.8538
comp49293_c0_seq1	comp49293_c0_seq1	1..1853		0.799502	-1.08442	-0.116926	0.951862	0.985513	1																	0	0	0	0	3	1.52717	3.1302	2.90081	5	2.15779	4.9835	4.76459	0	0	0	0	1	0.240717	0.490425	0.346346
comp49293_c0_seq2	comp49293_c0_seq2	1..1545		0.19247	-5.41038	-2.43573	0.507994	0.865633	1																	0	0	0	0	0	0	0	0	0	0	0	0	0	0	0	0	2	0.577409	1.17638	0.692692
comp48291_c0_seq1	comp48291_c0_seq1	1..1003		0.858714	-12.0634	-3.59257	0.35318	0.865633	1																	0	0	0	0	0	0	0	0	1	0.797284	1.84136	0.952919	0	0	0	0	4	1.77886	3.62416	1.38538
comp48421_c0_seq1	comp48421_c0_seq1	1..897		1.27704	18.9119	4.24122	0.0991899	0.865633	1																	3	2.55408	5.54838	2.1464	0	0	0	0	0	0	0	0	0	0	0	0	0	0	0	0
comp48421_c0_seq2	comp48421_c0_seq2	1..669		0	#NUM!	#NUM!	#NUM!	#NUM!	#NUM!																	0	0	0	0	0	0	0	0	0	0	0	0	0	0	0	0	0	0	0	0
comp49956_c0_seq1	comp49956_c0_seq1	1..6311		2.66664	-1.48862	-0.573975	0.487488	0.865633	1																	12	1.45207	3.15443	8.5856	16	2.39147	4.90172	15.471	21	2.66094	6.14555	20.0113	64	3.28931	6.87104	23.3612	29	2.04966	4.17588	10.044
comp49781_c0_seq1	comp49781_c0_seq1	1..2618		0	#NUM!	#NUM!	#NUM!	#NUM!	#NUM!																	0	0	0	0	0	0	0	0	0	0	0	0	0	0	0	0	0	0	0	0
comp49781_c0_seq2	comp49781_c0_seq2	1..2469		2.14949	-1.67686	-0.745764	0.595522	0.865633	1																	5	1.54651	3.35959	3.57733	3	1.14615	2.34924	2.90081	12	3.88664	8.97635	11.435	14	1.8392	3.84191	5.11025	4	0.722639	1.47227	1.38538
comp49368_c0_seq1	comp49368_c0_seq1	1..2734		5.33172	2.0011	1.00079	0.325601	0.865633	1																	32	8.93833	19.4173	22.8949	5	1.7251	3.53589	4.83468	8	2.33995	5.4042	7.62335	18	2.13549	4.46082	6.57032	21	3.42612	6.98021	7.27327
comp48103_c0_seq1	comp48103_c0_seq1	1..1441		0	#NUM!	#NUM!	#NUM!	#NUM!	#NUM!																	0	0	0	0	0	0	0	0	0	0	0	0	0	0	0	0	0	0	0	0
comp48103_c0_seq4	comp48103_c0_seq4	1..1416		0	#NUM!	#NUM!	#NUM!	#NUM!	#NUM!																	0	0	0	0	0	0	0	0	0	0	0	0	0	0	0	0	0	0	0	0
comp48103_c0_seq5	comp48103_c0_seq5	1..1335		1.43009	28.6873	4.84234	0.0708701	0.865633	1																	5	2.86018	6.21336	3.57733	0	0	0	0	0	0	0	0	0	0	0	0	0	0	0	0
comp48103_c0_seq8	comp48103_c0_seq8	1..1310		1.77918	-36.2073	-5.17821	0.17682	0.865633	1																	0	0	0	0	0	0	0	0	2	1.22088	2.81967	1.90584	7	1.7332	3.62049	2.55513	7	2.38347	4.85595	2.42442
comp49289_c0_seq1	comp49289_c0_seq1	1..869		1.62822	1.16535	0.220769	0.901932	0.971462	1																	0	0	0	0	3	3.25645	6.67464	2.90081	1	0.920226	2.1253	0.952919	3	1.11976	2.33906	1.09505	3	1.53987	3.13725	1.03904
comp48004_c0_seq1	comp48004_c0_seq1	1..1300		10.9321	-2.48974	-1.31599	0.178012	0.865633	1																	14	8.22413	17.8658	10.0165	1	0.725604	1.48725	0.966936	9	5.53622	12.7861	8.57627	57	14.2218	29.7079	20.806	38	13.0384	26.5637	13.1612
comp48152_c0_seq1	comp48152_c0_seq1	1..1075		27.475	-1.12542	-0.170467	0.778908	0.928464	1																	32	22.7325	49.3832	22.8949	32	28.0792	57.553	30.9419	17	12.646	29.2065	16.1996	113	34.0952	71.2214	41.247	86	35.6839	72.7006	29.7858
comp48687_c0_seq1	comp48687_c0_seq1	1..1920		2.70212	1.16091	0.215255	0.884771	0.964512	1																	0	0	0	0	11	5.40424	11.0769	10.6363	2	0.832996	1.92384	1.90584	21	3.54765	7.41069	7.66538	10	2.32317	4.73311	3.46346
comp48454_c0_seq1	comp48454_c0_seq1	1..748		0.510474	2.19189	1.13217	0.58377	0.865633	1																	1	1.02095	2.21787	0.715466	0	0	0	0	1	1.06909	2.4691	0.952919	0	0	0	0	0	0	0	0
comp48454_c0_seq2	comp48454_c0_seq2	1..735		0.519503	2.19244	1.13254	0.527809	0.865633	1																	1	1.03901	2.2571	0.715466	0	0	0	0	0	0	0	0	1	0.441301	0.921835	0.365018	0	0	0	0
comp48454_c0_seq3	comp48454_c0_seq3	1..358		0	#NUM!	#NUM!	#NUM!	#NUM!	#NUM!																	0	0	0	0	0	0	0	0	0	0	0	0	0	0	0	0	0	0	0	0
comp48867_c0_seq1	comp48867_c0_seq1	1..421		8.96233	4.0246	2.00884	0.266914	0.865633	1																	0	0	0	0	8	17.9247	36.7396	7.73549	2	3.79894	8.7738	1.90584	0	0	0	0	3	3.1785	6.4757	1.03904
comp48867_c1_seq1	comp48867_c1_seq1	1..1497		3.88599	2.34784	1.23133	0.405722	0.865633	1																	14	7.14186	15.5147	10.0165	1	0.630117	1.29153	0.966936	4	2.13674	4.93489	3.81167	3	0.650013	1.35781	1.09505	8	2.38369	4.85642	2.77077
comp49012_c0_seq1	comp49012_c0_seq1	1..2251		0	#NUM!	#NUM!	#NUM!	#NUM!	#NUM!																	0	0	0	0	0	0	0	0	0	0	0	0	0	0	0	0	0	0	0	0
comp49012_c0_seq2	comp49012_c0_seq2	1..2184		1.36701	-1.32328	-0.404122	0.802798	0.941406	1																	5	1.74833	3.798	3.57733	0	0	0	0	4	1.46461	3.38257	3.81167	4	0.59406	1.24093	1.46007	10	2.04235	4.16098	3.46346
comp49373_c0_seq1	comp49373_c0_seq1	1..1348		0	#NUM!	#NUM!	#NUM!	#NUM!	#NUM!																	0	0	0	0	0	0	0	0	0	0	0	0	0	0	0	0	0	0	0	0
comp49373_c0_seq2	comp49373_c0_seq2	1..1283		9.42376	-1.20343	-0.267158	0.766306	0.921614	1																	13	7.73788	16.8095	9.30106	10	7.35218	15.0695	9.66936	16	9.97258	23.0321	15.2467	27	6.8259	14.2586	9.85549	33	11.4728	23.3741	11.4294
comp48364_c0_seq1	comp48364_c0_seq1	1..3252		13.385	1.05311	0.0746494	0.886748	0.965402	1																	72	16.9078	36.7299	51.5136	34	9.86214	20.2141	32.8758	49	12.0492	27.8282	46.693	96	9.5751	20.0014	35.0417	126	17.2823	35.2101	43.6396
comp48534_c0_seq1	comp48534_c0_seq1	1..1373		6.46133	2.8061	1.48857	0.292771	0.865633	1																	1	0.556205	1.20828	0.715466	18	12.3664	25.3471	17.4048	5	2.91215	6.72573	4.76459	5	1.1812	2.4674	1.82509	9	2.92385	5.95689	3.11712
comp49629_c0_seq1	comp49629_c0_seq1	1..1994		1.46033	-2.46904	-1.30395	0.43382	0.865633	1																	3	1.14895	2.49594	2.1464	0	0	0	0	2	0.802083	1.85244	1.90584	11	1.78933	3.73773	4.0152	8	1.78956	3.64597	2.77077
comp49440_c0_seq3	comp49440_c0_seq3	1..3239		8.88634	-2.40011	-1.2631	0.103294	0.865633	1																	16	3.77237	8.19495	11.4475	10	2.91227	5.96919	9.66936	9	2.22201	5.13182	8.57627	46	4.60648	9.62249	16.7908	144	19.8305	40.4017	49.8738
comp49440_c0_seq4	comp49440_c0_seq4	1..2982		21.6085	1.25978	0.333168	0.728242	0.901536	1																	44	11.2681	24.4784	31.4805	101	31.949	65.4848	97.6605	64	17.1627	39.638	60.9868	254	27.628	57.7121	92.7146	0	0	0	0
comp49356_c0_seq1	comp49356_c0_seq1	1..916		3.28711	-1.16891	-0.225166	0.88531	0.964801	1																	4	3.3348	7.24439	2.86187	2	2.05957	4.22145	1.93387	8	6.98407	16.13	7.62335	4	1.4164	2.95873	1.46007	3	1.46086	2.97628	1.03904
comp49832_c0_seq1	comp49832_c0_seq1	1..2071		0.789721	-20.8446	-4.3816	0.267708	0.865633	1																	0	0	0	0	0	0	0	0	0	0	0	0	0	0	0	0	11	2.36916	4.82681	3.80981
comp49832_c0_seq2	comp49832_c0_seq2	1..2035		3.16756	1.35447	0.43773	0.770302	0.923994	1																	7	2.62687	5.70652	5.00826	8	3.70825	7.60068	7.73549	1	0.392961	0.90756	0.952919	35	5.57861	11.6532	12.7756	0	0	0	0
comp48057_c0_seq1	comp48057_c0_seq1	1..665		4.99865	48.7896	5.6085	0.0321763	0.85633	1																	5	5.74187	12.4734	3.57733	3	4.25542	8.72221	2.90081	0	0	0	0	0	0	0	0	0	0	0	0
comp48057_c0_seq2	comp48057_c0_seq2	1..507		7.26495	9.31313	3.21927	0.0780751	0.865633	1																	1	1.50625	3.27212	0.715466	7	13.0237	26.6942	6.76855	1	1.57727	3.64277	0.952919	0	0	0	0	1	0.879781	1.79242	0.346346
comp48057_c0_seq3	comp48057_c0_seq3	1..353		0	#NUM!	#NUM!	#NUM!	#NUM!	#NUM!																	0	0	0	0	0	0	0	0	0	0	0	0	0	0	0	0	0	0	0	0
comp49026_c0_seq1	comp49026_c0_seq1	1..1825		9.96104	-1.11664	-0.159165	0.827373	0.948217	1																	13	5.43983	11.8173	9.30106	25	12.9217	26.4852	24.1734	18	7.88722	18.2158	17.1525	44	7.8201	16.3354	16.0608	58	14.1758	28.881	20.0881
comp49842_c0_seq1	comp49842_c0_seq1	1..411		0	#NUM!	#NUM!	#NUM!	#NUM!	#NUM!																	0	0	0	0	0	0	0	0	0	0	0	0	0	0	0	0	0	0	0	0
comp48579_c0_seq1	comp48579_c0_seq1	1..1374		6.65315	2.3553	1.23591	0.371836	0.865633	1																	19	10.5602	22.9406	13.5939	4	2.7461	5.62859	3.86774	4	2.32802	5.37666	3.81167	0	0	0	0	21	6.81734	13.8893	7.27327
comp48579_c0_seq2	comp48579_c0_seq2	1..1197		0	#NUM!	#NUM!	#NUM!	#NUM!	#NUM!																	0	0	0	0	0	0	0	0	0	0	0	0	0	0	0	0	0	0	0	0
comp48579_c0_seq3	comp48579_c0_seq3	1..1142		0.485261	-9.80927	-3.29415	0.386838	0.865633	1																	0	0	0	0	0	0	0	0	0	0	0	0	1	0.284025	0.5933	0.365018	3	1.17176	2.38728	1.03904
comp48579_c0_seq4	comp48579_c0_seq4	1..965		31.3274	1.51115	0.595651	0.405305	0.865633	1																	31	24.5324	53.2932	22.1795	39	38.1224	78.1383	37.7105	16	13.2589	30.6219	15.2467	94	31.5954	65.9996	34.3117	26	12.0179	24.4846	9.005
comp49602_c0_seq1	comp49602_c0_seq1	1..741		34.2198	1.57265	0.653196	0.394441	0.865633	1																	17	17.5201	38.0599	12.1629	40	50.9196	104.368	38.6774	14	15.1086	34.8939	13.3409	68	29.7655	62.1772	24.8212	27	16.2528	33.1126	9.35135
comp49602_c0_seq2	comp49602_c0_seq2	1..585		1.61245	12.9786	3.69806	0.164185	0.865633	1																	0	0	0	0	2	3.22491	6.60999	1.93387	0	0	0	0	0	0	0	0	0	0	0	0
comp49602_c0_seq3	comp49602_c0_seq3	1..372		37.713	-1.30243	-0.38121	0.706083	0.891265	1																	13	26.6874	57.9746	9.30106	10	25.3571	51.9737	9.66936	11	23.6463	54.6122	10.4821	5	4.35963	9.10684	1.82509	71	85.133	173.446	24.5906
comp48330_c0_seq1	comp48330_c0_seq1	1..972		21.6738	3.7018	1.88823	0.0980744	0.865633	1																	7	5.49967	11.9473	5.00826	39	37.8479	77.5756	37.7105	12	9.87255	22.801	11.435	2	0.6674	1.39413	0.730036	16	7.34237	14.959	5.54154
comp48330_c0_seq2	comp48330_c0_seq2	1..888		8.37706	-1.0618	-0.0865172	0.940219	0.985426	1																	9	7.73989	16.8138	6.4392	8	8.49806	17.4182	7.73549	13	11.707	27.0377	12.3879	23	8.40113	17.5491	8.39541	10	5.02307	10.2338	3.46346
comp49969_c0_seq1	comp49969_c0_seq1	1..2228		0.467137	-14.144	-3.82212	0.331442	0.865633	1																	0	0	0	0	0	0	0	0	0	0	0	0	0	0	0	0	7	1.40141	2.85516	2.42442
comp49969_c0_seq2	comp49969_c0_seq2	1..2111		25.6411	1.29342	0.37119	0.433518	0.865633	1																	59	21.3437	46.3662	42.2125	67	29.9385	61.3639	64.7847	40	15.1526	34.9954	38.1167	107	16.4406	34.3428	39.0569	121	25.567	52.0889	41.9079
comp49912_c0_seq1	comp49912_c0_seq1	1..1217		0.387545	6.96532	2.80019	0.265403	0.865633	1																	0	0	0	0	1	0.77509	1.58868	0.966936	0	0	0	0	0	0	0	0	0	0	0	0
comp48587_c0_seq1	comp48587_c0_seq1	1..3629		0	#NUM!	#NUM!	#NUM!	#NUM!	#NUM!																	0	0	0	0	0	0	0	0	0	0	0	0	0	0	0	0	0	0	0	0
comp48587_c0_seq2	comp48587_c0_seq2	1..3570		2.18311	2.24017	1.16361	0.362311	0.865633	1																	13	2.78087	6.04105	9.30106	6	1.58535	3.24945	5.80161	7	1.56799	3.62134	6.67043	7	0.635993	1.32853	2.55513	9	1.12449	2.29098	3.11712
comp49783_c0_seq1	comp49783_c0_seq1	1..515		83.6033	1.42315	0.509084	0.360132	0.865633	1																	51	75.6255	164.286	36.4888	50	91.5811	187.711	48.3468	27	41.9248	96.8269	25.7288	67	42.1978	88.1471	24.4562	105	90.942	185.281	36.3663
comp49783_c1_seq1	comp49783_c1_seq1	1..1180		47.9113	-1.29355	-0.371336	0.428306	0.865633	1																	56	36.2419	78.7306	40.0661	45	35.9727	73.7322	43.5121	51	34.5623	79.823	48.5989	107	29.412	61.4387	39.0569	211	79.7596	162.498	73.079
comp49783_c1_seq2	comp49783_c1_seq2	1..585		38.3929	1.02536	0.0361365	0.958043	0.986493	1																	23	30.0246	65.2243	16.4557	29	46.7611	95.8449	28.0411	20	27.3394	63.1413	19.0584	47	26.0594	54.4355	17.1558	76	57.9482	118.061	26.3223
comp49783_c1_seq3	comp49783_c1_seq3	1..471		0.947025	-7.38846	-2.88527	0.450365	0.865633	1																	0	0	0	0	0	0	0	0	0	0	0	0	0	0	0	0	3	2.84108	5.78826	1.03904
comp48493_c0_seq1	comp48493_c0_seq1	1..865		28.12	1.11891	0.162095	0.815242	0.944608	1																	18	15.8914	34.5218	12.8784	37	40.3486	82.7013	35.7766	20	18.4896	42.7025	19.0584	34	12.7493	26.632	12.4106	94	48.4724	98.7551	32.5565
comp48387_c0_seq1	comp48387_c0_seq1	1..1730		18.6169	1.09421	0.129885	0.830332	0.94916	1																	30	13.2428	28.7682	21.464	44	23.9911	49.1737	42.5452	19	8.78257	20.2837	18.1055	107	20.0614	41.9062	39.0569	79	20.3687	41.4982	27.3613
comp48387_c0_seq3	comp48387_c0_seq3	1..1597		8.04441	-191.848	-7.58382	0.0396043	0.865633	1																	0	0	0	0	0	0	0	0	9	4.50663	10.4082	8.57627	32	6.49932	13.5764	11.6806	47	13.1273	26.7449	16.2783
comp48602_c0_seq1	comp48602_c0_seq1	1..856		27.3665	2.42447	1.27767	0.113316	0.865633	1																	28	24.9798	54.2652	20.0331	27	29.7531	60.9841	26.1073	12	11.2104	25.8909	11.435	26	9.85195	20.5797	9.49047	24	12.506	25.4792	8.31231
comp49930_c0_seq1	comp49930_c0_seq1	1..601		1.7741	-2.55181	-1.35152	0.538629	0.865633	1																	1	1.27066	2.76034	0.715466	0	0	0	0	4	5.3223	12.2921	3.81167	0	0	0	0	0	0	0	0
comp49993_c0_seq1	comp49993_c0_seq1	1..1409		61.2588	2.66466	1.41395	0.00704813	0.509096	1																	105	56.9093	123.628	75.124	98	65.6082	134.475	94.7597	57	32.3503	74.7143	54.3164	37	8.51752	17.7923	13.5057	86	27.2251	55.4671	29.7858
comp49993_c0_seq2	comp49993_c0_seq2	1..1305		0.585187	12.9385	3.6936	0.138022	0.865633	1																	2	1.17037	2.54248	1.43093	0	0	0	0	0	0	0	0	0	0	0	0	0	0	0	0
comp48030_c0_seq1	comp48030_c0_seq1	1..1637		70.7961	1.31379	0.393734	0.369289	0.865633	1																	138	64.3777	139.852	98.7344	134	77.2145	158.264	129.569	56	27.3561	63.1799	53.3634	332	65.7828	137.414	121.186	238	64.8501	132.122	82.4304
comp48030_c0_seq2	comp48030_c0_seq2	1..1468		0	#NUM!	#NUM!	#NUM!	#NUM!	#NUM!																	0	0	0	0	0	0	0	0	0	0	0	0	0	0	0	0	0	0	0	0
comp48030_c0_seq4	comp48030_c0_seq4	1..1213		14.9239	3.01371	1.59154	0.103887	0.865633	1																	19	11.9618	25.9855	13.5939	23	17.8859	36.6601	22.2395	4	2.63702	6.0903	3.81167	16	4.2784	8.93716	5.84029	18	6.61903	13.4853	6.23423
comp48919_c0_seq1	comp48919_c0_seq1	1..911		3.63576	-1.719	-0.781568	0.647706	0.865633	1																	0	0	0	0	4	4.14176	8.48923	3.86774	7	6.1446	14.1912	6.67043	1	0.356045	0.743742	0.365018	9	4.40663	8.97784	3.11712
comp48638_c0_seq1	comp48638_c0_seq1	1..2002		0.371336	-1.60771	-0.685004	0.755986	0.916206	1																	1	0.381453	0.828654	0.715466	0	0	0	0	0	0	0	0	0	0	0	0	5	1.11401	2.26962	1.73173
comp49679_c0_seq1	comp49679_c0_seq1	1..5460		2.90472	1.0032	0.00461384	0.995664	0.998721	1																	18	2.51759	5.46912	12.8784	17	2.93697	6.01981	16.4379	13	1.90399	4.39734	12.3879	17	1.0099	2.10958	6.20531	71	5.80027	11.8172	24.5906
comp49679_c0_seq2	comp49679_c0_seq2	1..5387		2.03478	-152.894	-7.25639	0.0528388	0.865633	1																	0	0	0	0	0	0	0	0	0	0	0	0	45	2.70949	5.65986	16.4258	41	3.39484	6.91647	14.2002
comp49679_c0_seq4	comp49679_c0_seq4	1..3444		3.38463	9.80799	3.29396	0.0263205	0.829419	1																	12	2.66087	5.78037	8.5856	15	4.10838	8.42083	14.504	4	0.928776	2.14505	3.81167	0	0	0	0	3	0.388544	0.7916	1.03904
comp49397_c0_seq1	comp49397_c0_seq1	1..4396		1.93935	-10.0403	-3.32773	0.0271476	0.831488	1																	0	0	0	0	2	0.429156	0.879628	1.93387	8	1.45528	3.36103	7.62335	33	2.43489	5.08624	12.0456	19	1.92787	3.92775	6.58058
comp48054_c0_seq1	comp48054_c0_seq1	1..1713		4.12715	-92.9381	-6.5382	0.0887522	0.865633	1																	0	0	0	0	0	0	0	0	7	3.2678	7.5471	6.67043	0	0	0	0	35	9.11367	18.5677	12.1221
comp48054_c0_seq2	comp48054_c0_seq2	1..1598		3.27489	3.6797	1.87959	0.272066	0.865633	1																	10	4.7789	10.3815	7.15466	3	1.77087	3.6297	2.90081	0	0	0	0	10	2.02977	4.23998	3.65018	0	0	0	0
comp49974_c0_seq2	comp49974_c0_seq2	1..883		3.68872	-1.84435	-0.88311	0.593489	0.865633	1																	4	3.45943	7.51513	2.86187	1	1.06827	2.18961	0.966936	0	0	0	0	26	9.5507	19.9505	9.49047	3	1.51545	3.08751	1.03904
comp49362_c0_seq1	comp49362_c0_seq1	1..2032		1.98694	-9.71641	-3.28042	0.0935544	0.865633	1																	1	0.375821	0.81642	0.715466	0	0	0	0	1	0.393541	0.9089	0.952919	17	2.71361	5.66847	6.20531	13	2.85366	5.8139	4.5025
comp48673_c0_seq1	comp48673_c0_seq1	1..1329		5.26583	-2.67772	-1.42101	0.299974	0.865633	1																	6	3.44772	7.48969	4.2928	0	0	0	0	8	4.8137	11.1174	7.62335	12	2.92873	6.11782	4.38022	24	8.05506	16.411	8.31231
comp48820_c0_seq1	comp48820_c0_seq1	1..1879		4.68999	-129.218	-7.01367	0.0673855	0.865633	1																	0	0	0	0	0	0	0	0	18	7.66055	17.6923	17.1525	0	0	0	0	27	6.40943	13.0582	9.35135
comp48820_c0_seq2	comp48820_c0_seq2	1..1787		15.1819	-1.37014	-0.454325	0.487551	0.865633	1																	29	12.3931	26.9222	20.7485	21	11.0851	22.7207	20.3056	17	7.60744	17.5697	16.1996	88	15.9728	33.3656	32.1216	88	21.9655	44.7513	30.4785
comp49643_c0_seq1	comp49643_c0_seq1	1..5046		0	#NUM!	#NUM!	#NUM!	#NUM!	#NUM!																	0	0	0	0	0	0	0	0	0	0	0	0	0	0	0	0	0	0	0	0
comp49643_c0_seq2	comp49643_c0_seq2	1..4920		0	#NUM!	#NUM!	#NUM!	#NUM!	#NUM!																	0	0	0	0	0	0	0	0	0	0	0	0	0	0	0	0	0	0	0	0
comp49643_c0_seq4	comp49643_c0_seq4	1..4872		0.244143	-15.8194	-3.98362	0.312128	0.865633	1																	0	0	0	0	0	0	0	0	0	0	0	0	0	0	0	0	8	0.732428	1.49221	2.77077
comp49643_c0_seq6	comp49643_c0_seq6	1..4746		0.955923	1.13626	0.18429	0.894817	0.968213	1																	2	0.321816	0.699101	1.43093	8	1.59003	3.25903	7.73549	6	1.01097	2.33487	5.71751	11	0.751775	1.57038	4.0152	7	0.657889	1.34035	2.42442
comp49995_c0_seq1	comp49995_c0_seq1	1..1291		1.13066	-26.7927	-4.74377	0.222536	0.865633	1																	0	0	0	0	0	0	0	0	0	0	0	0	8	2.00996	4.1986	2.92014	4	1.38203	2.81567	1.38538
comp49835_c0_seq1	comp49835_c0_seq1	1..3788		4.24634	-1.36924	-0.453375	0.571489	0.865633	1																	19	3.83044	8.32111	13.5939	11	2.73921	5.61448	10.6363	14	2.95551	6.82587	13.3409	62	5.3089	11.0898	22.6311	38	4.47462	9.11636	13.1612
comp49637_c0_seq1	comp49637_c0_seq1	1..869		0	#NUM!	#NUM!	#NUM!	#NUM!	#NUM!																	0	0	0	0	0	0	0	0	0	0	0	0	0	0	0	0	0	0	0	0
comp49637_c0_seq2	comp49637_c0_seq2	1..847		4.70123	-2.22608	-1.15451	0.466201	0.865633	1																	0	0	0	0	4	4.45471	9.13068	3.86774	5	4.72064	10.9025	4.76459	8	3.06358	6.39952	2.92014	12	6.31946	12.875	4.15615
comp48732_c0_seq1	comp48732_c0_seq1	1..749		6.80675	2.26129	1.17715	0.46523	0.865633	1																	1	1.01958	2.21491	0.715466	10	12.5939	25.8134	9.66936	4	4.27063	9.8632	3.81167	0	0	0	0	9	5.35973	10.9196	3.11712
comp48688_c0_seq1	comp48688_c0_seq1	1..2259		7.74528	1.72153	0.783694	0.368681	0.865633	1																	31	10.4797	22.7658	22.1795	12	5.01081	10.2705	11.6032	9	3.18596	7.35811	8.57627	21	3.01527	6.29859	7.66538	38	7.50326	15.2868	13.1612
comp49744_c0_seq1	comp49744_c0_seq1	1..771		0.73142	-1.08133	-0.112803	0.954384	0.985513	1																	1	0.990491	2.15171	0.715466	0	0	0	0	1	1.03719	2.39544	0.952919	0	0	0	0	2	1.15707	2.35735	0.692692
comp49343_c1_seq1	comp49343_c1_seq1	1..1015		17.3331	-1.09388	-0.129451	0.872325	0.959957	1																	13	9.78098	21.2478	9.30106	24	22.3043	45.7164	23.2065	30	23.6358	54.5877	28.5876	31	9.90646	20.6936	11.3156	42	18.4572	37.6037	14.5465
comp49343_c1_seq2	comp49343_c1_seq2	1..1004		1.06199	-17.4021	-4.12119	0.29395	0.865633	1																	0	0	0	0	0	0	0	0	4	3.18596	7.35811	3.81167	0	0	0	0	0	0	0	0
comp49343_c1_seq3	comp49343_c1_seq3	1..926		4.2473	-9.11246	-3.18784	0.116745	0.865633	1																	1	0.824696	1.79154	0.715466	0	0	0	0	0	0	0	0	24	8.40665	17.5607	8.76043	9	4.33525	8.83241	3.11712
comp49343_c1_seq4	comp49343_c1_seq4	1..648		7.70546	-81.8552	-6.355	0.09558	0.865633	1																	0	0	0	0	0	0	0	0	2	2.46814	5.70026	1.90584	33	16.5182	34.5048	12.0456	6	4.13008	8.41442	2.07808
comp49117_c0_seq1	comp49117_c0_seq1	1..1282		17.415	1.13664	0.184773	0.838525	0.949248	1																	56	33.3584	72.4665	40.0661	2	1.47158	3.01626	1.93387	25	15.5943	36.0157	23.823	15	3.79512	7.92764	5.47527	77	26.7908	54.5821	26.6687
comp49117_c0_seq2	comp49117_c0_seq2	1..1132		49.3044	1.03571	0.0506189	0.912483	0.975458	1																	56	37.7787	82.069	40.0661	73	60.8302	124.682	70.5863	54	38.1471	88.1023	51.4576	182	52.1492	108.935	66.4333	117	46.1022	93.9263	40.5225
comp49306_c0_seq1	comp49306_c0_seq1	1..2246		1.70006	1.96949	0.977819	0.547422	0.865633	1																	10	3.40013	7.38631	7.15466	0	0	0	0	3	1.06813	2.4669	2.85876	3	0.433246	0.905007	1.09505	6	1.19158	2.42767	2.07808
comp49985_c0_seq1	comp49985_c0_seq1	1..1935		7.84743	-1.23707	-0.306932	0.722013	0.898114	1																	18	7.1039	15.4322	12.8784	13	6.33732	12.9894	12.5702	27	11.1583	25.7705	25.7288	45	7.54318	15.7569	16.4258	21	4.84084	9.86248	7.27327
comp48773_c0_seq1	comp48773_c0_seq1	1..1449		2.75912	1.14088	0.190144	0.89063	0.966549	1																	8	4.21625	9.15923	5.72373	2	1.30198	2.66863	1.93387	3	1.65564	3.82378	2.85876	8	1.79079	3.74078	2.92014	13	4.00182	8.1531	4.5025
comp49338_c0_seq1	comp49338_c0_seq1	1..2598		0	#NUM!	#NUM!	#NUM!	#NUM!	#NUM!																	0	0	0	0	0	0	0	0	0	0	0	0	0	0	0	0	0	0	0	0
comp49338_c0_seq3	comp49338_c0_seq3	1..2354		0.442133	-14.144	-3.82212	0.331488	0.865633	1																	0	0	0	0	0	0	0	0	0	0	0	0	0	0	0	0	7	1.3264	2.70234	2.42442
comp49338_c0_seq4	comp49338_c0_seq4	1..2348		2.54766	-101.525	-6.6657	0.0837519	0.865633	1																	0	0	0	0	0	0	0	0	5	1.70289	3.93289	4.76459	43	5.94009	12.4083	15.6958	0	0	0	0
comp49338_c0_seq7	comp49338_c0_seq7	1..2239		0.132812	-5.41038	-2.43573	0.508006	0.865633	1																	0	0	0	0	0	0	0	0	0	0	0	0	0	0	0	0	2	0.398436	0.811753	0.692692
comp49338_c0_seq8	comp49338_c0_seq8	1..2104		3.61102	-109.056	-6.76892	0.0783881	0.865633	1																	0	0	0	0	0	0	0	0	14	5.32104	12.2892	13.3409	0	0	0	0	26	5.51201	11.2299	9.005
comp49338_c0_seq10	comp49338_c0_seq10	1..1989		11.7438	13.8422	3.791	0.00145714	0.206781	1																	34	13.0542	28.3584	24.3259	22	10.4335	21.3853	21.2726	1	0.402049	0.928549	0.952919	0	0	0	0	10	2.24258	4.56891	3.46346
comp49338_c0_seq17	comp49338_c0_seq17	1..629		0	#NUM!	#NUM!	#NUM!	#NUM!	#NUM!																	0	0	0	0	0	0	0	0	0	0	0	0	0	0	0	0	0	0	0	0
comp48737_c0_seq1	comp48737_c0_seq1	1..808		0.13381	-3.21077	-1.68292	0.652906	0.865633	1																	0	0	0	0	0	0	0	0	0	0	0	0	1	0.401431	0.83855	0.365018	0	0	0	0
comp48737_c0_seq2	comp48737_c0_seq2	1..759		2.51538	5.2746	2.39906	0.193703	0.865633	1																	5	5.03076	10.9286	3.57733	0	0	0	0	1	1.05359	2.43331	0.952919	0	0	0	0	1	0.58768	1.19731	0.346346
comp48737_c0_seq3	comp48737_c0_seq3	1..381		0	#NUM!	#NUM!	#NUM!	#NUM!	#NUM!																	0	0	0	0	0	0	0	0	0	0	0	0	0	0	0	0	0	0	0	0
comp48216_c0_seq1	comp48216_c0_seq1	1..1093		14.1169	-1.05537	-0.0777452	0.929558	0.982278	1																	12	8.38429	18.2137	8.5856	23	19.8495	40.685	22.2395	11	8.04798	18.5871	10.4821	82	24.3342	50.8316	29.9315	21	8.57001	17.4601	7.27327
comp49421_c1_seq1	comp49421_c1_seq1	1..890		17.1695	-1.05386	-0.0756862	0.935917	0.984645	1																	14	12.0128	26.0961	10.0165	17	18.0178	36.9305	16.4379	16	14.3762	33.2024	15.2467	7	2.55112	5.32903	2.55513	69	34.5813	70.4542	23.8979
comp49421_c1_seq2	comp49421_c1_seq2	1..828		70.7704	1.46983	0.555649	0.241396	0.865633	1																	67	61.7945	134.24	47.9362	70	79.7463	163.454	67.6855	51	49.2554	113.757	48.5989	104	40.7404	85.1027	37.9619	99	53.3319	108.656	34.2883
comp49080_c0_seq1	comp49080_c0_seq1	1..2569		2.24005	-6.30473	-2.65643	0.0948126	0.865633	1																	1	0.297263	0.645763	0.715466	1	0.36718	0.752597	0.966936	8	2.49023	5.75129	7.62335	17	2.14638	4.48358	6.20531	12	2.08353	4.24488	4.15615
comp49267_c0_seq1	comp49267_c0_seq1	1..2300		9.15287	-1.24065	-0.31109	0.648638	0.865633	1																	19	6.30857	13.7045	13.5939	24	9.84297	20.1748	23.2065	16	5.56297	12.8479	15.2467	70	9.87172	20.621	25.5513	62	12.0239	24.4969	21.4735
comp49137_c0_seq1	comp49137_c0_seq1	1..1722		14.31	-1.31138	-0.39109	0.543376	0.865633	1																	26	11.5304	25.0483	18.6021	20	10.9557	22.4555	19.3387	21	9.75215	22.523	20.0113	62	11.6783	24.3949	22.6311	83	21.4995	43.8019	28.7467
comp49137_c0_seq2	comp49137_c0_seq2	1..1446		12.2052	-1.46404	-0.549959	0.491156	0.865633	1																	19	10.0344	21.7983	13.5939	11	7.17575	14.7079	10.6363	8	4.42421	10.2179	7.62335	61	13.6831	28.5826	22.2661	60	18.5083	37.7078	20.7808
comp48124_c0_seq1	comp48124_c0_seq1	1..1962		7.75151	-1.21066	-0.275796	0.746939	0.910796	1																	24	9.34152	20.2932	17.1712	7	3.36544	6.89804	6.76855	10	4.07582	9.41327	9.52919	39	6.44745	13.4681	14.2357	56	12.7313	25.938	19.3954
comp48124_c0_seq2	comp48124_c0_seq2	1..1080		7.53662	-3.69989	-1.88748	0.145678	0.865633	1																	1	0.707101	1.53608	0.715466	4	3.49365	7.16082	3.86774	10	7.40441	17.1008	9.52919	19	5.70627	11.9198	6.93534	23	9.49919	19.3532	7.96596
comp48134_c0_seq1	comp48134_c0_seq1	1..2768		8.00065	1.71878	0.781382	0.310688	0.865633	1																	37	10.208	22.1755	26.4723	17	5.7933	11.8743	16.4379	21	6.06691	14.0118	20.0113	25	2.92952	6.11948	9.12545	35	5.64007	11.4908	12.1221
comp48412_c0_seq2	comp48412_c0_seq2	1..809		2.8319	3.80272	1.92703	0.325969	0.865633	1																	6	5.6638	12.3038	4.2928	0	0	0	0	0	0	0	0	0	0	0	0	4	2.20543	4.49324	1.38538
comp49632_c0_seq1	comp49632_c0_seq1	1..1050		0.761596	-1.79264	-0.842087	0.694189	0.885253	1																	1	0.727304	1.57997	0.715466	0	0	0	0	3	2.28479	5.27681	2.85876	0	0	0	0	0	0	0	0
comp49760_c0_seq1	comp49760_c0_seq1	1..971		57.8961	1.19869	0.261462	0.568048	0.865633	1																	62	48.7616	105.928	44.3589	69	67.0306	137.39	66.7186	54	44.4722	102.71	51.4576	118	39.4172	82.3386	43.0721	128	58.7994	119.795	44.3323
comp48782_c0_seq1	comp48782_c0_seq1	1..2509		2.60494	2.69308	1.42926	0.305771	0.865633	1																	6	1.82623	3.96724	4.2928	9	3.38364	6.93535	8.70242	4	1.27489	2.94442	3.81167	4	0.517109	1.08019	1.46007	7	1.24446	2.53539	2.42442
comp48910_c0_seq1	comp48910_c0_seq1	1..1579		20.1505	-1.15764	-0.211188	0.729523	0.902138	1																	46	22.2475	48.3296	32.9115	19	11.3505	23.2647	18.3718	25	12.6611	29.2414	23.823	58	11.9143	24.8878	21.171	127	35.876	73.0919	43.986
comp48910_c0_seq2	comp48910_c0_seq2	1..1482		8.1316	-199.884	-7.64302	0.0404522	0.865633	1																	0	0	0	0	0	0	0	0	12	6.47511	14.9545	11.435	75	16.4148	34.2889	27.3764	5	1.50489	3.06598	1.73173
comp48663_c0_seq1	comp48663_c0_seq1	1..1122		2.12194	1.8145	0.859571	0.609659	0.865633	1																	5	3.40316	7.3929	3.57733	1	0.840717	1.72319	0.966936	0	0	0	0	2	0.578176	1.20775	0.730036	7	2.78284	5.66961	2.42442
comp49189_c0_seq1	comp49189_c0_seq1	1..2077		0	#NUM!	#NUM!	#NUM!	#NUM!	#NUM!																	0	0	0	0	0	0	0	0	0	0	0	0	0	0	0	0	0	0	0	0
comp49189_c0_seq2	comp49189_c0_seq2	1..2044		4.93497	-2.06273	-1.04455	0.334955	0.865633	1																	10	3.73615	8.11627	7.15466	3	1.38447	2.8377	2.90081	6	2.34739	5.42138	5.71751	51	8.09305	16.9056	18.6159	20	4.36447	8.89195	6.92692
comp49805_c0_seq1	comp49805_c0_seq1	1..2435		0.17053	1.30074	0.379331	0.843078	0.949248	1																	1	0.313622	0.6813	0.715466	0	0	0	0	1	0.328409	0.758474	0.952919	0	0	0	0	1	0.183182	0.373206	0.346346
comp49805_c0_seq2	comp49805_c0_seq2	1..2250		2.20615	1.36045	0.444088	0.791185	0.935362	1																	13	4.41231	9.58514	9.30106	0	0	0	0	10	3.55412	8.20838	9.52919	1	0.144158	0.301133	0.365018	3	0.594732	1.21168	1.03904
comp49810_c0_seq3	comp49810_c0_seq3	1..336		0	#NUM!	#NUM!	#NUM!	#NUM!	#NUM!																	0	0	0	0	0	0	0	0	0	0	0	0	0	0	0	0	0	0	0	0
comp49810_c1_seq1	comp49810_c1_seq1	1..351		2.17569	12.9385	3.6936	0.138057	0.865633	1																	2	4.35139	9.4528	1.43093	0	0	0	0	0	0	0	0	0	0	0	0	0	0	0	0
comp49648_c0_seq1	comp49648_c0_seq1	1..2832		0.999243	1.32667	0.407814	0.818769	0.946038	1																	0	0	0	0	6	1.99849	4.09623	5.80161	4	1.12949	2.60859	3.81167	0	0	0	0	8	1.26002	2.56711	2.77077
comp48875_c0_seq1	comp48875_c0_seq1	1..2639		161.721	1.17198	0.228946	0.607725	0.865633	1																	426	123.275	267.798	304.789	560	200.167	410.275	541.484	455	137.875	318.428	433.578	1074	132.004	275.744	392.029	745	125.921	256.546	258.028
comp49742_c0_seq1	comp49742_c0_seq1	1..1531		5.01717	2.90834	1.54019	0.271654	0.865633	1																	9	4.48924	9.75225	6.4392	9	5.54511	11.3656	8.70242	7	3.65626	8.44428	6.67043	2	0.423719	0.885106	0.730036	6	1.74807	3.56143	2.07808
comp49558_c0_seq1	comp49558_c0_seq1	1..306		0.971784	-5.41038	-2.43573	0.508019	0.865633	1																	0	0	0	0	0	0	0	0	0	0	0	0	0	0	0	0	2	2.91535	5.93959	0.692692
comp48267_c0_seq1	comp48267_c0_seq1	1..1279		2.25559	-2.3536	-1.23487	0.445406	0.865633	1																	2	1.19417	2.59416	1.43093	1	0.737518	1.51167	0.966936	2	1.25047	2.88801	1.90584	8	2.02881	4.23799	2.92014	10	3.48748	7.10522	3.46346
comp48278_c0_seq1	comp48278_c0_seq1	1..1901		0.431734	-12.0116	-3.58636	0.344971	0.865633	1																	0	0	0	0	0	0	0	0	1	0.420661	0.971533	0.952919	1	0.170624	0.356417	0.365018	3	0.703917	1.43412	1.03904
comp48278_c0_seq2	comp48278_c0_seq2	1..872		5.94962	5.39659	2.43205	0.157879	0.865633	1																	0	0	0	0	11	11.8992	24.3895	10.6363	1	0.91706	2.11799	0.952919	2	0.743937	1.55401	0.730036	3	1.53457	3.12646	1.03904
comp49086_c0_seq1	comp49086_c0_seq1	1..2325		0.511597	-15.8194	-3.98362	0.312238	0.865633	1																	0	0	0	0	0	0	0	0	0	0	0	0	0	0	0	0	8	1.53479	3.12691	2.77077
comp49086_c0_seq2	comp49086_c0_seq2	1..2206		14.6204	1.04608	0.0649946	0.909508	0.97402	1																	40	13.8471	30.081	28.6187	36	15.3936	31.5518	34.8097	30	10.875	25.1163	28.5876	61	8.96906	18.7355	22.2661	112	22.6462	46.1382	38.7908
comp48704_c0_seq1	comp48704_c0_seq1	1..909		25.1781	1.16793	0.223957	0.756271	0.916255	1																	34	28.5641	62.0515	24.3259	21	21.7921	44.6665	20.3056	8	7.03786	16.2542	7.62335	52	18.5551	38.7597	18.9809	82	40.2376	81.9781	28.4004
comp48704_c0_seq2	comp48704_c0_seq2	1..883		0	#NUM!	#NUM!	#NUM!	#NUM!	#NUM!																	0	0	0	0	0	0	0	0	0	0	0	0	0	0	0	0	0	0	0	0
comp49649_c0_seq1	comp49649_c0_seq1	1..1132		62.2998	1.47101	0.556803	0.242614	0.865633	1																	55	37.1041	80.6035	39.3506	105	87.4955	179.337	101.528	40	28.2571	65.2609	38.1167	145	41.5474	86.7885	52.9276	145	57.1352	116.404	50.2202
comp48335_c0_seq1	comp48335_c0_seq1	1..1452		6.88354	2.05754	1.04092	0.377946	0.865633	1																	20	10.5189	22.8508	14.3093	5	3.24823	6.65779	4.83468	9	4.95667	11.4476	8.57627	11	2.45725	5.13294	4.0152	10	3.07196	6.25866	3.46346
comp48335_c0_seq2	comp48335_c0_seq2	1..1374		8.50018	2.17908	1.12372	0.305669	0.865633	1																	17	9.4486	20.5258	12.1629	11	7.55177	15.4786	10.6363	8	4.65605	10.7533	7.62335	9	2.12461	4.43809	3.28516	18	5.84343	11.9051	6.23423
comp48335_c0_seq3	comp48335_c0_seq3	1..1351		4.75702	-1.07639	-0.1062	0.936687	0.984757	1																	0	0	0	0	13	9.07676	18.6044	12.5702	9	5.32723	12.3034	8.57627	18	4.32155	9.0273	6.57032	14	4.62227	9.41717	4.84885
comp48335_c0_seq4	comp48335_c0_seq4	1..1347		50.6228	1.58232	0.662045	0.176767	0.865633	1																	102	57.8279	125.623	72.9776	62	43.4177	88.992	59.95	63	37.4013	86.3799	60.0339	59	14.2072	29.6773	21.5361	135	44.7042	91.0781	46.7567
comp48335_c0_seq5	comp48335_c0_seq5	1..1314		13.7177	-1.41288	-0.498639	0.543938	0.865633	1																	14	8.1365	17.6754	10.0165	15	10.7681	22.071	14.504	5	3.04291	7.02772	4.76459	54	13.3297	27.8445	19.711	73	24.7805	50.4865	25.2833
comp48335_c0_seq6	comp48335_c0_seq6	1..1006		0.937659	1.92083	0.941729	0.626762	0.865633	1																	0	0	0	0	2	1.87532	3.84378	1.93387	2	1.58981	3.67174	1.90584	0	0	0	0	0	0	0	0
comp49521_c0_seq1	comp49521_c0_seq1	1..2187		13.6381	1.21561	0.281682	0.678784	0.877743	1																	25	8.72964	18.9639	17.8867	43	18.5465	38.0142	41.5782	40	14.626	33.7793	38.1167	38	5.63582	11.7727	13.8707	65	13.2571	27.0092	22.5125
comp49335_c0_seq1	comp49335_c0_seq1	1..3136		3.9776	-1.23967	-0.309955	0.745388	0.909978	1																	16	3.89627	8.46411	11.4475	8	2.40634	4.9322	7.73549	22	5.60997	12.9565	20.9642	13	1.34459	2.80872	4.74523	35	4.97822	10.1424	12.1221
comp49335_c0_seq2	comp49335_c0_seq2	1..1775		3.26463	1.8236	0.866787	0.55896	0.865633	1																	9	3.87212	8.41166	6.4392	5	2.65714	5.44626	4.83468	4	1.80209	4.16199	3.81167	0	0	0	0	16	4.02072	8.19161	5.54154
comp49335_c0_seq3	comp49335_c0_seq3	1..1284		0.415201	-7.47627	-2.90232	0.449976	0.865633	1																	0	0	0	0	0	0	0	0	2	1.2456	2.87677	1.90584	0	0	0	0	0	0	0	0
comp48442_c0_seq1	comp48442_c0_seq1	1..1572		3.76736	-1.60844	-0.685659	0.591498	0.865633	1																	6	2.91477	6.33193	4.2928	3	1.80016	3.68974	2.90081	3	1.5261	3.52459	2.85876	13	2.68234	5.60314	4.74523	25	7.09365	14.4522	8.65865
comp48572_c0_seq1	comp48572_c0_seq1	1..1043		0	#NUM!	#NUM!	#NUM!	#NUM!	#NUM!																	0	0	0	0	0	0	0	0	0	0	0	0	0	0	0	0	0	0	0	0
comp48156_c0_seq1	comp48156_c0_seq1	1..2395		16.1657	-1.51002	-0.594568	0.323386	0.865633	1																	34	10.8412	23.5511	24.3259	25	9.8464	20.1819	24.1734	27	9.01514	20.8208	25.7288	77	10.4282	21.7834	28.1064	156	29.0537	59.1925	54.03
comp48156_c0_seq2	comp48156_c0_seq2	1..1966		0.453763	-12.4665	-3.63999	0.353263	0.865633	1																	0	0	0	0	0	0	0	0	0	0	0	0	0	0	0	0	6	1.36129	2.77342	2.07808
comp48156_c0_seq3	comp48156_c0_seq3	1..1776		7.17058	1.18965	0.250534	0.789925	0.934579	1																	21	9.02987	19.6162	15.0248	10	5.31129	10.8864	9.66936	20	9.00536	20.7982	19.0584	25	4.56583	9.53757	9.12545	17	4.26961	8.69869	5.88788
comp48848_c0_seq1	comp48848_c0_seq1	1..3590		5.12369	11.6143	3.53783	0.0271463	0.831488	1																	0	0	0	0	39	10.2474	21.0038	37.7105	0	0	0	0	0	0	0	0	13	1.61522	3.29076	4.5025
comp48848_c0_seq2	comp48848_c0_seq2	1..3497		19.5892	1.21361	0.27931	0.524903	0.865633	1																	109	23.8032	51.7093	77.9858	57	15.3752	31.5142	55.1153	79	18.0653	41.7226	75.2806	116	10.7593	22.4752	42.3421	151	19.2603	39.24	52.2983
comp49906_c0_seq1	comp49906_c0_seq1	1..1441		1.35066	-1.77733	-0.82971	0.644689	0.865633	1																	0	0	0	0	3	1.96381	4.02517	2.90081	0	0	0	0	7	1.57564	3.29135	2.55513	8	2.47633	5.04515	2.77077
comp49906_c0_seq2	comp49906_c0_seq2	1..1313		3.62806	-1.71471	-0.777965	0.595793	0.865633	1																	7	4.07135	8.84445	5.00826	0	0	0	0	2	1.21809	2.81323	1.90584	13	3.21145	6.7084	4.74523	19	6.45463	13.1503	6.58058
comp48453_c0_seq1	comp48453_c0_seq1	1..483		0.307832	-3.2107	-1.68289	0.652913	0.865633	1																	0	0	0	0	0	0	0	0	0	0	0	0	0	0	0	0	1	0.923497	1.88148	0.346346
comp48453_c0_seq2	comp48453_c0_seq2	1..454		0.841045	2.19249	1.13257	0.5278	0.865633	1																	1	1.68209	3.65411	0.715466	0	0	0	0	0	0	0	0	0	0	0	0	1	0.982486	2.00167	0.346346
comp48937_c0_seq1	comp48937_c0_seq1	1..559		0	#NUM!	#NUM!	#NUM!	#NUM!	#NUM!																	0	0	0	0	0	0	0	0	0	0	0	0	0	0	0	0	0	0	0	0
comp48321_c0_seq1	comp48321_c0_seq1	1..1381		1.50729	-25.8757	-4.69353	0.236901	0.865633	1																	0	0	0	0	0	0	0	0	0	0	0	0	0	0	0	0	14	4.52186	9.2126	4.84885
comp48321_c0_seq2	comp48321_c0_seq2	1..1341		4.6729	16.9198	4.08064	0.0259705	0.829419	1																	9	5.12529	11.134	6.4392	6	4.22051	8.65066	5.80161	2	1.19266	2.75449	1.90584	0	0	0	0	0	0	0	0
comp49508_c0_seq1	comp49508_c0_seq1	1..1114		2.96024	-54.2712	-5.76212	0.136498	0.865633	1																	0	0	0	0	0	0	0	0	0	0	0	0	25	7.2791	15.2053	9.12545	4	1.60161	3.26304	1.38538
comp49508_c0_seq2	comp49508_c0_seq2	1..1026		16.9216	1.44088	0.526948	0.628754	0.865633	1																	22	16.375	35.5724	15.7403	19	17.4682	35.8041	18.3718	17	13.25	30.6014	16.1996	0	0	0	0	56	24.3457	49.6008	19.3954
comp48441_c0_seq1	comp48441_c0_seq1	1..811		0.695345	-7.61193	-2.92826	0.431434	0.865633	1																	0	0	0	0	0	0	0	0	1	0.986037	2.27729	0.952919	0	0	0	0	2	1.1	2.24108	0.692692
comp49251_c0_seq1	comp49251_c0_seq1	1..887		0	#NUM!	#NUM!	#NUM!	#NUM!	#NUM!																	0	0	0	0	0	0	0	0	0	0	0	0	0	0	0	0	0	0	0	0
comp49151_c0_seq1	comp49151_c0_seq1	1..1239		8.30261	2.55929	1.35574	0.26184	0.865633	1																	22	13.5599	29.457	15.7403	4	3.04531	6.24188	3.86774	6	3.87252	8.94375	5.71751	6	1.57073	3.28111	2.19011	13	4.68009	9.53498	4.5025
comp48025_c0_seq1	comp48025_c0_seq1	1..1473		90.7847	1.00445	0.00639958	0.989383	0.997227	1																	139	72.0638	156.549	99.4498	171	109.506	224.45	165.346	132	71.6614	165.505	125.785	536	118.028	246.549	195.65	211	63.8943	130.175	73.079
comp48025_c0_seq2	comp48025_c0_seq2	1..1189		1.6482	-2.70285	-1.43448	0.45232	0.865633	1																	2	1.28456	2.79052	1.43093	0	0	0	0	0	0	0	0	14	3.81917	7.97786	5.11025	3	1.12544	2.29291	1.03904
comp48025_c0_seq3	comp48025_c0_seq3	1..840		216.522	1.11343	0.155007	0.764288	0.921011	1																	149	135.46	294.269	106.604	265	297.584	609.949	256.238	184	175.167	404.556	175.337	666	257.168	537.199	243.102	202	107.264	218.534	69.9619
comp48025_c0_seq4	comp48025_c0_seq4	1..838		64.2466	1.42592	0.511893	0.569657	0.865633	1																	141	128.493	279.134	100.881	0	0	0	0	49	46.7591	107.992	46.693	60	23.2236	48.5118	21.9011	109	58.0183	118.203	37.7517
comp48449_c0_seq1	comp48449_c0_seq1	1..1173		10.6195	-1.58781	-0.667035	0.505872	0.865633	1																	14	9.11455	19.8001	10.0165	4	3.21666	6.59308	3.86774	5	3.40868	7.87248	4.76459	19	5.25386	10.9748	6.93534	61	23.1961	47.2585	21.1271
comp48265_c0_seq1	comp48265_c0_seq1	1..1140		0	#NUM!	#NUM!	#NUM!	#NUM!	#NUM!																	0	0	0	0	0	0	0	0	0	0	0	0	0	0	0	0	0	0	0	0
comp48265_c0_seq2	comp48265_c0_seq2	1..1135		8.31088	5.99144	2.5829	0.1262	0.865633	1																	0	0	0	0	20	16.6218	34.0691	19.3387	2	1.40912	3.25442	1.90584	0	0	0	0	8	3.14396	6.40534	2.77077
comp48265_c0_seq3	comp48265_c0_seq3	1..1002		1.21249	-18.2719	-4.19155	0.282418	0.865633	1																	0	0	0	0	0	0	0	0	4	3.19232	7.37279	3.81167	0	0	0	0	1	0.445159	0.906943	0.346346
comp48265_c0_seq4	comp48265_c0_seq4	1..997		70.4194	-1.03793	-0.0537025	0.910021	0.974384	1																	83	63.5752	138.108	59.3837	78	73.7976	151.261	75.421	34	27.2708	62.983	32.3992	285	92.7198	193.682	104.03	204	91.2678	185.944	70.6546
comp49713_c0_seq1	comp49713_c0_seq1	1..1488		39.4824	-1.30067	-0.37926	0.392323	0.865633	1																	71	36.4385	79.1576	50.7981	42	26.625	54.5724	40.6113	62	33.3198	76.9535	59.081	198	43.1603	90.1577	72.2736	140	41.967	85.5013	48.4885
comp49882_c0_seq1	comp49882_c0_seq1	1..1580		3.93918	-2.70459	-1.43541	0.315745	0.865633	1																	6	2.90001	6.29987	4.2928	0	0	0	0	9	4.55512	10.5202	8.57627	23	4.72165	9.86305	8.39541	9	2.54078	5.17646	3.11712
comp48008_c0_seq1	comp48008_c0_seq1	1..1266		3.15795	2.07328	1.05192	0.532822	0.865633	1																	8	4.82571	10.4832	5.72373	2	1.49018	3.05438	1.93387	6	3.78994	8.75301	5.71751	0	0	0	0	2	0.704659	1.43564	0.692692
comp49405_c0_seq1	comp49405_c0_seq1	1..3393		2.07309	-1.82842	-0.8706	0.507519	0.865633	1																	1	0.225072	0.488938	0.715466	8	2.22407	4.55861	7.73549	2	0.471368	1.08864	1.90584	45	4.30181	8.98606	16.4258	11	1.44608	2.94616	3.80981
comp49920_c0_seq1	comp49920_c0_seq1	1..1242		29.1902	-2.78087	-1.47554	0.0177479	0.745411	1																	14	8.60818	18.7001	10.0165	18	13.6708	28.0206	17.4048	31	19.9597	46.0978	29.5405	142	37.0842	77.4653	51.8326	85	30.5267	62.1935	29.4394
comp48275_c0_seq1	comp48275_c0_seq1	1..499		40.7784	1.00961	0.0138052	0.987333	0.996036	1																	15	22.956	49.8687	10.732	31	58.6009	120.112	29.975	18	28.846	66.6211	17.1525	109	70.8514	148.002	39.787	9	8.04497	16.3904	3.11712
comp48012_c0_seq1	comp48012_c0_seq1	1..1433		4.17897	-4.06817	-2.02438	0.208049	0.865633	1																	1	0.532916	1.15769	0.715466	2	1.31652	2.69843	1.93387	7	3.9063	9.02177	6.67043	1	0.226348	0.472818	0.365018	27	8.40427	17.1224	9.35135
comp48469_c0_seq1	comp48469_c0_seq1	1..2276		10.7589	-1.7035	-0.768499	0.391624	0.865633	1																	38	12.7502	27.698	27.1877	0	0	0	0	19	6.67568	15.4178	18.1055	60	8.5507	17.8616	21.9011	87	17.0502	34.7372	30.1321
comp48469_c0_seq2	comp48469_c0_seq2	1..1330		1.77309	34.6416	5.11443	0.0580139	0.865633	1																	0	0	0	0	5	3.54618	7.2685	4.83468	0	0	0	0	0	0	0	0	0	0	0	0
comp48371_c0_seq1	comp48371_c0_seq1	1..2000		5.63741	2.371	1.2455	0.294251	0.865633	1																	11	4.20018	9.12431	7.87013	15	7.07464	14.5007	14.504	5	1.99919	4.61721	4.76459	4	0.648713	1.3551	1.46007	22	4.90654	9.99633	7.61962
comp49878_c0_seq1	comp49878_c0_seq1	1..10046		1.02916	-3.9236	-1.97218	0.0940568	0.865633	1																	3	0.228052	0.495411	2.1464	3	0.28169	0.577371	2.90081	11	0.875616	2.02227	10.4821	19	0.613456	1.28145	6.93534	36	1.59842	3.25655	12.4685
comp48730_c0_seq1	comp48730_c0_seq1	1..2054		18.1539	-1.04425	-0.062467	0.908974	0.973893	1																	53	19.7052	42.8068	37.9197	34	15.6143	32.0041	32.8758	33	12.8478	29.6724	31.4463	93	14.6861	30.6777	33.9467	124	26.928	54.8617	42.9469
comp48730_c0_seq2	comp48730_c0_seq2	1..1769		25.8262	-2.69524	-1.43041	0.0401394	0.865633	1																	6	2.59017	5.62679	4.2928	32	17.0634	34.9743	30.9419	35	15.8217	36.541	33.3522	196	35.9378	75.0704	71.5435	102	25.719	52.3987	35.3273
comp48730_c0_seq3	comp48730_c0_seq3	1..1658		35.302	3.02647	1.59764	0.0761919	0.865633	1																	73	33.6235	73.0425	52.229	65	36.9804	75.7976	62.8508	29	13.9871	32.3038	27.6346	0	0	0	0	85	22.8674	46.5889	29.4394
comp49262_c0_seq1	comp49262_c0_seq1	1..1860		4.96871	-141.748	-7.14718	0.0547307	0.865633	1																	0	0	0	0	0	0	0	0	8	3.43947	7.94359	7.62335	30	5.23156	10.9282	10.9505	26	6.23509	12.7031	9.005
comp49262_c0_seq2	comp49262_c0_seq2	1..1791		4.22606	107.836	6.75269	0.00988793	0.592307	1																	5	2.13196	4.6314	3.57733	12	6.32017	12.9543	11.6032	0	0	0	0	0	0	0	0	0	0	0	0
comp49623_c0_seq1	comp49623_c0_seq1	1..918		0.290369	-3.21159	-1.68329	0.652832	0.865633	1																	0	0	0	0	0	0	0	0	1	0.871107	2.01186	0.952919	0	0	0	0	0	0	0	0
comp49287_c0_seq1	comp49287_c0_seq1	1..2534		12.6749	1.24445	0.315507	0.609138	0.865633	1																	52	15.6712	34.0435	37.2043	26	9.67854	19.8378	25.1403	23	7.25831	16.7634	21.9171	101	12.9282	27.0057	36.8668	47	8.2732	16.8554	16.2783
comp49860_c0_seq1	comp49860_c0_seq1	1..3720		1.40972	-75.4558	-6.23756	0.103311	0.865633	1																	0	0	0	0	0	0	0	0	0	0	0	0	21	1.83105	3.82487	7.66538	20	2.39811	4.88579	6.92692
comp49860_c0_seq2	comp49860_c0_seq2	1..3526		4.01301	1.3299	0.411316	0.628361	0.865633	1																	21	4.54823	9.8804	15.0248	13	3.47779	7.12833	12.5702	14	3.17512	7.33306	13.3409	26	2.39174	4.9961	9.49047	30	3.79508	7.73191	10.3904
comp49210_c0_seq1	comp49210_c0_seq1	1..2781		7.02698	-1.54982	-0.632096	0.404185	0.865633	1																	12	3.29523	7.15843	8.5856	19	6.44459	13.2093	18.3718	22	6.3261	14.6104	20.9642	77	8.98075	18.7599	28.1064	36	5.77409	11.7638	12.4685
comp49230_c0_seq1	comp49230_c0_seq1	1..3018		2.16626	-1.26406	-0.338065	0.792609	0.936053	1																	12	3.03646	6.59629	8.5856	2	0.625106	1.28126	1.93387	1	0.264969	0.611956	0.952919	36	3.86906	8.08209	13.1406	16	2.36474	4.8178	5.54154
comp49982_c0_seq1	comp49982_c0_seq1	1..1607		1.92749	-2.31068	-1.20831	0.478953	0.865633	1																	3	1.42564	3.09701	2.1464	0	0	0	0	3	1.49286	3.44782	2.85876	2	0.40368	0.843247	0.730036	14	3.88593	7.91699	4.84885
comp49415_c0_seq1	comp49415_c0_seq1	1..2147		5.59659	1.44766	0.533723	0.606527	0.865633	1																	8	2.84553	6.18152	5.72373	19	8.34765	17.1099	18.3718	11	4.09708	9.46238	10.4821	11	1.66182	3.47137	4.0152	30	6.23263	12.6981	10.3904
comp48546_c0_seq1	comp48546_c0_seq1	1..5160		4.49549	-1.09378	-0.129321	0.866376	0.957881	1																	18	2.66396	5.78709	12.8784	28	5.1186	10.4914	27.0742	28	4.33933	10.0219	26.6817	19	1.19434	2.49485	6.93534	92	7.95281	16.2026	31.8638
comp49130_c0_seq1	comp49130_c0_seq1	1..1613		1.76716	-1.37922	-0.463852	0.793074	0.936103	1																	5	2.36723	5.14249	3.57733	0	0	0	0	4	1.98308	4.58	3.81167	0	0	0	0	12	3.3184	6.76075	4.15615
comp49130_c0_seq2	comp49130_c0_seq2	1..1291		1.33997	-2.33652	-1.22436	0.539092	0.865633	1																	1	0.591533	1.28502	0.715466	1	0.730662	1.49762	0.966936	0	0	0	0	16	4.01991	8.3972	5.84029	0	0	0	0
comp49015_c0_seq1	comp49015_c0_seq1	1..3218		1.98675	-1.3054	-0.384492	0.820684	0.947029	1																	0	0	0	0	8	2.34502	4.80652	7.73549	0	0	0	0	0	0	0	0	43	5.96025	12.1431	14.8929
comp49015_c0_seq2	comp49015_c0_seq2	1..3007		1.84981	-1.47103	-0.556829	0.735579	0.905517	1																	12	3.04756	6.62042	8.5856	0	0	0	0	16	4.25501	9.82712	15.2467	12	1.29441	2.70389	4.38022	0	0	0	0
comp48935_c0_seq1	comp48935_c0_seq1	1..2318		3.05667	-1.31501	-0.39507	0.750105	0.913033	1																	12	3.95342	8.58826	8.5856	1	0.406939	0.834091	0.966936	10	3.44985	7.96758	9.52919	12	1.67915	3.50759	4.38022	21	4.04099	8.23292	7.27327
comp48935_c0_seq3	comp48935_c0_seq3	1..1491		1.3407	1.33846	0.42057	0.7966	0.937502	1																	4	2.04874	4.45061	2.86187	1	0.632653	1.29673	0.966936	2	1.07267	2.47738	1.90584	1	0.217543	0.454426	0.365018	7	2.09413	4.26647	2.42442
comp48935_c0_seq7	comp48935_c0_seq7	1..310		2.48518	-14.2077	-3.82861	0.317913	0.865633	1																	0	0	0	0	0	0	0	0	0	0	0	0	3	3.13893	6.55692	1.09505	3	4.3166	8.79442	1.03904
comp48411_c0_seq1	comp48411_c0_seq1	1..710		3.22677	3.7074	1.89041	0.335766	0.865633	1																	6	6.45354	14.0194	4.2928	0	0	0	0	0	0	0	0	4	1.82736	3.81718	1.46007	0	0	0	0
comp48411_c0_seq2	comp48411_c0_seq2	1..483		0.859714	-5.41187	-2.43613	0.506098	0.865633	1																	0	0	0	0	0	0	0	0	1	1.65564	3.82378	0.952919	0	0	0	0	1	0.923497	1.88148	0.346346
comp49687_c0_seq1	comp49687_c0_seq1	1..1028		33.2312	3.80967	1.92967	0.0175937	0.741722	1																	45	33.4291	72.6201	32.196	36	33.0333	67.7074	34.8097	14	10.8905	25.1521	13.3409	4	1.26209	2.63638	1.46007	35	15.1865	30.9402	12.1221
comp48021_c0_seq1	comp48021_c0_seq1	1..1771		0	#NUM!	#NUM!	#NUM!	#NUM!	#NUM!																	0	0	0	0	0	0	0	0	0	0	0	0	0	0	0	0	0	0	0	0
comp48021_c0_seq2	comp48021_c0_seq2	1..1742		0	#NUM!	#NUM!	#NUM!	#NUM!	#NUM!																	0	0	0	0	0	0	0	0	0	0	0	0	0	0	0	0	0	0	0	0
comp48021_c0_seq3	comp48021_c0_seq3	1..1660		69.3684	-1.01584	-0.022674	0.959124	0.986676	1																	120	55.205	119.925	85.856	147	83.5319	171.213	142.14	160	77.0772	178.013	152.467	262	51.1936	106.938	95.6347	292	78.4616	159.854	101.133
comp48524_c0_seq1	comp48524_c0_seq1	1..5213		0.236967	2.51101	1.32826	0.46074	0.865633	1																	2	0.292986	0.636473	1.43093	1	0.180949	0.370885	0.966936	2	0.306801	0.708569	1.90584	0	0	0	0	1	0.0855647	0.174325	0.346346
comp48245_c0_seq1	comp48245_c0_seq1	1..7540		1.94593	-2.64176	-1.4015	0.129906	0.865633	1																	8	0.810259	1.76018	5.72373	5	0.625521	1.28211	4.83468	16	1.69693	3.91912	15.2467	33	1.4196	2.9654	12.0456	46	2.72125	5.54414	15.9319
comp48863_c0_seq1	comp48863_c0_seq1	1..1911		11.9764	1.1719	0.228848	0.734156	0.904909	1																	34	13.587	29.5159	24.3259	21	10.3658	21.2464	20.3056	12	5.02152	11.5974	11.435	58	9.84442	20.564	21.171	59	13.7713	28.0569	20.4344
comp48588_c0_seq1	comp48588_c0_seq1	1..2416		0	#NUM!	#NUM!	#NUM!	#NUM!	#NUM!																	0	0	0	0	0	0	0	0	0	0	0	0	0	0	0	0	0	0	0	0
comp48588_c0_seq2	comp48588_c0_seq2	1..2327		0	#NUM!	#NUM!	#NUM!	#NUM!	#NUM!																	0	0	0	0	0	0	0	0	0	0	0	0	0	0	0	0	0	0	0	0
comp48588_c0_seq3	comp48588_c0_seq3	1..2311		2.22564	8.04452	3.00801	0.083607	0.865633	1																	11	3.63495	7.89642	7.87013	2	0.816344	1.67323	1.93387	0	0	0	0	0	0	0	0	4	0.772045	1.57292	1.38538
comp48588_c0_seq4	comp48588_c0_seq4	1..2284		0	#NUM!	#NUM!	#NUM!	#NUM!	#NUM!																	0	0	0	0	0	0	0	0	0	0	0	0	0	0	0	0	0	0	0	0
comp48588_c0_seq5	comp48588_c0_seq5	1..2222		0.343685	12.9385	3.6936	0.138091	0.865633	1																	2	0.687371	1.49322	1.43093	0	0	0	0	0	0	0	0	0	0	0	0	0	0	0	0
comp48588_c0_seq6	comp48588_c0_seq6	1..2195		0	#NUM!	#NUM!	#NUM!	#NUM!	#NUM!																	0	0	0	0	0	0	0	0	0	0	0	0	0	0	0	0	0	0	0	0
comp48588_c0_seq7	comp48588_c0_seq7	1..2179		1.47043	-46.7658	-5.54738	0.156008	0.865633	1																	0	0	0	0	0	0	0	0	7	2.56895	5.93308	6.67043	0	0	0	0	9	1.84233	3.75347	3.11712
comp48588_c0_seq8	comp48588_c0_seq8	1..2168		0	#NUM!	#NUM!	#NUM!	#NUM!	#NUM!																	0	0	0	0	0	0	0	0	0	0	0	0	0	0	0	0	0	0	0	0
comp48588_c0_seq9	comp48588_c0_seq9	1..2090		0	#NUM!	#NUM!	#NUM!	#NUM!	#NUM!																	0	0	0	0	0	0	0	0	0	0	0	0	0	0	0	0	0	0	0	0
comp48588_c0_seq10	comp48588_c0_seq10	1..2063		4.25671	1.62974	0.704645	0.568842	0.865633	1																	2	0.740348	1.6083	1.43093	17	7.77307	15.9322	16.4379	6	2.32577	5.37145	5.71751	11	1.72948	3.61272	4.0152	18	3.89185	7.92905	6.23423
comp49579_c0_seq1	comp49579_c0_seq1	1..3834		6.33466	-1.36245	-0.446207	0.52042	0.865633	1																	27	5.37795	11.6829	19.3176	17	4.18254	8.57282	16.4379	11	2.29432	5.29883	10.4821	93	7.8678	16.4351	33.9467	76	8.84187	18.014	26.3223
comp48042_c0_seq1	comp48042_c0_seq1	1..1796		2.17603	1.01547	0.0221518	0.987765	0.99633	1																	9	3.82685	8.3133	6.4392	1	0.525214	1.07652	0.966936	3	1.33576	3.085	2.85876	19	3.43139	7.16783	6.93534	4	0.993427	2.02396	1.38538
comp49055_c0_seq1	comp49055_c0_seq1	1..3461		1.48612	1.32654	0.407664	0.780486	0.929557	1																	11	2.42715	5.27265	7.87013	2	0.545094	1.11726	1.93387	0	0	0	0	7	0.656023	1.37037	2.55513	23	2.96421	6.03913	7.96596
comp49055_c0_seq2	comp49055_c0_seq2	1..2634		2.6566	-109.525	-6.77512	0.0805101	0.865633	1																	0	0	0	0	0	0	0	0	19	5.76836	13.3222	18.1055	0	0	0	0	13	2.20146	4.48513	4.5025
comp49055_c0_seq4	comp49055_c0_seq4	1..2550		6.26245	7.98854	2.99793	0.0164504	0.722109	1																	27	8.08591	17.5655	19.3176	12	4.43899	9.09846	11.6032	0	0	0	0	4	0.508795	1.06282	1.46007	9	1.57429	3.20738	3.11712
comp48963_c0_seq1	comp48963_c0_seq1	1..1727		3.22519	3.00881	1.5892	0.304933	0.865633	1																	1	0.442194	0.960606	0.715466	11	6.00818	12.3148	10.6363	2	0.926087	2.13884	1.90584	1	0.187815	0.392327	0.365018	9	2.32452	4.73585	3.11712
comp49851_c0_seq1	comp49851_c0_seq1	1..2646		12.0488	-1.43363	-0.519668	0.373784	0.865633	1																	36	10.3901	22.571	25.7568	19	6.7734	13.8832	18.3718	26	7.85774	18.1478	24.7759	85	10.4196	21.7655	31.0265	106	17.8689	36.4052	36.7127
comp48980_c0_seq1	comp48980_c0_seq1	1..2133		5.3807	2.26635	1.18037	0.304366	0.865633	1																	14	5.01236	10.8887	10.0165	13	5.74904	11.7836	12.5702	7	2.62435	6.06104	6.67043	5	0.760329	1.58825	1.82509	20	4.18236	8.52093	6.92692
comp49873_c0_seq1	comp49873_c0_seq1	1..1868		17.1216	1.80651	0.853204	0.180007	0.865633	1																	43	17.5791	38.1882	30.7651	33	16.664	34.1557	31.9089	28	11.9866	27.6835	26.6817	43	7.46645	15.5967	15.6958	44	10.5065	21.4054	15.2392
comp49073_c0_seq1	comp49073_c0_seq1	1..2401		11.849	-1.11813	-0.161083	0.795375	0.937356	1																	31	9.85995	21.4194	22.1795	28	11.0004	22.5472	27.0742	40	13.3224	30.7686	38.1167	49	6.61952	13.8275	17.8859	84	15.6052	31.7933	29.0931
comp48159_c0_seq1	comp48159_c0_seq1	1..2321		0	#NUM!	#NUM!	#NUM!	#NUM!	#NUM!																	0	0	0	0	0	0	0	0	0	0	0	0	0	0	0	0	0	0	0	0
comp48159_c0_seq2	comp48159_c0_seq2	1..2218		0.927274	-3.89439	-1.9614	0.328933	0.865633	1																	0	0	0	0	1	0.425286	0.871696	0.966936	3	1.08162	2.49804	2.85876	2	0.292477	0.610955	0.730036	7	1.40773	2.86803	2.42442
comp49225_c0_seq1	comp49225_c0_seq1	1..2398		0.992046	-29.234	-4.86957	0.219506	0.865633	1																	0	0	0	0	0	0	0	0	0	0	0	0	0	0	0	0	16	2.97614	6.06343	5.54154
comp49225_c0_seq3	comp49225_c0_seq3	1..2243		7.93072	1.30758	0.3869	0.631213	0.865633	1																	33	11.2354	24.4074	23.6104	11	4.62601	9.48178	10.6363	19	6.7739	15.6446	18.1055	31	4.48286	9.36425	11.3156	39	7.75564	15.8009	13.5075
comp49999_c0_seq1	comp49999_c0_seq1	1..2958		0.351853	-14.144	-3.82212	0.331546	0.865633	1																	0	0	0	0	0	0	0	0	0	0	0	0	0	0	0	0	7	1.05556	2.15054	2.42442
comp49999_c0_seq2	comp49999_c0_seq2	1..2879		5.43773	213.177	7.73591	0.002922	0.322157	1																	41	10.8755	23.6254	29.3341	0	0	0	0	0	0	0	0	0	0	0	0	0	0	0	0
comp49999_c0_seq3	comp49999_c0_seq3	1..2751		8.45984	-369.686	-8.53016	0.0215756	0.787315	1																	0	0	0	0	0	0	0	0	0	0	0	0	185	21.8124	45.564	67.5283	22	3.56709	7.26741	7.61962
comp49999_c0_seq4	comp49999_c0_seq4	1..2659		16.3696	1.51492	0.599241	0.536319	0.865633	1																	30	8.61605	18.7172	21.464	68	24.1231	49.4444	65.7516	43	12.932	29.8669	40.9755	0	0	0	0	131	21.9753	44.7714	45.3713
comp49785_c0_seq1	comp49785_c0_seq1	1..2691		0	#NUM!	#NUM!	#NUM!	#NUM!	#NUM!																	0	0	0	0	0	0	0	0	0	0	0	0	0	0	0	0	0	0	0	0
comp49785_c0_seq2	comp49785_c0_seq2	1..2443		0.558167	-2.83204	-1.50184	0.47253	0.865633	1																	1	0.312595	0.679069	0.715466	0	0	0	0	4	1.30933	3.02396	3.81167	0	0	0	0	2	0.365165	0.743968	0.692692
comp49785_c0_seq3	comp49785_c0_seq3	1..907		0.520003	6.96532	2.80019	0.265403	0.865633	1																	0	0	0	0	1	1.04001	2.13167	0.966936	0	0	0	0	0	0	0	0	0	0	0	0
comp48470_c0_seq1	comp48470_c0_seq1	1..402		3.79935	4.56592	2.1909	0.255628	0.865633	1																	4	7.5987	16.5071	2.86187	0	0	0	0	0	0	0	0	0	0	0	0	2	2.21915	4.52118	0.692692
comp49514_c0_seq1	comp49514_c0_seq1	1..962		8.70869	1.08507	0.117794	0.9124	0.975458	1																	17	13.4952	29.3164	12.1629	4	3.92218	8.03918	3.86774	8	6.65011	15.3587	7.62335	15	5.05753	10.5647	5.47527	29	13.4464	27.395	10.044
comp49002_c0_seq1	comp49002_c0_seq1	1..5313		4.87	2.07041	1.04992	0.170087	0.865633	1																	48	6.89932	14.9878	34.3424	16	2.84069	5.82246	15.471	5	0.752566	1.73808	4.76459	30	1.83149	3.8258	10.9505	55	4.61748	9.40742	19.049
comp48264_c0_seq1	comp48264_c0_seq1	1..961		10.8347	-5.37402	-2.426	0.0518639	0.865633	1																	4	3.17864	6.90517	2.86187	1	0.981566	2.01189	0.966936	13	10.8177	24.9839	12.3879	45	15.1884	31.727	16.4258	14	6.49811	13.2389	4.84885
comp48287_c0_seq2	comp48287_c0_seq2	1..336		0	#NUM!	#NUM!	#NUM!	#NUM!	#NUM!																	0	0	0	0	0	0	0	0	0	0	0	0	0	0	0	0	0	0	0	0
comp49166_c0_seq2	comp49166_c0_seq2	1..893		1.69503	-26.973	-4.75345	0.232916	0.865633	1																	0	0	0	0	0	0	0	0	0	0	0	0	14	5.0851	10.6223	5.11025	0	0	0	0
comp48363_c0_seq1	comp48363_c0_seq1	1..3955		3.57312	-1.45202	-0.538061	0.608222	0.865633	1																	26	5.02033	10.906	18.6021	0	0	0	0	16	3.2351	7.47159	15.2467	28	2.29633	4.7968	10.2205	46	5.18793	10.5696	15.9319
comp49931_c0_seq1	comp49931_c0_seq1	1..2001		13.3555	-1.15647	-0.209731	0.740029	0.908006	1																	33	12.5942	27.3593	23.6104	25	11.7852	24.1557	24.1734	17	6.79385	15.6907	16.1996	98	15.8855	33.1833	35.7718	78	17.3872	35.4238	27.015
comp48309_c0_seq1	comp48309_c0_seq1	1..1931		2.45418	2.46061	1.29902	0.371481	0.865633	1																	5	1.97739	4.29561	3.57733	6	2.93097	6.00753	5.80161	2	0.828251	1.91288	1.90584	5	0.839867	1.7544	1.82509	5	1.15497	2.35307	1.73173
comp48309_c1_seq1	comp48309_c1_seq1	1..1605		4.99559	5.07447	2.34326	0.155194	0.865633	1																	0	0	0	0	17	9.99118	20.4786	16.4379	2	0.996481	2.30141	1.90584	1	0.202091	0.422149	0.365018	7	1.94538	3.96343	2.42442
comp48247_c0_seq1	comp48247_c0_seq1	1..991		0.327302	-7.36042	-2.87979	0.4569	0.865633	1																	0	0	0	0	0	0	0	0	0	0	0	0	3	0.981907	2.05111	1.09505	0	0	0	0
comp48474_c0_seq1	comp48474_c0_seq1	1..1255		7.21137	-1.1778	-0.236098	0.816996	0.945351	1																	10	6.08501	13.2189	7.15466	10	7.51622	15.4058	9.66936	5	3.18596	7.35811	4.76459	37	9.5627	19.9755	13.5057	25	8.88543	18.1027	8.65865
comp48474_c0_seq2	comp48474_c0_seq2	1..1155		10.8895	1.88904	0.917653	0.44574	0.865633	1																	7	4.6283	10.0543	5.00826	21	17.1506	35.1531	20.3056	9	6.23124	14.3913	8.57627	1	0.280828	0.586622	0.365018	32	12.3581	25.1777	11.0831
comp48681_c0_seq1	comp48681_c0_seq1	1..2465		0.537574	-1.20293	-0.266555	0.878483	0.961789	1																	1	0.309805	0.673008	0.715466	2	0.765343	1.5687	1.93387	0	0	0	0	5	0.657924	1.37434	1.82509	5	0.904764	1.84332	1.73173
comp48908_c0_seq1	comp48908_c0_seq1	1..1024		13.9427	-1.70797	-0.772284	0.455685	0.865633	1																	1	0.74577	1.62008	0.715466	16	14.7388	30.2097	15.471	6	4.6856	10.8216	5.71751	43	13.6204	28.4518	15.6958	54	23.5221	47.9227	18.7027
comp49376_c0_seq1	comp49376_c0_seq1	1..3139		5.22322	1.1748	0.232415	0.798616	0.938621	1																	17	4.13583	8.98452	12.1629	21	6.3106	12.9346	20.3056	25	6.36888	14.7092	23.823	9	0.929981	1.94264	3.28516	44	6.25236	12.7382	15.2392
comp48925_c0_seq1	comp48925_c0_seq1	1..2339		0	#NUM!	#NUM!	#NUM!	#NUM!	#NUM!																	0	0	0	0	0	0	0	0	0	0	0	0	0	0	0	0	0	0	0	0
comp48925_c0_seq2	comp48925_c0_seq2	1..2310		0.386189	-12.4665	-3.63999	0.353218	0.865633	1																	0	0	0	0	0	0	0	0	0	0	0	0	0	0	0	0	6	1.15857	2.36041	2.07808
comp48925_c0_seq3	comp48925_c0_seq3	1..2239		0.85269	1.82343	0.866657	0.646584	0.865633	1																	5	1.70538	3.7047	3.57733	0	0	0	0	3	1.07147	2.47461	2.85876	2	0.289733	0.605224	0.730036	0	0	0	0
comp48621_c0_seq1	comp48621_c0_seq1	1..953		0.794157	-14.5624	-3.86418	0.325435	0.865633	1																	0	0	0	0	0	0	0	0	0	0	0	0	7	2.38247	4.97675	2.55513	0	0	0	0
comp48334_c0_seq1	comp48334_c0_seq1	1..889		0	#NUM!	#NUM!	#NUM!	#NUM!	#NUM!																	0	0	0	0	0	0	0	0	0	0	0	0	0	0	0	0	0	0	0	0
comp49585_c0_seq1	comp49585_c0_seq1	1..1920		3.34551	2.59149	1.37378	0.387271	0.865633	1																	2	0.795488	1.72809	1.43093	12	5.89553	12.0839	11.6032	0	0	0	0	1	0.168936	0.35289	0.365018	19	4.41402	8.99291	6.58058
comp49121_c0_seq1	comp49121_c0_seq1	1..1330		3.68913	-4.85604	-2.27978	0.248402	0.865633	1																	2	1.14837	2.49469	1.43093	0	0	0	0	0	0	0	0	0	0	0	0	33	11.0674	22.5481	11.4294
comp49121_c0_seq2	comp49121_c0_seq2	1..1249		0	#NUM!	#NUM!	#NUM!	#NUM!	#NUM!																	0	0	0	0	0	0	0	0	0	0	0	0	0	0	0	0	0	0	0	0
comp49121_c0_seq3	comp49121_c0_seq3	1..1224		0	#NUM!	#NUM!	#NUM!	#NUM!	#NUM!																	0	0	0	0	0	0	0	0	0	0	0	0	0	0	0	0	0	0	0	0
comp49121_c0_seq4	comp49121_c0_seq4	1..1143		3.39224	-3.0913	-1.62821	0.362149	0.865633	1																	0	0	0	0	3	2.47581	5.0746	2.90081	4	2.79852	6.46329	3.81167	26	7.37819	15.4123	9.49047	0	0	0	0
comp49223_c0_seq1	comp49223_c0_seq1	1..1748		2.50002	-1.06581	-0.0919442	0.945055	0.985513	1																	6	2.62129	5.69439	4.2928	4	2.15855	4.42431	3.86774	6	2.74488	6.33942	5.71751	16	2.96894	6.20182	5.84029	7	1.78624	3.63919	2.42442
comp49223_c1_seq1	comp49223_c1_seq1	1..1631		0	#NUM!	#NUM!	#NUM!	#NUM!	#NUM!																	0	0	0	0	0	0	0	0	0	0	0	0	0	0	0	0	0	0	0	0
comp49223_c1_seq2	comp49223_c1_seq2	1..862		0.344972	-5.41038	-2.43573	0.508031	0.865633	1																	0	0	0	0	0	0	0	0	0	0	0	0	0	0	0	0	2	1.03492	2.10849	0.692692
comp49223_c1_seq3	comp49223_c1_seq3	1..739		0	#NUM!	#NUM!	#NUM!	#NUM!	#NUM!																	0	0	0	0	0	0	0	0	0	0	0	0	0	0	0	0	0	0	0	0
comp49255_c0_seq1	comp49255_c0_seq1	1..1037		0	#NUM!	#NUM!	#NUM!	#NUM!	#NUM!																	0	0	0	0	0	0	0	0	0	0	0	0	0	0	0	0	0	0	0	0
comp49255_c0_seq2	comp49255_c0_seq2	1..973		0	#NUM!	#NUM!	#NUM!	#NUM!	#NUM!																	0	0	0	0	0	0	0	0	0	0	0	0	0	0	0	0	0	0	0	0
comp49255_c0_seq3	comp49255_c0_seq3	1..964		0.154235	-3.2107	-1.68289	0.652913	0.865633	1																	0	0	0	0	0	0	0	0	0	0	0	0	0	0	0	0	1	0.462706	0.942694	0.346346
comp49255_c1_seq1	comp49255_c1_seq1	1..1068		0.441613	2.19277	1.13275	0.527714	0.865633	1																	0	0	0	0	1	0.883226	1.81032	0.966936	0	0	0	0	1	0.303705	0.634409	0.365018	0	0	0	0
comp49255_c1_seq2	comp49255_c1_seq2	1..694		0.550194	2.19244	1.13254	0.527809	0.865633	1																	1	1.10039	2.39044	0.715466	0	0	0	0	0	0	0	0	1	0.467373	0.976295	0.365018	0	0	0	0
comp49255_c1_seq3	comp49255_c1_seq3	1..648		0	#NUM!	#NUM!	#NUM!	#NUM!	#NUM!																	0	0	0	0	0	0	0	0	0	0	0	0	0	0	0	0	0	0	0	0
comp49255_c1_seq4	comp49255_c1_seq4	1..605		0	#NUM!	#NUM!	#NUM!	#NUM!	#NUM!																	0	0	0	0	0	0	0	0	0	0	0	0	0	0	0	0	0	0	0	0
comp49255_c1_seq5	comp49255_c1_seq5	1..572		0	#NUM!	#NUM!	#NUM!	#NUM!	#NUM!																	0	0	0	0	0	0	0	0	0	0	0	0	0	0	0	0	0	0	0	0
comp48038_c0_seq1	comp48038_c0_seq1	1..640		0.696951	-1.07817	-0.108585	0.955184	0.985513	1																	1	1.19323	2.59213	0.715466	0	0	0	0	0	0	0	0	0	0	0	0	3	2.09085	4.2598	1.03904
comp48038_c0_seq2	comp48038_c0_seq2	1..529		1.06602	-7.61193	-2.92826	0.43145	0.865633	1																	0	0	0	0	0	0	0	0	1	1.51168	3.49127	0.952919	0	0	0	0	2	1.68639	3.43575	0.692692
comp48038_c0_seq3	comp48038_c0_seq3	1..371		0.400763	-3.2107	-1.68289	0.652913	0.865633	1																	0	0	0	0	0	0	0	0	0	0	0	0	0	0	0	0	1	1.20229	2.44948	0.346346
comp48038_c1_seq1	comp48038_c1_seq1	1..1246		0.119328	-3.2107	-1.68289	0.652913	0.865633	1																	0	0	0	0	0	0	0	0	0	0	0	0	0	0	0	0	1	0.357985	0.72934	0.346346
comp48038_c1_seq2	comp48038_c1_seq2	1..1230		0.392517	-7.61226	-2.92833	0.441293	0.865633	1																	0	0	0	0	0	0	0	0	1	0.650143	1.50153	0.952919	2	0.527409	1.10171	0.730036	0	0	0	0
comp48038_c1_seq3	comp48038_c1_seq3	1..1151		0	#NUM!	#NUM!	#NUM!	#NUM!	#NUM!																	0	0	0	0	0	0	0	0	0	0	0	0	0	0	0	0	0	0	0	0
comp48038_c1_seq4	comp48038_c1_seq4	1..862		0	#NUM!	#NUM!	#NUM!	#NUM!	#NUM!																	0	0	0	0	0	0	0	0	0	0	0	0	0	0	0	0	0	0	0	0
comp48455_c0_seq1	comp48455_c0_seq1	1..1210		5.03763	-2.53705	-1.34315	0.347701	0.865633	1																	4	2.52453	5.48418	2.86187	2	1.55915	3.19574	1.93387	0	0	0	0	33	8.84609	18.4786	12.0456	17	6.2668	12.7677	5.88788
comp48455_c0_seq2	comp48455_c0_seq2	1..624		2.18526	-2.63087	-1.39554	0.498148	0.865633	1																	0	0	0	0	1	1.51167	3.09843	0.966936	4	5.12613	11.839	3.81167	0	0	0	0	2	1.42964	2.91268	0.692692
comp49665_c0_seq1	comp49665_c0_seq1	1..714		1.06956	12.9385	3.6936	0.138126	0.865633	1																	2	2.13913	4.64696	1.43093	0	0	0	0	0	0	0	0	0	0	0	0	0	0	0	0
comp49665_c0_seq4	comp49665_c0_seq4	1..460		0	#NUM!	#NUM!	#NUM!	#NUM!	#NUM!																	0	0	0	0	0	0	0	0	0	0	0	0	0	0	0	0	0	0	0	0
comp49929_c0_seq1	comp49929_c0_seq1	1..1048		1.35063	-1.09627	-0.132601	0.940039	0.985341	1																	3	2.18608	4.74895	2.1464	0	0	0	0	1	0.76305	1.76229	0.952919	1	0.309501	0.646516	0.365018	7	2.97933	6.06994	2.42442
comp48272_c0_seq1	comp48272_c0_seq1	1..2650		31.7101	-1.15385	-0.20645	0.659704	0.868051	1																	143	41.2093	89.5216	102.312	51	18.1538	37.2093	49.3137	103	31.0818	71.7846	98.1506	306	37.454	78.2377	111.696	158	26.5946	54.1825	54.7227
comp48506_c0_seq1	comp48506_c0_seq1	1..1910		37.9051	-1.36234	-0.446087	0.381427	0.865633	1																	112	44.7806	97.2797	80.1322	26	12.8405	26.3188	25.1403	106	44.3799	102.497	101.009	125	21.2275	44.3422	45.6273	206	48.1079	98.0126	71.3473
comp48506_c0_seq2	comp48506_c0_seq2	1..1778		72.5092	1.33158	0.413135	0.349348	0.865633	1																	203	87.1905	189.409	145.24	109	57.8279	118.528	105.396	138	62.0671	143.346	131.503	253	46.1542	96.4116	92.3496	181	45.4077	92.5113	62.6887
comp48874_c0_seq1	comp48874_c0_seq1	1..1469		0	#NUM!	#NUM!	#NUM!	#NUM!	#NUM!																	0	0	0	0	0	0	0	0	0	0	0	0	0	0	0	0	0	0	0	0
comp48874_c0_seq2	comp48874_c0_seq2	1..1443		8.28044	2.01114	1.00801	0.339509	0.865633	1																	14	7.40912	16.0953	10.0165	14	9.15176	18.7581	13.5371	6	3.32506	7.67935	5.71751	15	3.37169	7.04313	5.47527	17	5.25491	10.7061	5.88788
comp49447_c0_seq1	comp49447_c0_seq1	1..1391		10.0758	1.41641	0.502235	0.627135	0.865633	1																	33	18.1172	39.3572	23.6104	3	2.0344	4.16985	2.90081	14	8.0485	18.5883	13.3409	6	1.39909	2.92257	2.19011	38	12.1854	24.8259	13.1612
comp49592_c0_seq1	comp49592_c0_seq1	1..3826		8.41226	1.19615	0.2584	0.651424	0.865633	1																	46	9.18159	19.9457	32.9115	31	7.64293	15.6655	29.975	21	4.38923	10.1371	20.0113	66	5.59528	11.688	24.0912	90	10.4925	21.3769	31.1712
comp49322_c0_seq1	comp49322_c0_seq1	1..1700		17.6377	1.22126	0.288373	0.660576	0.868456	1																	39	17.5195	38.0586	27.9032	32	17.756	36.3938	30.9419	37	17.4047	40.1969	35.258	30	5.72394	11.9567	10.9505	80	20.9905	42.765	27.7077
comp49729_c1_seq1	comp49729_c1_seq1	1..2506		15.8694	-1.06766	-0.0944515	0.863751	0.956324	1																	61	18.5889	40.3819	43.6434	27	10.1631	20.831	26.1073	49	15.6361	36.1123	46.693	104	13.4609	28.1185	37.9619	104	18.5112	37.7138	36.02
comp48316_c0_seq1	comp48316_c0_seq1	1..1145		44.1746	1.27737	0.353182	0.482467	0.865633	1																	67	44.6863	97.0749	47.9362	53	43.663	89.4947	51.2476	38	26.5395	61.294	36.2109	114	32.294	67.459	41.6121	106	41.2936	84.1295	36.7127
comp48833_c0_seq1	comp48833_c0_seq1	1..1106		42.3214	1.09093	0.125554	0.812089	0.944434	1																	88	60.7621	131.997	62.961	28	23.8806	48.9474	27.0742	55	39.7669	91.8433	52.4105	97	28.4472	59.4233	35.4067	114	45.9761	93.6694	39.4835
comp48833_c0_seq2	comp48833_c0_seq2	1..1019		13.3161	-1.27111	-0.346091	0.795857	0.937426	1																	0	0	0	0	24	22.2167	45.5369	23.2065	0	0	0	0	109	34.6956	72.4758	39.787	12	5.25278	10.7018	4.15615
comp48833_c0_seq3	comp48833_c0_seq3	1..963		7.9248	-1.21671	-0.282985	0.849985	0.950638	1																	0	0	0	0	15	14.6929	30.1156	14.504	12	9.96481	23.0141	11.435	41	13.8096	28.8468	14.9657	0	0	0	0
comp48833_c0_seq4	comp48833_c0_seq4	1..876		35.9985	1.71727	0.780113	0.302034	0.865633	1																	69	60.152	130.672	49.3672	11	11.8449	24.2781	10.6363	12	10.9545	25.2998	11.435	28	10.3676	21.6568	10.2205	88	44.8086	91.2907	30.4785
comp48292_c0_seq1	comp48292_c0_seq1	1..2043		7.78918	-1.19551	-0.257628	0.74559	0.909978	1																	24	8.97115	19.4886	17.1712	10	4.61716	9.46364	9.66936	13	5.08849	11.7521	12.3879	56	8.89083	18.5721	20.441	43	9.3882	19.127	14.8929
comp48292_c0_seq2	comp48292_c0_seq2	1..2019		0.589135	-15.8194	-3.98362	0.312347	0.865633	1																	0	0	0	0	0	0	0	0	0	0	0	0	0	0	0	0	8	1.7674	3.60082	2.77077
comp48417_c0_seq1	comp48417_c0_seq1	1..2272		1.31835	-39.8093	-5.31503	0.166174	0.865633	1																	0	0	0	0	0	0	0	0	5	1.75985	4.06445	4.76459	3	0.428288	0.894651	1.09505	9	1.76692	3.59983	3.11712
comp48417_c0_seq2	comp48417_c0_seq2	1..1334		1.7174	4.29332	2.1021	0.285807	0.865633	1																	6	3.43479	7.46162	4.2928	0	0	0	0	2	1.19891	2.76894	1.90584	0	0	0	0	0	0	0	0
comp49706_c0_seq1	comp49706_c0_seq1	1..683		1.99649	-19.7918	-4.30683	0.268847	0.865633	1																	0	0	0	0	0	0	0	0	4	4.68332	10.8163	3.81167	0	0	0	0	2	1.30615	2.66108	0.692692
comp49706_c0_seq3	comp49706_c0_seq3	1..623		9.58963	11.2449	3.4912	0.0428852	0.865633	1																	7	8.58055	18.6401	5.00826	7	10.5987	21.7238	6.76855	0	0	0	0	0	0	0	0	3	2.14791	4.37604	1.03904
comp49609_c0_seq1	comp49609_c0_seq1	1..964		92.7304	19.2966	4.27028	2.38212e-11	4.78091e-08	6.69327e-07	comp49609_c0_seq1	B2G	comp49609_c0_seq1	comp49609_c0_seq1		0055114 // oxidation-reduction process (GO_REF:nd [ND]) /// 0009813 // flavonoid biosynthetic process (GO_REF:nd [ND])		0033729 // anthocyanidin reductase activity (GO_REF:nd [ND]) /// 0016616 // oxidoreductase activity, acting on the CH-OH group of donors, NAD or NADP as acceptor (GO_REF:nd [ND]) /// 0016854 // racemase and epimerase activity (GO_REF:nd [ND]) /// 0050661 // NADP binding (GO_REF:nd [ND])	anthocyanidin reductase	NA	NA	taxon:0	20191017	B2G			160	126.75	275.347	114.475	60	58.7107	120.337	58.0161	8	6.63632	15.3268	7.62335	7	2.35529	4.91996	2.55513	13	6.01518	12.255	4.5025
comp49280_c0_seq1	comp49280_c0_seq1	1..1032		4.78803	1.63266	0.707224	0.606099	0.865633	1																	8	5.91991	12.8602	5.72373	4	3.65614	7.49388	3.86774	2	1.54976	3.57923	1.90584	8	2.51439	5.25232	2.92014	10	4.32218	8.80579	3.46346
comp49586_c0_seq1	comp49586_c0_seq1	1..1764		0.465264	-12.0116	-3.58636	0.344986	0.865633	1																	0	0	0	0	0	0	0	0	1	0.453331	1.04699	0.952919	1	0.183876	0.384098	0.365018	3	0.758586	1.54551	1.03904
comp48035_c1_seq2	comp48035_c1_seq2	1..838		0	#NUM!	#NUM!	#NUM!	#NUM!	#NUM!																	0	0	0	0	0	0	0	0	0	0	0	0	0	0	0	0	0	0	0	0
comp48286_c0_seq3	comp48286_c0_seq3	1..2477		0.261895	-12.7836	-3.67622	0.348451	0.865633	1																	0	0	0	0	0	0	0	0	0	0	0	0	6	0.785684	1.64122	2.19011	0	0	0	0
comp48286_c0_seq4	comp48286_c0_seq4	1..2374		6.25177	-1.55334	-0.635374	0.486269	0.865633	1																	21	6.75529	14.6749	15.0248	4	1.58936	3.25766	3.86774	14	4.71587	10.8915	13.3409	56	7.65121	15.9826	20.441	34	6.38823	13.0151	11.7758
comp48286_c0_seq7	comp48286_c0_seq7	1..1822		0.890111	-28.7466	-4.84532	0.223543	0.865633	1																	0	0	0	0	0	0	0	0	0	0	0	0	15	2.67033	5.57806	5.47527	0	0	0	0
comp48286_c0_seq9	comp48286_c0_seq9	1..1719		12.1384	1.13462	0.182206	0.817973	0.94578	1																	46	20.4356	44.3935	32.9115	7	3.84118	7.87316	6.76855	19	8.83877	20.4135	18.1055	67	12.6422	26.4082	24.4562	31	8.04393	16.3883	10.7367
comp48959_c0_seq1	comp48959_c0_seq1	1..757		0	#NUM!	#NUM!	#NUM!	#NUM!	#NUM!																	0	0	0	0	0	0	0	0	0	0	0	0	0	0	0	0	0	0	0	0
comp48959_c1_seq1	comp48959_c1_seq1	1..321		0	#NUM!	#NUM!	#NUM!	#NUM!	#NUM!																	0	0	0	0	0	0	0	0	0	0	0	0	0	0	0	0	0	0	0	0
comp49680_c0_seq1	comp49680_c0_seq1	1..1272		0	#NUM!	#NUM!	#NUM!	#NUM!	#NUM!																	0	0	0	0	0	0	0	0	0	0	0	0	0	0	0	0	0	0	0	0
comp49680_c0_seq2	comp49680_c0_seq2	1..661		0.628202	-5.41187	-2.43613	0.506098	0.865633	1																	0	0	0	0	0	0	0	0	1	1.2098	2.79408	0.952919	0	0	0	0	1	0.674809	1.37482	0.346346
comp49182_c0_seq1	comp49182_c0_seq1	1..1169		0	#NUM!	#NUM!	#NUM!	#NUM!	#NUM!																	0	0	0	0	0	0	0	0	0	0	0	0	0	0	0	0	0	0	0	0
comp49182_c0_seq2	comp49182_c0_seq2	1..1135		0.130998	-3.2107	-1.68289	0.652913	0.865633	1																	0	0	0	0	0	0	0	0	0	0	0	0	0	0	0	0	1	0.392995	0.800667	0.346346
comp49182_c1_seq1	comp49182_c1_seq1	1..1715		1.55851	1.71576	0.77885	0.636039	0.865633	1																	7	3.11702	6.77129	5.00826	0	0	0	0	2	0.932567	2.1538	1.90584	4	0.756517	1.58029	1.46007	5	1.30043	2.64944	1.73173
comp49655_c0_seq1	comp49655_c0_seq1	1..2044		7.05445	1.1521	0.204268	0.811013	0.944394	1																	18	6.72507	14.6093	12.8784	16	7.38384	15.1344	15.471	17	6.65093	15.3606	16.1996	22	3.49112	7.2926	8.0304	41	8.94716	18.2285	14.2002
comp49118_c0_seq1	comp49118_c0_seq1	1..2038		9.14669	-1.47769	-0.56334	0.4878	0.865633	1																	12	4.49658	9.7682	8.5856	16	7.40557	15.179	15.471	21	8.24004	19.0307	20.0113	23	3.66055	7.64653	8.39541	71	15.5395	31.6594	24.5906
comp49957_c0_seq1	comp49957_c0_seq1	1..789		4.86785	-2.40001	-1.26304	0.406406	0.865633	1																	1	0.967895	2.10262	0.715466	3	3.58663	7.35142	2.90081	3	3.04059	7.02237	2.85876	13	5.34428	11.1637	4.74523	11	6.21868	12.6696	3.80981
comp49957_c1_seq1	comp49957_c1_seq1	1..2746		2.73697	1.0356	0.0504708	0.963513	0.988744	1																	11	3.05913	6.64553	7.87013	7	2.40459	4.92861	6.76855	7	2.0385	4.70801	6.67043	11	1.29932	2.71414	4.0152	30	4.87308	9.92816	10.3904
comp48150_c1_seq1	comp48150_c1_seq1	1..1570		2.00286	1.3629	0.446678	0.769402	0.92344	1																	7	3.40489	7.39666	5.00826	1	0.600818	1.23148	0.966936	1	0.509348	1.17636	0.952919	5	1.03298	2.1578	1.82509	10	2.84108	5.78826	3.46346
comp48591_c0_seq1	comp48591_c0_seq1	1..2666		0.399938	-17.4021	-4.12119	0.293955	0.865633	1																	0	0	0	0	0	0	0	0	4	1.19981	2.77102	3.81167	0	0	0	0	0	0	0	0
comp48591_c0_seq2	comp48591_c0_seq2	1..2614		3.2367	-126.001	-6.97729	0.0648275	0.865633	1																	0	0	0	0	0	0	0	0	0	0	0	0	48	5.95605	12.4416	17.5209	22	3.75405	7.6483	7.61962
comp48591_c0_seq3	comp48591_c0_seq3	1..2557		6.54396	242.738	7.92326	0.00136811	0.201262	1																	29	8.66109	18.815	20.7485	12	4.42684	9.07355	11.6032	0	0	0	0	0	0	0	0	0	0	0	0
comp49525_c0_seq1	comp49525_c0_seq1	1..1658		33.3785	1.14802	0.199146	0.660301	0.868299	1																	77	35.4659	77.0449	55.0909	55	31.2911	64.1364	53.1815	43	20.7395	47.8987	40.9755	144	28.1709	58.8462	52.5626	129	34.7046	70.7055	44.6787
comp48512_c0_seq1	comp48512_c0_seq1	1..1199		0	#NUM!	#NUM!	#NUM!	#NUM!	#NUM!																	0	0	0	0	0	0	0	0	0	0	0	0	0	0	0	0	0	0	0	0
comp49207_c0_seq1	comp49207_c0_seq1	1..784		110.323	1.67501	0.744169	0.129447	0.865633	1																	103	100.329	217.951	73.693	100	120.317	246.61	96.6936	41	41.8198	96.5845	39.0697	233	96.3968	201.363	85.0492	79	44.9462	91.5712	27.3613
comp49178_c0_seq1	comp49178_c0_seq1	1..2846		14.8763	1.06777	0.0945946	0.869438	0.958804	1																	80	21.4664	46.6329	57.2373	25	8.28606	16.9837	24.1734	24	6.74358	15.5746	22.87	128	14.5881	30.473	46.7223	127	19.9045	40.5524	43.986
comp49511_c0_seq1	comp49511_c0_seq1	1..4580		1.4495	-2.53392	-1.34137	0.322256	0.865633	1																	5	0.8337	1.8111	3.57733	1	0.205957	0.422145	0.966936	3	0.523805	1.20975	2.85876	10	0.708202	1.47936	3.65018	32	3.1165	6.34939	11.0831
comp48678_c0_seq1	comp48678_c0_seq1	1..2187		0	#NUM!	#NUM!	#NUM!	#NUM!	#NUM!																	0	0	0	0	0	0	0	0	0	0	0	0	0	0	0	0	0	0	0	0
comp48678_c0_seq2	comp48678_c0_seq2	1..2102		1.34395	-34.2768	-5.09916	0.198316	0.865633	1																	0	0	0	0	0	0	0	0	0	0	0	0	0	0	0	0	19	4.03184	8.21427	6.58058
comp48678_c0_seq3	comp48678_c0_seq3	1..2081		2.71971	1.47771	0.56336	0.738129	0.907165	1																	0	0	0	0	12	5.43941	11.149	11.6032	7	2.68993	6.21249	6.67043	14	2.18212	4.55823	5.11025	0	0	0	0
comp48705_c0_seq1	comp48705_c0_seq1	1..1716		1.60244	-1.107	-0.146657	0.927295	0.981398	1																	6	2.67017	5.80058	4.2928	0	0	0	0	2	0.932024	2.15255	1.90584	4	0.756076	1.57937	1.46007	12	3.11922	6.35495	4.15615
comp48312_c0_seq1	comp48312_c0_seq1	1..4027		3.79211	-1.09501	-0.130948	0.879033	0.962027	1																	9	1.70673	3.70765	6.4392	22	5.15328	10.5625	21.2726	15	2.97868	6.87938	14.2938	30	2.41636	5.04754	10.9505	54	5.98129	12.186	18.7027
comp49372_c0_seq1	comp49372_c0_seq1	1..1674		2.13166	-42.6929	-5.41592	0.171565	0.865633	1																	0	0	0	0	0	0	0	0	0	0	0	0	0	0	0	0	24	6.39497	13.0288	8.31231
comp49372_c0_seq2	comp49372_c0_seq2	1..1599		5.62371	-1.38477	-0.469644	0.661803	0.869198	1																	10	4.77592	10.375	7.15466	7	4.12945	8.46401	6.76855	6	3.00066	6.93015	5.71751	45	9.12823	19.068	16.4258	17	4.74223	9.66158	5.88788
comp49439_c0_seq1	comp49439_c0_seq1	1..4021		0	#NUM!	#NUM!	#NUM!	#NUM!	#NUM!																	0	0	0	0	0	0	0	0	0	0	0	0	0	0	0	0	0	0	0	0
comp49439_c0_seq2	comp49439_c0_seq2	1..3871		0.812318	47.333	5.56477	0.0367112	0.865633	1																	7	1.38096	2.99994	5.00826	1	0.24368	0.499463	0.966936	0	0	0	0	0	0	0	0	0	0	0	0
comp49439_c0_seq3	comp49439_c0_seq3	1..3499		0.0926998	-7.36042	-2.87979	0.456915	0.865633	1																	0	0	0	0	0	0	0	0	0	0	0	0	3	0.278099	0.580922	1.09505	0	0	0	0
comp49439_c0_seq4	comp49439_c0_seq4	1..3349		0.903126	-45.9255	-5.52122	0.15892	0.865633	1																	0	0	0	0	0	0	0	0	8	1.91024	4.41179	7.62335	0	0	0	0	6	0.799132	1.62811	2.07808
comp48155_c0_seq1	comp48155_c0_seq1	1..2427		3.65265	-1.30208	-0.380818	0.723416	0.898903	1																	13	4.09052	8.8861	9.30106	4	1.55465	3.18652	3.86774	4	1.31797	3.0439	3.81167	24	3.20748	6.70011	8.76043	35	6.43251	13.1053	12.1221
comp48051_c0_seq1	comp48051_c0_seq1	1..473		0.943021	-7.38846	-2.88527	0.450303	0.865633	1																	0	0	0	0	0	0	0	0	0	0	0	0	0	0	0	0	3	2.82906	5.76379	1.03904
comp48051_c1_seq1	comp48051_c1_seq1	1..3060		1.20116	-58.2533	-5.86427	0.135079	0.865633	1																	0	0	0	0	0	0	0	0	11	2.87465	6.63913	10.4821	0	0	0	0	5	0.728838	1.4849	1.73173
comp48051_c1_seq2	comp48051_c1_seq2	1..2760		5.28113	-1.14069	-0.189904	0.835609	0.94916	1																	18	4.98045	10.8193	12.8784	13	4.44301	9.1067	12.5702	2	0.579476	1.33832	1.90584	68	7.99139	16.6932	24.8212	45	7.27254	14.8167	15.5856
comp48239_c0_seq1	comp48239_c0_seq1	1..4704		0	#NUM!	#NUM!	#NUM!	#NUM!	#NUM!																	0	0	0	0	0	0	0	0	0	0	0	0	0	0	0	0	0	0	0	0
comp48239_c0_seq3	comp48239_c0_seq3	1..4540		1.09336	1.42739	0.51338	0.743775	0.909346	1																	13	2.18672	4.75034	9.30106	0	0	0	0	0	0	0	0	8	0.571553	1.19392	2.92014	19	1.86672	3.80317	6.58058
comp48239_c0_seq5	comp48239_c0_seq5	1..4109		2.09425	-1.185	-0.24489	0.840355	0.949248	1																	2	0.371705	0.807479	1.43093	13	2.98435	6.11694	12.5702	12	2.33539	5.39368	11.435	6	0.473628	0.989363	2.19011	32	3.47373	7.0772	11.0831
comp48079_c0_seq1	comp48079_c0_seq1	1..1217		0.313751	2.19244	1.13254	0.527809	0.865633	1																	1	0.627501	1.36316	0.715466	0	0	0	0	0	0	0	0	1	0.266521	0.556737	0.365018	0	0	0	0
comp48079_c0_seq3	comp48079_c0_seq3	1..312		0	#NUM!	#NUM!	#NUM!	#NUM!	#NUM!																	0	0	0	0	0	0	0	0	0	0	0	0	0	0	0	0	0	0	0	0
comp48180_c0_seq1	comp48180_c0_seq1	1..547		1.24644	-1.08146	-0.112984	0.955204	0.985513	1																	0	0	0	0	1	1.72447	3.53459	0.966936	2	2.92386	6.75278	1.90584	0	0	0	0	1	0.815446	1.66135	0.346346
comp48628_c0_seq1	comp48628_c0_seq1	1..2025		6.65482	1.02962	0.0421132	0.964697	0.989236	1																	18	6.78817	14.7464	12.8784	14	6.52148	13.3669	13.5371	27	10.6624	24.6251	25.7288	10	1.60176	3.34592	3.65018	31	6.8284	13.9118	10.7367
comp49347_c0_seq1	comp49347_c0_seq1	1..1796		1.57564	2.46763	1.30312	0.492902	0.865633	1																	0	0	0	0	6	3.15129	6.45909	5.80161	0	0	0	0	0	0	0	0	9	2.23521	4.55391	3.11712
comp49347_c0_seq2	comp49347_c0_seq2	1..1733		2.81934	-2.80417	-1.48757	0.338508	0.865633	1																	4	1.76265	3.82912	2.86187	0	0	0	0	9	4.15296	9.59144	8.57627	12	2.24598	4.69162	4.38022	8	2.05908	4.19507	2.77077
comp49934_c0_seq1	comp49934_c0_seq1	1..2209		11.8153	-383.55	-8.58327	0.0175893	0.741722	1																	0	0	0	0	0	0	0	0	25	9.05021	20.9018	23.823	67	9.83789	20.5504	24.4562	82	16.5577	33.7339	28.4004
comp49934_c0_seq2	comp49934_c0_seq2	1..2057		22.8199	679.212	9.40772	3.88639e-05	0.0121333	1	comp49934_c0_seq2	B2G	comp49934_c0_seq2	comp49934_c0_seq2		0000162 // tryptophan biosynthetic process (GO_REF:nd [ND])		0004834 // tryptophan synthase activity (GO_REF:nd [ND])	tryptophan synthase beta chain 1	NA	NA	taxon:0	20191017	B2G			34	12.6226	27.4209	24.3259	72	33.0173	67.6745	69.6194	0	0	0	0	0	0	0	0	0	0	0	0
comp48719_c0_seq1	comp48719_c0_seq1	1..1175		0.974896	2.30328	1.20369	0.522488	0.865633	1																	3	1.94979	4.23566	2.1464	0	0	0	0	2	1.36115	3.14363	1.90584	0	0	0	0	1	0.379616	0.77341	0.346346
comp48016_c0_seq1	comp48016_c0_seq1	1..1020		2.24609	4.80256	2.2638	0.254048	0.865633	1																	6	4.49217	9.75862	4.2928	0	0	0	0	0	0	0	0	0	0	0	0	3	1.31191	2.67282	1.03904
comp49517_c0_seq1	comp49517_c0_seq1	1..1563		0	#NUM!	#NUM!	#NUM!	#NUM!	#NUM!																	0	0	0	0	0	0	0	0	0	0	0	0	0	0	0	0	0	0	0	0
comp49517_c0_seq2	comp49517_c0_seq2	1..1556		0	#NUM!	#NUM!	#NUM!	#NUM!	#NUM!																	0	0	0	0	0	0	0	0	0	0	0	0	0	0	0	0	0	0	0	0
comp49517_c0_seq3	comp49517_c0_seq3	1..1527		171.517	1.47558	0.56128	0.233346	0.865633	1																	366	183.04	397.63	261.861	259	159.994	327.935	250.436	300	157.107	362.846	285.876	368	78.1684	163.286	134.327	300	87.6324	178.538	103.904
comp49517_c0_seq4	comp49517_c0_seq4	1..1520		27.8324	-1.5115	-0.595984	0.315469	0.865633	1																	52	26.1255	56.7541	37.2043	22	13.6528	27.9837	21.2726	50	26.3051	60.7528	47.6459	169	36.0633	75.3327	61.688	72	21.1286	43.0464	24.9369
comp48887_c0_seq1	comp48887_c0_seq1	1..6397		2.97254	-2.78274	-1.4765	0.0834928	0.865633	1																	7	0.835655	1.81534	5.00826	9	1.32712	2.72015	8.70242	22	2.75018	6.35164	20.9642	46	2.33241	4.87216	16.7908	55	3.83503	7.81329	19.049
comp48145_c0_seq1	comp48145_c0_seq1	1..1048		0.670659	-12.0083	-3.58596	0.348647	0.865633	1																	0	0	0	0	0	0	0	0	0	0	0	0	1	0.309501	0.646516	0.365018	4	1.70248	3.46854	1.38538
comp48858_c0_seq1	comp48858_c0_seq1	1..1076		0	#NUM!	#NUM!	#NUM!	#NUM!	#NUM!																	0	0	0	0	0	0	0	0	0	0	0	0	0	0	0	0	0	0	0	0
comp49616_c0_seq1	comp49616_c0_seq1	1..1496		20.5684	1.25695	0.329929	0.57694	0.865633	1																	46	23.4818	51.011	32.9115	28	17.6551	36.187	27.0742	36	19.2435	44.4437	34.3051	61	13.2258	27.6273	22.2661	64	19.0823	38.8773	22.1662
comp49753_c0_seq1	comp49753_c0_seq1	1..1600		5.90527	-2.55393	-1.35272	0.23209	0.865633	1																	6	2.86376	6.22112	4.2928	3	1.76866	3.62517	2.90081	7	3.49858	8.08012	6.67043	22	4.4599	9.31629	8.0304	35	9.75732	19.8791	12.1221
comp48339_c0_seq1	comp48339_c0_seq1	1..1669		3.45265	-76.3271	-6.25412	0.105604	0.865633	1																	0	0	0	0	0	0	0	0	6	2.87481	6.63949	5.71751	0	0	0	0	28	7.48314	15.2458	9.69769
comp48339_c0_seq2	comp48339_c0_seq2	1..1636		12.9323	3.08267	1.62418	0.156751	0.865633	1																	27	12.6033	27.379	19.3176	23	13.2613	27.1814	22.2395	0	0	0	0	51	10.1114	21.1216	18.6159	3	0.817938	1.66643	1.03904
comp48249_c0_seq1	comp48249_c0_seq1	1..1421		20.6424	1.21613	0.282292	0.656082	0.866059	1																	41	22.0341	47.866	29.3341	29	19.2507	39.4576	28.0411	31	17.4454	40.2909	29.5405	35	7.98908	16.6884	12.7756	86	26.9952	54.9987	29.7858
comp48642_c0_seq2	comp48642_c0_seq2	1..530		2.00746	-18.5574	-4.21393	0.272162	0.865633	1																	0	0	0	0	0	0	0	0	1	1.50882	3.48469	0.952919	6	3.67196	7.67036	2.19011	1	0.841602	1.71464	0.346346
comp49167_c0_seq1	comp49167_c0_seq1	1..1813		0.574065	-14.144	-3.82212	0.331603	0.865633	1																	0	0	0	0	0	0	0	0	0	0	0	0	0	0	0	0	7	1.7222	3.50871	2.42442
comp49167_c0_seq3	comp49167_c0_seq3	1..1766		0	#NUM!	#NUM!	#NUM!	#NUM!	#NUM!																	0	0	0	0	0	0	0	0	0	0	0	0	0	0	0	0	0	0	0	0
comp49167_c0_seq5	comp49167_c0_seq5	1..1608		1.412	-39.398	-5.30005	0.182185	0.865633	1																	0	0	0	0	0	0	0	0	0	0	0	0	21	4.236	8.84858	7.66538	0	0	0	0
comp49345_c0_seq1	comp49345_c0_seq1	1..1392		0.640875	-12.4665	-3.63999	0.353173	0.865633	1																	0	0	0	0	0	0	0	0	0	0	0	0	0	0	0	0	6	1.92262	3.91706	2.07808
comp49345_c0_seq2	comp49345_c0_seq2	1..1346		3.68785	5.40293	2.43374	0.202926	0.865633	1																	13	7.3757	16.0227	9.30106	0	0	0	0	3	1.78234	4.11638	2.85876	0	0	0	0	0	0	0	0
comp49036_c0_seq1	comp49036_c0_seq1	1..4252		3.67639	-1.05838	-0.0818626	0.918429	0.978054	1																	15	2.69403	5.85242	10.732	21	4.65875	9.54889	20.3056	9	1.69264	3.90921	8.57627	61	4.65328	9.72024	22.2661	44	4.61575	9.40388	15.2392
comp49688_c0_seq1	comp49688_c0_seq1	1..1708		1.88904	-2.69293	-1.42917	0.383528	0.865633	1																	0	0	0	0	3	1.65682	3.39594	2.90081	1	0.468195	1.08131	0.952919	15	2.84856	5.95037	5.47527	9	2.35037	4.78853	3.11712
comp49528_c0_seq1	comp49528_c0_seq1	1..3797		5.90936	1.20224	0.265729	0.71342	0.894031	1																	39	7.84385	17.0397	27.9032	16	3.97486	8.14716	15.471	26	5.47579	12.6466	24.7759	22	1.87934	3.92575	8.0304	66	7.75328	15.7961	22.8588
comp49198_c0_seq1	comp49198_c0_seq1	1..9379		0.153796	-3.26795	-1.70838	0.389779	0.865633	1																	0	0	0	0	1	0.100574	0.206144	0.966936	1	0.0852624	0.196917	0.952919	4	0.138333	0.288964	1.46007	5	0.237791	0.484464	1.73173
comp49198_c0_seq2	comp49198_c0_seq2	1..9355		1.7945	-1.73748	-0.796997	0.35733	0.865633	1																	9	0.734689	1.59601	6.4392	13	1.31082	2.68674	12.5702	25	2.13703	4.93555	23.823	29	1.00549	2.10036	10.5855	47	2.24097	4.56564	16.2783
comp48650_c0_seq1	comp48650_c0_seq1	1..2846		13.0572	-1.03373	-0.0478525	0.934058	0.984061	1																	36	9.6599	20.9848	25.7568	45	14.9149	30.5706	43.5121	31	8.71046	20.1172	29.5405	72	8.20579	17.1411	26.2813	142	22.2554	45.3421	49.1812
comp48531_c0_seq1	comp48531_c0_seq1	1..4598		1.38144	-2.69797	-1.43188	0.38065	0.865633	1																	6	0.996523	2.16481	4.2928	0	0	0	0	11	1.9131	4.41838	10.4821	0	0	0	0	23	2.23121	4.54576	7.96596
comp48531_c0_seq2	comp48531_c0_seq2	1..3972		6.71198	1.00866	0.012433	0.98406	0.995406	1																	34	6.53694	14.2006	24.3259	29	6.88703	14.1161	28.0411	36	7.24782	16.7391	34.3051	77	6.28788	13.1348	28.1064	53	5.95181	12.1259	18.3563
comp49215_c0_seq1	comp49215_c0_seq1	1..2009		28.5074	-1.08979	-0.124057	0.777168	0.927535	1																	83	31.5503	68.5387	59.3837	43	20.1898	41.3824	41.5782	60	23.8828	55.1583	57.1751	137	22.1189	46.2042	50.0075	178	39.5205	80.5171	61.6496
comp48298_c0_seq1	comp48298_c0_seq1	1..1112		0.133708	-3.2107	-1.68289	0.652913	0.865633	1																	0	0	0	0	0	0	0	0	0	0	0	0	0	0	0	0	1	0.401123	0.817228	0.346346
comp48298_c0_seq2	comp48298_c0_seq2	1..757		0	#NUM!	#NUM!	#NUM!	#NUM!	#NUM!																	0	0	0	0	0	0	0	0	0	0	0	0	0	0	0	0	0	0	0	0
comp49696_c0_seq1	comp49696_c0_seq1	1..1254		68.0243	2.04835	1.03446	0.0385785	0.865633	1																	90	54.8088	119.065	64.392	108	81.2399	166.515	104.429	60	38.262	88.3677	57.1751	133	34.4015	71.8612	48.5474	55	19.5635	39.8578	19.049
comp49696_c0_seq2	comp49696_c0_seq2	1..1245		171.418	1.04664	0.0657626	0.879103	0.962028	1																	302	185.243	402.416	216.071	208	157.593	323.014	201.123	193	123.966	286.304	183.913	730	190.185	397.278	266.463	424	151.907	309.488	146.851
comp49696_c0_seq3	comp49696_c0_seq3	1..1209		6.61367	1.03317	0.0470751	0.972403	0.991699	1																	16	10.1065	21.9549	11.4475	4	3.12088	6.39676	3.86774	9	5.95293	13.7485	8.57627	38	10.1948	21.296	13.8707	0	0	0	0
comp48059_c0_seq1	comp48059_c0_seq1	1..1778		0	#NUM!	#NUM!	#NUM!	#NUM!	#NUM!																	0	0	0	0	0	0	0	0	0	0	0	0	0	0	0	0	0	0	0	0
comp48059_c0_seq2	comp48059_c0_seq2	1..1614		0	#NUM!	#NUM!	#NUM!	#NUM!	#NUM!																	0	0	0	0	0	0	0	0	0	0	0	0	0	0	0	0	0	0	0	0
comp48059_c0_seq4	comp48059_c0_seq4	1..1528		0	#NUM!	#NUM!	#NUM!	#NUM!	#NUM!																	0	0	0	0	0	0	0	0	0	0	0	0	0	0	0	0	0	0	0	0
comp48059_c0_seq5	comp48059_c0_seq5	1..1432		2.98002	2.89372	1.53292	0.344799	0.865633	1																	5	2.66644	5.79248	3.57733	5	3.29359	6.75078	4.83468	0	0	0	0	1	0.226506	0.473149	0.365018	9	2.80338	5.71146	3.11712
comp49451_c0_seq1	comp49451_c0_seq1	1..334		0	#NUM!	#NUM!	#NUM!	#NUM!	#NUM!																	0	0	0	0	0	0	0	0	0	0	0	0	0	0	0	0	0	0	0	0
comp49085_c0_seq2	comp49085_c0_seq2	1..780		0	#NUM!	#NUM!	#NUM!	#NUM!	#NUM!																	0	0	0	0	0	0	0	0	0	0	0	0	0	0	0	0	0	0	0	0
comp49085_c0_seq6	comp49085_c0_seq6	1..692		0	#NUM!	#NUM!	#NUM!	#NUM!	#NUM!																	0	0	0	0	0	0	0	0	0	0	0	0	0	0	0	0	0	0	0	0
comp48174_c0_seq1	comp48174_c0_seq1	1..2232		11.604	-1.12932	-0.175453	0.797553	0.938113	1																	15	5.13218	11.149	10.732	37	15.6369	32.0505	35.7766	35	12.5397	28.961	33.3522	57	8.2833	17.303	20.806	70	13.989	28.5004	24.2442
comp48530_c0_seq1	comp48530_c0_seq1	1..3220		0.585891	27.5432	4.78362	0.0727227	0.865633	1																	0	0	0	0	4	1.17178	2.40177	3.86774	0	0	0	0	0	0	0	0	0	0	0	0
comp48530_c0_seq2	comp48530_c0_seq2	1..3173		3.25343	-2.13941	-1.09721	0.353777	0.865633	1																	12	2.88813	6.27406	8.5856	0	0	0	0	8	2.0162	4.6565	7.62335	29	2.96449	6.19253	10.5855	34	4.7796	9.73771	11.7758
comp48530_c0_seq3	comp48530_c0_seq3	1..2670		2.69202	-2.20765	-1.14251	0.435107	0.865633	1																	4	1.14407	2.48534	2.86187	3	1.05987	2.17238	2.90081	8	2.39603	5.53374	7.62335	0	0	0	0	34	5.68002	11.5722	11.7758
comp48530_c0_seq4	comp48530_c0_seq4	1..2479		6.46568	-1.41087	-0.496585	0.574807	0.865633	1																	17	5.23694	11.3765	12.1629	13	4.94663	10.139	12.5702	11	3.54838	8.19513	10.4821	95	12.43	25.965	34.6767	19	3.41869	6.96506	6.58058
comp48530_c0_seq5	comp48530_c0_seq5	1..2385		4.18027	-1.34987	-0.432817	0.696022	0.886449	1																	20	6.40393	13.9117	14.3093	1	0.395507	0.810659	0.966936	12	4.02353	9.2925	11.435	42	5.71194	11.9317	15.3308	15	2.80534	5.71545	5.19519
comp48181_c0_seq1	comp48181_c0_seq1	1..2160		0	#NUM!	#NUM!	#NUM!	#NUM!	#NUM!																	0	0	0	0	0	0	0	0	0	0	0	0	0	0	0	0	0	0	0	0
comp48181_c0_seq2	comp48181_c0_seq2	1..2133		73.4864	1.36888	0.452997	0.315526	0.865633	1																	140	50.1236	108.887	100.165	219	96.8492	198.509	211.759	114	42.7394	98.7083	108.633	364	55.352	115.625	132.867	284	59.3895	120.997	98.3623
comp48575_c0_seq1	comp48575_c0_seq1	1..2240		0.762033	2.56357	1.35816	0.424274	0.865633	1																	2	0.681847	1.48122	1.43093	2	0.842219	1.72627	1.93387	2	0.713997	1.649	1.90584	1	0.144802	0.302477	0.365018	1	0.199129	0.405695	0.346346
comp48575_c0_seq2	comp48575_c0_seq2	1..1181		0	#NUM!	#NUM!	#NUM!	#NUM!	#NUM!																	0	0	0	0	0	0	0	0	0	0	0	0	0	0	0	0	0	0	0	0
comp48575_c0_seq4	comp48575_c0_seq4	1..1104		0	#NUM!	#NUM!	#NUM!	#NUM!	#NUM!																	0	0	0	0	0	0	0	0	0	0	0	0	0	0	0	0	0	0	0	0
comp48575_c0_seq6	comp48575_c0_seq6	1..1047		0	#NUM!	#NUM!	#NUM!	#NUM!	#NUM!																	0	0	0	0	0	0	0	0	0	0	0	0	0	0	0	0	0	0	0	0
comp48804_c0_seq1	comp48804_c0_seq1	1..2578		0.993185	1.18266	0.242038	0.875737	0.960998	1																	3	0.888676	1.93053	2.1464	3	1.09769	2.24991	2.90081	2	0.620385	1.4328	1.90584	2	0.251634	0.525639	0.730036	10	1.73021	3.52505	3.46346
comp49597_c0_seq1	comp49597_c0_seq1	1..2041		0	#NUM!	#NUM!	#NUM!	#NUM!	#NUM!																	0	0	0	0	0	0	0	0	0	0	0	0	0	0	0	0	0	0	0	0
comp49597_c0_seq2	comp49597_c0_seq2	1..1972		0	#NUM!	#NUM!	#NUM!	#NUM!	#NUM!																	0	0	0	0	0	0	0	0	0	0	0	0	0	0	0	0	0	0	0	0
comp49597_c0_seq3	comp49597_c0_seq3	1..1909		1.63559	-37.6417	-5.23426	0.185779	0.865633	1																	0	0	0	0	0	0	0	0	0	0	0	0	0	0	0	0	21	4.90677	9.9968	7.27327
comp49597_c0_seq4	comp49597_c0_seq4	1..1891		0	#NUM!	#NUM!	#NUM!	#NUM!	#NUM!																	0	0	0	0	0	0	0	0	0	0	0	0	0	0	0	0	0	0	0	0
comp49597_c0_seq5	comp49597_c0_seq5	1..1840		0	#NUM!	#NUM!	#NUM!	#NUM!	#NUM!																	0	0	0	0	0	0	0	0	0	0	0	0	0	0	0	0	0	0	0	0
comp49597_c0_seq6	comp49597_c0_seq6	1..1822		1.25741	33.6749	5.0736	0.061961	0.865633	1																	6	2.51483	5.46311	4.2928	0	0	0	0	0	0	0	0	0	0	0	0	0	0	0	0
comp49597_c0_seq7	comp49597_c0_seq7	1..1759		0	#NUM!	#NUM!	#NUM!	#NUM!	#NUM!																	0	0	0	0	0	0	0	0	0	0	0	0	0	0	0	0	0	0	0	0
comp49597_c0_seq8	comp49597_c0_seq8	1..1690		1.04896	-2.12768	-1.08928	0.571586	0.865633	1																	0	0	0	0	2	1.11631	2.28807	1.93387	3	1.41954	3.27849	2.85876	9	1.72734	3.60825	3.28516	0	0	0	0
comp49597_c0_seq15	comp49597_c0_seq15	1..841		0	#NUM!	#NUM!	#NUM!	#NUM!	#NUM!																	0	0	0	0	0	0	0	0	0	0	0	0	0	0	0	0	0	0	0	0
comp49597_c0_seq16	comp49597_c0_seq16	1..772		0	#NUM!	#NUM!	#NUM!	#NUM!	#NUM!																	0	0	0	0	0	0	0	0	0	0	0	0	0	0	0	0	0	0	0	0
comp48922_c0_seq1	comp48922_c0_seq1	1..2333		7.68148	-1.83394	-0.874948	0.302663	0.865633	1																	21	6.874	14.9328	15.0248	5	2.02161	4.14364	4.83468	11	3.77044	8.70798	10.4821	85	11.8175	24.6857	31.0265	39	7.45645	15.1914	13.5075
comp49958_c0_seq1	comp49958_c0_seq1	1..1402		2.24286	1.32312	0.403948	0.806495	0.942496	1																	7	3.8129	8.283	5.00826	1	0.672814	1.37905	0.966936	3	1.71115	3.95196	2.85876	0	0	0	0	12	3.81782	7.77824	4.15615
comp49958_c1_seq1	comp49958_c1_seq1	1..1563		2.33865	-1.18026	-0.23911	0.873257	0.960227	1																	8	3.90873	8.49119	5.72373	0	0	0	0	2	1.02326	2.36326	1.90584	11	2.28274	4.76842	4.0152	13	3.70994	7.55844	4.5025
comp48528_c0_seq1	comp48528_c0_seq1	1..627		49.7418	-1.68977	-0.756824	0.23985	0.865633	1																	27	32.8853	71.4387	19.3176	19	28.5844	58.5886	18.3718	16	20.4064	47.1294	15.2467	139	71.9068	150.206	50.7375	80	56.9121	115.95	27.7077
comp49890_c0_seq1	comp49890_c0_seq1	1..1468		2.72341	2.23895	1.16282	0.439421	0.865633	1																	8	4.16168	9.04069	5.72373	2	1.28513	2.63409	1.93387	2	1.08948	2.51619	1.90584	7	1.54666	3.23082	2.55513	3	0.911544	1.85713	1.03904
comp48784_c0_seq1	comp48784_c0_seq1	1..1236		0.617855	12.9385	3.6936	0.138161	0.865633	1																	2	1.23571	2.68441	1.43093	0	0	0	0	0	0	0	0	0	0	0	0	0	0	0	0
comp48401_c0_seq1	comp48401_c0_seq1	1..1203		2.97167	-1.6266	-0.701861	0.65163	0.865633	1																	3	1.90441	4.13707	2.1464	2	1.56822	3.21433	1.93387	9	5.98262	13.8171	8.57627	4	1.07849	2.25286	1.46007	5	1.8539	3.77705	1.73173
comp49448_c0_seq1	comp49448_c0_seq1	1..1341		16.0283	3.20657	1.68103	0.0864217	0.865633	1																	18	10.2506	22.268	12.8784	31	21.806	44.6951	29.975	6	3.57797	8.26346	5.71751	3	0.72563	1.51577	1.09505	37	12.3071	25.0738	12.8148
comp48147_c0_seq1	comp48147_c0_seq1	1..4381		2.02935	-2.28536	-1.19242	0.322594	0.865633	1																	7	1.2202	2.65071	5.00826	2	0.430625	0.88264	1.93387	8	1.46026	3.37253	7.62335	13	0.962482	2.01053	4.74523	36	3.66532	7.46753	12.4685
comp48385_c0_seq1	comp48385_c0_seq1	1..2214		2.58695	79.5803	6.31434	0.0209586	0.775933	1																	15	5.17391	11.2396	10.732	0	0	0	0	0	0	0	0	0	0	0	0	0	0	0	0
comp48385_c0_seq2	comp48385_c0_seq2	1..2115		3.60284	-1.77381	-0.826849	0.529998	0.865633	1																	0	0	0	0	9	4.01398	8.22733	8.70242	8	3.02478	6.98585	7.62335	15	2.3004	4.80531	5.47527	26	5.48334	11.1715	9.005
comp48385_c1_seq1	comp48385_c1_seq1	1..329		2.32118	1.80118	0.84894	0.662488	0.869509	1																	2	4.64236	10.0849	1.43093	0	0	0	0	2	4.86125	11.2273	1.90584	0	0	0	0	0	0	0	0
comp49496_c0_seq1	comp49496_c0_seq1	1..1197		4.10914	2.75014	1.45951	0.380861	0.865633	1																	3	1.91396	4.15781	2.1464	8	6.30433	12.9218	7.73549	0	0	0	0	0	0	0	0	14	5.21695	10.6287	4.84885
comp49502_c0_seq1	comp49502_c0_seq1	1..1075		0.691549	-10.7843	-3.43086	0.377601	0.865633	1																	0	0	0	0	0	0	0	0	0	0	0	0	0	0	0	0	5	2.07465	4.22678	1.73173
comp49502_c0_seq3	comp49502_c0_seq3	1..372		0	#NUM!	#NUM!	#NUM!	#NUM!	#NUM!																	0	0	0	0	0	0	0	0	0	0	0	0	0	0	0	0	0	0	0	0
comp49844_c0_seq2	comp49844_c0_seq2	1..441		1.06948	6.96532	2.80019	0.265403	0.865633	1																	0	0	0	0	1	2.13897	4.38418	0.966936	0	0	0	0	0	0	0	0	0	0	0	0
comp48162_c0_seq1	comp48162_c0_seq1	1..1593		5.32793	-1.06645	-0.0928117	0.940694	0.985478	1																	1	0.47939	1.04141	0.715466	15	8.88216	18.2055	14.504	11	5.52193	12.7531	10.4821	6	1.22168	2.55197	2.19011	33	9.24018	18.8255	11.4294
comp48966_c0_seq1	comp48966_c0_seq1	1..862		19.4117	1.33594	0.41785	0.617451	0.865633	1																	29	25.6919	55.8121	20.7485	12	13.1316	26.9154	11.6032	20	18.554	42.8511	19.0584	30	11.2885	23.5806	10.9505	33	17.0761	34.79	11.4294
comp48966_c1_seq1	comp48966_c1_seq1	1..706		31.94	1.65839	0.729782	0.344814	0.865633	1																	22	23.797	51.6958	15.7403	30	40.0829	82.1567	29.0081	9	10.1942	23.5439	8.57627	41	18.8366	39.3477	14.9657	38	24.0083	48.9133	13.1612
comp48347_c0_seq1	comp48347_c0_seq1	1..736		4.3318	-6.70834	-2.74596	0.160166	0.865633	1																	1	1.03759	2.25403	0.715466	0	0	0	0	4	4.34607	10.0374	3.81167	10	4.40702	9.20582	3.65018	7	4.24231	8.64307	2.42442
comp48552_c0_seq1	comp48552_c0_seq1	1..965		0.977497	12.9786	3.69806	0.164217	0.865633	1																	0	0	0	0	2	1.95499	4.00709	1.93387	0	0	0	0	0	0	0	0	0	0	0	0
comp48305_c0_seq1	comp48305_c0_seq1	1..2453		3.49775	1.05272	0.0741195	0.946946	0.985513	1																	20	6.22641	13.526	14.3093	2	0.769087	1.57637	1.93387	8	2.60799	6.02327	7.62335	13	1.71897	3.59076	4.74523	33	6.00066	12.2254	11.4294
comp48305_c1_seq1	comp48305_c1_seq1	1..1134		6.75657	-2.46339	-1.30065	0.318812	0.865633	1																	8	5.38743	11.7035	5.72373	0	0	0	0	4	2.82073	6.51458	3.81167	28	8.0088	16.7296	10.2205	24	9.44019	19.233	8.31231
comp48172_c0_seq1	comp48172_c0_seq1	1..2104		9.13909	-2.1105	-1.07759	0.234337	0.865633	1																	3	1.08888	2.36545	2.1464	17	7.6216	15.6218	16.4379	30	11.4022	26.3339	28.5876	31	4.77902	9.98289	11.3156	53	11.236	22.8917	18.3563
comp49075_c0_seq1	comp49075_c0_seq1	1..1917		2.7239	-1.97748	-0.983664	0.489988	0.865633	1																	5	1.99183	4.32698	3.57733	1	0.492063	1.00857	0.966936	6	2.5029	5.78055	5.71751	6	1.0152	2.12065	2.19011	20	4.65361	9.48103	6.92692
comp48522_c0_seq1	comp48522_c0_seq1	1..1483		2.16567	3.35179	1.74493	0.305008	0.865633	1																	1	0.514949	1.11866	0.715466	6	3.81639	7.82234	5.80161	0	0	0	0	4	0.874866	1.82751	1.46007	2	0.601549	1.22557	0.692692
comp48368_c0_seq1	comp48368_c0_seq1	1..1078		1.50014	3.30493	1.72462	0.309109	0.865633	1																	3	2.12524	4.61679	2.1464	1	0.875032	1.79353	0.966936	1	0.741815	1.71325	0.952919	0	0	0	0	2	0.827549	1.68601	0.692692
comp48337_c0_seq1	comp48337_c0_seq1	1..2009		0.666076	-17.4942	-4.1288	0.297423	0.865633	1																	0	0	0	0	0	0	0	0	0	0	0	0	0	0	0	0	9	1.99823	4.07109	3.11712
comp48337_c0_seq2	comp48337_c0_seq2	1..1971		0	#NUM!	#NUM!	#NUM!	#NUM!	#NUM!																	0	0	0	0	0	0	0	0	0	0	0	0	0	0	0	0	0	0	0	0
comp48337_c0_seq3	comp48337_c0_seq3	1..1938		0.528065	-1.40704	-0.492661	0.794653	0.936859	1																	1	0.39405	0.85602	0.715466	1	0.486731	0.997638	0.966936	1	0.41263	0.952985	0.952919	7	1.17157	2.44729	2.55513	0	0	0	0
comp49568_c0_seq1	comp49568_c0_seq1	1..589		0	#NUM!	#NUM!	#NUM!	#NUM!	#NUM!																	0	0	0	0	0	0	0	0	0	0	0	0	0	0	0	0	0	0	0	0
comp49725_c0_seq1	comp49725_c0_seq1	1..3115		0	#NUM!	#NUM!	#NUM!	#NUM!	#NUM!																	0	0	0	0	0	0	0	0	0	0	0	0	0	0	0	0	0	0	0	0
comp49725_c0_seq2	comp49725_c0_seq2	1..3022		0	#NUM!	#NUM!	#NUM!	#NUM!	#NUM!																	0	0	0	0	0	0	0	0	0	0	0	0	0	0	0	0	0	0	0	0
comp49725_c0_seq3	comp49725_c0_seq3	1..2963		0	#NUM!	#NUM!	#NUM!	#NUM!	#NUM!																	0	0	0	0	0	0	0	0	0	0	0	0	0	0	0	0	0	0	0	0
comp49725_c0_seq4	comp49725_c0_seq4	1..2912		0	#NUM!	#NUM!	#NUM!	#NUM!	#NUM!																	0	0	0	0	0	0	0	0	0	0	0	0	0	0	0	0	0	0	0	0
comp49725_c0_seq5	comp49725_c0_seq5	1..2870		0.79826	1.35466	0.43793	0.807753	0.943101	1																	6	1.59652	3.46822	4.2928	0	0	0	0	0	0	0	0	1	0.113016	0.23608	0.365018	12	1.86501	3.79968	4.15615
comp49725_c0_seq6	comp49725_c0_seq6	1..2617		0.540668	20.3669	4.34815	0.10169	0.865633	1																	0	0	0	0	3	1.08134	2.21638	2.90081	0	0	0	0	0	0	0	0	0	0	0	0
comp49725_c0_seq7	comp49725_c0_seq7	1..2519		0.909491	4.38086	2.13121	0.261138	0.865633	1																	6	1.81898	3.95149	4.2928	0	0	0	0	1	0.317458	0.733182	0.952919	0	0	0	0	2	0.354148	0.721522	0.692692
comp49725_c0_seq8	comp49725_c0_seq8	1..1851		0	#NUM!	#NUM!	#NUM!	#NUM!	#NUM!																	0	0	0	0	0	0	0	0	0	0	0	0	0	0	0	0	0	0	0	0
comp49725_c0_seq9	comp49725_c0_seq9	1..1758		2.14627	55.7517	5.80094	0.0343198	0.856606	1																	0	0	0	0	8	4.29254	8.79828	7.73549	0	0	0	0	0	0	0	0	0	0	0	0
comp49600_c0_seq1	comp49600_c0_seq1	1..892		0.121209	-3.21077	-1.68292	0.652906	0.865633	1																	0	0	0	0	0	0	0	0	0	0	0	0	1	0.363628	0.759584	0.365018	0	0	0	0
comp49600_c1_seq1	comp49600_c1_seq1	1..646		0.230159	-3.2107	-1.68289	0.652913	0.865633	1																	0	0	0	0	0	0	0	0	0	0	0	0	0	0	0	0	1	0.690478	1.40674	0.346346
comp49176_c0_seq1	comp49176_c0_seq1	1..3874		1.27549	1.43212	0.51815	0.704191	0.890194	1																	8	1.57701	3.42585	5.72373	4	0.973965	1.99631	3.86774	3	0.619264	1.43022	2.85876	4	0.334906	0.699586	1.46007	16	1.84223	3.75326	5.54154
comp48901_c0_seq1	comp48901_c0_seq1	1..2417		0	#NUM!	#NUM!	#NUM!	#NUM!	#NUM!																	0	0	0	0	0	0	0	0	0	0	0	0	0	0	0	0	0	0	0	0
comp48901_c0_seq2	comp48901_c0_seq2	1..2324		0	#NUM!	#NUM!	#NUM!	#NUM!	#NUM!																	0	0	0	0	0	0	0	0	0	0	0	0	0	0	0	0	0	0	0	0
comp48901_c0_seq3	comp48901_c0_seq3	1..2123		2.18993	1.47029	0.556099	0.703474	0.88997	1																	6	2.15827	4.68855	4.2928	5	2.22158	4.55351	4.83468	3	1.13002	2.60982	2.85876	1	0.152782	0.319147	0.365018	17	3.57175	7.27691	5.88788
comp48163_c0_seq1	comp48163_c0_seq1	1..1034		0	#NUM!	#NUM!	#NUM!	#NUM!	#NUM!																	0	0	0	0	0	0	0	0	0	0	0	0	0	0	0	0	0	0	0	0
comp49796_c0_seq1	comp49796_c0_seq1	1..1637		10.8488	-1.34872	-0.431586	0.59084	0.865633	1																	22	10.2631	22.2952	15.7403	9	5.18605	10.6297	8.70242	11	5.37351	12.4103	10.4821	34	6.73679	14.0725	12.4106	75	20.436	41.6352	25.976
comp49828_c0_seq1	comp49828_c0_seq1	1..1348		0	#NUM!	#NUM!	#NUM!	#NUM!	#NUM!																	0	0	0	0	0	0	0	0	0	0	0	0	0	0	0	0	0	0	0	0
comp49828_c0_seq2	comp49828_c0_seq2	1..1252		0	#NUM!	#NUM!	#NUM!	#NUM!	#NUM!																	0	0	0	0	0	0	0	0	0	0	0	0	0	0	0	0	0	0	0	0
comp49828_c0_seq4	comp49828_c0_seq4	1..1164		0	#NUM!	#NUM!	#NUM!	#NUM!	#NUM!																	0	0	0	0	0	0	0	0	0	0	0	0	0	0	0	0	0	0	0	0
comp49828_c0_seq5	comp49828_c0_seq5	1..1107		0	#NUM!	#NUM!	#NUM!	#NUM!	#NUM!																	0	0	0	0	0	0	0	0	0	0	0	0	0	0	0	0	0	0	0	0
comp49828_c0_seq7	comp49828_c0_seq7	1..1068		0	#NUM!	#NUM!	#NUM!	#NUM!	#NUM!																	0	0	0	0	0	0	0	0	0	0	0	0	0	0	0	0	0	0	0	0
comp49828_c0_seq9	comp49828_c0_seq9	1..1011		0	#NUM!	#NUM!	#NUM!	#NUM!	#NUM!																	0	0	0	0	0	0	0	0	0	0	0	0	0	0	0	0	0	0	0	0
comp49828_c0_seq11	comp49828_c0_seq11	1..922		0	#NUM!	#NUM!	#NUM!	#NUM!	#NUM!																	0	0	0	0	0	0	0	0	0	0	0	0	0	0	0	0	0	0	0	0
comp49828_c0_seq12	comp49828_c0_seq12	1..838		0	#NUM!	#NUM!	#NUM!	#NUM!	#NUM!																	0	0	0	0	0	0	0	0	0	0	0	0	0	0	0	0	0	0	0	0
comp49828_c0_seq13	comp49828_c0_seq13	1..781		0	#NUM!	#NUM!	#NUM!	#NUM!	#NUM!																	0	0	0	0	0	0	0	0	0	0	0	0	0	0	0	0	0	0	0	0
comp49828_c0_seq15	comp49828_c0_seq15	1..742		1.20229	-12.4665	-3.63999	0.35315	0.865633	1																	0	0	0	0	0	0	0	0	0	0	0	0	0	0	0	0	6	3.60686	7.34844	2.07808
comp49828_c0_seq16	comp49828_c0_seq16	1..730		0.407351	-5.41038	-2.43573	0.508044	0.865633	1																	0	0	0	0	0	0	0	0	0	0	0	0	0	0	0	0	2	1.22205	2.48975	0.692692
comp49828_c0_seq17	comp49828_c0_seq17	1..685		0	#NUM!	#NUM!	#NUM!	#NUM!	#NUM!																	0	0	0	0	0	0	0	0	0	0	0	0	0	0	0	0	0	0	0	0
comp49828_c0_seq19	comp49828_c0_seq19	1..596		3.06524	-1.92843	-0.947426	0.598998	0.865633	1																	2	2.56265	5.567	1.43093	0	0	0	0	3	4.02522	9.2964	2.85876	4	2.17689	4.54731	1.46007	4	2.99362	6.09904	1.38538
comp49828_c0_seq21	comp49828_c0_seq21	1..507		0.739009	-5.41199	-2.43616	0.506092	0.865633	1																	0	0	0	0	0	0	0	0	1	1.57727	3.64277	0.952919	1	0.639757	1.33639	0.365018	0	0	0	0
comp48718_c0_seq1	comp48718_c0_seq1	1..1435		1.50858	-1.17751	-0.23574	0.887872	0.965793	1																	4	2.12869	4.6243	2.86187	0	0	0	0	3	1.6718	3.86108	2.85876	3	0.678097	1.41648	1.09505	7	2.17585	4.43296	2.42442
comp48718_c0_seq2	comp48718_c0_seq2	1..1096		0	#NUM!	#NUM!	#NUM!	#NUM!	#NUM!																	0	0	0	0	0	0	0	0	0	0	0	0	0	0	0	0	0	0	0	0
comp48718_c0_seq3	comp48718_c0_seq3	1..973		0	#NUM!	#NUM!	#NUM!	#NUM!	#NUM!																	0	0	0	0	0	0	0	0	0	0	0	0	0	0	0	0	0	0	0	0
comp49150_c0_seq1	comp49150_c0_seq1	1..3857		1.08898	2.07004	1.04966	0.563497	0.865633	1																	11	2.17795	4.7313	7.87013	0	0	0	0	0	0	0	0	15	1.26143	2.63501	5.47527	0	0	0	0
comp49150_c0_seq3	comp49150_c0_seq3	1..3822		1.51437	-10.9089	-3.44743	0.0871788	0.865633	1																	0	0	0	0	1	0.246804	0.505867	0.966936	10	2.0923	4.83225	9.52919	0	0	0	0	21	2.45082	4.99317	7.27327
comp49907_c0_seq1	comp49907_c0_seq1	1..1721		22.1985	1.37511	0.45955	0.487781	0.865633	1																	21	9.31845	20.243	15.0248	64	35.0786	71.8995	61.8839	35	16.263	37.5601	33.3522	97	18.2816	38.1884	35.4067	43	11.1447	22.7057	14.8929
comp49570_c0_seq1	comp49570_c0_seq1	1..1003		12.5622	1.1247	0.169539	0.864242	0.956682	1																	12	9.13662	19.848	8.5856	17	15.9879	32.7699	16.4379	1	0.797284	1.84136	0.952919	55	17.7863	37.1537	20.076	32	14.2309	28.9932	11.0831
comp49331_c0_seq1	comp49331_c0_seq1	1..1100		0	#NUM!	#NUM!	#NUM!	#NUM!	#NUM!																	0	0	0	0	0	0	0	0	0	0	0	0	0	0	0	0	0	0	0	0
comp48221_c0_seq1	comp48221_c0_seq1	1..846		1.1502	-18.1104	-4.17875	0.293628	0.865633	1																	0	0	0	0	0	0	0	0	0	0	0	0	9	3.4506	7.20796	3.28516	0	0	0	0
comp48221_c0_seq3	comp48221_c0_seq3	1..740		0.515993	6.96428	2.79997	0.265449	0.865633	1																	1	1.03199	2.24185	0.715466	0	0	0	0	0	0	0	0	0	0	0	0	0	0	0	0
comp48221_c0_seq4	comp48221_c0_seq4	1..740		0	#NUM!	#NUM!	#NUM!	#NUM!	#NUM!																	0	0	0	0	0	0	0	0	0	0	0	0	0	0	0	0	0	0	0	0
comp48221_c0_seq6	comp48221_c0_seq6	1..634		3.61358	33.6749	5.0736	0.0619246	0.865633	1																	6	7.22715	15.7	4.2928	0	0	0	0	0	0	0	0	0	0	0	0	0	0	0	0
comp48818_c0_seq1	comp48818_c0_seq1	1..719		0	#NUM!	#NUM!	#NUM!	#NUM!	#NUM!																	0	0	0	0	0	0	0	0	0	0	0	0	0	0	0	0	0	0	0	0
comp48818_c0_seq2	comp48818_c0_seq2	1..670		0	#NUM!	#NUM!	#NUM!	#NUM!	#NUM!																	0	0	0	0	0	0	0	0	0	0	0	0	0	0	0	0	0	0	0	0
comp48818_c0_seq4	comp48818_c0_seq4	1..558		0	#NUM!	#NUM!	#NUM!	#NUM!	#NUM!																	0	0	0	0	0	0	0	0	0	0	0	0	0	0	0	0	0	0	0	0
comp48818_c0_seq5	comp48818_c0_seq5	1..518		0	#NUM!	#NUM!	#NUM!	#NUM!	#NUM!																	0	0	0	0	0	0	0	0	0	0	0	0	0	0	0	0	0	0	0	0
comp48818_c0_seq6	comp48818_c0_seq6	1..469		0	#NUM!	#NUM!	#NUM!	#NUM!	#NUM!																	0	0	0	0	0	0	0	0	0	0	0	0	0	0	0	0	0	0	0	0
comp49553_c0_seq1	comp49553_c0_seq1	1..3333		9.16831	-1.29423	-0.372092	0.609542	0.865633	1																	28	6.41546	13.9367	20.0331	24	6.79233	13.922	23.2065	33	7.91759	18.286	31.4463	17	1.65438	3.45584	6.20531	134	17.933	36.5357	46.4104
comp49553_c0_seq2	comp49553_c0_seq2	1..3242		6.35998	3.83687	1.93993	0.220986	0.865633	1																	54	12.72	27.6324	38.6352	0	0	0	0	16	3.94658	9.11479	15.2467	0	0	0	0	0	0	0	0
comp49553_c0_seq3	comp49553_c0_seq3	1..3210		7.64031	1.06216	0.0870057	0.953086	0.985513	1																	0	0	0	0	52	15.2806	31.3202	50.2807	0	0	0	0	194	19.6029	40.9484	70.8135	0	0	0	0
comp49962_c0_seq1	comp49962_c0_seq1	1..973		0.273956	-3.21159	-1.68329	0.652832	0.865633	1																	0	0	0	0	0	0	0	0	1	0.821867	1.89813	0.952919	0	0	0	0	0	0	0	0
comp48490_c0_seq1	comp48490_c0_seq1	1..1534		6.6032	11.1228	3.47544	0.0280778	0.834866	1																	8	3.98263	8.65171	5.72373	15	9.22378	18.9057	14.504	0	0	0	0	0	0	0	0	6	1.74465	3.55446	2.07808
comp48490_c0_seq2	comp48490_c0_seq2	1..1485		0.400493	-9.09285	-3.18473	0.410326	0.865633	1																	0	0	0	0	0	0	0	0	0	0	0	0	0	0	0	0	4	1.20148	2.44783	1.38538
comp48490_c0_seq5	comp48490_c0_seq5	1..1274		0.888155	-20.3857	-4.34949	0.267498	0.865633	1																	0	0	0	0	0	0	0	0	1	0.627689	1.44967	0.952919	8	2.03678	4.25462	2.92014	0	0	0	0
comp48490_c0_seq6	comp48490_c0_seq6	1..1225		0.217599	-3.21159	-1.68329	0.652832	0.865633	1																	0	0	0	0	0	0	0	0	1	0.652797	1.50766	0.952919	0	0	0	0	0	0	0	0
comp48490_c0_seq7	comp48490_c0_seq7	1..338		0	#NUM!	#NUM!	#NUM!	#NUM!	#NUM!																	0	0	0	0	0	0	0	0	0	0	0	0	0	0	0	0	0	0	0	0
comp48927_c0_seq1	comp48927_c0_seq1	1..1583		0.482419	1.7209	0.783163	0.683548	0.879998	1																	2	0.964838	2.09598	1.43093	0	0	0	0	0	0	0	0	0	0	0	0	3	0.845323	1.72222	1.03904
comp48927_c0_seq6	comp48927_c0_seq6	1..1553		0	#NUM!	#NUM!	#NUM!	#NUM!	#NUM!																	0	0	0	0	0	0	0	0	0	0	0	0	0	0	0	0	0	0	0	0
comp48629_c0_seq1	comp48629_c0_seq1	1..3198		0	#NUM!	#NUM!	#NUM!	#NUM!	#NUM!																	0	0	0	0	0	0	0	0	0	0	0	0	0	0	0	0	0	0	0	0
comp48629_c0_seq2	comp48629_c0_seq2	1..3007		0	#NUM!	#NUM!	#NUM!	#NUM!	#NUM!																	0	0	0	0	0	0	0	0	0	0	0	0	0	0	0	0	0	0	0	0
comp48629_c0_seq3	comp48629_c0_seq3	1..2687		0	#NUM!	#NUM!	#NUM!	#NUM!	#NUM!																	0	0	0	0	0	0	0	0	0	0	0	0	0	0	0	0	0	0	0	0
comp48629_c0_seq4	comp48629_c0_seq4	1..2496		0.427178	-2.24915	-1.16938	0.587702	0.865633	1																	0	0	0	0	1	0.377919	0.774608	0.966936	4	1.28153	2.95975	3.81167	0	0	0	0	0	0	0	0
comp48629_c0_seq5	comp48629_c0_seq5	1..2035		0	#NUM!	#NUM!	#NUM!	#NUM!	#NUM!																	0	0	0	0	0	0	0	0	0	0	0	0	0	0	0	0	0	0	0	0
comp48629_c0_seq6	comp48629_c0_seq6	1..1844		3.95321	-2.18353	-1.12666	0.400226	0.865633	1																	8	3.3131	7.19725	5.72373	0	0	0	0	6	2.60198	6.00939	5.71751	10	1.75898	3.67434	3.65018	31	7.49865	15.2774	10.7367
comp48089_c0_seq1	comp48089_c0_seq1	1..1921		22.8848	-1.50072	-0.585659	0.280882	0.865633	1																	48	19.0818	41.4526	34.3424	24	11.7849	24.1552	23.2065	41	17.0675	39.4181	39.0697	124	20.9371	43.7356	45.2622	132	30.6499	62.4445	45.7177
comp49469_c0_seq1	comp49469_c0_seq1	1..4045		9.68226	-1.49916	-0.584159	0.300709	0.865633	1																	44	8.30691	18.0456	31.4805	22	5.13035	10.5155	21.2726	37	7.31472	16.8936	35.258	139	11.146	23.2829	50.7375	96	10.5861	21.5675	33.2492
comp49349_c0_seq1	comp49349_c0_seq1	1..3498		0	#NUM!	#NUM!	#NUM!	#NUM!	#NUM!																	0	0	0	0	0	0	0	0	0	0	0	0	0	0	0	0	0	0	0	0
comp49349_c0_seq2	comp49349_c0_seq2	1..3419		3.04379	-1.32829	-0.409576	0.709979	0.892812	1																	17	3.79713	8.24873	12.1629	2	0.55179	1.13099	1.93387	11	2.57281	5.94201	10.4821	10	0.948688	1.98172	3.65018	43	5.60986	11.4292	14.8929
comp49693_c0_seq1	comp49693_c0_seq1	1..1011		0.527317	-7.47627	-2.90232	0.449965	0.865633	1																	0	0	0	0	0	0	0	0	2	1.58195	3.65358	1.90584	0	0	0	0	0	0	0	0
comp49693_c0_seq3	comp49693_c0_seq3	1..725		0.61524	-7.38846	-2.88527	0.450242	0.865633	1																	0	0	0	0	0	0	0	0	0	0	0	0	0	0	0	0	3	1.84572	3.76037	1.03904
comp48845_c0_seq1	comp48845_c0_seq1	1..2016		0	#NUM!	#NUM!	#NUM!	#NUM!	#NUM!																	0	0	0	0	0	0	0	0	0	0	0	0	0	0	0	0	0	0	0	0
comp49048_c0_seq1	comp49048_c0_seq1	1..2861		2.63303	-5.27787	-2.39996	0.10695	0.865633	1																	2	0.533848	1.15971	1.43093	1	0.329705	0.675785	0.966936	6	1.67706	3.87323	5.71751	4	0.453487	0.947289	1.46007	37	5.76854	11.7525	12.8148
comp48852_c0_seq1	comp48852_c0_seq1	1..801		0	#NUM!	#NUM!	#NUM!	#NUM!	#NUM!																	0	0	0	0	0	0	0	0	0	0	0	0	0	0	0	0	0	0	0	0
comp49914_c0_seq1	comp49914_c0_seq1	1..626		0.609959	6.96428	2.79997	0.265449	0.865633	1																	1	1.21992	2.65011	0.715466	0	0	0	0	0	0	0	0	0	0	0	0	0	0	0	0
comp49311_c0_seq1	comp49311_c0_seq1	1..1189		7.29166	2.84063	1.50621	0.259742	0.865633	1																	19	12.2033	26.51	13.5939	3	2.38003	4.87827	2.90081	5	3.36281	7.76655	4.76459	7	1.90958	3.98893	2.55513	7	2.62602	5.35013	2.42442
comp49955_c0_seq1	comp49955_c0_seq1	1..1284		0	#NUM!	#NUM!	#NUM!	#NUM!	#NUM!																	0	0	0	0	0	0	0	0	0	0	0	0	0	0	0	0	0	0	0	0
comp49955_c0_seq2	comp49955_c0_seq2	1..1263		2.22173	-1.44035	-0.52642	0.740266	0.908102	1																	3	1.81394	3.94054	2.1464	1	0.746861	1.53082	0.966936	5	3.16578	7.3115	4.76459	4	1.02726	2.14584	1.46007	7	2.47216	5.03666	2.42442
comp49739_c0_seq1	comp49739_c0_seq1	1..1101		78.207	-1.39016	-0.47525	0.2684	0.865633	1																	94	65.1997	141.637	67.2538	53	45.4079	93.0712	51.2476	84	61.0107	140.907	80.0452	174	51.2607	107.079	63.5131	302	122.349	249.269	104.597
comp49316_c0_seq1	comp49316_c0_seq1	1..316		0	#NUM!	#NUM!	#NUM!	#NUM!	#NUM!																	0	0	0	0	0	0	0	0	0	0	0	0	0	0	0	0	0	0	0	0
comp49316_c1_seq1	comp49316_c1_seq1	1..2999		1.53512	-1.83429	-0.875225	0.604289	0.865633	1																	6	1.52785	3.31904	4.2928	0	0	0	0	5	1.33324	3.07917	4.76459	0	0	0	0	22	3.27212	6.66644	7.61962
comp49316_c1_seq2	comp49316_c1_seq2	1..2300		0.615186	20.3669	4.34815	0.101696	0.865633	1																	0	0	0	0	3	1.23037	2.52185	2.90081	0	0	0	0	0	0	0	0	0	0	0	0
comp49730_c0_seq1	comp49730_c0_seq1	1..1515		2.26832	3.13601	1.64893	0.377353	0.865633	1																	9	4.53665	9.85524	6.4392	0	0	0	0	0	0	0	0	0	0	0	0	8	2.35537	4.79872	2.77077
comp49730_c0_seq2	comp49730_c0_seq2	1..1332		5.41002	-1.61294	-0.689696	0.582141	0.865633	1																	1	0.573325	1.24547	0.715466	9	6.37355	13.0637	8.70242	3	1.80107	4.15965	2.85876	29	7.06182	14.7514	10.5855	22	7.36717	15.0095	7.61962
comp49393_c0_seq1	comp49393_c0_seq1	1..1347		23.7435	31.6482	4.98405	1.81549e-05	0.00637644	0.510115	comp49393_c0_seq1	B2G	comp49393_c0_seq1	comp49393_c0_seq1		0055114 // oxidation-reduction process (GO_REF:nd [ND])		0016491 // oxidoreductase activity (GO_REF:nd [ND])	clavaminate synthase-like protein At3g21360	NA	NA	taxon:0	20191017	B2G			22	12.4727	27.0952	15.7403	50	35.0143	71.7677	48.3468	0	0	0	0	0	0	0	0	7	2.318	4.72257	2.42442
comp49290_c0_seq1	comp49290_c0_seq1	1..1320		28.6367	1.20862	0.273366	0.626294	0.865633	1																	57	32.9766	71.6372	40.7816	34	24.2967	49.8003	32.8758	42	25.4442	58.7645	40.0226	73	17.9379	37.4705	26.6463	91	30.7503	62.6492	31.5175
comp49238_c0_seq1	comp49238_c0_seq1	1..866		0.479494	-5.41187	-2.43613	0.506098	0.865633	1																	0	0	0	0	0	0	0	0	1	0.923414	2.13266	0.952919	0	0	0	0	1	0.515068	1.04937	0.346346
comp49238_c0_seq2	comp49238_c0_seq2	1..330		0	#NUM!	#NUM!	#NUM!	#NUM!	#NUM!																	0	0	0	0	0	0	0	0	0	0	0	0	0	0	0	0	0	0	0	0
comp48494_c0_seq1	comp48494_c0_seq1	1..1706		15.7886	-1.33245	-0.414079	0.530632	0.865633	1																	36	16.1149	35.0075	25.7568	14	7.74091	15.8663	13.5371	40	18.7497	43.3033	38.1167	68	12.9286	27.0066	24.8212	60	15.6875	31.961	20.7808
comp48813_c0_seq1	comp48813_c0_seq1	1..586		0.909757	-7.47627	-2.90232	0.449954	0.865633	1																	0	0	0	0	0	0	0	0	2	2.72927	6.30336	1.90584	0	0	0	0	0	0	0	0
comp49797_c0_seq1	comp49797_c0_seq1	1..798		13.8535	-1.20227	-0.265755	0.773474	0.925639	1																	14	13.3977	29.1047	10.0165	9	10.6386	21.8055	8.70242	11	11.0231	25.4583	10.4821	38	15.4455	32.2642	13.8707	27	15.0919	30.7474	9.35135
comp48319_c0_seq1	comp48319_c0_seq1	1..2713		0	#NUM!	#NUM!	#NUM!	#NUM!	#NUM!																	0	0	0	0	0	0	0	0	0	0	0	0	0	0	0	0	0	0	0	0
comp48319_c0_seq3	comp48319_c0_seq3	1..2621		0.782432	1.09719	0.13381	0.938938	0.985075	1																	4	1.16546	2.53181	2.86187	1	0.359895	0.737666	0.966936	1	0.305104	0.704649	0.952919	0	0	0	0	12	2.04219	4.16066	4.15615
comp49944_c0_seq2	comp49944_c0_seq2	1..328		0	#NUM!	#NUM!	#NUM!	#NUM!	#NUM!																	0	0	0	0	0	0	0	0	0	0	0	0	0	0	0	0	0	0	0	0
comp49944_c0_seq3	comp49944_c0_seq3	1..315		1.49728	2.19221	1.13239	0.599047	0.865633	1																	0	0	0	0	1	2.99456	6.13785	0.966936	1	2.53865	5.86313	0.952919	0	0	0	0	0	0	0	0
comp48601_c0_seq1	comp48601_c0_seq1	1..709		0	#NUM!	#NUM!	#NUM!	#NUM!	#NUM!																	0	0	0	0	0	0	0	0	0	0	0	0	0	0	0	0	0	0	0	0
comp48601_c0_seq2	comp48601_c0_seq2	1..570		16.1158	2.00062	1.00045	0.404875	0.865633	1																	8	10.7182	23.2837	5.72373	13	21.5135	44.0956	12.5702	5	7.0147	16.2007	4.76459	17	9.67379	20.2076	6.20531	7	5.47779	11.1602	2.42442
comp49773_c0_seq1	comp49773_c0_seq1	1..1785		2.18414	-2.88722	-1.52968	0.334174	0.865633	1																	2	0.855651	1.85879	1.43093	1	0.528451	1.08315	0.966936	2	0.895996	2.06934	1.90584	5	0.908562	1.8979	1.82509	19	4.74786	9.67305	6.58058
comp49758_c0_seq1	comp49758_c0_seq1	1..2174		11.5091	-1.02699	-0.0384237	0.954716	0.985513	1																	47	16.5099	35.8654	33.6269	15	6.50841	13.3401	14.504	17	6.25322	14.4421	16.1996	95	14.1738	29.6077	34.6767	66	13.5415	27.5888	22.8588
comp48290_c0_seq1	comp48290_c0_seq1	1..975		11.8753	-2.38355	-1.25311	0.233918	0.865633	1																	10	7.8325	17.015	7.15466	2	1.93494	3.96599	1.93387	12	9.84217	22.7309	11.435	39	12.9743	27.1019	14.2357	28	12.8096	26.0976	9.69769
comp48329_c0_seq1	comp48329_c0_seq1	1..4322		31.1696	-1.01649	-0.0235985	0.955527	0.985529	1																	170	30.0379	65.2532	121.629	148	32.3013	66.207	143.106	134	24.7933	57.2611	127.691	411	30.8446	64.4314	150.022	350	36.1215	73.5921	121.221
comp48936_c0_seq1	comp48936_c0_seq1	1..740		0	#NUM!	#NUM!	#NUM!	#NUM!	#NUM!																	0	0	0	0	0	0	0	0	0	0	0	0	0	0	0	0	0	0	0	0
comp49323_c0_seq1	comp49323_c0_seq1	1..4341		0.451479	-28.1326	-4.81417	0.21687	0.865633	1																	0	0	0	0	0	0	0	0	0	0	0	0	3	0.224158	0.468244	1.09505	11	1.13028	2.30277	3.80981
comp49323_c1_seq1	comp49323_c1_seq1	1..772		0	#NUM!	#NUM!	#NUM!	#NUM!	#NUM!																	0	0	0	0	0	0	0	0	0	0	0	0	0	0	0	0	0	0	0	0
comp49917_c0_seq1	comp49917_c0_seq1	1..777		1.60325	1.2875	0.364575	0.842442	0.949248	1																	2	1.96569	4.27018	1.43093	1	1.21401	2.48832	0.966936	3	3.08755	7.13083	2.85876	0	0	0	0	3	1.7222	3.50871	1.03904
comp48905_c0_seq1	comp48905_c0_seq1	1..1677		0.53196	-12.4665	-3.63999	0.353127	0.865633	1																	0	0	0	0	0	0	0	0	0	0	0	0	0	0	0	0	6	1.59588	3.25137	2.07808
comp48905_c0_seq2	comp48905_c0_seq2	1..1542		0.280464	-9.19476	-3.20081	0.410358	0.865633	1																	0	0	0	0	0	0	0	0	0	0	0	0	4	0.841392	1.75758	1.46007	0	0	0	0
comp48222_c0_seq1	comp48222_c0_seq1	1..1937		30.5187	1.33361	0.415332	0.359814	0.865633	1																	77	30.3575	65.9475	55.0909	63	30.6799	62.8836	60.9169	34	14.0367	32.4182	32.3992	132	22.1038	46.1727	48.1824	123	28.3242	57.7063	42.6006
comp49172_c0_seq2	comp49172_c0_seq2	1..476		0.937077	-1.07817	-0.108585	0.955181	0.985513	1																	1	1.60435	3.48522	0.715466	0	0	0	0	0	0	0	0	0	0	0	0	3	2.81123	5.72746	1.03904
comp48932_c0_seq1	comp48932_c0_seq1	1..1595		5.82711	-1.08233	-0.114145	0.910557	0.974601	1																	9	4.3091	9.36094	6.4392	12	7.09681	14.5461	11.6032	12	6.01637	13.8951	11.435	33	6.71083	14.0182	12.0456	17	4.75413	9.68581	5.88788
comp49686_c0_seq1	comp49686_c0_seq1	1..2632		3.22575	1.74625	0.804257	0.573904	0.865633	1																	21	6.0931	13.2364	15.0248	1	0.358391	0.734583	0.966936	5	1.51914	3.50852	4.76459	0	0	0	0	26	4.40626	8.97708	9.005
comp49307_c1_seq1	comp49307_c1_seq1	1..3177		3.77588	-1.25925	-0.332564	0.742381	0.908973	1																	25	6.00936	13.0545	17.8867	1	0.296911	0.608569	0.966936	16	4.02733	9.30127	15.2467	33	3.36914	7.0378	12.0456	28	3.93118	8.00919	9.69769
comp49307_c1_seq3	comp49307_c1_seq3	1..1991		0	#NUM!	#NUM!	#NUM!	#NUM!	#NUM!																	0	0	0	0	0	0	0	0	0	0	0	0	0	0	0	0	0	0	0	0
comp49307_c1_seq4	comp49307_c1_seq4	1..1862		0	#NUM!	#NUM!	#NUM!	#NUM!	#NUM!																	0	0	0	0	0	0	0	0	0	0	0	0	0	0	0	0	0	0	0	0
comp49307_c1_seq5	comp49307_c1_seq5	1..1841		0	#NUM!	#NUM!	#NUM!	#NUM!	#NUM!																	0	0	0	0	0	0	0	0	0	0	0	0	0	0	0	0	0	0	0	0
comp49307_c1_seq6	comp49307_c1_seq6	1..1735		0	#NUM!	#NUM!	#NUM!	#NUM!	#NUM!																	0	0	0	0	0	0	0	0	0	0	0	0	0	0	0	0	0	0	0	0
comp49307_c1_seq7	comp49307_c1_seq7	1..1712		0	#NUM!	#NUM!	#NUM!	#NUM!	#NUM!																	0	0	0	0	0	0	0	0	0	0	0	0	0	0	0	0	0	0	0	0
comp49307_c1_seq8	comp49307_c1_seq8	1..1606		0	#NUM!	#NUM!	#NUM!	#NUM!	#NUM!																	0	0	0	0	0	0	0	0	0	0	0	0	0	0	0	0	0	0	0	0
comp49307_c1_seq9	comp49307_c1_seq9	1..1585		0.187613	-5.41038	-2.43573	0.508056	0.865633	1																	0	0	0	0	0	0	0	0	0	0	0	0	0	0	0	0	2	0.562838	1.1467	0.692692
comp49307_c1_seq10	comp49307_c1_seq10	1..1456		0.623486	-1.78299	-0.834302	0.689128	0.881874	1																	0	0	0	0	1	0.647861	1.3279	0.966936	3	1.64768	3.80539	2.85876	1	0.222772	0.465349	0.365018	0	0	0	0
comp49325_c0_seq1	comp49325_c0_seq1	1..2779		1.42722	-2.34263	-1.22813	0.442722	0.865633	1																	4	1.0992	2.38786	2.86187	0	0	0	0	2	0.575514	1.32917	1.90584	7	0.817019	1.70667	2.55513	18	2.88913	5.88616	6.23423
comp49325_c0_seq2	comp49325_c0_seq2	1..2779		10.3827	-1.72282	-0.784774	0.290372	0.865633	1																	14	3.8472	8.35751	10.0165	23	7.80696	16.0017	22.2395	8	2.30205	5.31669	7.62335	100	11.6717	24.381	36.5018	107	17.1742	34.9899	37.059
comp49325_c0_seq3	comp49325_c0_seq3	1..1714		2.16865	-44.3774	-5.47175	0.1659	0.865633	1																	0	0	0	0	0	0	0	0	0	0	0	0	0	0	0	0	25	6.50596	13.2549	8.65865
comp49325_c0_seq4	comp49325_c0_seq4	1..1301		4.67671	-3.13245	-1.64729	0.232463	0.865633	1																	4	2.34794	5.10059	2.86187	1	0.725046	1.4861	0.966936	3	1.84399	4.25876	2.85876	20	4.98627	10.4158	7.30036	21	7.19987	14.6686	7.27327
comp49747_c0_seq1	comp49747_c0_seq1	1..1529		6.35084	-1.49021	-0.575511	0.595232	0.865633	1																	11	5.49402	11.935	7.87013	5	3.08465	6.32251	4.83468	2	1.04601	2.41581	1.90584	34	7.21264	15.0665	12.4106	37	10.7939	21.9909	12.8148
comp48726_c0_seq1	comp48726_c0_seq1	1..819		0.363084	-5.41038	-2.43573	0.508069	0.865633	1																	0	0	0	0	0	0	0	0	0	0	0	0	0	0	0	0	2	1.08925	2.21919	0.692692
comp48726_c0_seq2	comp48726_c0_seq2	1..725		0.735335	-7.47627	-2.90232	0.449943	0.865633	1																	0	0	0	0	0	0	0	0	2	2.206	5.09485	1.90584	0	0	0	0	0	0	0	0
comp48726_c0_seq3	comp48726_c0_seq3	1..492		0	#NUM!	#NUM!	#NUM!	#NUM!	#NUM!																	0	0	0	0	0	0	0	0	0	0	0	0	0	0	0	0	0	0	0	0
comp48726_c0_seq4	comp48726_c0_seq4	1..324		0.3337	-3.21077	-1.68292	0.652906	0.865633	1																	0	0	0	0	0	0	0	0	0	0	0	0	1	1.0011	2.0912	0.365018	0	0	0	0
comp48726_c1_seq1	comp48726_c1_seq1	1..437		1.29045	-7.61193	-2.92826	0.431466	0.865633	1																	0	0	0	0	0	0	0	0	1	1.82992	4.22628	0.952919	0	0	0	0	2	2.04141	4.15907	0.692692
comp49213_c0_seq1	comp49213_c0_seq1	1..2406		0	#NUM!	#NUM!	#NUM!	#NUM!	#NUM!																	0	0	0	0	0	0	0	0	0	0	0	0	0	0	0	0	0	0	0	0
comp49213_c0_seq2	comp49213_c0_seq2	1..2160		3.88897	-2.42924	-1.2805	0.277192	0.865633	1																	4	1.4142	3.07216	2.86187	4	1.74682	3.58041	3.86774	9	3.33198	7.69535	8.57627	17	2.55281	5.33256	6.20531	28	5.78211	11.7802	9.69769
comp48122_c0_seq1	comp48122_c0_seq1	1..1585		40.3711	1.37856	0.463164	0.30965	0.865633	1																	70	33.7267	73.2666	50.0826	79	47.0155	96.3662	76.3879	44	22.1992	51.27	41.9284	152	31.1055	64.9763	55.4827	109	30.6747	62.495	37.7517
comp48560_c0_seq1	comp48560_c0_seq1	1..611		1.76355	-2.33089	-1.22088	0.544076	0.865633	1																	0	0	0	0	1	1.54384	3.16436	0.966936	1	1.3088	3.02272	0.952919	2	1.06172	2.21784	0.730036	4	2.92012	5.94931	1.38538
comp48560_c0_seq2	comp48560_c0_seq2	1..345		0	#NUM!	#NUM!	#NUM!	#NUM!	#NUM!																	0	0	0	0	0	0	0	0	0	0	0	0	0	0	0	0	0	0	0	0
comp48651_c0_seq1	comp48651_c0_seq1	1..446		2.11499	12.9786	3.69806	0.164249	0.865633	1																	0	0	0	0	2	4.22998	8.67005	1.93387	0	0	0	0	0	0	0	0	0	0	0	0
comp49419_c0_seq1	comp49419_c0_seq1	1..1075		26.1112	-1.06324	-0.0884738	0.8785	0.961789	1																	38	26.9948	58.6425	27.1877	26	22.8143	46.7618	25.1403	26	19.341	44.6688	24.7759	69	20.8192	43.4892	25.1862	92	38.1735	77.7727	31.8638
comp48127_c0_seq1	comp48127_c0_seq1	1..1946		5.85037	-1.11572	-0.157972	0.861773	0.955794	1																	11	4.31673	9.37751	7.87013	15	7.27095	14.903	14.504	6	2.4656	5.6944	5.71751	41	6.83382	14.2752	14.9657	36	8.25167	16.8115	12.4685
comp49009_c0_seq1	comp49009_c0_seq1	1..1898		9.90437	1.65921	0.7305	0.433284	0.865633	1																	6	2.41413	5.24436	4.2928	35	17.3946	35.6532	33.8427	9	3.79193	8.75762	8.57627	37	6.32307	13.2083	13.5057	33	7.75533	15.8003	11.4294
comp48231_c0_seq1	comp48231_c0_seq1	1..808		3.53511	-1.00127	-0.00183647	0.999072	0.999479	1																	1	0.945135	2.05318	0.715466	5	5.83716	11.9642	4.83468	6	5.93819	13.7145	5.71751	2	0.802863	1.6771	0.730036	7	3.86428	7.8729	2.42442
comp49342_c0_seq1	comp49342_c0_seq1	1..1813		25.0429	-2.18231	-1.12586	0.0467559	0.865633	1																	34	14.3214	31.1113	24.3259	16	8.32463	17.0627	15.471	46	20.2896	46.8597	43.8343	114	20.3953	42.6037	41.6121	140	34.4439	70.1743	48.4885
comp48987_c0_seq1	comp48987_c0_seq1	1..1587		15.6711	-1.78608	-0.836794	0.231185	0.865633	1																	14	6.73684	14.6349	10.0165	19	11.2933	23.1475	18.3718	25	12.5973	29.094	23.823	57	11.6499	24.3354	20.806	81	22.7662	46.3827	28.054
comp49318_c0_seq1	comp49318_c0_seq1	1..2725		28.0216	-1.10077	-0.138518	0.736441	0.906062	1																	97	27.1838	59.0531	69.4002	74	25.6158	52.5039	71.5532	77	22.5964	52.1872	73.3747	240	28.5672	59.674	87.6043	201	32.9012	67.0313	69.6156
comp49318_c0_seq4	comp49318_c0_seq4	1..1630		0	#NUM!	#NUM!	#NUM!	#NUM!	#NUM!																	0	0	0	0	0	0	0	0	0	0	0	0	0	0	0	0	0	0	0	0
comp49318_c0_seq5	comp49318_c0_seq5	1..1627		3.66709	-94.0039	-6.55465	0.0830092	0.865633	1																	0	0	0	0	0	0	0	0	2	0.983007	2.27029	1.90584	31	6.18012	12.9097	11.3156	14	3.83816	7.81967	4.84885
comp48921_c0_seq1	comp48921_c0_seq1	1..2521		0.164713	-5.41187	-2.43613	0.506098	0.865633	1																	0	0	0	0	0	0	0	0	1	0.317206	0.7326	0.952919	0	0	0	0	1	0.176933	0.360475	0.346346
comp48420_c0_seq1	comp48420_c0_seq1	1..1062		59.5547	1.35342	0.436611	0.344183	0.865633	1																	73	52.4932	114.034	52.229	75	66.6162	136.541	72.5202	53	39.9085	92.1703	50.5047	80	24.4336	51.0394	29.2014	169	70.9814	144.614	58.5325
comp49953_c0_seq1	comp49953_c0_seq1	1..2105		0.672175	2.75846	1.46387	0.447836	0.865633	1																	0	0	0	0	3	1.34435	2.75547	2.90081	2	0.759787	1.75476	1.90584	0	0	0	0	0	0	0	0
comp49953_c0_seq3	comp49953_c0_seq3	1..1934		0.307514	-9.09285	-3.18473	0.410314	0.865633	1																	0	0	0	0	0	0	0	0	0	0	0	0	0	0	0	0	4	0.922542	1.87954	1.38538
comp49141_c0_seq1	comp49141_c0_seq1	1..997		2.18515	1.59167	0.670538	0.695539	0.88604	1																	2	1.53193	3.32792	1.43093	3	2.83837	5.81772	2.90081	1	0.802083	1.85244	0.952919	0	0	0	0	8	3.57913	7.29193	2.77077
comp49141_c0_seq3	comp49141_c0_seq3	1..468		0	#NUM!	#NUM!	#NUM!	#NUM!	#NUM!																	0	0	0	0	0	0	0	0	0	0	0	0	0	0	0	0	0	0	0	0
comp48496_c0_seq1	comp48496_c0_seq1	1..745		1.31432	-1.70676	-0.771264	0.707814	0.891951	1																	1	1.02506	2.2268	0.715466	0	0	0	0	2	2.14678	4.95808	1.90584	0	0	0	0	3	1.79617	3.65942	1.03904
comp48209_c0_seq1	comp48209_c0_seq1	1..4387		0	#NUM!	#NUM!	#NUM!	#NUM!	#NUM!																	0	0	0	0	0	0	0	0	0	0	0	0	0	0	0	0	0	0	0	0
comp48209_c0_seq2	comp48209_c0_seq2	1..4313		0	#NUM!	#NUM!	#NUM!	#NUM!	#NUM!																	0	0	0	0	0	0	0	0	0	0	0	0	0	0	0	0	0	0	0	0
comp48209_c0_seq3	comp48209_c0_seq3	1..4271		0	#NUM!	#NUM!	#NUM!	#NUM!	#NUM!																	0	0	0	0	0	0	0	0	0	0	0	0	0	0	0	0	0	0	0	0
comp48209_c0_seq4	comp48209_c0_seq4	1..4207		0	#NUM!	#NUM!	#NUM!	#NUM!	#NUM!																	0	0	0	0	0	0	0	0	0	0	0	0	0	0	0	0	0	0	0	0
comp48209_c0_seq5	comp48209_c0_seq5	1..4197		0.956502	1.19919	0.262059	0.884236	0.964331	1																	0	0	0	0	8	1.79802	3.68534	7.73549	0	0	0	0	0	0	0	0	27	2.86951	5.84619	9.35135
comp48209_c0_seq6	comp48209_c0_seq6	1..4133		0	#NUM!	#NUM!	#NUM!	#NUM!	#NUM!																	0	0	0	0	0	0	0	0	0	0	0	0	0	0	0	0	0	0	0	0
comp48209_c0_seq7	comp48209_c0_seq7	1..4091		0	#NUM!	#NUM!	#NUM!	#NUM!	#NUM!																	0	0	0	0	0	0	0	0	0	0	0	0	0	0	0	0	0	0	0	0
comp48209_c0_seq8	comp48209_c0_seq8	1..4017		0.520196	-1.5067	-0.591393	0.745281	0.909966	1																	4	0.760437	1.65195	2.86187	0	0	0	0	5	0.995365	2.29884	4.76459	7	0.565222	1.18069	2.55513	0	0	0	0
comp49217_c1_seq1	comp49217_c1_seq1	1..1611		12.91	1.57325	0.653747	0.405731	0.865633	1																	31	14.6951	31.923	22.1795	19	11.125	22.8026	18.3718	16	7.94216	18.3427	15.2467	19	3.82543	7.99095	6.93534	50	13.8438	28.2048	17.3173
comp48084_c0_seq1	comp48084_c0_seq1	1..438		2.6153	1.9477	0.961769	0.58818	0.865633	1																	3	5.23061	11.3628	2.1464	0	0	0	0	2	3.65149	8.43326	1.90584	1	0.74054	1.54691	0.365018	1	1.01838	2.07479	0.346346
comp48846_c0_seq1	comp48846_c0_seq1	1..388		0.383203	-3.2107	-1.68289	0.652913	0.865633	1																	0	0	0	0	0	0	0	0	0	0	0	0	0	0	0	0	1	1.14961	2.34216	0.346346
comp48125_c0_seq1	comp48125_c0_seq1	1..1639		42.473	-1.84607	-0.884455	0.0410516	0.865633	1																	58	27.0243	58.7065	41.497	32	18.4168	37.7483	30.9419	81	39.5203	91.2737	77.1864	187	37.0071	77.3042	68.2584	187	50.8915	103.684	64.7667
comp49365_c0_seq1	comp49365_c0_seq1	1..1514		109.977	-1.24608	-0.317394	0.443748	0.865633	1																	207	104.412	226.82	148.102	117	72.8959	149.412	113.131	179	94.5456	218.357	170.572	462	98.978	206.755	168.638	463	136.407	277.909	160.358
comp49672_c0_seq1	comp49672_c0_seq1	1..1537		36.6788	1.63137	0.706083	0.201328	0.865633	1																	97	48.1951	104.697	69.4002	41	25.1624	51.5747	39.6444	49	25.4939	58.8792	46.693	59	12.4509	26.0087	21.5361	101	29.311	59.7166	34.981
comp49672_c0_seq2	comp49672_c0_seq2	1..1344		0	#NUM!	#NUM!	#NUM!	#NUM!	#NUM!																	0	0	0	0	0	0	0	0	0	0	0	0	0	0	0	0	0	0	0	0
comp49672_c0_seq6	comp49672_c0_seq6	1..1267		0.704102	-12.4665	-3.63999	0.353161	0.865633	1																	0	0	0	0	0	0	0	0	0	0	0	0	0	0	0	0	6	2.11231	4.30351	2.07808
comp49672_c0_seq7	comp49672_c0_seq7	1..1265		1.93084	-41.5062	-5.37525	0.164154	0.865633	1																	0	0	0	0	0	0	0	0	1	0.632155	1.45999	0.952919	16	4.10253	8.56979	5.84029	3	1.05782	2.15516	1.03904
comp49672_c0_seq12	comp49672_c0_seq12	1..750		2.54556	28.6873	4.84234	0.0708375	0.865633	1																	5	5.09113	11.0598	3.57733	0	0	0	0	0	0	0	0	0	0	0	0	0	0	0	0
comp49672_c0_seq14	comp49672_c0_seq14	1..409		2.44552	-2.23217	-1.15845	0.583276	0.865633	1																	1	1.86716	4.05615	0.715466	0	0	0	0	0	0	0	0	1	0.793048	1.6566	0.365018	6	6.5435	13.3314	2.07808
comp49833_c0_seq1	comp49833_c0_seq1	1..2834		26.5093	2.59663	1.37664	0.0099457	0.593321	1																	51	13.7428	29.8544	36.4888	118	39.2758	80.5024	114.098	30	8.46517	19.5506	28.5876	65	7.43937	15.5401	23.7262	98	15.4244	31.4249	33.9419
comp48037_c0_seq1	comp48037_c0_seq1	1..1086		0.868587	12.9786	3.69806	0.164282	0.865633	1																	0	0	0	0	2	1.73717	3.56063	1.93387	0	0	0	0	0	0	0	0	0	0	0	0
comp48604_c0_seq1	comp48604_c0_seq1	1..830		0.260527	-5.41062	-2.43579	0.508992	0.865633	1																	0	0	0	0	0	0	0	0	0	0	0	0	2	0.781582	1.63265	0.730036	0	0	0	0
comp48604_c0_seq2	comp48604_c0_seq2	1..372		0	#NUM!	#NUM!	#NUM!	#NUM!	#NUM!																	0	0	0	0	0	0	0	0	0	0	0	0	0	0	0	0	0	0	0	0
comp48604_c0_seq3	comp48604_c0_seq3	1..359		0	#NUM!	#NUM!	#NUM!	#NUM!	#NUM!																	0	0	0	0	0	0	0	0	0	0	0	0	0	0	0	0	0	0	0	0
comp49194_c1_seq1	comp49194_c1_seq1	1..1520		8.58836	-1.35045	-0.433441	0.639088	0.865633	1																	13	6.53138	14.1885	9.30106	9	5.58524	11.4479	8.70242	15	7.89154	18.2258	14.2938	15	3.20089	6.68634	5.47527	50	14.6727	29.8933	17.3173
comp48472_c1_seq1	comp48472_c1_seq1	1..782		0	#NUM!	#NUM!	#NUM!	#NUM!	#NUM!																	0	0	0	0	0	0	0	0	0	0	0	0	0	0	0	0	0	0	0	0
comp48472_c1_seq2	comp48472_c1_seq2	1..633		1.80964	18.9119	4.24122	0.0991631	0.865633	1																	3	3.61928	7.8624	2.1464	0	0	0	0	0	0	0	0	0	0	0	0	0	0	0	0
comp48437_c0_seq1	comp48437_c0_seq1	1..1252		9.51606	-2.18237	-1.1259	0.249189	0.865633	1																	8	4.87967	10.6004	5.72373	6	4.52054	9.2656	5.80161	9	5.74847	13.2763	8.57627	44	11.3991	23.8116	16.0608	32	11.4006	23.227	11.0831
comp48924_c0_seq1	comp48924_c0_seq1	1..1323		6.73478	1.03211	0.0455929	0.966426	0.98987	1																	18	10.3901	22.571	12.8784	4	2.85196	5.84557	3.86774	10	6.04442	13.9598	9.52919	11	2.69684	5.63344	4.0152	34	11.4631	23.3543	11.7758
comp49524_c0_seq1	comp49524_c0_seq1	1..882		1.01145	-12.4665	-3.63999	0.353195	0.865633	1																	0	0	0	0	0	0	0	0	0	0	0	0	0	0	0	0	6	3.03435	6.18202	2.07808
comp49112_c0_seq1	comp49112_c0_seq1	1..1943		2.78227	-91.002	-6.50783	0.0966491	0.865633	1																	0	0	0	0	0	0	0	0	0	0	0	0	50	8.3468	17.4356	18.2509	0	0	0	0
comp49112_c0_seq2	comp49112_c0_seq2	1..1905		4.24136	-1.3487	-0.431575	0.749356	0.912376	1																	8	3.20701	6.96679	5.72373	5	2.47581	5.0746	4.83468	8	3.35822	7.75594	7.62335	0	0	0	0	40	9.36585	19.0815	13.8538
comp49808_c0_seq1	comp49808_c0_seq1	1..1502		3.858	1.06705	0.0936282	0.93862	0.984894	1																	9	4.57591	9.94054	6.4392	5	3.1401	6.43616	4.83468	4	2.12963	4.91847	3.81167	11	2.37545	4.96207	4.0152	21	6.23637	12.7057	7.27327
comp49808_c0_seq2	comp49808_c0_seq2	1..1333		3.78366	-2.20344	-1.13976	0.434459	0.865633	1																	6	3.43737	7.46721	4.2928	0	0	0	0	3	1.79972	4.15653	2.85876	20	4.86656	10.1658	7.30036	14	4.68468	9.54434	4.84885
comp48578_c0_seq1	comp48578_c0_seq1	1..448		0	#NUM!	#NUM!	#NUM!	#NUM!	#NUM!																	0	0	0	0	0	0	0	0	0	0	0	0	0	0	0	0	0	0	0	0
comp48578_c0_seq2	comp48578_c0_seq2	1..416		0	#NUM!	#NUM!	#NUM!	#NUM!	#NUM!																	0	0	0	0	0	0	0	0	0	0	0	0	0	0	0	0	0	0	0	0
comp48578_c0_seq3	comp48578_c0_seq3	1..400		0	#NUM!	#NUM!	#NUM!	#NUM!	#NUM!																	0	0	0	0	0	0	0	0	0	0	0	0	0	0	0	0	0	0	0	0
comp49163_c0_seq1	comp49163_c0_seq1	1..4949		18.6112	-1.10594	-0.145277	0.726096	0.900108	1																	107	16.5109	35.8677	76.5549	97	18.4883	37.8949	93.7928	80	12.9267	29.8547	76.2335	326	21.366	44.6314	118.996	239	21.5409	43.8862	82.7767
comp48405_c0_seq1	comp48405_c0_seq1	1..1603		0	#NUM!	#NUM!	#NUM!	#NUM!	#NUM!																	0	0	0	0	0	0	0	0	0	0	0	0	0	0	0	0	0	0	0	0
comp48405_c0_seq2	comp48405_c0_seq2	1..1590		0	#NUM!	#NUM!	#NUM!	#NUM!	#NUM!																	0	0	0	0	0	0	0	0	0	0	0	0	0	0	0	0	0	0	0	0
comp48405_c0_seq3	comp48405_c0_seq3	1..1558		1.5828	-1.84434	-0.883103	0.632045	0.865633	1																	3	1.47048	3.19441	2.1464	0	0	0	0	2	1.02654	2.37084	1.90584	0	0	0	0	13	3.72185	7.5827	4.5025
comp48405_c0_seq4	comp48405_c0_seq4	1..1545		0	#NUM!	#NUM!	#NUM!	#NUM!	#NUM!																	0	0	0	0	0	0	0	0	0	0	0	0	0	0	0	0	0	0	0	0
comp48405_c0_seq5	comp48405_c0_seq5	1..1497		2.52047	55.7517	5.80094	0.034321	0.856606	1																	0	0	0	0	8	5.04094	10.3322	7.73549	0	0	0	0	0	0	0	0	0	0	0	0
comp48405_c0_seq6	comp48405_c0_seq6	1..1484		0	#NUM!	#NUM!	#NUM!	#NUM!	#NUM!																	0	0	0	0	0	0	0	0	0	0	0	0	0	0	0	0	0	0	0	0
comp48405_c0_seq7	comp48405_c0_seq7	1..1282		0	#NUM!	#NUM!	#NUM!	#NUM!	#NUM!																	0	0	0	0	0	0	0	0	0	0	0	0	0	0	0	0	0	0	0	0
comp48405_c0_seq8	comp48405_c0_seq8	1..1269		0	#NUM!	#NUM!	#NUM!	#NUM!	#NUM!																	0	0	0	0	0	0	0	0	0	0	0	0	0	0	0	0	0	0	0	0
comp48405_c0_seq9	comp48405_c0_seq9	1..1237		0	#NUM!	#NUM!	#NUM!	#NUM!	#NUM!																	0	0	0	0	0	0	0	0	0	0	0	0	0	0	0	0	0	0	0	0
comp48405_c0_seq10	comp48405_c0_seq10	1..1225		0	#NUM!	#NUM!	#NUM!	#NUM!	#NUM!																	0	0	0	0	0	0	0	0	0	0	0	0	0	0	0	0	0	0	0	0
comp48405_c0_seq11	comp48405_c0_seq11	1..1224		0	#NUM!	#NUM!	#NUM!	#NUM!	#NUM!																	0	0	0	0	0	0	0	0	0	0	0	0	0	0	0	0	0	0	0	0
comp48405_c0_seq12	comp48405_c0_seq12	1..1212		0.63009	12.9385	3.6936	0.138196	0.865633	1																	2	1.26018	2.73757	1.43093	0	0	0	0	0	0	0	0	0	0	0	0	0	0	0	0
comp48405_c0_seq13	comp48405_c0_seq13	1..1180		0.549757	-12.7836	-3.67622	0.348428	0.865633	1																	0	0	0	0	0	0	0	0	0	0	0	0	6	1.64927	3.44516	2.19011	0	0	0	0
comp48405_c0_seq14	comp48405_c0_seq14	1..1167		0	#NUM!	#NUM!	#NUM!	#NUM!	#NUM!																	0	0	0	0	0	0	0	0	0	0	0	0	0	0	0	0	0	0	0	0
comp48405_c0_seq15	comp48405_c0_seq15	1..1146		2.66534	-2.32597	-1.21783	0.479283	0.865633	1																	0	0	0	0	3	2.46933	5.06131	2.90081	0	0	0	0	20	5.66067	11.8246	7.30036	6	2.33533	4.75789	2.07808
comp49537_c0_seq1	comp49537_c0_seq1	1..1917		14.6803	1.02751	0.0391534	0.948507	0.985513	1																	28	11.1543	24.2311	20.0331	37	18.2063	37.317	35.7766	25	10.4287	24.0856	23.823	70	11.844	24.741	25.5513	79	18.3818	37.4501	27.3613
comp49537_c1_seq1	comp49537_c1_seq1	1..3249		3.22632	-144.129	-7.17122	0.0535244	0.865633	1																	0	0	0	0	0	0	0	0	16	3.93808	9.09515	15.2467	19	1.89682	3.96227	6.93534	28	3.84407	7.8317	9.69769
comp49537_c1_seq2	comp49537_c1_seq2	1..2916		2.90383	123.995	6.95414	0.00757025	0.533105	1																	16	4.19023	9.10269	11.4475	5	1.61743	3.3152	4.83468	0	0	0	0	0	0	0	0	0	0	0	0
comp48920_c0_seq1	comp48920_c0_seq1	1..994		2.92333	-47.4833	-5.56935	0.151967	0.865633	1																	0	0	0	0	0	0	0	0	0	0	0	0	20	6.52629	13.6328	7.30036	5	2.24371	4.57121	1.73173
comp48091_c0_seq1	comp48091_c0_seq1	1..847		0	#NUM!	#NUM!	#NUM!	#NUM!	#NUM!																	0	0	0	0	0	0	0	0	0	0	0	0	0	0	0	0	0	0	0	0
comp48091_c0_seq2	comp48091_c0_seq2	1..836		0	#NUM!	#NUM!	#NUM!	#NUM!	#NUM!																	0	0	0	0	0	0	0	0	0	0	0	0	0	0	0	0	0	0	0	0
comp48091_c0_seq3	comp48091_c0_seq3	1..701		0	#NUM!	#NUM!	#NUM!	#NUM!	#NUM!																	0	0	0	0	0	0	0	0	0	0	0	0	0	0	0	0	0	0	0	0
comp48091_c0_seq4	comp48091_c0_seq4	1..690		2.73416	8.8231	3.14129	0.120687	0.865633	1																	0	0	0	0	4	5.46832	11.2082	3.86774	0	0	0	0	0	0	0	0	1	0.646448	1.31704	0.346346
comp48738_c0_seq1	comp48738_c0_seq1	1..1373		4.41671	1.06683	0.0933256	0.938326	0.984894	1																	6	3.33723	7.24967	4.2928	8	5.4962	11.2654	7.73549	6	3.49458	8.07087	5.71751	16	3.77983	7.89569	5.84029	14	4.5482	9.26628	4.84885
comp49035_c0_seq1	comp49035_c0_seq1	1..2183		19.9258	-1.88778	-0.916693	0.265234	0.865633	1																	62	21.6892	47.1168	44.3589	0	0	0	0	35	12.8212	29.6111	33.3522	118	17.5328	36.6243	43.0721	144	29.4233	59.9455	49.8738
comp49035_c0_seq2	comp49035_c0_seq2	1..2156		50.2427	1.13343	0.180694	0.687338	0.881462	1																	91	32.2328	70.0213	65.1074	156	68.2525	139.895	150.842	108	40.058	92.5155	102.915	304	45.7349	95.5356	110.965	205	42.4119	86.4078	71.001
comp49769_c0_seq1	comp49769_c0_seq1	1..3016		0.690877	-2.26413	-1.17896	0.509627	0.865633	1																	0	0	0	0	2	0.625521	1.28211	1.93387	3	0.795434	1.83709	2.85876	5	0.537726	1.12326	1.82509	5	0.739471	1.50656	1.73173
comp49324_c0_seq1	comp49324_c0_seq1	1..583		1.61798	4.0745	2.02662	0.2924	0.865633	1																	0	0	0	0	2	3.23597	6.63267	1.93387	0	0	0	0	0	0	0	0	1	0.765092	1.55876	0.346346
comp49155_c0_seq1	comp49155_c0_seq1	1..1850		18.4701	-1.57279	-0.653327	0.307437	0.865633	1																	48	19.8141	43.0434	34.3424	11	5.60872	11.496	10.6363	39	16.858	38.9343	37.1638	136	23.8446	49.809	49.6425	61	14.7076	29.9644	21.1271
comp48228_c0_seq1	comp48228_c0_seq1	1..5697		0.574166	-39.325	-5.29737	0.180772	0.865633	1																	0	0	0	0	0	0	0	0	0	0	0	0	0	0	0	0	22	1.7225	3.50933	7.61962
comp48228_c0_seq2	comp48228_c0_seq2	1..5435		1.73577	-1.6362	-0.710347	0.527226	0.865633	1																	7	0.983566	2.13666	5.00826	7	1.2149	2.49015	6.76855	18	2.64842	6.11664	17.1525	25	1.49198	3.1166	9.12545	13	1.06691	2.17366	4.5025
comp48781_c0_seq1	comp48781_c0_seq1	1..556		33.3883	-1.2815	-0.35783	0.636399	0.865633	1																	16	21.9761	47.74	11.4475	17	28.8414	59.1154	16.4379	27	38.8332	89.6868	25.7288	46	26.8353	56.0562	16.7908	43	34.4966	70.2816	14.8929
comp48721_c0_seq2	comp48721_c0_seq2	1..578		0.771711	-7.38846	-2.88527	0.45018	0.865633	1																	0	0	0	0	0	0	0	0	0	0	0	0	0	0	0	0	3	2.31513	4.71673	1.03904
comp48191_c0_seq1	comp48191_c0_seq1	1..2501		0.493927	1.94803	0.962016	0.576316	0.865633	1																	2	0.610691	1.32664	1.43093	1	0.377163	0.77306	0.966936	2	0.639485	1.47692	1.90584	0	0	0	0	2	0.356696	0.726715	0.692692
comp48419_c0_seq1	comp48419_c0_seq1	1..2947		3.763	-5.42282	-2.43904	0.041627	0.865633	1																	1	0.259134	0.562934	0.715466	4	1.28033	2.62426	3.86774	9	2.44217	5.6403	8.57627	46	5.06291	10.5759	16.7908	25	3.78392	7.70917	8.65865
comp48419_c0_seq2	comp48419_c0_seq2	1..2536		0.879434	-27.5545	-4.78421	0.227424	0.865633	1																	0	0	0	0	0	0	0	0	0	0	0	0	0	0	0	0	15	2.6383	5.37514	5.19519
comp48419_c0_seq3	comp48419_c0_seq3	1..2479		0.924166	1.78842	0.838685	0.614908	0.865633	1																	6	1.84833	4.01525	4.2928	0	0	0	0	2	0.64516	1.49002	1.90584	3	0.392525	0.819946	1.09505	4	0.719724	1.46633	1.38538
comp49615_c0_seq1	comp49615_c0_seq1	1..1122		0	#NUM!	#NUM!	#NUM!	#NUM!	#NUM!																	0	0	0	0	0	0	0	0	0	0	0	0	0	0	0	0	0	0	0	0
comp49615_c0_seq2	comp49615_c0_seq2	1..806		0	#NUM!	#NUM!	#NUM!	#NUM!	#NUM!																	0	0	0	0	0	0	0	0	0	0	0	0	0	0	0	0	0	0	0	0
comp49221_c0_seq1	comp49221_c0_seq1	1..1957		1.00645	-4.07429	-2.02655	0.319721	0.865633	1																	1	0.390224	0.847709	0.715466	0	0	0	0	1	0.408624	0.943732	0.952919	2	0.331483	0.692436	0.730036	10	2.27925	4.64362	3.46346
comp49786_c0_seq1	comp49786_c0_seq1	1..5067		3.60431	1.00858	0.012322	0.986522	0.996036	1																	26	3.91857	8.51255	18.6021	17	3.16476	6.48671	16.4379	28	4.41897	10.2058	26.6817	27	1.72837	3.61038	9.85549	53	4.6656	9.50545	18.3563
comp49074_c0_seq1	comp49074_c0_seq1	1..1668		0.848278	20.3669	4.34815	0.101703	0.865633	1																	0	0	0	0	3	1.69656	3.47738	2.90081	0	0	0	0	0	0	0	0	0	0	0	0
comp49074_c0_seq2	comp49074_c0_seq2	1..1575		0.263646	1.30074	0.379331	0.8431	0.949248	1																	1	0.484869	1.05331	0.715466	0	0	0	0	1	0.507731	1.17263	0.952919	0	0	0	0	1	0.283206	0.576989	0.346346
comp49678_c0_seq1	comp49678_c0_seq1	1..1872		18.5487	1.50126	0.586178	0.322083	0.865633	1																	44	17.9495	38.9928	31.4805	38	19.1479	39.2468	36.7436	20	8.54355	19.7317	19.0584	63	10.9158	22.8021	22.9961	67	15.9644	32.525	23.2052
comp48487_c0_seq1	comp48487_c0_seq1	1..990		0	#NUM!	#NUM!	#NUM!	#NUM!	#NUM!																	0	0	0	0	0	0	0	0	0	0	0	0	0	0	0	0	0	0	0	0
comp48487_c0_seq2	comp48487_c0_seq2	1..804		3.94399	-2.24042	-1.16377	0.46732	0.865633	1																	2	1.89967	4.12678	1.43093	1	1.17324	2.40475	0.966936	5	4.97311	11.4856	4.76459	6	2.42057	5.05633	2.19011	8	4.4383	9.04236	2.77077
comp48448_c0_seq1	comp48448_c0_seq1	1..492		39.7137	-1.11533	-0.157471	0.842792	0.949248	1																	25	38.8043	84.297	17.8867	15	28.7587	58.9458	14.504	23	37.3832	86.3381	21.9171	14	9.22966	19.2798	5.11025	80	72.5283	147.765	27.7077
comp49526_c0_seq8	comp49526_c0_seq8	1..887		0.335249	-5.41038	-2.43573	0.508082	0.865633	1																	0	0	0	0	0	0	0	0	0	0	0	0	0	0	0	0	2	1.00575	2.04906	0.692692
comp48600_c0_seq1	comp48600_c0_seq1	1..1548		0.460341	-9.81175	-3.29451	0.382109	0.865633	1																	0	0	0	0	0	0	0	0	1	0.516587	1.19308	0.952919	0	0	0	0	3	0.864436	1.76116	1.03904
comp48600_c0_seq2	comp48600_c0_seq2	1..1236		1.54464	4.03635	2.01305	0.306239	0.865633	1																	5	3.08928	6.71103	3.57733	0	0	0	0	0	0	0	0	0	0	0	0	3	1.08264	2.20572	1.03904
comp49684_c0_seq1	comp49684_c0_seq1	1..2102		2.3152	1.00944	0.0135622	0.992028	0.998174	1																	7	2.54314	5.52462	5.00826	4	1.79502	3.6792	3.86774	7	2.66305	6.15042	6.67043	3	0.462926	0.967006	1.09505	18	3.81964	7.78194	6.23423
comp48659_c0_seq1	comp48659_c0_seq1	1..1844		0	#NUM!	#NUM!	#NUM!	#NUM!	#NUM!																	0	0	0	0	0	0	0	0	0	0	0	0	0	0	0	0	0	0	0	0
comp48659_c0_seq3	comp48659_c0_seq3	1..1114		20.2972	-1.3585	-0.442014	0.557018	0.865633	1																	34	23.3077	50.6327	24.3259	9	7.62079	15.6201	8.70242	11	7.89626	18.2367	10.4821	94	27.3694	57.172	34.3117	64	25.6258	52.2087	22.1662
comp48361_c0_seq1	comp48361_c0_seq1	1..2291		2.69601	1.93265	0.950578	0.522309	0.865633	1																	10	3.33334	7.24123	7.15466	5	2.05868	4.2196	4.83468	5	1.74526	4.03074	4.76459	0	0	0	0	14	2.72575	5.5533	4.84885
comp49811_c0_seq1	comp49811_c0_seq1	1..2163		30.8397	1.15843	0.212172	0.610624	0.865633	1																	87	30.7162	66.7268	62.2456	71	30.9631	63.4642	68.6524	55	20.3339	46.9619	52.4105	146	21.8937	45.7338	53.2926	174	35.8819	73.1039	60.2642
comp48308_c0_seq2	comp48308_c0_seq2	1..1141		16.3378	1.00004	5.45139e-05	0.99994	0.99994	1																	13	8.70087	18.9015	9.30106	29	23.9748	49.1404	28.0411	24	16.8205	38.8477	22.87	48	13.6451	28.5034	17.5209	44	17.2008	35.0441	15.2392
comp48344_c0_seq1	comp48344_c0_seq1	1..4481		5.60018	-1.69739	-0.763316	0.336781	0.865633	1																	25	4.26059	9.25556	17.8867	9	1.89457	3.88324	8.70242	23	4.10456	9.47966	21.9171	20	1.4477	3.0241	7.30036	113	11.2483	22.9167	39.1371
comp48273_c0_seq1	comp48273_c0_seq1	1..4194		1.66543	1.827	0.869476	0.537903	0.865633	1																	1	0.182086	0.395557	0.715466	14	3.14878	6.45396	13.5371	3	0.572015	1.32109	2.85876	17	1.31475	2.74638	6.20531	6	0.638124	1.30008	2.07808
comp48289_c0_seq1	comp48289_c0_seq1	1..3813		0	#NUM!	#NUM!	#NUM!	#NUM!	#NUM!																	0	0	0	0	0	0	0	0	0	0	0	0	0	0	0	0	0	0	0	0
comp48289_c0_seq2	comp48289_c0_seq2	1..3737		0.78749	-4.96887	-2.31292	0.272811	0.865633	1																	0	0	0	0	1	0.252418	0.517373	0.966936	1	0.213989	0.494216	0.952919	0	0	0	0	18	2.14848	4.37721	6.23423
comp48289_c0_seq3	comp48289_c0_seq3	1..1403		11.3417	-1.21785	-0.284333	0.727593	0.901072	1																	19	10.3419	22.4664	13.5939	14	9.41268	19.2929	13.5371	24	13.6794	31.5932	22.87	55	12.7153	26.5611	20.076	24	7.6302	15.5454	8.31231
comp49950_c0_seq1	comp49950_c0_seq1	1..729		35.1225	2.40752	1.26755	0.102921	0.865633	1																	30	31.4267	68.2702	21.464	30	38.8183	79.5647	29.0081	16	17.5512	40.5352	15.2467	20	8.89867	18.5884	7.30036	32	19.5796	39.8906	11.0831
comp49604_c0_seq1	comp49604_c0_seq1	1..460		0.881489	-7.61	-2.9279	0.438827	0.865633	1																	0	0	0	0	0	0	0	0	0	0	0	0	1	0.705123	1.47293	0.365018	2	1.93934	3.95112	0.692692
comp48893_c0_seq1	comp48893_c0_seq1	1..3615		15.6256	2.11333	1.07952	0.0825046	0.865633	1																	59	12.4638	27.0758	42.2125	72	18.7874	38.508	69.6194	12	2.65453	6.13074	11.435	125	11.2156	23.4284	45.6273	59	7.27991	14.8317	20.4344
comp48893_c0_seq2	comp48893_c0_seq2	1..3370		0	#NUM!	#NUM!	#NUM!	#NUM!	#NUM!																	0	0	0	0	0	0	0	0	0	0	0	0	0	0	0	0	0	0	0	0
comp48893_c0_seq4	comp48893_c0_seq4	1..3257		6.49378	-304.346	-8.24957	0.0237829	0.805122	1																	0	0	0	0	0	0	0	0	33	8.10234	18.7127	31.4463	29	2.88804	6.03283	10.5855	62	8.49095	17.299	21.4735
comp48961_c0_seq1	comp48961_c0_seq1	1..1899		11.4016	1.75896	0.814723	0.302091	0.865633	1																	32	12.8686	27.9552	22.8949	20	9.93454	20.3625	19.3387	9	3.78994	8.75301	8.57627	42	7.17376	14.9853	15.3308	30	7.04659	14.3564	10.3904
comp48961_c0_seq2	comp48961_c0_seq2	1..1244		3.3718	-2.44167	-1.28787	0.428148	0.865633	1																	4	2.45553	5.3343	2.86187	0	0	0	0	6	3.85696	8.9078	5.71751	2	0.521474	1.08931	0.730036	16	5.73696	11.6882	5.54154
comp48961_c0_seq3	comp48961_c0_seq3	1..835		0	#NUM!	#NUM!	#NUM!	#NUM!	#NUM!																	0	0	0	0	0	0	0	0	0	0	0	0	0	0	0	0	0	0	0	0
comp48961_c0_seq4	comp48961_c0_seq4	1..720		0.150165	-3.21077	-1.68292	0.652906	0.865633	1																	0	0	0	0	0	0	0	0	0	0	0	0	1	0.450495	0.94104	0.365018	0	0	0	0
comp49503_c0_seq1	comp49503_c0_seq1	1..1867		0	#NUM!	#NUM!	#NUM!	#NUM!	#NUM!																	0	0	0	0	0	0	0	0	0	0	0	0	0	0	0	0	0	0	0	0
comp49503_c0_seq2	comp49503_c0_seq2	1..1846		1.01369	-25.394	-4.66642	0.232347	0.865633	1																	0	0	0	0	0	0	0	0	2	0.866388	2.00096	1.90584	0	0	0	0	9	2.17467	4.43056	3.11712
comp49503_c0_seq5	comp49503_c0_seq5	1..852		0.1269	-3.21077	-1.68292	0.652906	0.865633	1																	0	0	0	0	0	0	0	0	0	0	0	0	1	0.3807	0.795245	0.365018	0	0	0	0
comp48851_c0_seq1	comp48851_c0_seq1	1..1150		12.401	-3.40276	-1.76671	0.13762	0.865633	1																	0	0	0	0	8	6.56198	13.4499	7.73549	14	9.73519	22.4838	13.3409	8	2.25639	4.71338	2.92014	65	25.2115	51.3645	22.5125
comp48851_c0_seq2	comp48851_c0_seq2	1..951		17.2649	223.458	7.80386	0.00261819	0.302597	1																	43	34.5297	75.0111	30.7651	0	0	0	0	0	0	0	0	0	0	0	0	0	0	0	0
comp49663_c0_seq1	comp49663_c0_seq1	1..494		0	#NUM!	#NUM!	#NUM!	#NUM!	#NUM!																	0	0	0	0	0	0	0	0	0	0	0	0	0	0	0	0	0	0	0	0
comp49663_c0_seq2	comp49663_c0_seq2	1..484		1.76338	12.9404	3.69381	0.14711	0.865633	1																	1	1.57783	3.42762	0.715466	1	1.94894	3.99467	0.966936	0	0	0	0	0	0	0	0	0	0	0	0
comp49663_c0_seq3	comp49663_c0_seq3	1..378		3.26802	5.95473	2.57404	0.161095	0.865633	1																	2	4.04058	8.7776	1.43093	1	2.49546	5.11487	0.966936	0	0	0	0	0	0	0	0	1	1.18002	2.40412	0.346346
comp49236_c0_seq1	comp49236_c0_seq1	1..1651		2.61163	-51.1192	-5.67579	0.148796	0.865633	1																	0	0	0	0	0	0	0	0	0	0	0	0	0	0	0	0	29	7.8349	15.9624	10.044
comp49236_c0_seq2	comp49236_c0_seq2	1..1514		25.1751	1.56868	0.649547	0.263324	0.865633	1																	64	32.2819	70.128	45.7898	29	18.0682	37.0338	28.0411	31	16.3738	37.816	29.5405	71	15.2109	31.7741	25.9163	54	15.9093	32.4127	18.7027
comp49236_c0_seq3	comp49236_c0_seq3	1..1422		0	#NUM!	#NUM!	#NUM!	#NUM!	#NUM!																	0	0	0	0	0	0	0	0	0	0	0	0	0	0	0	0	0	0	0	0
comp49236_c0_seq6	comp49236_c0_seq6	1..1285		2.07439	-45.8556	-5.51903	0.168825	0.865633	1																	0	0	0	0	0	0	0	0	10	6.22316	14.3726	9.52919	0	0	0	0	0	0	0	0
comp49168_c0_seq1	comp49168_c0_seq1	1..1218		17.5917	2.05146	1.03665	0.270168	0.865633	1																	24	15.0477	32.689	17.1712	26	20.1358	41.2717	25.1403	14	9.19168	21.2286	13.3409	4	1.06521	2.22512	1.46007	47	17.2121	35.067	16.2783
comp49168_c0_seq2	comp49168_c0_seq2	1..1183		11.6	1.34191	0.424288	0.648973	0.865633	1																	10	6.45536	14.0234	7.15466	21	16.7447	34.3211	20.3056	9	6.08376	14.0507	8.57627	37	10.1447	21.1913	13.5057	21	7.91803	16.1318	7.27327
comp48277_c0_seq1	comp48277_c0_seq1	1..1224		6.22775	-15.2669	-3.93234	0.0337689	0.856606	1																	0	0	0	0	1	0.770658	1.57959	0.966936	0	0	0	0	43	11.3949	23.8028	15.6958	20	7.28838	14.849	6.92692
comp48277_c0_seq2	comp48277_c0_seq2	1..992		83.0244	1.33193	0.413522	0.329372	0.865633	1																	86	66.2052	143.822	61.5301	105	99.8437	204.646	101.528	66	53.2043	122.877	62.8926	176	57.5471	120.21	64.2432	158	71.0441	144.742	54.7227
comp48277_c0_seq3	comp48277_c0_seq3	1..875		35.2101	-1.54997	-0.632244	0.457908	0.865633	1																	57	49.7476	108.07	40.7816	0	0	0	0	27	24.6757	56.9896	25.7288	129	47.8194	99.89	47.0873	65	33.1351	67.5077	22.5125
comp49263_c0_seq1	comp49263_c0_seq1	1..3083		0	#NUM!	#NUM!	#NUM!	#NUM!	#NUM!																	0	0	0	0	0	0	0	0	0	0	0	0	0	0	0	0	0	0	0	0
comp49263_c0_seq2	comp49263_c0_seq2	1..3063		0	#NUM!	#NUM!	#NUM!	#NUM!	#NUM!																	0	0	0	0	0	0	0	0	0	0	0	0	0	0	0	0	0	0	0	0
comp49263_c0_seq3	comp49263_c0_seq3	1..2796		4.27804	-170.79	-7.41608	0.047409	0.865633	1																	0	0	0	0	0	0	0	0	0	0	0	0	57	6.61242	13.8127	20.806	39	6.22171	12.6758	13.5075
comp49263_c0_seq4	comp49263_c0_seq4	1..2776		6.63446	27.162	4.76352	0.00117267	0.183054	1																	26	7.15252	15.5379	18.6021	18	6.1164	12.5366	17.4048	4	1.15227	2.66122	3.81167	0	0	0	0	0	0	0	0
comp48731_c0_seq1	comp48731_c0_seq1	1..1908		64.3382	-1.34902	-0.431908	0.35239	0.865633	1																	85	34.0209	73.9057	60.8146	133	65.7531	134.772	128.602	131	54.9044	126.804	124.832	459	78.0292	162.995	167.543	257	60.081	122.406	89.011
comp48597_c0_seq1	comp48597_c0_seq1	1..2487		32.268	1.52889	0.612485	0.164942	0.865633	1																	141	43.2961	94.0548	100.881	56	21.24	43.535	54.1484	41	13.1832	30.4472	39.0697	155	20.2152	42.2276	56.5778	160	28.6963	58.4645	55.4154
comp49916_c0_seq1	comp49916_c0_seq1	1..3112		1.94514	-1.73936	-0.798553	0.553195	0.865633	1																	8	1.96316	4.26469	5.72373	2	0.606224	1.24256	1.93387	4	1.02786	2.37389	3.81167	42	4.37756	9.14429	15.3308	3	0.429996	0.876051	1.03904
comp48399_c0_seq1	comp48399_c0_seq1	1..2729		0	#NUM!	#NUM!	#NUM!	#NUM!	#NUM!																	0	0	0	0	0	0	0	0	0	0	0	0	0	0	0	0	0	0	0	0
comp48399_c0_seq2	comp48399_c0_seq2	1..2676		0	#NUM!	#NUM!	#NUM!	#NUM!	#NUM!																	0	0	0	0	0	0	0	0	0	0	0	0	0	0	0	0	0	0	0	0
comp49390_c0_seq1	comp49390_c0_seq1	1..1345		2.0991	-1.61466	-0.691228	0.654363	0.865633	1																	2	1.13557	2.46686	1.43093	2	1.40265	2.87498	1.93387	4	2.37822	5.49259	3.81167	8	1.92926	4.03003	2.92014	6	1.98981	4.05394	2.07808
comp49952_c0_seq1	comp49952_c0_seq1	1..1892		6.37213	-1.05272	-0.0741251	0.934634	0.984345	1																	18	7.26535	15.783	12.8784	8	3.98852	8.17515	7.73549	18	7.60791	17.5708	17.1525	30	5.14307	10.7434	10.9505	27	6.36539	12.9685	9.35135
comp48517_c0_seq1	comp48517_c0_seq1	1..1048		0	#NUM!	#NUM!	#NUM!	#NUM!	#NUM!																	0	0	0	0	0	0	0	0	0	0	0	0	0	0	0	0	0	0	0	0
comp48517_c0_seq2	comp48517_c0_seq2	1..813		0.182882	-3.2107	-1.68289	0.652913	0.865633	1																	0	0	0	0	0	0	0	0	0	0	0	0	0	0	0	0	1	0.548646	1.11778	0.346346
comp48463_c0_seq1	comp48463_c0_seq1	1..729		0.815819	-1.34601	-0.42869	0.839041	0.949248	1																	1	1.04756	2.27567	0.715466	0	0	0	0	0	0	0	0	0	0	0	0	4	2.44746	4.98632	1.38538
comp48463_c1_seq1	comp48463_c1_seq1	1..2366		2.95006	-9.19011	-3.20008	0.0498759	0.865633	1																	2	0.645536	1.40234	1.43093	0	0	0	0	2	0.675973	1.56119	1.90584	50	6.85453	14.3184	18.2509	7	1.31967	2.68863	2.42442
comp48351_c0_seq1	comp48351_c0_seq1	1..1773		0.731769	-23.4272	-4.55011	0.251892	0.865633	1																	0	0	0	0	0	0	0	0	0	0	0	0	12	2.19531	4.58578	4.38022	0	0	0	0
comp48351_c0_seq2	comp48351_c0_seq2	1..1705		11.8307	-1.2594	-0.332738	0.698736	0.888136	1																	31	13.8849	30.163	22.1795	10	5.53246	11.3397	9.66936	2	0.938037	2.16643	1.90584	106	20.1653	42.1233	38.6919	55	14.3887	29.3147	19.049
comp48351_c0_seq3	comp48351_c0_seq3	1..1134		46.6035	1.7667	0.821058	0.125256	0.865633	1																	68	45.7932	99.4794	48.6517	57	47.4138	97.1826	55.1153	33	23.271	53.7453	31.4463	83	23.7404	49.5913	30.2965	78	30.6806	62.5071	27.015
comp48351_c0_seq4	comp48351_c0_seq4	1..951		34.9068	1.24318	0.314037	0.630527	0.865633	1																	61	48.984	106.411	43.6434	21	20.8296	42.6939	20.3056	10	8.40879	19.4204	9.52919	110	37.5176	78.3705	40.152	76	35.6464	72.6241	26.3223
comp49880_c0_seq1	comp49880_c0_seq1	1..552		0.482896	-3.21159	-1.68329	0.652832	0.865633	1																	0	0	0	0	0	0	0	0	1	1.44869	3.34581	0.952919	0	0	0	0	0	0	0	0
comp49880_c0_seq2	comp49880_c0_seq2	1..504		0.528886	-3.21159	-1.68329	0.652832	0.865633	1																	0	0	0	0	0	0	0	0	1	1.58666	3.66445	0.952919	0	0	0	0	0	0	0	0
comp49059_c0_seq1	comp49059_c0_seq1	1..2194		1.52536	-47.2348	-5.56178	0.145864	0.865633	1																	0	0	0	0	0	0	0	0	5	1.82242	4.20894	4.76459	9	1.33054	2.77937	3.28516	7	1.42313	2.89941	2.42442
comp49059_c0_seq2	comp49059_c0_seq2	1..2047		2.21632	64.9898	6.02214	0.0238589	0.806103	1																	2	0.746135	1.62088	1.43093	8	3.68651	7.55612	7.73549	0	0	0	0	0	0	0	0	0	0	0	0
comp48645_c0_seq1	comp48645_c0_seq1	1..1750		0.829832	-20.8145	-4.37952	0.253664	0.865633	1																	0	0	0	0	0	0	0	0	2	0.913916	2.11073	1.90584	3	0.55604	1.16151	1.09505	4	1.01954	2.07716	1.38538
comp48645_c0_seq4	comp48645_c0_seq4	1..1262		1.88654	11.5955	3.5355	0.0655413	0.865633	1																	5	3.02563	6.57277	3.57733	1	0.747452	1.53203	0.966936	0	0	0	0	1	0.257018	0.536885	0.365018	0	0	0	0
comp49416_c0_seq1	comp49416_c0_seq1	1..3863		5.30832	1.16091	0.215259	0.760884	0.918868	1																	29	5.73295	12.4541	20.7485	20	4.88369	10.01	19.3387	11	2.2771	5.25905	10.4821	55	4.61807	9.64669	20.076	50	5.77335	11.7623	17.3173
comp49416_c0_seq2	comp49416_c0_seq2	1..2575		2.38851	-1.24219	-0.312885	0.795796	0.937426	1																	10	2.9657	6.44259	7.15466	2	0.732649	1.50169	1.93387	7	2.17388	5.02066	6.67043	19	2.39331	4.99939	6.93534	15	2.59834	5.29373	5.19519
comp49484_c0_seq1	comp49484_c0_seq1	1..2119		0	#NUM!	#NUM!	#NUM!	#NUM!	#NUM!																	0	0	0	0	0	0	0	0	0	0	0	0	0	0	0	0	0	0	0	0
comp49484_c0_seq2	comp49484_c0_seq2	1..1967		0	#NUM!	#NUM!	#NUM!	#NUM!	#NUM!																	0	0	0	0	0	0	0	0	0	0	0	0	0	0	0	0	0	0	0	0
comp49484_c0_seq3	comp49484_c0_seq3	1..1925		3.81541	1.58715	0.666435	0.605199	0.865633	1																	18	7.1408	15.5124	12.8784	1	0.490018	1.00438	0.966936	5	2.07708	4.7971	4.76459	13	2.19046	4.57565	4.74523	12	2.78056	5.66498	4.15615
comp48967_c0_seq1	comp48967_c0_seq1	1..2010		3.46641	-1.93946	-0.955658	0.445285	0.865633	1																	4	1.51974	3.30142	2.86187	4	1.87718	3.84761	3.86774	9	3.58064	8.26963	8.57627	12	1.93646	4.04507	4.38022	22	4.88213	9.9466	7.61962
comp49908_c0_seq1	comp49908_c0_seq1	1..1460		3.13837	2.89212	1.53213	0.392901	0.865633	1																	12	6.27673	13.6353	8.5856	0	0	0	0	0	0	0	0	0	0	0	0	12	3.66615	7.46924	4.15615
comp49908_c0_seq3	comp49908_c0_seq3	1..1343		1.4005	-2.26302	-1.17825	0.5392	0.865633	1																	0	0	0	0	2	1.40474	2.87926	1.93387	3	1.78632	4.12558	2.85876	10	2.41516	5.04504	3.65018	0	0	0	0
comp48709_c0_seq1	comp48709_c0_seq1	1..1144		7.971	1.58054	0.66042	0.560809	0.865633	1																	14	9.3456	20.302	10.0165	8	6.5964	13.5204	7.73549	9	6.29116	14.5297	8.57627	17	4.81998	10.0685	6.20531	12	4.67883	9.53242	4.15615
comp49712_c0_seq1	comp49712_c0_seq1	1..2476		0	#NUM!	#NUM!	#NUM!	#NUM!	#NUM!																	0	0	0	0	0	0	0	0	0	0	0	0	0	0	0	0	0	0	0	0
comp49712_c0_seq2	comp49712_c0_seq2	1..2293		1.83612	-1.01474	-0.0211047	0.988474	0.996668	1																	2	0.666087	1.44698	1.43093	7	2.87963	5.90229	6.76855	9	3.13872	7.249	8.57627	3	0.424365	0.886457	1.09505	10	1.94526	3.96318	3.46346
comp48876_c0_seq1	comp48876_c0_seq1	1..2462		2.01805	-4.29579	-2.10292	0.183533	0.865633	1																	3	0.930547	2.02149	2.1464	0	0	0	0	5	1.62404	3.75078	4.76459	24	3.16188	6.60486	8.76043	7	1.26821	2.58379	2.42442
comp49330_c0_seq1	comp49330_c0_seq1	1..676		1.69453	1.97575	0.9824	0.617855	0.865633	1																	3	3.38906	7.36227	2.1464	0	0	0	0	0	0	0	0	0	0	0	0	4	2.63934	5.37726	1.38538
comp48395_c0_seq1	comp48395_c0_seq1	1..480		0.555331	-3.21159	-1.68329	0.652832	0.865633	1																	0	0	0	0	0	0	0	0	1	1.66599	3.84768	0.952919	0	0	0	0	0	0	0	0
comp48090_c0_seq1	comp48090_c0_seq1	1..1033		112.733	1.24911	0.320896	0.509833	0.865633	1																	95	70.2309	152.567	67.9693	170	155.236	318.182	164.379	115	89.025	205.607	109.586	331	103.932	217.104	120.821	140	60.4519	123.162	48.4885
comp48864_c0_seq1	comp48864_c0_seq1	1..1003		0	#NUM!	#NUM!	#NUM!	#NUM!	#NUM!																	0	0	0	0	0	0	0	0	0	0	0	0	0	0	0	0	0	0	0	0
comp49299_c0_seq1	comp49299_c0_seq1	1..2021		9.33483	1.998	0.998554	0.50346	0.865633	1																	0	0	0	0	40	18.6697	38.2666	38.6774	0	0	0	0	0	0	0	0	83	18.3187	37.3215	28.7467
comp49299_c0_seq2	comp49299_c0_seq2	1..1986		14.3321	-2.16727	-1.11588	0.242433	0.865633	1																	39	14.9965	32.5779	27.9032	0	0	0	0	65	26.1727	60.4469	61.9397	37	6.0429	12.623	13.5057	48	10.7806	21.9639	16.6246
comp48206_c0_seq1	comp48206_c0_seq1	1..2463		2.17789	-1.80475	-0.851799	0.53127	0.865633	1																	7	2.17039	4.71488	5.00826	1	0.382982	0.784987	0.966936	4	1.2987	2.99941	3.81167	26	3.42398	7.15236	9.49047	10	1.811	3.68964	3.46346
comp49352_c0_seq1	comp49352_c0_seq1	1..1201		3.06689	2.32141	1.215	0.474777	0.865633	1																	1	0.635861	1.38132	0.715466	7	5.49791	11.2689	6.76855	4	2.66337	6.15116	3.81167	0	0	0	0	4	1.48559	3.02667	1.38538
comp49158_c0_seq1	comp49158_c0_seq1	1..4506		2.48479	-1.83816	-0.878262	0.388443	0.865633	1																	8	1.35583	2.94535	5.72373	6	1.25604	2.57446	5.80161	13	2.3071	5.32834	12.3879	22	1.58363	3.30805	8.0304	36	3.56364	7.26038	12.4685
comp49394_c0_seq1	comp49394_c0_seq1	1..1138		2.07224	11.1219	3.47533	0.0975246	0.865633	1																	0	0	0	0	5	4.14449	8.49482	4.83468	0	0	0	0	1	0.285023	0.595385	0.365018	0	0	0	0
comp49394_c0_seq3	comp49394_c0_seq3	1..869		10.8295	25.836	4.69131	0.00676805	0.497824	1																	16	14.0606	30.5448	11.4475	7	7.59838	15.5742	6.76855	2	1.84045	4.2506	1.90584	0	0	0	0	0	0	0	0
comp49062_c0_seq1	comp49062_c0_seq1	1..6229		3.16865	-1.09463	-0.130443	0.851987	0.951171	1																	31	3.80057	8.25621	22.1795	12	1.81721	3.72469	11.6032	24	3.08111	7.11595	22.87	56	2.91603	6.0913	20.441	49	3.50881	7.14868	16.971
comp49062_c0_seq3	comp49062_c0_seq3	1..3233		3.5082	1.3171	0.397366	0.702864	0.88997	1																	5	1.18105	2.56568	3.57733	20	5.83535	11.9605	19.3387	7	1.73144	3.99882	6.67043	22	2.20719	4.6106	8.0304	29	4.00106	8.15155	10.044
comp49062_c0_seq4	comp49062_c0_seq4	1..2161		4.9576	4.77617	2.25586	0.0867779	0.865633	1																	12	4.24064	9.21221	8.5856	13	5.67455	11.631	12.5702	5	1.85025	4.27322	4.76459	4	0.600382	1.25414	1.46007	5	1.03204	2.10263	1.73173
comp49574_c0_seq1	comp49574_c0_seq1	1..2133		0.579143	1.1708	0.227489	0.900779	0.970888	1																	2	0.716051	1.55552	1.43093	1	0.442234	0.906433	0.966936	1	0.374907	0.865862	0.952919	0	0	0	0	6	1.25471	2.55628	2.07808
comp49097_c0_seq1	comp49097_c0_seq1	1..5392		3.06997	1.20864	0.273379	0.747093	0.910905	1																	31	4.39053	9.53782	22.1795	10	1.74942	3.58572	9.66936	9	1.33477	3.08271	8.57627	51	3.06791	6.40856	18.6159	34	2.81262	5.73029	11.7758
comp49097_c0_seq3	comp49097_c0_seq3	1..2612		0.139709	-7.61017	-2.92793	0.439549	0.865633	1																	0	0	0	0	0	0	0	0	0	0	0	0	2	0.248359	0.518797	0.730036	1	0.170769	0.347916	0.346346
comp49097_c0_seq4	comp49097_c0_seq4	1..2270		2.12724	1.12922	0.175331	0.902259	0.971515	1																	4	1.34567	2.92329	2.86187	7	2.90881	5.96209	6.76855	11	3.87508	8.94966	10.4821	5	0.714442	1.4924	1.82509	5	0.982486	2.00167	1.73173
comp49097_c0_seq5	comp49097_c0_seq5	1..2229		0	#NUM!	#NUM!	#NUM!	#NUM!	#NUM!																	0	0	0	0	0	0	0	0	0	0	0	0	0	0	0	0	0	0	0	0
comp49097_c0_seq7	comp49097_c0_seq7	1..1512		2.98222	-1.47782	-0.563468	0.692479	0.88406	1																	6	3.03043	6.5832	4.2928	1	0.623866	1.27872	0.966936	5	2.64443	6.10742	4.76459	6	1.28713	2.68869	2.19011	17	5.0151	10.2175	5.88788
comp49097_c0_seq8	comp49097_c0_seq8	1..312		1.51167	2.19282	1.13279	0.555534	0.865633	1																	0	0	0	0	1	3.02335	6.19687	0.966936	0	0	0	0	0	0	0	0	1	1.42964	2.91268	0.346346
comp49021_c0_seq1	comp49021_c0_seq1	1..2807		5.88104	1.90493	0.929737	0.320415	0.865633	1																	21	5.71323	12.4112	15.0248	18	6.04885	12.3981	17.4048	15	4.2733	9.86935	14.2938	8	0.924422	1.93103	2.92014	28	4.44936	9.06491	9.69769
comp48670_c0_seq1	comp48670_c0_seq1	1..1962		6.75392	1.40156	0.487037	0.609455	0.865633	1																	10	3.8923	8.45548	7.15466	20	9.61555	19.7087	19.3387	5	2.03791	4.70664	4.76459	27	4.46362	9.32406	9.85549	32	7.27501	14.8217	11.0831
comp49948_c0_seq1	comp49948_c0_seq1	1..1090		0.991916	-19.8827	-4.31344	0.280496	0.865633	1																	0	0	0	0	0	0	0	0	0	0	0	0	10	2.97575	6.21604	3.65018	0	0	0	0
comp49948_c0_seq2	comp49948_c0_seq2	1..1040		0.415842	-9.19476	-3.20081	0.410346	0.865633	1																	0	0	0	0	0	0	0	0	0	0	0	0	4	1.24753	2.60596	1.46007	0	0	0	0
comp49275_c0_seq1	comp49275_c0_seq1	1..6104		1.17763	-1.13917	-0.187978	0.883298	0.963755	1																	9	1.12599	2.44605	6.4392	6	0.927213	1.90048	5.80161	15	1.96513	4.53854	14.2938	2	0.106277	0.222002	0.730036	20	1.4615	2.97758	6.92692
comp48383_c0_seq1	comp48383_c0_seq1	1..2652		7.02092	1.60271	0.680518	0.417219	0.865633	1																	29	8.35083	18.141	20.7485	16	5.69101	11.6647	15.471	6	1.80922	4.17847	5.71751	30	3.66919	7.66458	10.9505	41	6.89593	14.0494	14.2002
comp48859_c0_seq1	comp48859_c0_seq1	1..3271		3.04444	-1.04446	-0.0627508	0.949815	0.985513	1																	12	2.8016	6.08609	8.5856	10	2.88378	5.9108	9.66936	8	1.9558	4.51699	7.62335	16	1.58658	3.31421	5.84029	41	5.59095	11.3907	14.2002
comp49058_c0_seq1	comp49058_c0_seq1	1..1840		12.5094	1.03709	0.0525374	0.940527	0.985478	1																	39	16.1865	35.1629	27.9032	16	8.20248	16.8124	15.471	11	4.78067	11.0412	10.4821	40	7.05123	14.7293	14.6007	106	25.6963	52.3523	36.7127
comp49058_c0_seq2	comp49058_c0_seq2	1..1270		0	#NUM!	#NUM!	#NUM!	#NUM!	#NUM!																	0	0	0	0	0	0	0	0	0	0	0	0	0	0	0	0	0	0	0	0
comp48826_c0_seq1	comp48826_c0_seq1	1..395		4.20498	-1.85669	-0.892733	0.651689	0.865633	1																	2	3.86668	8.39983	1.43093	0	0	0	0	4	8.09799	18.7026	3.81167	0	0	0	0	4	4.51695	9.2026	1.38538
comp48304_c0_seq1	comp48304_c0_seq1	1..1056		0.281596	-5.41038	-2.43573	0.508095	0.865633	1																	0	0	0	0	0	0	0	0	0	0	0	0	0	0	0	0	2	0.844789	1.72113	0.692692
comp49431_c0_seq1	comp49431_c0_seq1	1..1518		6.19951	5.20842	2.38085	0.0986371	0.865633	1																	16	8.04921	17.4858	11.4475	7	4.3498	8.91565	6.76855	3	1.58039	3.64997	2.85876	0	0	0	0	8	2.35072	4.78923	2.77077
comp48102_c0_seq1	comp48102_c0_seq1	1..1881		2.29261	-1.2323	-0.301349	0.83685	0.94916	1																	6	2.43595	5.29176	4.2928	2	1.00296	2.05574	1.93387	7	2.97594	6.87304	6.67043	2	0.344877	0.720413	0.730036	15	3.55701	7.24687	5.19519
comp49014_c0_seq1	comp49014_c0_seq1	1..873		0.681251	-9.09285	-3.18473	0.410302	0.865633	1																	0	0	0	0	0	0	0	0	0	0	0	0	0	0	0	0	4	2.04375	4.16384	1.38538
comp48511_c0_seq1	comp48511_c0_seq1	1..1454		144.119	1.05777	0.0810223	0.86287	0.95603	1																	156	81.9342	177.991	111.613	318	206.303	422.853	307.486	209	114.947	265.474	199.16	645	143.886	300.563	235.437	457	140.196	285.627	158.28
comp49486_c0_seq3	comp49486_c0_seq3	1..859		3.72375	-55.2452	-5.78778	0.14966	0.865633	1																	0	0	0	0	0	0	0	0	12	11.1713	25.8005	11.435	0	0	0	0	0	0	0	0
comp49486_c0_seq4	comp49486_c0_seq4	1..852		0.17451	-3.2107	-1.68289	0.652913	0.865633	1																	0	0	0	0	0	0	0	0	0	0	0	0	0	0	0	0	1	0.523531	1.06662	0.346346
comp49486_c0_seq5	comp49486_c0_seq5	1..845		0.946362	-1.61287	-0.689633	0.74318	0.908974	1																	0	0	0	0	1	1.11631	2.28807	0.966936	3	2.83909	6.55699	2.85876	0	0	0	0	0	0	0	0
comp49486_c0_seq6	comp49486_c0_seq6	1..838		0.45565	6.96428	2.79997	0.265449	0.865633	1																	1	0.911299	1.97967	0.715466	0	0	0	0	0	0	0	0	0	0	0	0	0	0	0	0
comp49485_c0_seq1	comp49485_c0_seq1	1..4831		2.95458	-164.327	-7.36043	0.0544642	0.865633	1																	0	0	0	0	0	0	0	0	0	0	0	0	0	0	0	0	96	8.86373	18.0585	33.2492
comp49485_c0_seq2	comp49485_c0_seq2	1..4741		6.48074	1.23941	0.309649	0.65025	0.865633	1																	36	5.79879	12.5971	25.7568	36	7.16268	14.6811	34.8097	34	5.73486	13.2449	32.3992	86	5.88371	12.2905	31.3915	30	2.8225	5.75041	10.3904
comp49933_c0_seq1	comp49933_c0_seq1	1..2178		38.011	1.18537	0.245333	0.563729	0.865633	1																	118	41.3742	89.8797	84.425	80	34.6477	71.0164	77.3549	59	21.6625	50.0304	56.2222	156	23.2321	48.5297	56.9428	257	52.6329	107.232	89.011
comp49410_c0_seq1	comp49410_c0_seq1	1..924		11.9351	1.39452	0.479773	0.629814	0.865633	1																	19	15.7031	34.1129	13.5939	8	8.16697	16.7396	7.73549	8	6.9236	15.9903	7.62335	19	6.66967	13.9323	6.93534	26	12.5512	25.5711	9.005
comp49857_c0_seq1	comp49857_c0_seq1	1..522		0	#NUM!	#NUM!	#NUM!	#NUM!	#NUM!																	0	0	0	0	0	0	0	0	0	0	0	0	0	0	0	0	0	0	0	0
comp49857_c0_seq2	comp49857_c0_seq2	1..502		0.939527	2.19282	1.13279	0.555755	0.865633	1																	0	0	0	0	1	1.87905	3.85144	0.966936	0	0	0	0	0	0	0	0	1	0.888543	1.81027	0.346346
comp48912_c0_seq1	comp48912_c0_seq1	1..1041		5.04566	-1.41824	-0.504102	0.713814	0.894184	1																	2	1.46718	3.18725	1.43093	6	5.4368	11.1436	5.80161	5	3.8409	8.87072	4.76459	6	1.86949	3.90518	2.19011	22	9.42658	19.2052	7.61962
comp48644_c0_seq1	comp48644_c0_seq1	1..1766		2.84884	2.48088	1.31085	0.350733	0.865633	1																	7	3.027	6.57574	5.00826	5	2.67068	5.47402	4.83468	3	1.35845	3.1374	2.85876	2	0.367335	0.767326	0.730036	8	2.02061	4.11668	2.77077
comp48443_c0_seq1	comp48443_c0_seq1	1..2753		10.9058	-1.21949	-0.286278	0.651287	0.865633	1																	38	10.541	22.8989	27.1877	23	7.8807	16.1528	22.2395	13	3.77617	8.72121	12.3879	126	14.8452	31.0102	45.9923	87	14.096	28.7184	30.1321
comp48744_c0_seq1	comp48744_c0_seq1	1..651		14.8699	6.7088	2.74606	0.0704431	0.865633	1																	13	15.2499	33.1284	9.30106	10	14.4898	29.6993	9.66936	5	6.14191	14.185	4.76459	0	0	0	0	2	1.37035	2.79188	0.692692
comp48744_c0_seq2	comp48744_c0_seq2	1..574		0	#NUM!	#NUM!	#NUM!	#NUM!	#NUM!																	0	0	0	0	0	0	0	0	0	0	0	0	0	0	0	0	0	0	0	0
comp49583_c0_seq1	comp49583_c0_seq1	1..1624		1.28306	-1.54946	-0.631761	0.707577	0.891951	1																	3	1.41072	3.06459	2.1464	0	0	0	0	3	1.47723	3.41173	2.85876	5	0.998635	2.08605	1.82509	5	1.3733	2.7979	1.73173
comp49583_c0_seq2	comp49583_c0_seq2	1..881		0	#NUM!	#NUM!	#NUM!	#NUM!	#NUM!																	0	0	0	0	0	0	0	0	0	0	0	0	0	0	0	0	0	0	0	0
comp49691_c0_seq1	comp49691_c0_seq1	1..353		8.89956	-1.17094	-0.227664	0.886619	0.965402	1																	8	17.3069	37.597	5.72373	0	0	0	0	2	4.53074	10.4639	1.90584	20	18.3771	38.388	7.30036	3	3.79078	7.72315	1.03904
comp49691_c3_seq1	comp49691_c3_seq1	1..961		2.78131	2.91079	1.54141	0.399049	0.865633	1																	7	5.56262	12.084	5.00826	0	0	0	0	2	1.66426	3.84367	1.90584	0	0	0	0	3	1.39245	2.83691	1.03904
comp48830_c0_seq1	comp48830_c0_seq1	1..1543		5.28382	1.15777	0.211355	0.849663	0.950638	1																	9	4.45432	9.67641	6.4392	10	6.11332	12.5303	9.66936	7	3.62783	8.37861	6.67043	18	3.78381	7.904	6.57032	20	5.78158	11.7791	6.92692
comp48830_c0_seq3	comp48830_c0_seq3	1..1401		4.40868	-1.14042	-0.189564	0.88144	0.962748	1																	10	5.45088	11.8413	7.15466	5	3.36647	6.90015	4.83468	5	2.85395	6.59131	4.76459	40	9.26072	19.3447	14.6007	3	0.955137	1.94595	1.03904
comp49963_c0_seq1	comp49963_c0_seq1	1..2686		10.5938	-1.92892	-0.947796	0.166835	0.865633	1																	30	8.52944	18.529	21.464	8	2.80949	5.75852	7.73549	24	7.14528	16.5023	22.87	105	12.6796	26.4865	38.3269	72	11.9566	24.3598	24.9369
comp48594_c0_seq1	comp48594_c0_seq1	1..1629		0.182545	-5.41038	-2.43573	0.508108	0.865633	1																	0	0	0	0	0	0	0	0	0	0	0	0	0	0	0	0	2	0.547635	1.11572	0.692692
comp49106_c0_seq1	comp49106_c0_seq1	1..337		0.320827	-3.21077	-1.68292	0.652906	0.865633	1																	0	0	0	0	0	0	0	0	0	0	0	0	1	0.962482	2.01053	0.365018	0	0	0	0
comp49106_c1_seq1	comp49106_c1_seq1	1..1139		0	#NUM!	#NUM!	#NUM!	#NUM!	#NUM!																	0	0	0	0	0	0	0	0	0	0	0	0	0	0	0	0	0	0	0	0
comp49106_c1_seq2	comp49106_c1_seq2	1..1088		3.46796	8.23122	3.04111	0.117805	0.865633	1																	0	0	0	0	8	6.93592	14.2163	7.73549	0	0	0	0	0	0	0	0	3	1.22991	2.50576	1.03904
comp48100_c0_seq1	comp48100_c0_seq1	1..820		3.90164	-7.9146	-2.98452	0.139001	0.865633	1																	1	0.931304	2.02313	0.715466	0	0	0	0	1	0.975215	2.2523	0.952919	23	9.09781	19.0044	8.39541	3	1.63189	3.32472	1.03904
comp48148_c0_seq1	comp48148_c0_seq1	1..1092		4.0513	-1.96514	-0.97463	0.506639	0.865633	1																	4	2.79732	6.0768	2.86187	2	1.72763	3.54107	1.93387	6	4.39383	10.1477	5.71751	22	6.53466	13.6502	8.0304	3	1.22541	2.49659	1.03904
comp49676_c0_seq1	comp49676_c0_seq1	1..3364		0.647621	1.90147	0.927112	0.567166	0.865633	1																	2	0.454024	0.986306	1.43093	3	0.841217	1.72422	2.90081	1	0.237716	0.549014	0.952919	1	0.0964199	0.201412	0.365018	5	0.662974	1.35071	1.73173
comp49676_c0_seq3	comp49676_c0_seq3	1..2116		0.849131	3.30592	1.72505	0.314852	0.865633	1																	1	0.360902	0.78401	0.715466	3	1.33736	2.74115	2.90081	1	0.377919	0.872819	0.952919	0	0	0	0	2	0.421596	0.858939	0.692692
comp49640_c0_seq1	comp49640_c0_seq1	1..1248		1.14493	-3.48545	-1.80134	0.373725	0.865633	1																	0	0	0	0	1	0.755837	1.54922	0.966936	1	0.640766	1.47988	0.952919	8	2.07921	4.34326	2.92014	2	0.714822	1.45634	0.692692
comp49640_c1_seq1	comp49640_c1_seq1	1..429		3.56023	1.77042	0.824092	0.651404	0.865633	1																	4	7.12046	15.4682	2.86187	0	0	0	0	0	0	0	0	2	1.51215	3.15874	0.730036	4	4.15896	8.47326	1.38538
comp49646_c0_seq1	comp49646_c0_seq1	1..1345		1.98724	2.75957	1.46445	0.440108	0.865633	1																	7	3.97449	8.63402	5.00826	0	0	0	0	0	0	0	0	0	0	0	0	7	2.32144	4.72959	2.42442
comp49646_c0_seq3	comp49646_c0_seq3	1..1169		6.06848	-2.32145	-1.21503	0.378044	0.865633	1																	0	0	0	0	7	5.64841	11.5774	6.76855	4	2.73627	6.31954	3.81167	42	11.6535	24.3431	15.3308	10	3.81564	7.7738	3.46346
comp49646_c0_seq4	comp49646_c0_seq4	1..863		0	#NUM!	#NUM!	#NUM!	#NUM!	#NUM!																	0	0	0	0	0	0	0	0	0	0	0	0	0	0	0	0	0	0	0	0
comp48825_c0_seq1	comp48825_c0_seq1	1..3795		0.313429	-15.8194	-3.98362	0.312457	0.865633	1																	0	0	0	0	0	0	0	0	0	0	0	0	0	0	0	0	8	0.940287	1.91569	2.77077
comp48825_c0_seq2	comp48825_c0_seq2	1..3198		15.7388	1.01175	0.0168542	0.970773	0.991126	1																	54	12.895	28.0126	38.6352	63	18.5825	38.0881	60.9169	51	12.7528	29.4531	48.5989	126	12.7795	26.6952	45.9923	141	19.6663	40.0672	48.8348
comp48623_c0_seq1	comp48623_c0_seq1	1..1247		0.306202	6.96428	2.79997	0.265449	0.865633	1																	1	0.612405	1.33037	0.715466	0	0	0	0	0	0	0	0	0	0	0	0	0	0	0	0
comp48623_c0_seq2	comp48623_c0_seq2	1..917		0.648562	-9.09285	-3.18473	0.41029	0.865633	1																	0	0	0	0	0	0	0	0	0	0	0	0	0	0	0	0	4	1.94569	3.96404	1.38538
comp48515_c0_seq1	comp48515_c0_seq1	1..694		1.0712	-1.48487	-0.57034	0.796265	0.937426	1																	0	0	0	0	1	1.3592	2.78591	0.966936	0	0	0	0	0	0	0	0	5	3.21361	6.54724	1.73173
comp48707_c0_seq1	comp48707_c0_seq1	1..1971		0	#NUM!	#NUM!	#NUM!	#NUM!	#NUM!																	0	0	0	0	0	0	0	0	0	0	0	0	0	0	0	0	0	0	0	0
comp49435_c0_seq1	comp49435_c0_seq1	1..454		6.52469	-1.04018	-0.0568275	0.967569	0.990547	1																	5	8.41045	18.2705	3.57733	2	4.15544	8.51728	1.93387	3	5.2842	12.2041	2.85876	9	6.42998	13.4316	3.28516	8	7.85989	16.0133	2.77077
comp48779_c0_seq1	comp48779_c0_seq1	1..2590		0.332545	-1.72048	-0.782808	0.712651	0.893772	1																	1	0.294853	0.640527	0.715466	0	0	0	0	1	0.308755	0.713083	0.952919	0	0	0	0	4	0.688879	1.40349	1.38538
comp49544_c0_seq1	comp49544_c0_seq1	1..1420		39.4289	-1.10786	-0.147775	0.765708	0.921546	1																	75	40.3346	87.6214	53.66	52	34.5428	70.8014	50.2807	34	19.1472	44.2212	32.3992	258	58.9324	123.104	94.1746	128	40.2072	81.9161	44.3323
comp48631_c0_seq1	comp48631_c0_seq1	1..1553		3.35523	2.74452	1.45655	0.318646	0.865633	1																	5	2.45869	5.34117	3.57733	7	4.25177	8.71472	6.76855	1	0.514924	1.18924	0.952919	2	0.417716	0.872568	0.730036	9	2.58496	5.26646	3.11712
comp49992_c0_seq1	comp49992_c0_seq1	1..3494		26.7476	-1.05157	-0.0725397	0.86925	0.958782	1																	120	26.2279	56.9765	85.856	101	27.2673	55.8888	97.6605	113	25.8625	59.7304	107.68	348	32.3057	67.4834	127.026	160	20.4258	41.6145	55.4154
comp49577_c0_seq1	comp49577_c0_seq1	1..1577		6.0528	1.51595	0.600218	0.605868	0.865633	1																	4	1.93702	4.2079	2.86187	17	10.1686	20.8422	16.4379	3	1.52126	3.51341	2.85876	16	3.29087	6.8743	5.84029	26	7.35401	14.9827	9.005
comp49224_c0_seq1	comp49224_c0_seq1	1..1443		2.3815	1.03542	0.0502222	0.973606	0.991856	1																	9	4.76301	10.347	6.4392	0	0	0	0	4	2.2167	5.11957	3.81167	12	2.69735	5.6345	4.38022	6	1.85467	3.77862	2.07808
comp49998_c0_seq1	comp49998_c0_seq1	1..776		1.89853	-1.31765	-0.397963	0.826761	0.948217	1																	0	0	0	0	3	3.64672	7.47457	2.90081	0	0	0	0	4	1.67194	3.49252	1.46007	7	4.02364	8.19755	2.42442
comp49226_c0_seq1	comp49226_c0_seq1	1..1142		0	#NUM!	#NUM!	#NUM!	#NUM!	#NUM!																	0	0	0	0	0	0	0	0	0	0	0	0	0	0	0	0	0	0	0	0
comp49226_c0_seq2	comp49226_c0_seq2	1..1120		0	#NUM!	#NUM!	#NUM!	#NUM!	#NUM!																	0	0	0	0	0	0	0	0	0	0	0	0	0	0	0	0	0	0	0	0
comp49226_c0_seq3	comp49226_c0_seq3	1..1093		0.515942	-7.61193	-2.92826	0.431483	0.865633	1																	0	0	0	0	0	0	0	0	1	0.731634	1.68974	0.952919	0	0	0	0	2	0.816192	1.66287	0.692692
comp48984_c0_seq1	comp48984_c0_seq1	1..1234		3.45817	2.94939	1.56041	0.306121	0.865633	1																	5	3.09428	6.7219	3.57733	5	3.82206	7.83396	4.83468	3	1.94411	4.48999	2.85876	2	0.525699	1.09813	0.730036	4	1.44586	2.94573	1.38538
comp48984_c0_seq3	comp48984_c0_seq3	1..962		2.45136	9.04872	3.17771	0.113162	0.865633	1																	0	0	0	0	5	4.90273	10.049	4.83468	1	0.831264	1.91984	0.952919	0	0	0	0	0	0	0	0
comp48984_c0_seq4	comp48984_c0_seq4	1..584		2.49292	-25.9841	-4.69956	0.231709	0.865633	1																	0	0	0	0	0	0	0	0	1	1.36931	3.16247	0.952919	11	6.10946	12.762	4.0152	0	0	0	0
comp48984_c0_seq5	comp48984_c0_seq5	1..582		1.93789	-14.9665	-3.90367	0.317077	0.865633	1																	0	0	0	0	0	0	0	0	2	2.74803	6.34668	1.90584	0	0	0	0	4	3.06563	6.24575	1.38538
comp48984_c0_seq6	comp48984_c0_seq6	1..507		1.4663	-10.7843	-3.43086	0.377622	0.865633	1																	0	0	0	0	0	0	0	0	0	0	0	0	0	0	0	0	5	4.3989	8.9621	1.73173
comp48984_c0_seq7	comp48984_c0_seq7	1..449		0.963197	-9.19476	-3.20081	0.410333	0.865633	1																	0	0	0	0	0	0	0	0	0	0	0	0	4	2.88959	6.03607	1.46007	0	0	0	0
comp48251_c0_seq1	comp48251_c0_seq1	1..2888		15.5228	1.32583	0.4069	0.462091	0.865633	1																	47	12.4281	26.9984	33.6269	57	18.6175	38.1596	55.1153	31	8.58378	19.8246	29.5405	79	8.87263	18.5341	28.8364	112	17.2983	35.2427	38.7908
comp48013_c0_seq1	comp48013_c0_seq1	1..879		6.05584	1.47813	0.563774	0.671189	0.873064	1																	9	7.81914	16.986	6.4392	4	4.29254	8.79828	3.86774	2	1.81951	4.20224	1.90584	8	2.95205	6.16654	2.92014	14	7.1043	14.4739	4.84885
comp48712_c0_seq1	comp48712_c0_seq1	1..961		1.72837	-23.4964	-4.55436	0.244934	0.865633	1																	0	0	0	0	0	0	0	0	4	3.32852	7.68734	3.81167	0	0	0	0	4	1.8566	3.78255	1.38538
comp48838_c0_seq1	comp48838_c0_seq1	1..5237		2.40192	-4.24222	-2.08482	0.059324	0.865633	1																	6	0.874931	1.90067	4.2928	1	0.180119	0.369185	0.966936	12	1.83237	4.23193	11.435	29	1.79613	3.75194	10.5855	42	3.57725	7.2881	14.5465
comp48066_c0_seq1	comp48066_c0_seq1	1..684		5.07067	-6.7096	-2.74623	0.15899	0.865633	1																	1	1.11648	2.42539	0.715466	0	0	0	0	5	5.84559	13.5006	4.76459	6	2.84523	5.94341	2.19011	10	6.52118	13.2859	3.46346
comp48253_c0_seq1	comp48253_c0_seq1	1..2797		3.46261	-2.17879	-1.12353	0.32819	0.865633	1																	5	1.36516	2.96562	3.57733	5	1.68624	3.45624	4.83468	16	4.57448	10.5649	15.2467	13	1.50756	3.14914	4.74523	27	4.3058	8.77241	9.35135
comp49327_c0_seq1	comp49327_c0_seq1	1..2211		1.84883	1.74827	0.805925	0.575397	0.865633	1																	7	2.41777	5.25227	5.00826	3	1.2799	2.62337	2.90081	5	1.8084	4.17658	4.76459	2	0.293403	0.612889	0.730036	8	1.61393	3.28813	2.77077
comp49327_c0_seq2	comp49327_c0_seq2	1..2047		3.21495	1.77189	0.825286	0.551123	0.865633	1																	16	5.96908	12.967	11.4475	1	0.460813	0.944515	0.966936	4	1.56263	3.60896	3.81167	5	0.792273	1.65498	1.82509	15	3.26856	6.65919	5.19519
comp49332_c0_seq1	comp49332_c0_seq1	1..683		12.0953	-1.1771	-0.235242	0.828852	0.948523	1																	8	8.94488	19.4315	5.72373	9	12.4298	25.477	8.70242	10	11.7083	27.0408	9.52919	27	12.8223	26.7845	9.85549	18	11.7553	23.9497	6.23423
comp49174_c0_seq1	comp49174_c0_seq1	1..2239		4.30344	-1.5316	-0.615043	0.602975	0.865633	1																	1	0.341076	0.740941	0.715466	12	5.05557	10.3622	11.6032	4	1.42863	3.29948	3.81167	27	3.9114	8.17053	9.85549	38	7.57028	15.4233	13.1612
comp48160_c0_seq1	comp48160_c0_seq1	1..2141		0.790179	-3.34456	-1.74182	0.417644	0.865633	1																	1	0.356688	0.774856	0.715466	0	0	0	0	3	1.12052	2.58788	2.85876	0	0	0	0	6	1.25002	2.54673	2.07808
comp48342_c0_seq1	comp48342_c0_seq1	1..1011		1.47065	-1.10179	-0.139848	0.94337	0.985513	1																	3	2.26608	4.92275	2.1464	0	0	0	0	0	0	0	0	0	0	0	0	10	4.41196	8.9887	3.46346
comp48342_c0_seq2	comp48342_c0_seq2	1..964		12.2314	2.96879	1.56988	0.31273	0.865633	1																	0	0	0	0	25	24.4628	50.1406	24.1734	5	4.1477	9.57928	4.76459	20	6.72939	14.057	7.30036	0	0	0	0
comp49872_c0_seq1	comp49872_c0_seq1	1..1540		1.25897	-27.3843	-4.77528	0.213932	0.865633	1																	0	0	0	0	0	0	0	0	2	1.03854	2.39855	1.90584	2	0.421242	0.879933	0.730036	8	2.31714	4.72082	2.77077
comp49872_c0_seq2	comp49872_c0_seq2	1..1432		3.37209	66.7418	6.06052	0.0207473	0.775933	1																	4	2.13315	4.63398	2.86187	7	4.61103	9.45109	6.76855	0	0	0	0	0	0	0	0	0	0	0	0
comp49072_c0_seq1	comp49072_c0_seq1	1..555		1.4057	-12.0119	-3.58639	0.342474	0.865633	1																	0	0	0	0	0	0	0	0	1	1.44086	3.32772	0.952919	2	1.16885	2.44162	0.730036	2	1.60738	3.2748	0.692692
comp48354_c0_seq1	comp48354_c0_seq1	1..2404		0.45634	-14.8384	-3.89126	0.313224	0.865633	1																	0	0	0	0	0	0	0	0	3	0.997932	2.30476	2.85876	0	0	0	0	2	0.371089	0.756038	0.692692
comp48354_c0_seq2	comp48354_c0_seq2	1..2028		0.219945	-7.38846	-2.88527	0.450119	0.865633	1																	0	0	0	0	0	0	0	0	0	0	0	0	0	0	0	0	3	0.659836	1.34432	1.03904
comp48354_c0_seq3	comp48354_c0_seq3	1..1994		0	#NUM!	#NUM!	#NUM!	#NUM!	#NUM!																	0	0	0	0	0	0	0	0	0	0	0	0	0	0	0	0	0	0	0	0
comp48354_c0_seq4	comp48354_c0_seq4	1..1982		0.192651	6.96428	2.79997	0.265449	0.865633	1																	1	0.385302	0.837016	0.715466	0	0	0	0	0	0	0	0	0	0	0	0	0	0	0	0
comp49593_c0_seq1	comp49593_c0_seq1	1..1448		4.71534	1.07074	0.0986133	0.931685	0.983267	1																	8	4.21917	9.16556	5.72373	8	5.21152	10.6819	7.73549	6	3.31358	7.65284	5.71751	17	3.80805	7.95465	6.20531	18	5.54481	11.2967	6.23423
comp48609_c0_seq1	comp48609_c0_seq1	1..1042		0	#NUM!	#NUM!	#NUM!	#NUM!	#NUM!																	0	0	0	0	0	0	0	0	0	0	0	0	0	0	0	0	0	0	0	0
comp48609_c0_seq4	comp48609_c0_seq4	1..745		0.798298	-9.09285	-3.18473	0.410278	0.865633	1																	0	0	0	0	0	0	0	0	0	0	0	0	0	0	0	0	4	2.39489	4.87923	1.38538
comp49208_c0_seq1	comp49208_c0_seq1	1..3033		1.82933	-1.06173	-0.0864187	0.950612	0.985513	1																	2	0.503573	1.09394	1.43093	9	2.79907	5.73716	8.70242	9	2.37293	5.48037	8.57627	3	0.320827	0.670177	1.09505	19	2.79424	5.69284	6.58058
comp49445_c0_seq1	comp49445_c0_seq1	1..2159		0	#NUM!	#NUM!	#NUM!	#NUM!	#NUM!																	0	0	0	0	0	0	0	0	0	0	0	0	0	0	0	0	0	0	0	0
comp49445_c0_seq2	comp49445_c0_seq2	1..2114		0	#NUM!	#NUM!	#NUM!	#NUM!	#NUM!																	0	0	0	0	0	0	0	0	0	0	0	0	0	0	0	0	0	0	0	0
comp49445_c0_seq3	comp49445_c0_seq3	1..2047		0	#NUM!	#NUM!	#NUM!	#NUM!	#NUM!																	0	0	0	0	0	0	0	0	0	0	0	0	0	0	0	0	0	0	0	0
comp49445_c0_seq4	comp49445_c0_seq4	1..2002		0	#NUM!	#NUM!	#NUM!	#NUM!	#NUM!																	0	0	0	0	0	0	0	0	0	0	0	0	0	0	0	0	0	0	0	0
comp49445_c0_seq5	comp49445_c0_seq5	1..1887		0	#NUM!	#NUM!	#NUM!	#NUM!	#NUM!																	0	0	0	0	0	0	0	0	0	0	0	0	0	0	0	0	0	0	0	0
comp49445_c0_seq6	comp49445_c0_seq6	1..1886		0	#NUM!	#NUM!	#NUM!	#NUM!	#NUM!																	0	0	0	0	0	0	0	0	0	0	0	0	0	0	0	0	0	0	0	0
comp49445_c0_seq7	comp49445_c0_seq7	1..1841		0	#NUM!	#NUM!	#NUM!	#NUM!	#NUM!																	0	0	0	0	0	0	0	0	0	0	0	0	0	0	0	0	0	0	0	0
comp49445_c0_seq8	comp49445_c0_seq8	1..1820		0	#NUM!	#NUM!	#NUM!	#NUM!	#NUM!																	0	0	0	0	0	0	0	0	0	0	0	0	0	0	0	0	0	0	0	0
comp49445_c0_seq9	comp49445_c0_seq9	1..1775		0	#NUM!	#NUM!	#NUM!	#NUM!	#NUM!																	0	0	0	0	0	0	0	0	0	0	0	0	0	0	0	0	0	0	0	0
comp49445_c0_seq10	comp49445_c0_seq10	1..1774		0	#NUM!	#NUM!	#NUM!	#NUM!	#NUM!																	0	0	0	0	0	0	0	0	0	0	0	0	0	0	0	0	0	0	0	0
comp49445_c0_seq11	comp49445_c0_seq11	1..1729		0.967183	-3.54102	-1.82417	0.363148	0.865633	1																	1	0.441682	0.959494	0.715466	0	0	0	0	1	0.462508	1.06818	0.952919	2	0.375196	0.783746	0.730036	8	2.06385	4.20478	2.77077
comp49445_c0_seq12	comp49445_c0_seq12	1..1496		0	#NUM!	#NUM!	#NUM!	#NUM!	#NUM!																	0	0	0	0	0	0	0	0	0	0	0	0	0	0	0	0	0	0	0	0
comp49580_c0_seq1	comp49580_c0_seq1	1..520		8.3623	-70.813	-6.14594	0.107515	0.865633	1																	0	0	0	0	0	0	0	0	1	1.53784	3.5517	0.952919	13	8.10891	16.9387	4.74523	18	15.4402	31.457	6.23423
comp49580_c0_seq3	comp49580_c0_seq3	1..334		11.4289	-64.9704	-6.02171	0.118467	0.865633	1																	0	0	0	0	0	0	0	0	2	4.78848	11.0592	1.90584	29	28.1627	58.8291	10.5855	1	1.33548	2.72083	0.346346
comp48630_c0_seq1	comp48630_c0_seq1	1..2704		22.7094	5.25224	2.39293	0.000315033	0.0636819	1																	104	29.3719	63.8064	74.4085	46	16.047	32.8911	44.479	2	0.591477	1.36604	1.90584	33	3.95849	8.2689	12.0456	53	8.74282	17.8122	18.3563
comp48725_c0_seq1	comp48725_c0_seq1	1..3037		1.13155	1.23675	0.306554	0.846359	0.949281	1																	9	2.2631	4.91626	6.4392	0	0	0	0	5	1.31656	3.04064	4.76459	2	0.213603	0.446196	0.730036	9	1.32184	2.69306	3.11712
comp49918_c0_seq1	comp49918_c0_seq1	1..4707		0.509673	-41.1517	-5.36288	0.181283	0.865633	1																	0	0	0	0	0	0	0	0	9	1.52902	3.53133	8.57627	0	0	0	0	0	0	0	0
comp49918_c0_seq3	comp49918_c0_seq3	1..4587		0.825043	-1.49595	-0.581059	0.698518	0.88811	1																	5	0.832427	1.80833	3.57733	2	0.411286	0.843001	1.93387	0	0	0	0	13	0.919258	1.92024	4.74523	16	1.55587	3.16985	5.54154
comp48056_c0_seq1	comp48056_c0_seq1	1..516		0	#NUM!	#NUM!	#NUM!	#NUM!	#NUM!																	0	0	0	0	0	0	0	0	0	0	0	0	0	0	0	0	0	0	0	0
comp48056_c0_seq2	comp48056_c0_seq2	1..465		0	#NUM!	#NUM!	#NUM!	#NUM!	#NUM!																	0	0	0	0	0	0	0	0	0	0	0	0	0	0	0	0	0	0	0	0
comp49726_c0_seq1	comp49726_c0_seq1	1..1585		0.75045	-15.8194	-3.98362	0.312567	0.865633	1																	0	0	0	0	0	0	0	0	0	0	0	0	0	0	0	0	8	2.25135	4.58679	2.77077
comp49726_c0_seq2	comp49726_c0_seq2	1..1547		19.0626	2.26316	1.17834	0.0966368	0.865633	1																	34	16.7839	36.4608	24.3259	35	21.3413	43.7426	33.8427	15	7.75381	17.9077	14.2938	22	4.6127	9.63547	8.0304	47	13.5516	27.6093	16.2783
comp48451_c0_seq1	comp48451_c0_seq1	1..1904		3.65315	-2.54444	-1.34735	0.30891	0.865633	1																	3	1.20326	2.61392	2.1464	3	1.48627	3.04636	2.90081	5	2.09999	4.85001	4.76459	8	1.36284	2.84684	2.92014	32	7.49662	15.2732	11.0831
comp48202_c0_seq1	comp48202_c0_seq1	1..2735		2.60323	1.09649	0.132895	0.910205	0.974469	1																	10	2.79221	6.06569	7.15466	7	2.41426	4.94843	6.76855	3	0.877159	2.02583	2.85876	12	1.42314	2.97279	4.38022	30	4.89267	9.96809	10.3904
comp49988_c0_seq1	comp49988_c0_seq1	1..488		0	#NUM!	#NUM!	#NUM!	#NUM!	#NUM!																	0	0	0	0	0	0	0	0	0	0	0	0	0	0	0	0	0	0	0	0
comp49988_c0_seq2	comp49988_c0_seq2	1..478		2.9601	20.3669	4.34815	0.101709	0.865633	1																	0	0	0	0	3	5.9202	12.1344	2.90081	0	0	0	0	0	0	0	0	0	0	0	0
comp49988_c2_seq1	comp49988_c2_seq1	1..409		0	#NUM!	#NUM!	#NUM!	#NUM!	#NUM!																	0	0	0	0	0	0	0	0	0	0	0	0	0	0	0	0	0	0	0	0
comp49468_c0_seq1	comp49468_c0_seq1	1..701		0.592356	-5.41187	-2.43613	0.506098	0.865633	1																	0	0	0	0	0	0	0	0	1	1.14077	2.63464	0.952919	0	0	0	0	1	0.636304	1.29637	0.346346
comp49081_c0_seq1	comp49081_c0_seq1	1..2167		5.29559	-2.92319	-1.54755	0.142146	0.865633	1																	6	2.11445	4.59335	4.2928	4	1.74118	3.56885	3.86774	7	2.58317	5.96594	6.67043	49	7.33432	15.3207	17.8859	29	5.96927	12.1615	10.044
comp49497_c0_seq1	comp49497_c0_seq1	1..2969		66.8777	-2.85276	-1.51236	0.0012915	0.193024	1																	78	20.0627	43.5835	55.8064	95	30.1826	61.8643	91.8589	302	81.3413	187.861	287.781	612	66.8596	139.663	223.391	349	52.4321	106.823	120.875
comp48607_c0_seq1	comp48607_c0_seq1	1..1218		12.0353	-1.16204	-0.216661	0.808354	0.943101	1																	13	8.15082	17.7065	9.30106	18	13.9402	28.5727	17.4048	5	3.28274	7.58163	4.76459	82	21.8368	45.6149	29.9315	30	10.9864	22.3832	10.3904
comp48096_c0_seq1	comp48096_c0_seq1	1..1526		32.5582	-1.11352	-0.155127	0.743711	0.909307	1																	64	32.0281	69.5766	45.7898	46	28.4345	58.2814	44.479	72	37.7305	87.14	68.6101	139	29.5449	61.7164	50.7375	104	30.3991	61.9336	36.02
comp48302_c0_seq1	comp48302_c0_seq1	1..2056		1.76763	-1.7252	-0.786765	0.590684	0.865633	1																	4	1.48574	3.22756	2.86187	1	0.458796	0.94038	0.966936	4	1.55579	3.59316	3.81167	10	1.57761	3.29547	3.65018	10	2.1695	4.42003	3.46346
comp49767_c0_seq1	comp49767_c0_seq1	1..969		0.223156	-5.41062	-2.43579	0.508996	0.865633	1																	0	0	0	0	0	0	0	0	0	0	0	0	2	0.669467	1.39845	0.730036	0	0	0	0
comp49461_c0_seq1	comp49461_c0_seq1	1..5362		1.3451	1.01855	0.0265109	0.981891	0.995012	1																	12	1.70907	3.71272	8.5856	5	0.879602	1.80289	4.83468	5	0.745688	1.7222	4.76459	9	0.544425	1.13725	3.28516	33	2.74517	5.59287	11.4294
comp49258_c0_seq1	comp49258_c0_seq1	1..1582		2.89634	1.40298	0.48849	0.769505	0.923493	1																	12	5.79268	12.5838	8.5856	0	0	0	0	6	3.03291	7.00462	5.71751	0	0	0	0	11	3.10148	6.31879	3.80981
comp49258_c0_seq2	comp49258_c0_seq2	1..1339		17.2685	1.05446	0.0765038	0.914411	0.976367	1																	35	19.9615	43.3636	25.0413	20	14.0894	28.8786	19.3387	19	11.3472	26.2067	18.1055	24	5.81371	12.1443	8.76043	104	34.6446	70.5831	36.02
comp49082_c0_seq1	comp49082_c0_seq1	1..544		37.942	1.93066	0.949096	0.274216	0.865633	1																	17	23.8647	51.8427	12.1629	30	52.0194	106.623	29.0081	9	13.2299	30.5551	8.57627	15	8.94365	18.6824	5.47527	49	40.1772	81.855	16.971
comp49806_c0_seq1	comp49806_c0_seq1	1..2293		5.30772	-4.80066	-2.26323	0.123896	0.865633	1																	0	0	0	0	5	2.05688	4.21592	4.83468	20	6.97493	16.1089	19.0584	0	0	0	0	46	8.94821	18.2306	15.9319
comp49806_c0_seq2	comp49806_c0_seq2	1..2150		8.23172	1.54798	0.630388	0.472192	0.865633	1																	13	4.61753	10.031	9.30106	27	11.8459	24.2802	26.1073	7	2.6036	6.01311	6.67043	35	5.28022	11.0299	12.7756	36	7.46872	15.2164	12.4685
comp49068_c0_seq1	comp49068_c0_seq1	1..1988		0	#NUM!	#NUM!	#NUM!	#NUM!	#NUM!																	0	0	0	0	0	0	0	0	0	0	0	0	0	0	0	0	0	0	0	0
comp49068_c0_seq3	comp49068_c0_seq3	1..1902		0	#NUM!	#NUM!	#NUM!	#NUM!	#NUM!																	0	0	0	0	0	0	0	0	0	0	0	0	0	0	0	0	0	0	0	0
comp49068_c0_seq5	comp49068_c0_seq5	1..1693		0	#NUM!	#NUM!	#NUM!	#NUM!	#NUM!																	0	0	0	0	0	0	0	0	0	0	0	0	0	0	0	0	0	0	0	0
comp49068_c0_seq7	comp49068_c0_seq7	1..1607		1.68124	-1.2273	-0.295485	0.861054	0.955412	1																	4	1.90086	4.12935	2.86187	1	0.586985	1.20313	0.966936	4	1.99048	4.5971	3.81167	0	0	0	0	11	3.05323	6.22049	3.80981
comp48702_c0_seq1	comp48702_c0_seq1	1..2083		12.9516	-1.45289	-0.538928	0.428643	0.865633	1																	29	10.632	23.0965	20.7485	14	6.33989	12.9947	13.5371	18	6.91031	15.9596	17.1525	47	7.31865	15.2879	17.1558	115	24.6258	50.1714	39.8298
comp48702_c0_seq2	comp48702_c0_seq2	1..1918		0	#NUM!	#NUM!	#NUM!	#NUM!	#NUM!																	0	0	0	0	0	0	0	0	0	0	0	0	0	0	0	0	0	0	0	0
comp48702_c0_seq3	comp48702_c0_seq3	1..1397		1.63995	4.80256	2.2638	0.253998	0.865633	1																	6	3.2799	7.12512	4.2928	0	0	0	0	0	0	0	0	0	0	0	0	3	0.957872	1.95152	1.03904
comp48926_c0_seq1	comp48926_c0_seq1	1..1225		3.16654	-8.63512	-3.11022	0.124844	0.865633	1																	1	0.623403	1.35426	0.715466	0	0	0	0	0	0	0	0	18	4.76606	9.95582	6.57032	13	4.73358	9.64395	4.5025
comp48475_c0_seq1	comp48475_c0_seq1	1..3167		3.96163	-3.50322	-1.80868	0.0942221	0.865633	1																	3	0.7234	1.57149	2.1464	5	1.48924	3.05245	4.83468	17	4.29255	9.91381	16.1996	26	2.66286	5.56245	9.49047	35	4.92949	10.0431	12.1221
comp48755_c0_seq1	comp48755_c0_seq1	1..1176		0.802113	1.08911	0.123153	0.947318	0.985513	1																	0	0	0	0	2	1.60423	3.28813	1.93387	1	0.679997	1.57048	0.952919	1	0.275813	0.576147	0.365018	3	1.13788	2.31826	1.03904
comp48755_c0_seq2	comp48755_c0_seq2	1..584		0.254594	-3.2107	-1.68289	0.652913	0.865633	1																	0	0	0	0	0	0	0	0	0	0	0	0	0	0	0	0	1	0.763782	1.55609	0.346346
comp49411_c0_seq1	comp49411_c0_seq1	1..2990		16.2808	-1.03521	-0.04993	0.919404	0.978508	1																	90	22.9867	49.9354	64.392	29	9.14892	18.7523	28.0411	66	17.6517	40.7673	62.8926	106	11.4989	24.0201	38.6919	132	19.6918	40.119	45.7177
comp48404_c0_seq1	comp48404_c0_seq1	1..3235		12.7607	1.18922	0.25001	0.673925	0.874182	1																	34	8.0262	17.4358	24.3259	60	17.4952	35.8595	58.0161	47	11.6182	26.8326	44.7872	63	6.31668	13.1949	22.9961	105	14.4776	29.496	36.3663
comp48482_c0_seq1	comp48482_c0_seq1	1..2650		0.533935	1.98548	0.98949	0.616633	0.865633	1																	0	0	0	0	3	1.06787	2.18878	2.90081	0	0	0	0	0	0	0	0	5	0.841602	1.71464	1.73173
comp48482_c0_seq3	comp48482_c0_seq3	1..1978		0.772163	1.04638	0.0654009	0.971892	0.991699	1																	4	1.54433	3.35483	2.86187	0	0	0	0	4	1.61714	3.73485	3.81167	3	0.491946	1.02763	1.09505	0	0	0	0
comp48262_c0_seq1	comp48262_c0_seq1	1..1892		8.25022	4.13888	2.04924	0.0709787	0.865633	1																	10	4.03631	8.76832	7.15466	25	12.4641	25.5473	24.1734	3	1.26799	2.92846	2.85876	7	1.20005	2.50679	2.55513	15	3.53633	7.20473	5.19519
comp48007_c0_seq1	comp48007_c0_seq1	1..3134		8.11613	-1.23194	-0.300937	0.729041	0.902038	1																	16	3.89876	8.46951	11.4475	29	8.72855	17.8906	28.0411	40	10.2065	23.5722	38.1167	6	0.620976	1.29716	2.19011	95	13.5209	27.5469	32.9029
comp48007_c0_seq2	comp48007_c0_seq2	1..2939		5.94853	-5.79778	-2.5355	0.0257252	0.829419	1																	0	0	0	0	7	2.24668	4.60495	6.76855	16	4.35346	10.0545	15.2467	103	11.3674	23.7453	37.5969	14	2.12476	4.32889	4.84885
comp49004_c0_seq1	comp49004_c0_seq1	1..2068		33.9725	1.46373	0.549652	0.208409	0.865633	1																	100	36.9279	80.2208	71.5466	68	31.0171	63.5748	65.7516	40	15.4676	35.7231	38.1167	107	16.7825	35.0569	39.0569	176	37.9616	77.341	60.9569
comp49763_c0_seq1	comp49763_c0_seq1	1..2400		0	#NUM!	#NUM!	#NUM!	#NUM!	#NUM!																	0	0	0	0	0	0	0	0	0	0	0	0	0	0	0	0	0	0	0	0
comp49763_c0_seq2	comp49763_c0_seq2	1..2371		0	#NUM!	#NUM!	#NUM!	#NUM!	#NUM!																	0	0	0	0	0	0	0	0	0	0	0	0	0	0	0	0	0	0	0	0
comp49763_c0_seq5	comp49763_c0_seq5	1..2321		1.0582	-41.8762	-5.38806	0.161009	0.865633	1																	0	0	0	0	0	0	0	0	1	0.34454	0.795728	0.952919	12	1.67698	3.50305	4.38022	6	1.15308	2.34922	2.07808
comp49763_c0_seq7	comp49763_c0_seq7	1..1517		0	#NUM!	#NUM!	#NUM!	#NUM!	#NUM!																	0	0	0	0	0	0	0	0	0	0	0	0	0	0	0	0	0	0	0	0
comp49763_c0_seq11	comp49763_c0_seq11	1..1393		0	#NUM!	#NUM!	#NUM!	#NUM!	#NUM!																	0	0	0	0	0	0	0	0	0	0	0	0	0	0	0	0	0	0	0	0
comp49763_c0_seq12	comp49763_c0_seq12	1..1369		0	#NUM!	#NUM!	#NUM!	#NUM!	#NUM!																	0	0	0	0	0	0	0	0	0	0	0	0	0	0	0	0	0	0	0	0
comp49763_c0_seq14	comp49763_c0_seq14	1..1333		4.27976	5.46581	2.45044	0.143692	0.865633	1																	10	5.72895	12.4454	7.15466	4	2.83056	5.80172	3.86774	0	0	0	0	0	0	0	0	7	2.34234	4.77217	2.42442
comp48549_c0_seq1	comp48549_c0_seq1	1..1119		8.02843	1.1585	0.212258	0.849148	0.950616	1																	5	3.41228	7.41272	3.57733	15	12.6446	25.9172	14.504	3	2.1439	4.95143	2.85876	35	10.1452	21.1923	12.7756	18	7.17505	14.6181	6.23423
comp48194_c0_seq1	comp48194_c0_seq1	1..2225		26.7042	-1.2934	-0.371166	0.445852	0.865633	1																	71	24.3688	52.9378	50.7981	45	19.0777	39.1029	43.5121	39	14.0168	32.3724	37.1638	265	38.6312	80.6968	96.7298	137	27.4646	55.9549	47.4494
comp48934_c0_seq1	comp48934_c0_seq1	1..1190		5.77565	3.39717	1.76433	0.294874	0.865633	1																	18	11.5513	25.0936	12.8784	0	0	0	0	1	0.671997	1.552	0.952919	0	0	0	0	13	4.8728	9.9276	4.5025
comp48934_c0_seq2	comp48934_c0_seq2	1..1058		2.22893	1.16454	0.219766	0.899062	0.970127	1																	0	0	0	0	5	4.45787	9.13716	4.83468	0	0	0	0	9	2.75918	5.76365	3.28516	6	2.52958	5.15363	2.07808
comp48627_c0_seq1	comp48627_c0_seq1	1..1137		1.7594	1.07096	0.0989074	0.953814	0.985513	1																	4	2.68661	5.83629	2.86187	1	0.829626	1.70046	0.966936	0	0	0	0	2	0.570548	1.19182	0.730036	12	4.70764	9.5911	4.15615
comp48129_c0_seq1	comp48129_c0_seq1	1..944		2.45478	-4.55499	-2.18745	0.303364	0.865633	1																	1	0.808971	1.75738	0.715466	0	0	0	0	2	1.69423	3.91289	1.90584	0	0	0	0	12	5.67011	11.552	4.15615
comp49542_c0_seq1	comp49542_c0_seq1	1..3284		6.02545	1.15407	0.206728	0.777522	0.927542	1																	37	8.60407	18.6912	26.4723	12	3.44684	7.06488	11.6032	22	5.35715	12.3726	20.9642	36	3.55567	7.42745	13.1406	53	7.19872	14.6663	18.3563
comp49588_c1_seq4	comp49588_c1_seq4	1..424		0	#NUM!	#NUM!	#NUM!	#NUM!	#NUM!																	0	0	0	0	0	0	0	0	0	0	0	0	0	0	0	0	0	0	0	0
comp49187_c0_seq1	comp49187_c0_seq1	1..2011		2.84809	1.23215	0.301183	0.829079	0.948667	1																	15	5.69619	12.3742	10.732	0	0	0	0	4	1.5906	3.67356	3.81167	14	2.25808	4.7169	5.11025	13	2.88346	5.87461	4.5025
comp49719_c0_seq1	comp49719_c0_seq1	1..1371		0.278508	1.3011	0.379728	0.833104	0.94916	1																	1	0.557016	1.21004	0.715466	0	0	0	0	0	0	0	0	0	0	0	0	2	0.650691	1.32569	0.692692
comp49923_c0_seq1	comp49923_c0_seq1	1..2567		7.97953	1.03549	0.050318	0.942109	0.985513	1																	24	7.13987	15.5104	17.1712	24	8.81918	18.0764	23.2065	11	3.42674	7.91419	10.4821	50	6.31781	13.1973	18.2509	75	13.0322	26.5511	25.976
comp48380_c0_seq1	comp48380_c0_seq1	1..2524		8.25961	-2.73552	-1.45182	0.0613814	0.865633	1																	11	3.32819	7.23004	7.87013	8	2.98981	6.12812	7.73549	20	6.33658	14.6346	19.0584	72	9.25264	19.3279	26.2813	52	9.1896	18.7224	18.01
comp49011_c0_seq1	comp49011_c0_seq1	1..2143		2.64102	1.2229	0.290303	0.85758	0.954006	1																	0	0	0	0	12	5.28204	10.8264	11.6032	8	2.98526	6.89458	7.62335	0	0	0	0	19	3.9547	8.05711	6.58058
comp49011_c0_seq3	comp49011_c0_seq3	1..1570		1.21603	3.95687	1.98436	0.317254	0.865633	1																	5	2.43207	5.28333	3.57733	0	0	0	0	0	0	0	0	3	0.61979	1.29468	1.09505	0	0	0	0
comp49256_c0_seq1	comp49256_c0_seq1	1..1211		5.67549	2.36676	1.24292	0.425083	0.865633	1																	18	11.351	24.6585	12.8784	0	0	0	0	0	0	0	0	9	2.41058	5.03546	3.28516	13	4.7883	9.75544	4.5025
comp49256_c0_seq3	comp49256_c0_seq3	1..585		0	#NUM!	#NUM!	#NUM!	#NUM!	#NUM!																	0	0	0	0	0	0	0	0	0	0	0	0	0	0	0	0	0	0	0	0
comp48034_c0_seq1	comp48034_c0_seq1	1..2115		0.351496	-10.7843	-3.43086	0.377658	0.865633	1																	0	0	0	0	0	0	0	0	0	0	0	0	0	0	0	0	5	1.05449	2.14836	1.73173
comp48034_c0_seq2	comp48034_c0_seq2	1..2037		0	#NUM!	#NUM!	#NUM!	#NUM!	#NUM!																	0	0	0	0	0	0	0	0	0	0	0	0	0	0	0	0	0	0	0	0
comp48034_c0_seq4	comp48034_c0_seq4	1..1937		0.537316	-14.144	-3.82212	0.331569	0.865633	1																	0	0	0	0	0	0	0	0	0	0	0	0	0	0	0	0	7	1.61195	3.2841	2.42442
comp48034_c0_seq6	comp48034_c0_seq6	1..1887		0	#NUM!	#NUM!	#NUM!	#NUM!	#NUM!																	0	0	0	0	0	0	0	0	0	0	0	0	0	0	0	0	0	0	0	0
comp48034_c0_seq7	comp48034_c0_seq7	1..1859		0	#NUM!	#NUM!	#NUM!	#NUM!	#NUM!																	0	0	0	0	0	0	0	0	0	0	0	0	0	0	0	0	0	0	0	0
comp48034_c0_seq9	comp48034_c0_seq9	1..1809		1.41538	1.056	0.0786094	0.962771	0.988437	1																	3	1.26645	2.75119	2.1464	3	1.56432	3.20634	2.90081	2	0.884109	2.04188	1.90584	14	2.51022	5.24361	5.11025	0	0	0	0
comp48862_c0_seq1	comp48862_c0_seq1	1..323		0	#NUM!	#NUM!	#NUM!	#NUM!	#NUM!																	0	0	0	0	0	0	0	0	0	0	0	0	0	0	0	0	0	0	0	0
comp48746_c0_seq1	comp48746_c0_seq1	1..1312		0	#NUM!	#NUM!	#NUM!	#NUM!	#NUM!																	0	0	0	0	0	0	0	0	0	0	0	0	0	0	0	0	0	0	0	0
comp48551_c0_seq1	comp48551_c0_seq1	1..3845		0	#NUM!	#NUM!	#NUM!	#NUM!	#NUM!																	0	0	0	0	0	0	0	0	0	0	0	0	0	0	0	0	0	0	0	0
comp48551_c0_seq2	comp48551_c0_seq2	1..3705		0	#NUM!	#NUM!	#NUM!	#NUM!	#NUM!																	0	0	0	0	0	0	0	0	0	0	0	0	0	0	0	0	0	0	0	0
comp48551_c0_seq3	comp48551_c0_seq3	1..3627		0	#NUM!	#NUM!	#NUM!	#NUM!	#NUM!																	0	0	0	0	0	0	0	0	0	0	0	0	0	0	0	0	0	0	0	0
comp48551_c0_seq4	comp48551_c0_seq4	1..3526		0.126503	-7.38846	-2.88527	0.450058	0.865633	1																	0	0	0	0	0	0	0	0	0	0	0	0	0	0	0	0	3	0.379508	0.773191	1.03904
comp48551_c0_seq5	comp48551_c0_seq5	1..3308		0.547053	-25.4898	-4.67185	0.234592	0.865633	1																	0	0	0	0	0	0	0	0	4	0.96696	2.23323	3.81167	0	0	0	0	5	0.674197	1.37357	1.73173
comp48551_c0_seq6	comp48551_c0_seq6	1..3062		0	#NUM!	#NUM!	#NUM!	#NUM!	#NUM!																	0	0	0	0	0	0	0	0	0	0	0	0	0	0	0	0	0	0	0	0
comp48551_c0_seq7	comp48551_c0_seq7	1..3022		0	#NUM!	#NUM!	#NUM!	#NUM!	#NUM!																	0	0	0	0	0	0	0	0	0	0	0	0	0	0	0	0	0	0	0	0
comp48551_c0_seq8	comp48551_c0_seq8	1..2979		0	#NUM!	#NUM!	#NUM!	#NUM!	#NUM!																	0	0	0	0	0	0	0	0	0	0	0	0	0	0	0	0	0	0	0	0
comp48551_c0_seq9	comp48551_c0_seq9	1..2922		0	#NUM!	#NUM!	#NUM!	#NUM!	#NUM!																	0	0	0	0	0	0	0	0	0	0	0	0	0	0	0	0	0	0	0	0
comp48551_c0_seq10	comp48551_c0_seq10	1..2882		0	#NUM!	#NUM!	#NUM!	#NUM!	#NUM!																	0	0	0	0	0	0	0	0	0	0	0	0	0	0	0	0	0	0	0	0
comp48551_c0_seq11	comp48551_c0_seq11	1..2844		0	#NUM!	#NUM!	#NUM!	#NUM!	#NUM!																	0	0	0	0	0	0	0	0	0	0	0	0	0	0	0	0	0	0	0	0
comp48551_c0_seq13	comp48551_c0_seq13	1..2804		0	#NUM!	#NUM!	#NUM!	#NUM!	#NUM!																	0	0	0	0	0	0	0	0	0	0	0	0	0	0	0	0	0	0	0	0
comp48551_c0_seq14	comp48551_c0_seq14	1..2761		0	#NUM!	#NUM!	#NUM!	#NUM!	#NUM!																	0	0	0	0	0	0	0	0	0	0	0	0	0	0	0	0	0	0	0	0
comp48551_c0_seq15	comp48551_c0_seq15	1..2660		0	#NUM!	#NUM!	#NUM!	#NUM!	#NUM!																	0	0	0	0	0	0	0	0	0	0	0	0	0	0	0	0	0	0	0	0
comp48551_c0_seq17	comp48551_c0_seq17	1..2525		0	#NUM!	#NUM!	#NUM!	#NUM!	#NUM!																	0	0	0	0	0	0	0	0	0	0	0	0	0	0	0	0	0	0	0	0
comp48551_c0_seq19	comp48551_c0_seq19	1..2485		0	#NUM!	#NUM!	#NUM!	#NUM!	#NUM!																	0	0	0	0	0	0	0	0	0	0	0	0	0	0	0	0	0	0	0	0
comp48551_c0_seq20	comp48551_c0_seq20	1..2442		0.312723	4.07216	2.02579	0.299245	0.865633	1																	2	0.625445	1.35869	1.43093	0	0	0	0	1	0.327468	0.7563	0.952919	0	0	0	0	0	0	0	0
comp48551_c0_seq21	comp48551_c0_seq21	1..1933		0	#NUM!	#NUM!	#NUM!	#NUM!	#NUM!																	0	0	0	0	0	0	0	0	0	0	0	0	0	0	0	0	0	0	0	0
comp48551_c0_seq22	comp48551_c0_seq22	1..1893		1.4949	41.6997	5.38197	0.0466031	0.865633	1																	0	0	0	0	6	2.98981	6.12812	5.80161	0	0	0	0	0	0	0	0	0	0	0	0
comp49452_c1_seq1	comp49452_c1_seq1	1..682		2.2395	1.53235	0.615747	0.723906	0.899257	1																	4	4.479	9.73001	2.86187	0	0	0	0	2	2.34509	5.41608	1.90584	1	0.475596	0.993473	0.365018	4	2.61612	5.32995	1.38538
comp49452_c1_seq3	comp49452_c1_seq3	1..495		2.85844	1.16506	0.220404	0.902781	0.97156	1																	0	0	0	0	3	5.71688	11.7177	2.90081	2	3.23102	7.46216	1.90584	2	1.31053	2.73757	0.730036	3	2.70333	5.50762	1.03904
comp49022_c0_seq1	comp49022_c0_seq1	1..740		0.401846	-5.41038	-2.43573	0.508121	0.865633	1																	0	0	0	0	0	0	0	0	0	0	0	0	0	0	0	0	2	1.20554	2.4561	0.692692
comp48982_c0_seq1	comp48982_c0_seq1	1..3896		3.08449	-1.06737	-0.0940552	0.916001	0.976972	1																	17	3.33223	7.23881	12.1629	9	2.17905	4.46632	8.70242	14	2.87358	6.63665	13.3409	23	1.91484	3.9999	8.39541	39	4.46507	9.0969	13.5075
comp49853_c1_seq1	comp49853_c1_seq1	1..736		111.872	-1.13175	-0.178554	0.703459	0.88997	1																	83	86.1203	187.084	59.3837	85	108.939	223.289	82.1895	112	121.69	281.048	106.727	110	48.4772	101.264	40.152	273	165.45	337.08	94.5525
comp49961_c0_seq1	comp49961_c0_seq1	1..2649		1.47533	1.02977	0.0423222	0.976585	0.993083	1																	9	2.59457	5.63635	6.4392	1	0.356091	0.729869	0.966936	6	1.81127	4.1832	5.71751	13	1.59178	3.32508	4.74523	5	0.841919	1.71528	1.73173
comp48359_c0_seq1	comp48359_c0_seq1	1..1708		2.8141	1.01678	0.0240045	0.985497	0.995906	1																	5	2.23556	4.85646	3.57733	6	3.31365	6.79188	5.80161	5	2.34097	5.40657	4.76459	6	1.13943	2.38015	2.19011	19	4.9619	10.1091	6.58058
comp48359_c0_seq3	comp48359_c0_seq3	1..1438		0	#NUM!	#NUM!	#NUM!	#NUM!	#NUM!																	0	0	0	0	0	0	0	0	0	0	0	0	0	0	0	0	0	0	0	0
comp48359_c0_seq4	comp48359_c0_seq4	1..577		2.51021	-1.9043	-0.929258	0.629076	0.865633	1																	2	2.64703	5.75032	1.43093	0	0	0	0	3	4.15776	9.60252	2.85876	6	3.37286	7.04557	2.19011	0	0	0	0
comp49329_c0_seq1	comp49329_c0_seq1	1..2277		0	#NUM!	#NUM!	#NUM!	#NUM!	#NUM!																	0	0	0	0	0	0	0	0	0	0	0	0	0	0	0	0	0	0	0	0
comp49329_c0_seq2	comp49329_c0_seq2	1..2251		0	#NUM!	#NUM!	#NUM!	#NUM!	#NUM!																	0	0	0	0	0	0	0	0	0	0	0	0	0	0	0	0	0	0	0	0
comp49329_c0_seq3	comp49329_c0_seq3	1..2183		0.733343	-23.0137	-4.52442	0.237587	0.865633	1																	0	0	0	0	0	0	0	0	2	0.73264	1.69206	1.90584	3	0.445749	0.931125	1.09505	5	1.02164	2.08144	1.73173
comp49329_c0_seq5	comp49329_c0_seq5	1..816		0.182209	-3.2107	-1.68289	0.652913	0.865633	1																	0	0	0	0	0	0	0	0	0	0	0	0	0	0	0	0	1	0.546628	1.11367	0.346346
comp49941_c1_seq1	comp49941_c1_seq1	1..1760		20.8796	-2.79714	-1.48395	0.0292437	0.834866	1																	31	13.451	29.2204	22.1795	3	1.60787	3.29561	2.90081	40	18.1745	41.9746	38.1167	90	16.5864	34.6474	32.8516	110	27.8781	56.7973	38.0981
comp48018_c0_seq1	comp48018_c0_seq1	1..2398		19.3976	-1.67035	-0.740153	0.204212	0.865633	1																	54	17.1969	37.3579	38.6352	19	7.4739	15.319	18.3718	41	13.6725	31.5773	39.0697	193	26.1054	54.5316	70.4485	99	18.4149	37.5175	34.2883
comp49837_c0_seq1	comp49837_c0_seq1	1..740		0.200923	-3.2107	-1.68289	0.652913	0.865633	1																	0	0	0	0	0	0	0	0	0	0	0	0	0	0	0	0	1	0.602769	1.22805	0.346346
comp49837_c0_seq2	comp49837_c0_seq2	1..435		0.612779	-3.21159	-1.68329	0.652832	0.865633	1																	0	0	0	0	0	0	0	0	1	1.83834	4.24571	0.952919	0	0	0	0	0	0	0	0
comp49837_c0_seq3	comp49837_c0_seq3	1..420		2.18831	-16.4064	-4.03619	0.293337	0.865633	1																	0	0	0	0	0	0	0	0	0	0	0	0	3	2.31683	4.83963	1.09505	4	4.24808	8.65483	1.38538
comp49837_c0_seq4	comp49837_c0_seq4	1..383		0	#NUM!	#NUM!	#NUM!	#NUM!	#NUM!																	0	0	0	0	0	0	0	0	0	0	0	0	0	0	0	0	0	0	0	0
comp49554_c0_seq1	comp49554_c0_seq1	1..1413		31.1863	1.47277	0.558527	0.361753	0.865633	1																	45	24.3207	52.8333	32.196	57	38.0518	77.9937	55.1153	51	28.8631	66.6604	48.5989	67	15.38	32.1272	24.4562	52	16.4151	33.4433	18.01
comp48576_c0_seq1	comp48576_c0_seq1	1..919		0.161788	-3.2107	-1.68289	0.652913	0.865633	1																	0	0	0	0	0	0	0	0	0	0	0	0	0	0	0	0	1	0.485363	0.988854	0.346346
comp48655_c0_seq1	comp48655_c0_seq1	1..911		24.703	2.1916	1.13199	0.199997	0.865633	1																	12	10.0593	21.8525	8.5856	38	39.3467	80.6477	36.7436	6	5.2668	12.1639	5.71751	37	13.1736	27.5184	13.5057	30	14.6888	29.9261	10.3904
comp49607_c0_seq1	comp49607_c0_seq1	1..3226		0	#NUM!	#NUM!	#NUM!	#NUM!	#NUM!																	0	0	0	0	0	0	0	0	0	0	0	0	0	0	0	0	0	0	0	0
comp49607_c0_seq2	comp49607_c0_seq2	1..2886		5.14614	-2.08866	-1.06257	0.254501	0.865633	1																	15	3.96917	8.62248	10.732	2	0.653697	1.33986	1.93387	15	4.15632	9.59919	14.2938	33	3.70886	7.74744	12.0456	49	7.57325	15.4293	16.971
comp49607_c0_seq6	comp49607_c0_seq6	1..963		0	#NUM!	#NUM!	#NUM!	#NUM!	#NUM!																	0	0	0	0	0	0	0	0	0	0	0	0	0	0	0	0	0	0	0	0
comp49607_c0_seq9	comp49607_c0_seq9	1..685		0.606192	-5.41187	-2.43613	0.506098	0.865633	1																	0	0	0	0	0	0	0	0	1	1.16741	2.69618	0.952919	0	0	0	0	1	0.651166	1.32665	0.346346
comp49607_c0_seq10	comp49607_c0_seq10	1..646		0	#NUM!	#NUM!	#NUM!	#NUM!	#NUM!																	0	0	0	0	0	0	0	0	0	0	0	0	0	0	0	0	0	0	0	0
comp49607_c0_seq11	comp49607_c0_seq11	1..548		2.58963	-25.2767	-4.65973	0.232009	0.865633	1																	0	0	0	0	0	0	0	0	0	0	0	0	9	5.32702	11.1276	3.28516	3	2.44187	4.97495	1.03904
comp49607_c1_seq1	comp49607_c1_seq1	1..686		0.216739	-3.2107	-1.68289	0.652913	0.865633	1																	0	0	0	0	0	0	0	0	0	0	0	0	0	0	0	0	1	0.650217	1.32472	0.346346
comp49904_c0_seq1	comp49904_c0_seq1	1..2353		10.2533	-1.15218	-0.204371	0.759815	0.91832	1																	39	12.6575	27.4967	27.9032	12	4.81063	9.86021	11.6032	18	6.11737	14.1283	17.1525	55	7.58164	15.8373	20.076	90	17.0609	34.7591	31.1712
comp48553_c0_seq1	comp48553_c0_seq1	1..2443		1.09549	-32.5952	-5.02659	0.204799	0.865633	1																	0	0	0	0	0	0	0	0	0	0	0	0	0	0	0	0	18	3.28648	6.69571	6.23423
comp48553_c0_seq2	comp48553_c0_seq2	1..2404		1.42009	1.49842	0.583439	0.725075	0.899596	1																	4	1.27066	2.76034	2.86187	4	1.56953	3.21701	3.86774	6	1.99586	4.60953	5.71751	5	0.674618	1.40921	1.82509	0	0	0	0
comp49825_c0_seq1	comp49825_c0_seq1	1..2957		6.84199	-1.17277	-0.22992	0.734859	0.904975	1																	26	6.71471	14.5868	18.6021	15	4.78501	9.80769	14.504	22	5.94957	13.7408	20.9642	49	5.37486	11.2276	17.8859	61	9.20155	18.7468	21.1271
comp49179_c0_seq1	comp49179_c0_seq1	1..1828		10.5667	1.05923	0.0830155	0.91504	0.976595	1																	37	15.4572	33.5786	26.4723	11	5.67622	11.6344	10.6363	34	14.8736	34.3512	32.3992	25	4.43595	9.26626	9.12545	39	9.51636	19.3881	13.5075
comp49179_c0_seq2	comp49179_c0_seq2	1..1684		8.78178	-1.40163	-0.487108	0.611571	0.865633	1																	23	10.4302	22.6581	16.4557	4	2.24058	4.59245	3.86774	3	1.4246	3.29017	2.85876	62	11.9419	24.9454	22.6311	49	12.9789	26.4425	16.971
comp49179_c0_seq3	comp49179_c0_seq3	1..905		5.08118	-1.29273	-0.370416	0.812852	0.944541	1																	3	2.5315	5.49933	2.1464	5	5.21152	10.6819	4.83468	10	8.8362	20.4076	9.52919	0	0	0	0	13	6.40733	13.054	4.5025
comp49926_c0_seq1	comp49926_c0_seq1	1..1397		22.5988	-1.5731	-0.653614	0.275634	0.865633	1																	21	11.4796	24.9379	15.0248	28	18.9062	38.7515	27.0742	33	18.89	43.6272	31.4463	102	23.6824	49.4703	37.2318	79	25.2239	51.39	27.3613
comp49506_c0_seq1	comp49506_c0_seq1	1..5663		1.60509	-1.12193	-0.165978	0.875354	0.960833	1																	8	1.07882	2.34359	5.72373	10	1.6657	3.41413	9.66936	9	1.2709	2.93519	8.57627	11	0.630041	1.31609	4.0152	37	2.91432	5.93749	12.8148
comp48446_c0_seq1	comp48446_c0_seq1	1..2275		6.48612	1.23601	0.305686	0.738835	0.907473	1																	9	3.02111	6.56294	6.4392	24	9.95114	20.3965	23.2065	14	4.92108	11.3654	13.3409	17	2.42376	5.063	6.20531	46	9.01901	18.3749	15.9319
comp48667_c0_seq1	comp48667_c0_seq1	1..3770		13.0125	-2.84141	-1.50661	0.0808176	0.865633	1																	10	2.02565	4.40044	7.15466	31	7.75645	15.8982	29.975	8	1.69693	3.91912	7.62335	357	30.7149	64.1604	130.311	56	6.62566	13.4988	19.3954
comp48667_c0_seq4	comp48667_c0_seq4	1..3734		12.9924	1.11174	0.152817	0.834856	0.94916	1																	69	14.1117	30.6558	49.3672	47	11.8732	24.3361	45.446	71	15.2054	35.1175	67.6572	9	0.781791	1.63308	3.28516	166	19.8297	40.4	57.4935
comp48847_c0_seq1	comp48847_c0_seq1	1..8031		0.703518	-66.3029	-6.051	0.122778	0.865633	1																	0	0	0	0	0	0	0	0	0	0	0	0	0	0	0	0	38	2.11055	4.29993	13.1612
comp48847_c0_seq2	comp48847_c0_seq2	1..7917		2.03128	2.89937	1.53574	0.212084	0.865633	1																	31	2.99024	6.49589	22.1795	9	1.07232	2.1979	8.70242	9	0.909067	2.09953	8.57627	21	0.860362	1.79721	7.66538	0	0	0	0
comp48675_c0_seq1	comp48675_c0_seq1	1..1320		2.49838	-51.2677	-5.67998	0.141747	0.865633	1																	0	0	0	0	0	0	0	0	0	0	0	0	14	3.44015	7.18612	5.11025	12	4.05499	8.26143	4.15615
comp48675_c0_seq2	comp48675_c0_seq2	1..1088		2.07325	-4.25076	-2.08772	0.31783	0.865633	1																	0	0	0	0	1	0.86699	1.77704	0.966936	4	2.93999	6.79002	3.81167	0	0	0	0	8	3.27977	6.68204	2.77077
comp48733_c0_seq1	comp48733_c0_seq1	1..4224		1.68022	-1.04594	-0.0647988	0.955299	0.985513	1																	5	0.903964	1.96374	3.57733	11	2.45647	5.03495	10.6363	6	1.1359	2.62342	5.71751	22	1.68936	3.5289	8.0304	18	1.90078	3.87254	6.23423
comp49603_c0_seq1	comp49603_c0_seq1	1..1043		1.33692	-18.941	-4.24344	0.277519	0.865633	1																	0	0	0	0	0	0	0	0	3	2.30012	5.31223	2.85876	0	0	0	0	4	1.71064	3.48517	1.38538
comp49603_c0_seq2	comp49603_c0_seq2	1..633		3.62977	-5.57613	-2.47926	0.232512	0.865633	1																	1	1.20643	2.6208	0.715466	0	0	0	0	0	0	0	0	13	6.66135	13.9149	4.74523	6	4.22795	8.61381	2.07808
comp49603_c1_seq1	comp49603_c1_seq1	1..1377		2.53571	-1.29622	-0.374314	0.807364	0.94291	1																	4	2.21836	4.81907	2.86187	2	1.37006	2.80817	1.93387	6	3.48443	8.04743	5.71751	1	0.235553	0.492047	0.365018	12	3.88714	7.91945	4.15615
comp48907_c0_seq1	comp48907_c0_seq1	1..2702		2.64089	1.02157	0.0307812	0.97839	0.993903	1																	8	2.26105	4.91182	5.72373	8	2.79285	5.72442	7.73549	11	3.25553	7.51877	10.4821	10	1.20043	2.50758	3.65018	21	3.4667	7.06288	7.27327
comp48614_c0_seq1	comp48614_c0_seq1	1..3250		2.21525	-5.32649	-2.41318	0.117699	0.865633	1																	2	0.46995	1.0209	1.43093	1	0.290242	0.594899	0.966936	12	2.95265	6.81927	11.435	4	0.399208	0.833906	1.46007	24	3.2939	6.71082	8.31231
comp48558_c0_seq1	comp48558_c0_seq1	1..531		1.062	-7.61193	-2.92826	0.431499	0.865633	1																	0	0	0	0	0	0	0	0	1	1.50598	3.47813	0.952919	0	0	0	0	2	1.68003	3.42281	0.692692
comp48558_c0_seq2	comp48558_c0_seq2	1..363		2.47393	-12.0152	-3.58679	0.346418	0.865633	1																	0	0	0	0	0	0	0	0	2	4.40593	10.1757	1.90584	2	1.78709	3.73305	0.730036	1	1.22878	2.50346	0.346346
comp48606_c0_seq1	comp48606_c0_seq1	1..1714		21.32	1.31154	0.391266	0.478886	0.865633	1																	50	22.2774	48.3946	35.7733	37	20.3626	41.7367	35.7766	28	13.0636	30.1708	26.6817	81	15.3284	32.0195	29.5665	73	18.9974	38.7044	25.2833
comp48083_c0_seq1	comp48083_c0_seq1	1..1815		4.40547	1.07919	0.109947	0.920935	0.979241	1																	16	6.73207	14.6245	11.4475	4	2.07886	4.26099	3.86774	9	3.96534	9.1581	8.57627	15	2.68063	5.59958	5.47527	26	6.38968	13.018	9.005
comp49417_c0_seq1	comp49417_c0_seq1	1..363		0	#NUM!	#NUM!	#NUM!	#NUM!	#NUM!																	0	0	0	0	0	0	0	0	0	0	0	0	0	0	0	0	0	0	0	0
comp49417_c2_seq1	comp49417_c2_seq1	1..883		0.603757	-7.47627	-2.90232	0.449931	0.865633	1																	0	0	0	0	0	0	0	0	2	1.81127	4.1832	1.90584	0	0	0	0	0	0	0	0
comp49417_c2_seq2	comp49417_c2_seq2	1..723		0.985626	-1.39362	-0.478836	0.811331	0.944394	1																	0	0	0	0	1	1.30468	2.67417	0.966936	1	1.10605	2.55447	0.952919	0	0	0	0	3	1.85083	3.77078	1.03904
comp49417_c2_seq3	comp49417_c2_seq3	1..491		0	#NUM!	#NUM!	#NUM!	#NUM!	#NUM!																	0	0	0	0	0	0	0	0	0	0	0	0	0	0	0	0	0	0	0	0
comp49171_c0_seq1	comp49171_c0_seq1	1..3505		0	#NUM!	#NUM!	#NUM!	#NUM!	#NUM!																	0	0	0	0	0	0	0	0	0	0	0	0	0	0	0	0	0	0	0	0
comp49171_c0_seq2	comp49171_c0_seq2	1..3484		4.38869	-1.45403	-0.540058	0.526022	0.865633	1																	12	2.63032	5.714	8.5856	13	3.51972	7.21426	12.5702	17	3.90198	9.01178	16.1996	39	3.63086	7.5845	14.2357	44	5.63322	11.4768	15.2392
comp48800_c0_seq1	comp48800_c0_seq1	1..600		5.16246	-1.01772	-0.0253435	0.987386	0.996036	1																	0	0	0	0	6	9.43285	19.3342	5.80161	3	3.99838	9.23442	2.85876	2	1.08119	2.2585	0.730036	14	10.4078	21.2043	4.84885
comp48081_c0_seq1	comp48081_c0_seq1	1..1871		2.26215	-71.2815	-6.15546	0.109522	0.865633	1																	0	0	0	0	0	0	0	0	3	1.28222	2.96133	2.85876	29	5.02744	10.5018	10.5855	2	0.476803	0.971413	0.692692
comp48409_c0_seq1	comp48409_c0_seq1	1..2709		81.7481	-1.49419	-0.579364	0.18065	0.865633	1																	255	71.8847	156.16	182.444	113	39.3471	80.6485	109.264	267	78.8164	182.03	254.429	492	58.9086	123.054	179.589	653	107.519	219.054	226.164
comp49337_c0_seq1	comp49337_c0_seq1	1..2985		82.8081	-1.27853	-0.35449	0.398303	0.865633	1																	243	62.168	135.051	173.858	224	70.7859	145.088	216.594	229	61.3487	141.687	218.218	759	82.4746	172.281	277.049	700	104.601	213.109	242.442
comp48767_c0_seq1	comp48767_c0_seq1	1..6153		4.52733	-2.45419	-1.29525	0.074228	0.865633	1																	24	2.97872	6.47086	17.1712	5	0.766524	1.57112	4.83468	25	3.24913	7.504	23.823	97	5.11337	10.6813	35.4067	72	5.21949	10.6339	24.9369
comp49762_c0_seq1	comp49762_c0_seq1	1..1694		1.57987	1.09494	0.130848	0.940392	0.985478	1																	4	1.80323	3.91727	2.86187	2	1.11368	2.28267	1.93387	0	0	0	0	0	0	0	0	18	4.7396	9.65622	6.23423
comp49762_c0_seq4	comp49762_c0_seq4	1..1665		0	#NUM!	#NUM!	#NUM!	#NUM!	#NUM!																	0	0	0	0	0	0	0	0	0	0	0	0	0	0	0	0	0	0	0	0
comp49762_c0_seq5	comp49762_c0_seq5	1..1644		0.359438	-9.93675	-3.31277	0.387728	0.865633	1																	0	0	0	0	0	0	0	0	1	0.486421	1.12341	0.952919	3	0.591892	1.2364	1.09505	0	0	0	0
comp49762_c0_seq7	comp49762_c0_seq7	1..527		0	#NUM!	#NUM!	#NUM!	#NUM!	#NUM!																	0	0	0	0	0	0	0	0	0	0	0	0	0	0	0	0	0	0	0	0
comp48740_c0_seq1	comp48740_c0_seq1	1..3956		6.64261	1.6897	0.756765	0.309125	0.865633	1																	33	6.37034	13.8387	23.6104	29	6.91488	14.1732	28.0411	19	3.84071	8.87027	18.1055	13	1.06588	2.22652	4.74523	67	7.55442	15.391	23.2052
comp48128_c0_seq1	comp48128_c0_seq1	1..1319		0.831723	-1.14034	-0.189467	0.919767	0.978632	1																	2	1.15795	2.51549	1.43093	0	0	0	0	3	1.81882	4.20065	2.85876	0	0	0	0	2	0.676344	1.37795	0.692692
comp49273_c0_seq1	comp49273_c0_seq1	1..734		7.40846	-11.709	-3.54955	0.0569948	0.865633	1																	1	1.04042	2.26017	0.715466	0	0	0	0	6	6.53686	15.0971	5.71751	19	8.39615	17.5387	6.93534	12	7.29235	14.8571	4.15615
comp48204_c0_seq2	comp48204_c0_seq2	1..1134		0.715141	-2.01796	-1.0129	0.617308	0.865633	1																	0	0	0	0	1	0.831821	1.70496	0.966936	0	0	0	0	2	0.572057	1.19497	0.730036	4	1.57336	3.20549	1.38538
comp48837_c0_seq1	comp48837_c0_seq1	1..1354		41.4919	1.0088	0.0126397	0.977336	0.993424	1																	83	46.8128	101.694	59.3837	51	35.5299	72.8246	49.3137	52	30.7113	70.9291	49.5518	115	27.5487	57.5466	41.9771	201	66.2155	134.904	69.6156
comp48886_c0_seq1	comp48886_c0_seq1	1..1869		3.67929	-97.8367	-6.6123	0.0787948	0.865633	1																	0	0	0	0	0	0	0	0	8	3.42291	7.90534	7.62335	15	2.60318	5.43779	5.47527	21	5.01178	10.2108	7.27327
comp48886_c0_seq2	comp48886_c0_seq2	1..1781		1.71515	6.34134	2.66479	0.171579	0.865633	1																	8	3.43029	7.45184	5.72373	0	0	0	0	0	0	0	0	0	0	0	0	3	0.751346	1.53075	1.03904
comp48886_c0_seq3	comp48886_c0_seq3	1..1391		1.0172	20.3669	4.34815	0.101715	0.865633	1																	0	0	0	0	3	2.0344	4.16985	2.90081	0	0	0	0	0	0	0	0	0	0	0	0
comp48036_c0_seq1	comp48036_c0_seq1	1..2086		3.21927	1.80064	0.848508	0.528538	0.865633	1																	4	1.46437	3.18114	2.86187	11	4.97418	10.1954	10.6363	4	1.53342	3.54148	3.81167	4	0.621968	1.29923	1.46007	16	3.42128	6.97033	5.54154
comp49135_c0_seq1	comp49135_c0_seq1	1..1919		1384.2	22.3814	4.48423	0	0	0	comp49135_c0_seq1	B2G	comp49135_c0_seq1	comp49135_c0_seq1		0006952 // defense response (GO_REF:nd [ND]) /// 0045926 // negative regulation of growth (GO_REF:nd [ND])	0005618 // cell wall (GO_REF:nd [ND]) /// 0005576 // extracellular region (GO_REF:nd [ND])		antimicrobial peptide 1	NA	NA	taxon:0	20191017	B2G			4254	1692.89	3677.56	3043.59	2188	1075.51	2204.44	2115.66	56	23.336	53.8955	53.3634	359	60.6795	126.754	131.041	458	106.457	216.889	158.627
comp49135_c0_seq2	comp49135_c0_seq2	1..1899		6.2448	17.3456	4.1165	0.00820335	0.554081	1																	15	6.03214	13.104	10.732	13	6.45745	13.2356	12.5702	0	0	0	0	0	0	0	0	4	0.939545	1.91418	1.38538
comp49126_c0_seq1	comp49126_c0_seq1	1..1415		1.61909	1.43833	0.524399	0.769892	0.923792	1																	6	3.23817	7.03448	4.2928	0	0	0	0	2	1.13028	2.61044	1.90584	0	0	0	0	8	2.52183	5.13785	2.77077
comp49126_c0_seq2	comp49126_c0_seq2	1..335		0.44383	-3.2107	-1.68289	0.652913	0.865633	1																	0	0	0	0	0	0	0	0	0	0	0	0	0	0	0	0	1	1.33149	2.71271	0.346346
comp48881_c0_seq1	comp48881_c0_seq1	1..3994		0	#NUM!	#NUM!	#NUM!	#NUM!	#NUM!																	0	0	0	0	0	0	0	0	0	0	0	0	0	0	0	0	0	0	0	0
comp48881_c0_seq2	comp48881_c0_seq2	1..3970		0.805532	-6.39673	-2.67733	0.173069	0.865633	1																	0	0	0	0	1	0.237603	0.487008	0.966936	5	1.00715	2.32605	4.76459	9	0.735317	1.536	3.28516	6	0.674129	1.37344	2.07808
comp49820_c0_seq1	comp49820_c0_seq1	1..4151		1.88184	-2.37806	-1.24978	0.338835	0.865633	1																	1	0.183972	0.399655	0.715466	6	1.36346	2.79464	5.80161	11	2.11911	4.89418	10.4821	8	0.625115	1.3058	2.92014	27	2.90131	5.91097	9.35135
comp49820_c0_seq2	comp49820_c0_seq2	1..3013		0.444124	-17.4942	-4.1288	0.297393	0.865633	1																	0	0	0	0	0	0	0	0	0	0	0	0	0	0	0	0	9	1.33237	2.71451	3.11712
comp49820_c0_seq4	comp49820_c0_seq4	1..1743		0.947338	-21.246	-4.40912	0.256469	0.865633	1																	0	0	0	0	0	0	0	0	3	1.37638	3.1788	2.85876	1	0.186091	0.388726	0.365018	5	1.27954	2.60688	1.73173
comp48114_c0_seq1	comp48114_c0_seq1	1..937		0.503354	2.19221	1.13239	0.599118	0.865633	1																	0	0	0	0	1	1.00671	2.06342	0.966936	1	0.853443	1.97106	0.952919	0	0	0	0	0	0	0	0
comp49705_c0_seq1	comp49705_c0_seq1	1..6554		0	#NUM!	#NUM!	#NUM!	#NUM!	#NUM!																	0	0	0	0	0	0	0	0	0	0	0	0	0	0	0	0	0	0	0	0
comp49705_c0_seq2	comp49705_c0_seq2	1..6367		0	#NUM!	#NUM!	#NUM!	#NUM!	#NUM!																	0	0	0	0	0	0	0	0	0	0	0	0	0	0	0	0	0	0	0	0
comp49705_c0_seq3	comp49705_c0_seq3	1..6273		0.0948082	-9.09285	-3.18473	0.410266	0.865633	1																	0	0	0	0	0	0	0	0	0	0	0	0	0	0	0	0	4	0.284425	0.579472	1.38538
comp49705_c0_seq4	comp49705_c0_seq4	1..6086		3.33759	-3.06014	-1.6136	0.0653742	0.865633	1																	11	1.38028	2.99846	7.87013	6	0.929956	1.9061	5.80161	40	5.25584	12.1386	38.1167	48	2.55819	5.3438	17.5209	30	2.19873	4.47958	10.3904
comp49705_c0_seq5	comp49705_c0_seq5	1..3703		0	#NUM!	#NUM!	#NUM!	#NUM!	#NUM!																	0	0	0	0	0	0	0	0	0	0	0	0	0	0	0	0	0	0	0	0
comp49705_c0_seq6	comp49705_c0_seq6	1..3587		0	#NUM!	#NUM!	#NUM!	#NUM!	#NUM!																	0	0	0	0	0	0	0	0	0	0	0	0	0	0	0	0	0	0	0	0
comp49705_c0_seq7	comp49705_c0_seq7	1..3516		0	#NUM!	#NUM!	#NUM!	#NUM!	#NUM!																	0	0	0	0	0	0	0	0	0	0	0	0	0	0	0	0	0	0	0	0
comp49705_c0_seq8	comp49705_c0_seq8	1..3422		0	#NUM!	#NUM!	#NUM!	#NUM!	#NUM!																	0	0	0	0	0	0	0	0	0	0	0	0	0	0	0	0	0	0	0	0
comp49705_c0_seq9	comp49705_c0_seq9	1..3400		0	#NUM!	#NUM!	#NUM!	#NUM!	#NUM!																	0	0	0	0	0	0	0	0	0	0	0	0	0	0	0	0	0	0	0	0
comp49705_c0_seq10	comp49705_c0_seq10	1..3306		0	#NUM!	#NUM!	#NUM!	#NUM!	#NUM!																	0	0	0	0	0	0	0	0	0	0	0	0	0	0	0	0	0	0	0	0
comp49705_c0_seq11	comp49705_c0_seq11	1..3235		2.63127	122.191	6.933	0.00818059	0.553876	1																	5	1.18032	2.56409	3.57733	14	4.08222	8.36721	13.5371	0	0	0	0	0	0	0	0	0	0	0	0
comp49705_c0_seq12	comp49705_c0_seq12	1..3119		3.72657	-179.296	-7.4862	0.0461999	0.865633	1																	0	0	0	0	0	0	0	0	0	0	0	0	80	8.3195	17.3786	29.2014	20	2.8602	5.82723	6.92692
comp49360_c0_seq4	comp49360_c0_seq4	1..328		2.87587	2.41794	1.27378	0.506336	0.865633	1																	0	0	0	0	2	5.75174	11.7892	1.93387	0	0	0	0	0	0	0	0	2	2.71981	5.5412	0.692692
comp49001_c0_seq1	comp49001_c0_seq1	1..2033		17.6766	-1.57614	-0.656392	0.265756	0.865633	1																	33	12.396	26.9286	23.6104	21	9.74372	19.9714	20.3056	51	20.0607	46.3311	48.5989	65	10.3705	21.6629	23.7262	103	22.5986	46.0413	35.6737
comp48535_c0_seq1	comp48535_c0_seq1	1..1277		12.7689	1.70542	0.77013	0.383848	0.865633	1																	18	10.7643	23.384	12.8784	20	14.7735	30.2807	19.3387	10	6.26215	14.4627	9.52919	29	7.36597	15.3868	10.5855	22	7.68447	15.656	7.61962
comp48649_c0_seq1	comp48649_c0_seq1	1..1736		4.06185	-2.69043	-1.42784	0.294964	0.865633	1																	1	0.439901	0.955626	0.715466	5	2.71683	5.56861	4.83468	1	0.460643	1.06387	0.952919	38	7.09997	14.8311	13.8707	18	4.62493	9.4226	6.23423
comp49495_c0_seq1	comp49495_c0_seq1	1..2271		1.23782	-48.2843	-5.59348	0.159152	0.865633	1																	0	0	0	0	0	0	0	0	0	0	0	0	26	3.71346	7.75705	9.49047	0	0	0	0
comp49495_c0_seq2	comp49495_c0_seq2	1..2203		1.03995	2.55756	1.35477	0.461128	0.865633	1																	6	2.0799	4.51829	4.2928	0	0	0	0	2	0.725988	1.6767	1.90584	0	0	0	0	3	0.60742	1.23753	1.03904
comp48508_c0_seq1	comp48508_c0_seq1	1..2634		21.5989	1.35053	0.433526	0.34916	0.865633	1																	86	24.9338	54.1652	61.5301	51	18.2641	37.4353	49.3137	44	13.3583	30.8515	41.9284	125	15.3928	32.154	45.6273	109	18.4584	37.6061	37.7517
comp48658_c0_seq1	comp48658_c0_seq1	1..1243		1.35614	-29.0674	-4.86133	0.206205	0.865633	1																	0	0	0	0	0	0	0	0	1	0.643344	1.48583	0.952919	9	2.34852	4.90582	3.28516	3	1.07655	2.1933	1.03904
comp48658_c1_seq1	comp48658_c1_seq1	1..728		0.204235	-3.2107	-1.68289	0.652913	0.865633	1																	0	0	0	0	0	0	0	0	0	0	0	0	0	0	0	0	1	0.612704	1.24829	0.346346
comp49700_c0_seq1	comp49700_c0_seq1	1..5376		1.48734	1.09958	0.136957	0.91933	0.978508	1																	16	2.27282	4.9374	11.4475	4	0.701849	1.43856	3.86774	13	1.93374	4.46605	12.3879	0	0	0	0	26	2.15723	4.39503	9.005
comp49700_c0_seq3	comp49700_c0_seq3	1..5086		0.34013	-30.5207	-4.93172	0.214671	0.865633	1																	0	0	0	0	0	0	0	0	0	0	0	0	16	1.02039	2.13149	5.84029	0	0	0	0
comp49551_c0_seq1	comp49551_c0_seq1	1..4942		2.00502	-1.35706	-0.440482	0.686655	0.880867	1																	12	1.85432	4.02825	8.5856	5	0.954356	1.95611	4.83468	14	2.26537	5.23197	13.3409	9	0.590694	1.2339	3.28516	35	3.15899	6.43596	12.1221
comp48652_c0_seq1	comp48652_c0_seq1	1..2283		2.27248	1.10343	0.141997	0.921268	0.979269	1																	0	0	0	0	11	4.54496	9.31566	10.6363	3	1.05082	2.42692	2.85876	9	1.27867	2.67102	3.28516	22	4.29832	8.75719	7.61962
comp49127_c0_seq1	comp49127_c0_seq1	1..1933		0	#NUM!	#NUM!	#NUM!	#NUM!	#NUM!																	0	0	0	0	0	0	0	0	0	0	0	0	0	0	0	0	0	0	0	0
comp49127_c0_seq2	comp49127_c0_seq2	1..1841		3.93595	-1.49117	-0.576449	0.651441	0.865633	1																	10	4.14812	9.01122	7.15466	2	1.02475	2.1004	1.93387	14	6.08119	14.0447	13.3409	5	0.880925	1.84016	1.82509	20	4.84572	9.87243	6.92692
comp48299_c0_seq1	comp48299_c0_seq1	1..783		2.06532	1.52674	0.610455	0.727573	0.901072	1																	3	2.92593	6.35619	2.1464	1	1.20471	2.46925	0.966936	1	1.0213	2.35873	0.952919	0	0	0	0	6	3.418	6.96366	2.07808
comp49483_c0_seq1	comp49483_c0_seq1	1..2040		2.80761	2.0476	1.03393	0.553928	0.865633	1																	15	5.61521	12.1983	10.732	0	0	0	0	0	0	0	0	0	0	0	0	22	4.81033	9.80032	7.61962
comp49483_c0_seq2	comp49483_c0_seq2	1..1950		3.07811	-102.327	-6.67704	0.0848257	0.865633	1																	0	0	0	0	0	0	0	0	14	5.74127	13.2597	13.3409	21	3.49307	7.29668	7.66538	0	0	0	0
comp49483_c0_seq3	comp49483_c0_seq3	1..1911		36.2466	-1.26815	-0.342724	0.432146	0.865633	1																	67	26.7744	58.1636	47.9362	67	33.0717	67.7861	64.7847	65	27.1999	62.8192	61.9397	248	42.0934	87.9289	90.5245	169	39.4465	80.3663	58.5325
comp49483_c0_seq4	comp49483_c0_seq4	1..890		10.8182	-1.10935	-0.149709	0.904098	0.971834	1																	0	0	0	0	20	21.1974	43.4477	19.3387	13	11.6807	26.977	12.3879	46	16.7645	35.0194	16.7908	8	4.00943	8.1686	2.77077
comp49563_c0_seq1	comp49563_c0_seq1	1..2127		21.6757	-1.88499	-0.914556	0.298353	0.865633	1																	74	26.5686	57.7167	52.9445	0	0	0	0	64	24.0617	55.5715	60.9868	193	29.4315	61.4795	70.4485	55	11.5339	23.4987	19.049
comp49563_c0_seq2	comp49563_c0_seq2	1..2015		1.99228	-47.7477	-5.57736	0.156334	0.865633	1																	0	0	0	0	0	0	0	0	0	0	0	0	0	0	0	0	27	5.97683	12.1769	9.35135
comp49563_c0_seq3	comp49563_c0_seq3	1..1823		4.3982	1.81312	0.858472	0.599939	0.865633	1																	0	0	0	0	17	8.7964	18.0297	16.4379	10	4.3866	10.131	9.52919	0	0	0	0	12	2.93614	5.98195	4.15615
comp49563_c0_seq4	comp49563_c0_seq4	1..1711		1.92957	1.592	0.67084	0.705079	0.890777	1																	0	0	0	0	7	3.85914	7.90997	6.76855	0	0	0	0	1	0.189571	0.395996	0.365018	16	4.17112	8.49802	5.54154
comp49848_c0_seq1	comp49848_c0_seq1	1..2633		2.59317	2.86853	1.52031	0.277652	0.865633	1																	8	2.3203	5.04053	5.72373	8	2.86604	5.87443	7.73549	6	1.82228	4.20862	5.71751	3	0.369567	0.771989	1.09505	6	1.01644	2.07085	2.07808
comp48011_c0_seq1	comp48011_c0_seq1	1..2133		4.89206	-6.3533	-2.66751	0.0336235	0.856606	1																	1	0.358026	0.777762	0.715466	3	1.3267	2.7193	2.90081	7	2.62435	6.06104	6.67043	49	7.45123	15.5649	17.8859	22	4.6006	9.37302	7.61962
comp49535_c0_seq1	comp49535_c0_seq1	1..1043		3.01485	15.0701	3.91361	0.0505772	0.865633	1																	7	5.12529	11.134	5.00826	1	0.904396	1.85371	0.966936	0	0	0	0	0	0	0	0	1	0.427659	0.871292	0.346346
comp49535_c0_seq2	comp49535_c0_seq2	1..922		1.02309	1.03858	0.0546142	0.977545	0.993527	1																	0	0	0	0	2	2.04617	4.19397	1.93387	2	1.73466	4.00626	1.90584	3	1.05539	2.20461	1.09505	0	0	0	0
comp49535_c1_seq1	comp49535_c1_seq1	1..1117		2.24933	-2.57359	-1.36378	0.443967	0.865633	1																	1	0.683679	1.4852	0.715466	1	0.844481	1.73091	0.966936	4	2.86366	6.61373	3.81167	1	0.290382	0.606579	0.365018	9	3.59395	7.32213	3.11712
comp48070_c0_seq1	comp48070_c0_seq1	1..868		4.76037	-2.7166	-1.4418	0.350417	0.865633	1																	3	2.63941	5.73375	2.1464	1	1.08673	2.22744	0.966936	1	0.921286	2.12775	0.952919	22	8.22102	17.1729	8.0304	10	5.13881	10.4696	3.46346
comp49302_c0_seq1	comp49302_c0_seq1	1..493		0	#NUM!	#NUM!	#NUM!	#NUM!	#NUM!																	0	0	0	0	0	0	0	0	0	0	0	0	0	0	0	0	0	0	0	0
comp49924_c0_seq1	comp49924_c0_seq1	1..1580		3.51588	-76.6805	-6.26079	0.101976	0.865633	1																	0	0	0	0	0	0	0	0	0	0	0	0	17	3.48991	7.29008	6.20531	25	7.05773	14.3791	8.65865
comp49924_c0_seq3	comp49924_c0_seq3	1..1444		1.66508	-33.4253	-5.06287	0.194416	0.865633	1																	0	0	0	0	0	0	0	0	4	2.21517	5.11602	3.81167	0	0	0	0	9	2.78008	5.664	3.11712
comp49924_c0_seq4	comp49924_c0_seq4	1..1300		0.587438	12.9385	3.6936	0.138231	0.865633	1																	2	1.17488	2.55226	1.43093	0	0	0	0	0	0	0	0	0	0	0	0	0	0	0	0
comp49924_c0_seq6	comp49924_c0_seq6	1..1164		5.57662	89.8418	6.48931	0.0176073	0.741722	1																	17	11.1532	24.2289	12.1629	0	0	0	0	0	0	0	0	0	0	0	0	0	0	0	0
comp49924_c1_seq1	comp49924_c1_seq1	1..1514		4.58403	1.49959	0.584566	0.64353	0.865633	1																	12	6.05286	13.149	8.5856	5	3.11521	6.38515	4.83468	7	3.69731	8.5391	6.67043	4	0.856953	1.79009	1.46007	18	5.30309	10.8042	6.23423
comp48780_c0_seq4	comp48780_c0_seq4	1..856		0	#NUM!	#NUM!	#NUM!	#NUM!	#NUM!																	0	0	0	0	0	0	0	0	0	0	0	0	0	0	0	0	0	0	0	0
comp48780_c0_seq8	comp48780_c0_seq8	1..823		0	#NUM!	#NUM!	#NUM!	#NUM!	#NUM!																	0	0	0	0	0	0	0	0	0	0	0	0	0	0	0	0	0	0	0	0
comp48780_c0_seq12	comp48780_c0_seq12	1..754		0	#NUM!	#NUM!	#NUM!	#NUM!	#NUM!																	0	0	0	0	0	0	0	0	0	0	0	0	0	0	0	0	0	0	0	0
comp48682_c0_seq1	comp48682_c0_seq1	1..711		0	#NUM!	#NUM!	#NUM!	#NUM!	#NUM!																	0	0	0	0	0	0	0	0	0	0	0	0	0	0	0	0	0	0	0	0
comp48682_c0_seq2	comp48682_c0_seq2	1..621		0.61487	6.96428	2.79997	0.265449	0.865633	1																	1	1.22974	2.67144	0.715466	0	0	0	0	0	0	0	0	0	0	0	0	0	0	0	0
comp49755_c0_seq1	comp49755_c0_seq1	1..5181		2.0871	-2.32403	-1.21663	0.247903	0.865633	1																	8	1.17918	2.56161	5.72373	4	0.728265	1.4927	3.86774	7	1.08044	2.49531	6.67043	47	2.94244	6.14646	17.1558	26	2.23842	4.56045	9.005
comp49006_c0_seq1	comp49006_c0_seq1	1..2684		12.0855	-2.90569	-1.53888	0.0198025	0.764263	1																	16	4.55242	9.88951	11.4475	11	3.86592	7.92386	10.6363	29	8.64032	19.9552	27.6346	80	9.66786	20.1952	29.2014	108	17.9483	36.567	37.4054
comp48182_c0_seq10	comp48182_c0_seq10	1..579		3.25832	3.18985	1.67349	0.397281	0.865633	1																	0	0	0	0	4	6.51665	13.357	3.86774	0	0	0	0	0	0	0	0	4	3.08151	6.27812	1.38538
comp48182_c0_seq15	comp48182_c0_seq15	1..453		2.5287	5.9522	2.57342	0.195364	0.865633	1																	3	5.05741	10.9865	2.1464	0	0	0	0	1	1.76529	4.07701	0.952919	0	0	0	0	0	0	0	0
comp48006_c0_seq1	comp48006_c0_seq1	1..2965		8.84438	-1.05203	-0.0731822	0.905247	0.972303	1																	41	10.56	22.9402	29.3341	20	6.3628	13.0416	19.3387	28	7.55175	17.4411	26.6817	80	8.75161	18.2812	29.2014	68	10.2298	20.8416	23.5515
comp49157_c0_seq1	comp49157_c0_seq1	1..515		17.3972	-3.6266	-1.85862	0.140904	0.865633	1																	1	1.48285	3.22129	0.715466	5	9.15811	18.7711	4.83468	4	6.21108	14.3447	3.81167	29	18.2647	38.1532	10.5855	32	27.7157	56.4665	11.0831
comp49157_c0_seq2	comp49157_c0_seq2	1..449		17.1986	-1.96438	-0.974071	0.423935	0.865633	1																	3	5.10246	11.0844	2.1464	6	12.6051	25.8364	5.80161	6	10.6861	24.68	5.71751	14	10.1136	21.1262	5.11025	31	30.7962	62.7427	10.7367
comp48821_c0_seq7	comp48821_c0_seq7	1..309		0	#NUM!	#NUM!	#NUM!	#NUM!	#NUM!																	0	0	0	0	0	0	0	0	0	0	0	0	0	0	0	0	0	0	0	0
comp48014_c0_seq1	comp48014_c0_seq1	1..1779		5.20137	10.6885	3.41798	0.0362066	0.86169	1																	2	0.858537	1.86505	1.43093	18	9.5442	19.5625	17.4048	0	0	0	0	1	0.182325	0.380859	0.365018	5	1.25365	2.55412	1.73173
comp49910_c0_seq1	comp49910_c0_seq1	1..3088		5.40405	1.51214	0.596593	0.593613	0.865633	1																	19	4.69874	10.2074	13.5939	20	6.10936	12.5222	19.3387	12	3.10755	7.17701	11.435	0	0	0	0	61	8.8112	17.9515	21.1271
comp49910_c0_seq2	comp49910_c0_seq2	1..2846		2.42914	-97.8676	-6.61276	0.0787745	0.865633	1																	0	0	0	0	0	0	0	0	9	2.52884	5.84046	8.57627	17	1.93748	4.0472	6.20531	18	2.82111	5.74759	6.23423
comp49910_c0_seq3	comp49910_c0_seq3	1..2111		1.35548	-49.4422	-5.62767	0.151506	0.865633	1																	0	0	0	0	0	0	0	0	1	0.378814	0.874886	0.952919	24	3.68762	7.70306	8.76043	0	0	0	0
comp49910_c0_seq6	comp49910_c0_seq6	1..690		1.66015	5.9522	2.57342	0.195464	0.865633	1																	3	3.3203	7.2129	2.1464	0	0	0	0	1	1.15895	2.67664	0.952919	0	0	0	0	0	0	0	0
comp49480_c0_seq1	comp49480_c0_seq1	1..2474		14.925	1.671	0.740713	0.430405	0.865633	1																	51	15.7426	34.1986	36.4888	37	14.1073	28.9154	35.7766	37	11.9596	27.6211	35.258	0	0	0	0	86	15.5053	31.5898	29.7858
comp49480_c0_seq2	comp49480_c0_seq2	1..2276		11.4966	4.41403	2.1421	0.0493043	0.865633	1																	50	16.7766	36.4448	35.7733	15	6.21673	12.7422	14.504	13	4.56757	10.549	12.3879	0	0	0	0	15	2.93969	5.98917	5.19519
comp49480_c0_seq3	comp49480_c0_seq3	1..2184		61.3945	1.16944	0.225817	0.626413	0.865633	1																	156	54.5478	118.498	111.613	158	68.2413	139.872	152.776	65	23.7999	54.9668	61.9397	368	54.6535	114.166	134.327	401	81.8982	166.855	138.885
comp49465_c0_seq1	comp49465_c0_seq1	1..364		22.9655	-1.59033	-0.669328	0.546224	0.865633	1																	9	18.8819	41.0184	6.4392	4	10.3658	21.2464	3.86774	9	19.7722	45.6647	8.57627	29	25.8416	53.9805	10.5855	19	23.2828	47.4351	6.58058
comp49465_c0_seq2	comp49465_c0_seq2	1..354		0	#NUM!	#NUM!	#NUM!	#NUM!	#NUM!																	0	0	0	0	0	0	0	0	0	0	0	0	0	0	0	0	0	0	0	0
comp49433_c0_seq1	comp49433_c0_seq1	1..827		3.47012	-1.74854	-0.806153	0.621247	0.865633	1																	3	2.77026	6.01801	2.1464	1	1.14061	2.33787	0.966936	6	5.80176	13.3994	5.71751	9	3.52988	7.37356	3.28516	2	1.07872	2.19772	0.692692
comp49344_c0_seq1	comp49344_c0_seq1	1..1728		19.5096	2.77414	1.47204	0.0397246	0.865633	1																	50	22.0969	48.0025	35.7733	31	16.9224	34.6852	29.975	4	1.8511	4.2752	3.81167	38	7.13284	14.8998	13.8707	38	9.80894	19.9842	13.1612
comp49839_c0_seq1	comp49839_c0_seq1	1..1085		1.30408	1.1699	0.226382	0.904111	0.971834	1																	0	0	0	0	3	2.60816	5.34587	2.90081	1	0.737029	1.7022	0.952919	0	0	0	0	7	2.87773	5.86295	2.42442
comp49149_c0_seq1	comp49149_c0_seq1	1..2306		1.05179	-2.51914	-1.33293	0.456219	0.865633	1																	1	0.331166	0.719413	0.715466	1	0.409057	0.838431	0.966936	2	0.693561	1.60181	1.90584	1	0.140658	0.29382	0.365018	12	2.32116	4.72901	4.15615
comp48023_c0_seq1	comp48023_c0_seq1	1..3472		5.39793	-1.71851	-0.781159	0.338973	0.865633	1																	8	1.75961	3.8225	5.72373	18	4.8903	10.0235	17.4048	12	2.76386	6.38324	11.435	86	8.03418	16.7826	31.3915	42	5.39575	10.993	14.5465
comp48352_c0_seq1	comp48352_c0_seq1	1..2417		0.984248	-29.234	-4.86957	0.219492	0.865633	1																	0	0	0	0	0	0	0	0	0	0	0	0	0	0	0	0	16	2.95274	6.01577	5.54154
comp48352_c0_seq2	comp48352_c0_seq2	1..2258		1.5617	1.16256	0.217305	0.88623	0.965146	1																	8	2.70565	5.87765	5.72373	1	0.417752	0.856254	0.966936	8	2.83322	6.54343	7.62335	3	0.430943	0.900198	1.09505	4	0.790166	1.60984	1.38538
comp48828_c0_seq1	comp48828_c0_seq1	1..839		4.10154	-7.53777	-2.91414	0.139695	0.865633	1																	0	0	0	0	1	1.1243	2.30444	0.966936	5	4.76565	11.0065	4.76459	14	5.41239	11.3059	5.11025	4	2.12657	4.33257	1.38538
comp49849_c0_seq2	comp49849_c0_seq2	1..472		1.61794	2.41722	1.27335	0.492658	0.865633	1																	2	3.23589	7.02952	1.43093	0	0	0	0	0	0	0	0	0	0	0	0	2	1.89004	3.85067	0.692692
comp49124_c0_seq1	comp49124_c0_seq1	1..1180		24.3442	2.13737	1.09583	0.124523	0.865633	1																	32	20.7097	44.9889	22.8949	35	27.9788	57.3473	33.8427	21	14.2315	32.8683	20.0113	33	9.07099	18.9484	12.0456	31	11.7182	23.8741	10.7367
comp49413_c0_seq1	comp49413_c0_seq1	1..2044		16.0427	1.04012	0.0567437	0.930811	0.982802	1																	34	12.7029	27.5953	24.3259	42	19.3826	39.7279	40.6113	13	5.086	11.7463	12.3879	148	23.4857	49.0593	54.0227	73	15.9303	32.4556	25.2833
comp49413_c0_seq2	comp49413_c0_seq2	1..1848		0.724105	-17.4942	-4.1288	0.297384	0.865633	1																	0	0	0	0	0	0	0	0	0	0	0	0	0	0	0	0	9	2.17232	4.42577	3.11712
comp49041_c0_seq1	comp49041_c0_seq1	1..4685		26.9158	-1.16283	-0.217645	0.624286	0.865633	1																	193	31.4596	68.3416	138.085	78	15.7046	32.1893	75.421	105	17.9223	41.3923	100.056	389	26.9316	56.2575	141.992	377	35.8934	73.1273	130.572
comp49041_c0_seq2	comp49041_c0_seq2	1..4532		2.3936	1.58275	0.662432	0.682552	0.87995	1																	0	0	0	0	23	4.78719	9.81216	22.2395	0	0	0	0	57	4.07951	8.52168	20.806	0	0	0	0
comp49041_c0_seq3	comp49041_c0_seq3	1..3922		0	#NUM!	#NUM!	#NUM!	#NUM!	#NUM!																	0	0	0	0	0	0	0	0	0	0	0	0	0	0	0	0	0	0	0	0
comp49041_c0_seq4	comp49041_c0_seq4	1..3855		13.3081	-2.1654	-1.11464	0.0783583	0.865633	1																	49	9.70682	21.0867	35.0579	9	2.20222	4.51383	8.70242	48	9.95706	22.9962	45.7401	77	6.47872	13.5334	28.1064	203	23.4884	47.8541	70.3083
comp49736_c0_seq1	comp49736_c0_seq1	1..1951		20.7341	-1.25046	-0.32246	0.573599	0.865633	1																	31	12.1342	26.3598	22.1795	45	21.757	44.5946	43.5121	29	11.8865	27.4524	27.6346	128	21.2802	44.4522	46.7223	127	29.0355	59.1554	43.986
comp48573_c0_seq1	comp48573_c0_seq1	1..2583		2.94777	3.69367	1.88505	0.204177	0.865633	1																	15	4.43478	9.63395	10.732	4	1.46076	2.99407	3.86774	6	1.85755	4.29009	5.71751	1	0.125574	0.262311	0.365018	3	0.518059	1.05547	1.03904
comp49098_c0_seq1	comp49098_c0_seq1	1..3904		1.05844	-2.09357	-1.06597	0.479411	0.865633	1																	4	0.782448	1.69976	2.86187	1	0.24162	0.495241	0.966936	1	0.204835	0.473075	0.952919	11	0.913914	1.90908	4.0152	18	2.05658	4.18997	6.23423
comp49840_c0_seq1	comp49840_c0_seq1	1..2932		1.26713	-4.45289	-2.15474	0.210726	0.865633	1																	0	0	0	0	2	0.643441	1.31884	1.93387	4	1.09096	2.51962	3.81167	19	2.1019	4.39066	6.93534	4	0.608525	1.23978	1.38538
comp48019_c0_seq1	comp48019_c0_seq1	1..659		1.43139	4.0745	2.02662	0.292638	0.865633	1																	0	0	0	0	2	2.86278	5.86775	1.93387	0	0	0	0	0	0	0	0	1	0.676857	1.37899	0.346346
comp48592_c0_seq1	comp48592_c0_seq1	1..518		0	#NUM!	#NUM!	#NUM!	#NUM!	#NUM!																	0	0	0	0	0	0	0	0	0	0	0	0	0	0	0	0	0	0	0	0
comp48592_c0_seq2	comp48592_c0_seq2	1..333		1.14665	6.96428	2.79997	0.265449	0.865633	1																	1	2.2933	4.98188	0.715466	0	0	0	0	0	0	0	0	0	0	0	0	0	0	0	0
comp48592_c0_seq3	comp48592_c0_seq3	1..301		0	#NUM!	#NUM!	#NUM!	#NUM!	#NUM!																	0	0	0	0	0	0	0	0	0	0	0	0	0	0	0	0	0	0	0	0
comp49975_c0_seq1	comp49975_c0_seq1	1..1732		16.5713	-1.43653	-0.522593	0.532566	0.865633	1																	49	21.605	46.9338	35.0579	6	3.26773	6.69777	5.80161	5	2.30853	5.33165	4.76459	172	32.2109	67.2854	62.7831	59	15.1945	30.9565	20.4344
comp49975_c0_seq3	comp49975_c0_seq3	1..1494		26.5516	-91.6809	-6.51855	2.15721e-05	0.00748314	0.606134																	1	0.511157	1.11042	0.715466	0	0	0	0	25	13.3815	30.905	23.823	242	52.5397	109.75	88.3344	46	13.7338	27.9805	15.9319
comp49975_c0_seq5	comp49975_c0_seq5	1..1426		5.72261	-1.5011	-0.586018	0.632178	0.865633	1																	15	8.03298	17.4506	10.732	0	0	0	0	8	4.48626	10.3612	7.62335	31	7.05123	14.7293	11.3156	18	5.63035	11.471	6.23423
comp49975_c0_seq7	comp49975_c0_seq7	1..1209		10.8092	-1.64809	-0.720795	0.52187	0.865633	1																	0	0	0	0	17	13.2637	27.1863	16.4379	22	14.5516	33.6075	20.9642	24	6.43884	13.4501	8.76043	31	11.4371	23.3015	10.7367
comp49975_c0_seq8	comp49975_c0_seq8	1..1155		9.11537	-11.6347	-3.54037	0.028545	0.834866	1																	0	0	0	0	2	1.63339	3.34792	1.93387	0	0	0	0	85	23.8704	49.8629	31.0265	9	3.47571	7.08122	3.11712
comp49046_c0_seq1	comp49046_c0_seq1	1..2352		38.3322	-1.23726	-0.307147	0.508401	0.865633	1																	102	33.1183	71.9449	72.9776	71	28.475	58.3644	68.6524	45	15.2999	35.3358	42.8813	309	42.6132	89.0147	112.791	301	57.0836	116.299	104.25
comp48891_c0_seq1	comp48891_c0_seq1	1..2164		0.529345	5.95384	2.57382	0.186332	0.865633	1																	3	1.05869	2.29986	2.1464	0	0	0	0	0	0	0	0	0	0	0	0	1	0.206122	0.419943	0.346346
comp49555_c0_seq1	comp49555_c0_seq1	1..1928		0	#NUM!	#NUM!	#NUM!	#NUM!	#NUM!																	0	0	0	0	0	0	0	0	0	0	0	0	0	0	0	0	0	0	0	0
comp49555_c0_seq2	comp49555_c0_seq2	1..1759		0.60616	-2.24915	-1.16938	0.587654	0.865633	1																	0	0	0	0	1	0.536262	1.09916	0.966936	4	1.81848	4.19985	3.81167	0	0	0	0	0	0	0	0
comp48814_c0_seq1	comp48814_c0_seq1	1..2663		8.52672	1.24998	0.321907	0.675063	0.874904	1																	15	4.30155	9.34453	10.732	36	12.7519	26.1371	34.8097	31	9.30904	21.4996	29.5405	37	4.50664	9.41393	13.5057	36	6.02995	12.2851	12.4685
comp49319_c0_seq1	comp49319_c0_seq1	1..1338		0	#NUM!	#NUM!	#NUM!	#NUM!	#NUM!																	0	0	0	0	0	0	0	0	0	0	0	0	0	0	0	0	0	0	0	0
comp49319_c0_seq2	comp49319_c0_seq2	1..1275		13.5819	1.03199	0.0454295	0.95255	0.985513	1																	33	19.7655	42.9379	23.6104	10	7.39831	15.1641	9.66936	23	14.4255	33.3163	21.9171	48	12.2111	25.5077	17.5209	35	12.2445	24.9463	12.1221
comp48028_c1_seq1	comp48028_c1_seq1	1..3862		10.0727	-2.16326	-1.11321	0.071576	0.865633	1																	27	5.33896	11.5982	19.3176	17	4.15221	8.51066	16.4379	21	4.34832	10.0426	20.0113	143	12.0101	25.0879	52.1976	120	13.8596	28.2369	41.5615
comp48931_c0_seq1	comp48931_c0_seq1	1..1948		0.305304	-9.09285	-3.18473	0.410254	0.865633	1																	0	0	0	0	0	0	0	0	0	0	0	0	0	0	0	0	4	0.915911	1.86603	1.38538
comp48931_c0_seq2	comp48931_c0_seq2	1..1830		2.38098	4.12411	2.04408	0.252461	0.865633	1																	4	1.66922	3.62615	2.86187	6	3.09274	6.33909	5.80161	4	1.74793	4.03691	3.81167	0	0	0	0	0	0	0	0
comp49669_c0_seq3	comp49669_c0_seq3	1..480		2.94777	6.40193	2.67851	0.178759	0.865633	1																	0	0	0	0	3	5.89553	12.0839	2.90081	0	0	0	0	0	0	0	0	1	0.929268	1.89324	0.346346
comp48294_c0_seq1	comp48294_c0_seq1	1..1529		81.5549	1.50094	0.585865	0.148884	0.865633	1																	145	72.4212	157.325	103.743	147	90.6886	185.882	142.14	91	47.5936	109.919	86.7156	245	51.9734	108.567	89.4294	200	58.3452	118.869	69.2692
comp49064_c0_seq1	comp49064_c0_seq1	1..1838		33.453	-1.94097	-0.956781	0.215136	0.865633	1																	91	37.8095	82.136	65.1074	0	0	0	0	71	30.8907	71.3432	67.6572	208	36.7063	76.6758	75.9237	135	32.762	66.7477	46.7567
comp49064_c0_seq2	comp49064_c0_seq2	1..1760		13.131	41.131	5.36215	0.000974831	0.156519	1																	0	0	0	0	49	26.2619	53.8282	47.3798	0	0	0	0	0	0	0	0	4	1.01375	2.06536	1.38538
comp49662_c0_seq1	comp49662_c0_seq1	1..2139		4.35766	1.03498	0.0496087	0.962827	0.988437	1																	17	6.06936	13.1849	12.1629	6	2.64596	5.42334	5.80161	10	3.73855	8.63434	9.52919	36	5.45902	11.4033	13.1406	12	2.50238	5.09822	4.15615
comp48397_c0_seq1	comp48397_c0_seq1	1..1007		7.18198	3.40288	1.76676	0.20638	0.865633	1																	14	10.617	23.0641	10.0165	4	3.74691	7.67993	3.86774	2	1.58823	3.66809	1.90584	3	0.966306	2.01852	1.09505	9	3.98653	8.12196	3.11712
comp48296_c0_seq1	comp48296_c0_seq1	1..1200		7.7487	3.18346	1.6706	0.210707	0.865633	1																	12	7.63669	16.5897	8.5856	10	7.86071	16.1119	9.66936	1	0.666397	1.53907	0.952919	3	0.810891	1.69387	1.09505	16	5.94732	12.1168	5.54154
comp48492_c0_seq1	comp48492_c0_seq1	1..2141		0	#NUM!	#NUM!	#NUM!	#NUM!	#NUM!																	0	0	0	0	0	0	0	0	0	0	0	0	0	0	0	0	0	0	0	0
comp48492_c0_seq2	comp48492_c0_seq2	1..2119		2.02187	-2.03717	-1.02656	0.529319	0.865633	1																	6	2.16235	4.6974	4.2928	0	0	0	0	0	0	0	0	30	4.59212	9.59248	10.9505	7	1.4735	3.00203	2.42442
comp48492_c0_seq3	comp48492_c0_seq3	1..1304		0	#NUM!	#NUM!	#NUM!	#NUM!	#NUM!																	0	0	0	0	0	0	0	0	0	0	0	0	0	0	0	0	0	0	0	0
comp48492_c0_seq4	comp48492_c0_seq4	1..1282		0	#NUM!	#NUM!	#NUM!	#NUM!	#NUM!																	0	0	0	0	0	0	0	0	0	0	0	0	0	0	0	0	0	0	0	0
comp48819_c0_seq1	comp48819_c0_seq1	1..2107		0.605853	1.14085	0.190112	0.916653	0.977314	1																	2	0.724887	1.57472	1.43093	1	0.447691	0.917618	0.966936	2	0.759066	1.75309	1.90584	0	0	0	0	5	1.05849	2.15652	1.73173
comp49802_c0_seq1	comp49802_c0_seq1	1..557		0	#NUM!	#NUM!	#NUM!	#NUM!	#NUM!																	0	0	0	0	0	0	0	0	0	0	0	0	0	0	0	0	0	0	0	0
comp48986_c0_seq1	comp48986_c0_seq1	1..2094		6.61788	1.1737	0.231069	0.792905	0.936103	1																	19	6.92918	15.0527	13.5939	14	6.30659	12.9264	13.5371	19	7.2559	16.7578	18.1055	18	2.78817	5.8242	6.57032	36	7.66846	15.6233	12.4685
comp49351_c0_seq1	comp49351_c0_seq1	1..1768		2.04247	-50.4442	-5.65662	0.140037	0.865633	1																	0	0	0	0	0	0	0	0	3	1.35692	3.13385	2.85876	4	0.733838	1.53292	1.46007	16	4.03664	8.22405	5.54154
comp49703_c0_seq1	comp49703_c0_seq1	1..3233		3.4755	-1.48158	-0.56714	0.552862	0.865633	1																	12	2.83453	6.15762	8.5856	7	2.04237	4.18619	6.76855	6	1.48409	3.42756	5.71751	30	3.0098	6.28718	10.9505	43	5.9326	12.0868	14.8929
comp48798_c0_seq1	comp48798_c0_seq1	1..2137		0	#NUM!	#NUM!	#NUM!	#NUM!	#NUM!																	0	0	0	0	0	0	0	0	0	0	0	0	0	0	0	0	0	0	0	0
comp48798_c0_seq2	comp48798_c0_seq2	1..2059		1.85447	3.07538	1.62076	0.357284	0.865633	1																	10	3.70893	8.05714	7.15466	0	0	0	0	2	0.776762	1.79396	1.90584	0	0	0	0	5	1.08317	2.20679	1.73173
comp48798_c0_seq3	comp48798_c0_seq3	1..1450		2.92744	62.7586	5.97174	0.0320229	0.85633	1																	0	0	0	0	9	5.85487	12.0006	8.70242	0	0	0	0	0	0	0	0	0	0	0	0
comp49161_c0_seq1	comp49161_c0_seq1	1..2991		0.795362	-29.234	-4.86957	0.219477	0.865633	1																	0	0	0	0	0	0	0	0	0	0	0	0	0	0	0	0	16	2.38609	4.86129	5.54154
comp49161_c0_seq3	comp49161_c0_seq3	1..2882		0	#NUM!	#NUM!	#NUM!	#NUM!	#NUM!																	0	0	0	0	0	0	0	0	0	0	0	0	0	0	0	0	0	0	0	0
comp49161_c0_seq5	comp49161_c0_seq5	1..2793		4.54405	-206.116	-7.68732	0.0382985	0.865633	1																	0	0	0	0	0	0	0	0	7	2.0042	4.62878	6.67043	85	9.87122	20.62	31.0265	11	1.75673	3.57907	3.80981
comp49161_c0_seq7	comp49161_c0_seq7	1..2684		3.7908	150.162	7.23038	0.00473185	0.420745	1																	18	5.12148	11.1257	12.8784	7	2.46013	5.04246	6.76855	0	0	0	0	0	0	0	0	0	0	0	0
comp49037_c0_seq1	comp49037_c0_seq1	1..3788		7.54226	-2.0186	-1.01335	0.162485	0.865633	1																	9	1.81442	3.94158	6.4392	23	5.72744	11.7394	22.2395	15	3.16662	7.31343	14.2938	109	9.33339	19.4965	39.787	86	10.1268	20.6318	29.7858
comp49037_c0_seq3	comp49037_c0_seq3	1..3166		4.49769	8.9617	3.16377	0.0187256	0.749506	1																	20	4.82419	10.4799	14.3093	14	4.17119	8.54956	13.5371	4	1.01033	2.3334	3.81167	0	0	0	0	6	0.845323	1.72222	2.07808
comp49037_c0_seq5	comp49037_c0_seq5	1..2082		0.183398	2.19189	1.13217	0.583733	0.865633	1																	1	0.366796	0.796814	0.715466	0	0	0	0	1	0.38409	0.887072	0.952919	0	0	0	0	0	0	0	0
comp48246_c0_seq1	comp48246_c0_seq1	1..3848		1.27913	-1.13289	-0.180011	0.901612	0.971414	1																	0	0	0	0	9	2.20623	4.52204	8.70242	3	0.623448	1.43988	2.85876	12	1.01151	2.11294	4.38022	19	2.20242	4.48711	6.58058
comp49047_c0_seq1	comp49047_c0_seq1	1..451		5.59259	-35.8466	-5.16377	0.186026	0.865633	1																	0	0	0	0	0	0	0	0	5	8.86559	20.4754	4.76459	0	0	0	0	8	7.91217	16.1199	2.77077
comp49047_c0_seq3	comp49047_c0_seq3	1..421		2.72091	3.53305	1.82091	0.339139	0.865633	1																	3	5.44182	11.8216	2.1464	0	0	0	0	0	0	0	0	2	1.54089	3.21876	0.730036	0	0	0	0
comp49714_c0_seq1	comp49714_c0_seq1	1..1575		2.90825	-1.19949	-0.262426	0.853142	0.951782	1																	8	3.87895	8.42649	5.72373	1	0.598911	1.22757	0.966936	4	2.03092	4.6905	3.81167	5	1.0297	2.15095	1.82509	20	5.66411	11.5398	6.92692
comp48787_c0_seq1	comp48787_c0_seq1	1..1434		1.38288	-1.77842	-0.8306	0.614037	0.865633	1																	2	1.06509	2.31376	1.43093	1	0.6578	1.34827	0.966936	1	0.557654	1.28792	0.952919	9	2.03571	4.2524	3.28516	5	1.55526	3.16861	1.73173
comp49859_c0_seq1	comp49859_c0_seq1	1..4164		3.55455	1.06783	0.0946829	0.909996	0.974384	1																	19	3.48456	7.56973	13.5939	16	3.62453	7.4291	15.471	12	2.30454	5.32243	11.435	45	3.50529	7.32221	16.4258	33	3.53497	7.20197	11.4294
comp48888_c0_seq1	comp48888_c0_seq1	1..2560		379.494	1.25816	0.331316	0.446043	0.865633	1																	1130	337.088	732.278	808.477	1145	421.899	864.753	1107.14	696	217.412	502.122	663.231	2687	340.448	711.161	980.803	1837	320.075	652.104	636.238
comp49264_c0_seq1	comp49264_c0_seq1	1..2449		2.51047	-1.6188	-0.694928	0.582202	0.865633	1																	9	2.80646	6.09665	6.4392	1	0.385171	0.789474	0.966936	4	1.30613	3.01655	3.81167	25	3.31111	6.91659	9.12545	16	2.91416	5.93716	5.54154
comp49935_c0_seq1	comp49935_c0_seq1	1..1179		0	#NUM!	#NUM!	#NUM!	#NUM!	#NUM!																	0	0	0	0	0	0	0	0	0	0	0	0	0	0	0	0	0	0	0	0
comp49935_c0_seq2	comp49935_c0_seq2	1..1177		0	#NUM!	#NUM!	#NUM!	#NUM!	#NUM!																	0	0	0	0	0	0	0	0	0	0	0	0	0	0	0	0	0	0	0	0
comp49935_c0_seq3	comp49935_c0_seq3	1..891		0	#NUM!	#NUM!	#NUM!	#NUM!	#NUM!																	0	0	0	0	0	0	0	0	0	0	0	0	0	0	0	0	0	0	0	0
comp49935_c0_seq4	comp49935_c0_seq4	1..889		0.334495	-5.41038	-2.43573	0.508134	0.865633	1																	0	0	0	0	0	0	0	0	0	0	0	0	0	0	0	0	2	1.00348	2.04445	0.692692
comp49935_c0_seq5	comp49935_c0_seq5	1..848		0	#NUM!	#NUM!	#NUM!	#NUM!	#NUM!																	0	0	0	0	0	0	0	0	0	0	0	0	0	0	0	0	0	0	0	0
comp49935_c0_seq6	comp49935_c0_seq6	1..846		0.630163	1.01171	0.0167974	0.993528	0.998299	1																	1	0.902682	1.96095	0.715466	0	0	0	0	2	1.89049	4.36616	1.90584	0	0	0	0	0	0	0	0
comp49935_c0_seq7	comp49935_c0_seq7	1..696		0	#NUM!	#NUM!	#NUM!	#NUM!	#NUM!																	0	0	0	0	0	0	0	0	0	0	0	0	0	0	0	0	0	0	0	0
comp49935_c0_seq8	comp49935_c0_seq8	1..300		0	#NUM!	#NUM!	#NUM!	#NUM!	#NUM!																	0	0	0	0	0	0	0	0	0	0	0	0	0	0	0	0	0	0	0	0
comp48584_c0_seq1	comp48584_c0_seq1	1..1641		10.1194	-1.07009	-0.0977275	0.905427	0.972317	1																	30	13.961	30.3284	21.464	8	4.59859	9.42558	7.73549	23	11.2081	25.8856	21.9171	24	4.74379	9.9093	8.76043	53	14.4062	29.3505	18.3563
comp48200_c0_seq1	comp48200_c0_seq1	1..1804		2.70932	-1.07827	-0.108713	0.935781	0.984608	1																	5	2.1166	4.59802	3.57733	5	2.61443	5.35871	4.83468	5	2.2164	5.11886	4.76459	4	0.719194	1.50233	1.46007	21	5.19236	10.5787	7.27327
comp49120_c0_seq1	comp49120_c0_seq1	1..1719		12.8435	1.01685	0.0241065	0.971897	0.991699	1																	22	9.77354	21.2317	15.7403	29	15.9135	32.6174	28.0411	20	9.30397	21.4879	19.0584	49	9.24577	19.3135	17.8859	71	18.4232	37.5345	24.5906
comp49120_c0_seq3	comp49120_c0_seq3	1..1572		8.30126	1.53195	0.615372	0.632001	0.865633	1																	28	13.6022	29.549	20.0331	5	3.00027	6.14956	4.83468	20	10.174	23.4973	19.0584	0	0	0	0	17	4.82368	9.82753	5.88788
comp49470_c0_seq1	comp49470_c0_seq1	1..1078		168.512	1.91395	0.936555	0.0510377	0.865633	1																	225	159.393	346.259	160.98	203	177.632	364.086	196.288	164	121.658	280.973	156.279	168	50.5491	105.592	61.323	189	78.2034	159.328	65.4594
comp49470_c0_seq2	comp49470_c0_seq2	1..973		4.88924	-1.84858	-0.886421	0.613803	0.865633	1																	8	6.27888	13.64	5.72373	0	0	0	0	0	0	0	0	44	14.6677	30.6394	16.0608	0	0	0	0
comp49470_c0_seq3	comp49470_c0_seq3	1..932		191.827	1.76339	0.818354	0.054875	0.865633	1																	257	210.583	457.462	183.875	171	173.071	354.737	165.346	98	84.0861	194.2	93.386	333	115.891	242.086	121.551	235	112.469	229.139	81.3913
comp49936_c0_seq1	comp49936_c0_seq1	1..4562		0.623984	-1.1851	-0.245004	0.876653	0.961436	1																	1	0.167398	0.363649	0.715466	4	0.82708	1.69524	3.86774	5	0.876454	2.0242	4.76459	3	0.213299	0.44556	1.09505	8	0.782199	1.59361	2.77077
comp49437_c0_seq1	comp49437_c0_seq1	1..2583		2.23458	-1.85989	-0.895216	0.520726	0.865633	1																	8	2.36522	5.13811	5.72373	0	0	0	0	7	2.16714	5.00511	6.67043	21	2.63705	5.50853	7.66538	11	1.89955	3.87005	3.80981
comp49437_c0_seq2	comp49437_c0_seq2	1..1751		1.34678	1.87261	0.905052	0.636215	0.865633	1																	0	0	0	0	5	2.69356	5.52091	4.83468	0	0	0	0	0	0	0	0	10	2.54739	5.18993	3.46346
comp48749_c0_seq1	comp48749_c0_seq1	1..2994		7.47182	1.51584	0.600115	0.430036	0.865633	1																	45	11.478	24.9344	32.196	11	3.46564	7.10342	10.6363	17	4.54058	10.4867	16.1996	22	2.38338	4.97865	8.0304	55	8.19395	16.6939	19.049
comp49925_c0_seq1	comp49925_c0_seq1	1..720		0.206504	-3.2107	-1.68289	0.652913	0.865633	1																	0	0	0	0	0	0	0	0	0	0	0	0	0	0	0	0	1	0.619512	1.26216	0.346346
comp49894_c0_seq2	comp49894_c0_seq2	1..573		31.8678	7.54597	2.91571	0.0159642	0.715126	1																	33	43.9809	95.5425	23.6104	12	19.7547	40.4905	11.6032	7	9.76917	22.5623	6.67043	2	1.13213	2.36492	0.730036	3	2.33533	4.75789	1.03904
comp49237_c0_seq1	comp49237_c0_seq1	1..1095		4.22891	-5.29105	-2.40356	0.153952	0.865633	1																	0	0	0	0	2	1.72289	3.53136	1.93387	5	3.65149	8.43326	4.76459	14	4.14702	8.66272	5.11025	12	4.88821	9.95898	4.15615
comp49237_c0_seq2	comp49237_c0_seq2	1..510		0.211998	-3.21077	-1.68292	0.652906	0.865633	1																	0	0	0	0	0	0	0	0	0	0	0	0	1	0.635993	1.32853	0.365018	0	0	0	0
comp49959_c0_seq1	comp49959_c0_seq1	1..5299		9.11106	-1.26381	-0.337775	0.500054	0.865633	1																	57	8.21459	17.8451	40.7816	33	5.87439	12.0406	31.9089	61	9.20556	21.2606	58.128	105	6.42714	13.4257	38.3269	139	11.7005	23.8379	48.1421
comp49543_c0_seq1	comp49543_c0_seq1	1..916		3.62408	-2.35578	-1.23621	0.458806	0.865633	1																	3	2.5011	5.43329	2.1464	0	0	0	0	5	4.36505	10.0812	4.76459	6	2.12461	4.43809	2.19011	9	4.38258	8.92884	3.11712
comp48139_c0_seq1	comp48139_c0_seq1	1..1257		104.113	-1.18984	-0.250763	0.563416	0.865633	1																	147	89.3073	194.008	105.174	123	92.3023	189.189	118.933	116	73.7967	170.436	110.539	461	118.957	248.488	168.273	337	119.585	243.637	116.719
comp49260_c0_seq1	comp49260_c0_seq1	1..1754		4.17344	-1.49717	-0.582236	0.625673	0.865633	1																	3	1.30616	2.83746	2.1464	9	4.84012	9.92064	8.70242	5	2.27958	5.26478	4.76459	32	5.91757	12.3612	11.6806	17	4.32316	8.80779	5.88788
comp49520_c0_seq1	comp49520_c0_seq1	1..2349		1.77845	1.22687	0.294983	0.841423	0.949248	1																	6	1.95062	4.23746	4.2928	4	1.60627	3.29233	3.86774	3	1.0213	2.35873	2.85876	1	0.138083	0.288441	0.365018	19	3.60789	7.35053	6.58058
comp48811_c0_seq1	comp48811_c0_seq1	1..692		0.541442	-5.41199	-2.43616	0.506092	0.865633	1																	0	0	0	0	0	0	0	0	1	1.1556	2.66891	0.952919	1	0.468723	0.979117	0.365018	0	0	0	0
[truncated: 38,800 more rows]

## Sheet: all_transcripts_vs_miRNAs
All identified miRNAs and target genes from transcriptome data
miRNA family	miRNA seq	Target_Acc.	Expectation	miRNA_start	miRNA_end	Target_start	Target_end	miRNA_aligned_fragment	Target_aligned_fragment	Inhibition	Study vs. control - Max group means	Study vs. control - Fold change	Study vs. control - Log fold change	Study vs. control - P-value	Study vs. control - FDR p-value	Study vs. control - Bonferroni	Sm3-5_repeated_224.bam [Sm3] (single) trimmed (GE) - Total counts	Sm3-5_repeated_224.bam [Sm3] (single) trimmed (GE) - RPKM	Sm3-5_repeated_224.bam [Sm3] (single) trimmed (GE) - TPM	Sm3-5_repeated_224.bam [Sm3] (single) trimmed (GE) - CPM	Sm3-5_repeated_224.bam [Sm4] (single) trimmed (GE) - Total counts	Sm3-5_repeated_224.bam [Sm4] (single) trimmed (GE) - RPKM	Sm3-5_repeated_224.bam [Sm4] (single) trimmed (GE) - TPM	Sm3-5_repeated_224.bam [Sm4] (single) trimmed (GE) - CPM	Sm3-5_repeated_224.bam [Sm5] (single) trimmed (GE) - Total counts	Sm3-5_repeated_224.bam [Sm5] (single) trimmed (GE) - RPKM	Sm3-5_repeated_224.bam [Sm5] (single) trimmed (GE) - TPM	Sm3-5_repeated_224.bam [Sm5] (single) trimmed (GE) - CPM	Sm6_non-barcoded_215.bam [Sm6 non-barcoded] (single) trimmed (GE) - Total counts	Sm6_non-barcoded_215.bam [Sm6 non-barcoded] (single) trimmed (GE) - RPKM	Sm6_non-barcoded_215.bam [Sm6 non-barcoded] (single) trimmed (GE) - TPM	Sm6_non-barcoded_215.bam [Sm6 non-barcoded] (single) trimmed (GE) - CPM	Sm7_225.bam [Sm7 jauns] (single) trimmed (GE) - Total counts	Sm7_225.bam [Sm7 jauns] (single) trimmed (GE) - RPKM	Sm7_225.bam [Sm7 jauns] (single) trimmed (GE) - TPM	Sm7_225.bam [Sm7 jauns] (single) trimmed (GE) - CPM	Small RNA seq	Small RNA - Length	Experiment - Range (original values)	Experiment - IQR (original values)	Experiment - Difference (original values)	Experiment - Fold Change (original values)	Experiment - Range (normalized values)	Experiment - IQR (normalized values)	Experiment - Difference (normalized values)	Experiment - Fold Change (normalized values)	EDGE test: Control vs MeJA, tagwise dispersions - P-value	EDGE test: Control vs MeJA, tagwise dispersions - Fold change	EDGE test: Control vs MeJA, tagwise dispersions - Weighted difference
miR00023	AAAATACCCAATATATAACTGG	comp55337_c1_seq6	3	1	22	947	968	AAAAUACCCAAUAUAUAACUGG	CCAGCCAUAUAUUGGGUAUUUA	Cleavage	3.07497	-3.85472	-1.94663	0.152332	0.865633	1	4	1.31158	2.84923	2.86187	1	0.405017	0.830151	0.966936	4	1.37342	3.17198	3.81167	44	6.12782	12.8004	16.0608	9	1.72368	3.51173	3.11712	AAAATACCCAATATATAACTGG	22	1.00	0.00	0.33	∞	1.74	0.00	0.58	∞	1.00	-4.01	-5.21E-7
miR00023	AAAATACCCAATATATAACTGG	comp28112_c0_seq1	2	1	22	410	430	AAAAUACCCAAUAUAUAACUGG	GGUGUUAU-UAUUGGGUAUUUU	Cleavage	16.489	-1.03191	-0.0453113	0.941057	0.985513	1	66	20.8705	45.3382	47.2208	25	9.76485	20.0147	24.1734	39	12.914	29.8255	37.1638	48	6.44684	13.4668	17.5209	163	30.106	61.3364	56.4544	AAAATACCCAATATATAACTGG	22	1.00	0.00	0.33	∞	1.74	0.00	0.58	∞	1.00	-4.01	-5.21E-7
miR00023	AAAATACCCAATATATGACTGG	comp55337_c1_seq6	2	1	22	947	968	AAAAUACCCAAUAUAUGACUGG	CCAGCCAUAUAUUGGGUAUUUA	Cleavage	3.07497	-3.85472	-1.94663	0.152332	0.865633	1	4	1.31158	2.84923	2.86187	1	0.405017	0.830151	0.966936	4	1.37342	3.17198	3.81167	44	6.12782	12.8004	16.0608	9	1.72368	3.51173	3.11712	AAAATACCCAATATATGACTGG	22	2.00	0.00	1.00	∞	1.82	0.00	1.19	∞	0.30	-9.25	-1.43E-6
miR00023	AAAATACCCAATATATGACTGG	comp28112_c0_seq1	2.5	1	22	410	430	AAAAUACCCAAUAUAUGACUGG	GGUGUUAU-UAUUGGGUAUUUU	Cleavage	16.489	-1.03191	-0.0453113	0.941057	0.985513	1	66	20.8705	45.3382	47.2208	25	9.76485	20.0147	24.1734	39	12.914	29.8255	37.1638	48	6.44684	13.4668	17.5209	163	30.106	61.3364	56.4544	AAAATACCCAATATATGACTGG	22	2.00	0.00	1.00	∞	1.82	0.00	1.19	∞	0.30	-9.25	-1.43E-6
miR00023	AAAATACCCAATATATGACTGG	comp51656_c0_seq2	3	1	22	41	62	AAAAUACCCAAUAUAUGACUGG	AUAGCCAUGAAUUGGGUAUUUU	Cleavage	13.7278	-1.71783	-0.780591	0.573526	0.865633	1	5	11.6059	25.2122	3.57733	2	5.73426	11.7533	1.93387	3	7.29188	16.8409	2.85876	22	21.6895	45.3072	8.0304	9	12.2019	24.8596	3.11712	AAAATACCCAATATATGACTGG	22	2.00	0.00	1.00	∞	1.82	0.00	1.19	∞	0.30	-9.25	-1.43E-6
miR00023	AAAATACCCAATATATGACTGG	comp48004_c0_seq1	3	1	22	1183	1204	AAAAUACCCAAUAUAUGACUGG	GGUGACAUAUAUUGGGUGUGUU	Cleavage	10.9321	-2.48974	-1.31599	0.178012	0.865633	1	14	8.22413	17.8658	10.0165	1	0.725604	1.48725	0.966936	9	5.53622	12.7861	8.57627	57	14.2218	29.7079	20.806	38	13.0384	26.5637	13.1612	AAAATACCCAATATATGACTGG	22	2.00	0.00	1.00	∞	1.82	0.00	1.19	∞	0.30	-9.25	-1.43E-6
miR00023	AAAATACCCAATATATGGCTGG	comp55337_c1_seq6	1	1	22	947	968	AAAAUACCCAAUAUAUGGCUGG	CCAGCCAUAUAUUGGGUAUUUA	Cleavage	3.07497	-3.85472	-1.94663	0.152332	0.865633	1	4	1.31158	2.84923	2.86187	1	0.405017	0.830151	0.966936	4	1.37342	3.17198	3.81167	44	6.12782	12.8004	16.0608	9	1.72368	3.51173	3.11712	AAAATACCCAATATATGGCTGG	22	3.00	0.00	1.33	∞	2.66	0.00	1.47	∞	0.19	-11.77	-1.86E-6
miR00023	AAAATACCCAATATATGGCTGG	comp28112_c0_seq1	3	1	22	410	430	AAAAUACCCAAUAUAUGGCUGG	GGUGUUAU-UAUUGGGUAUUUU	Cleavage	16.489	-1.03191	-0.0453113	0.941057	0.985513	1	66	20.8705	45.3382	47.2208	25	9.76485	20.0147	24.1734	39	12.914	29.8255	37.1638	48	6.44684	13.4668	17.5209	163	30.106	61.3364	56.4544	AAAATACCCAATATATGGCTGG	22	3.00	0.00	1.33	∞	2.66	0.00	1.47	∞	0.19	-11.77	-1.86E-6
miR00023	AAAATACCCAATATATGGCTGG	comp51656_c0_seq2	2	1	22	41	62	AAAAUACCCAAUAUAUGGCUGG	AUAGCCAUGAAUUGGGUAUUUU	Cleavage	13.7278	-1.71783	-0.780591	0.573526	0.865633	1	5	11.6059	25.2122	3.57733	2	5.73426	11.7533	1.93387	3	7.29188	16.8409	2.85876	22	21.6895	45.3072	8.0304	9	12.2019	24.8596	3.11712	AAAATACCCAATATATGGCTGG	22	3.00	0.00	1.33	∞	2.66	0.00	1.47	∞	0.19	-11.77	-1.86E-6
[truncated: 56,172 more rows]
[truncated: 24 more columns]

## Sheet: DE_miRNS_vs_all_transcript
Differentially expressed miRNAs and target genes from transcriptome data
[truncated: 563 more rows]

## Sheet: DE_miRNAs_vs_disease
Differentially expressed miRNAs and target genes related to disease resistance from transcriptome data
[truncated: 102 more rows]

[truncated: 7 more sheets: DE_Conifer_spec_miRNAs_vs_all_t, DEConif_spec_miRNAs_vs_DEtransc, DE_miRNAs_vs_DE_trancsripts, DEmiRNAs_up+DE_transcript_down, DEmiRNAs_down+DE_transcripts_up, DEmiRNAs_down+DE_transcrip_down, DEmiRNAs_up+DE_transcripts_up]
