# Supplementary material for: Differential microRNA and Target Gene Expression in Scots Pine (Pinus sylvestris L.) Needles in Response to Methyl Jasmonate Treatment
Source: Genes (Basel). 2024 Dec 27;16(1):26. doi: 10.3390/genes16010026 (PMC11765084; doi:10.3390/genes16010026)
Supplement: Supplementary file 1 [file genes-16-00026-s001.zip › Supplementary_file1.xlsx]

## Sheet: all lib Small RNA sample an...
All identified miRNAs annotated in miRBase
Small RNA	Expression values	Length	Family	Match type	Mismatches
TGTTCTTGACGTCTGGACCACG	42206	22	miR951	Mature 5'	0
TCTGGTCCTCGGTGGTTTATGA	26002	22	miR950	Mature 3' variant	2
TGACATCAGGTCCTCGATGGTT	24712	22	miR950	Precursor variant	2
TCACATCTGGGCCACGATGGTT	22460	22	miR950	Mature 5'	0
TCTTCCCTACTCCTCCCATTCC	15417	22	miR482	Mature 3'	0
TTCCACAGCTTTCTTGAACTT	12253	21	miR396	Mature 5'	0
TAGACCTTCTCCTATCCACAAT	10571	22	miR946	Mature 3' super variant	2
TTCCACAGCTTTCTTGAACTA	8569	21	miR396	Mature 5'	0
TGACAACGAGAGAGAGCACGC	8497	21	miR535	Mature 5'	0
CAGCCCTTCTCCTATCCACAAC	8290	22	miR946	Mature 3' super	0
TCGGACCAGGCTTCATTCCCC	8257	21	miR166	Mature 3'	0
TTCCACGGCTTTCTTGAACTT	5991	21	miR396	Mature 5'	0
TAAACAATGTCCACCCTTCATC	5613	22	miR3701	Mature 3' variant	2
TCTGGGCCACGGTGGTTAATGA	5368	22	miR950	Mature 3' variant	2
TCAGAGTTTTGCCAGTTCCGCC	4707	22	miR1311	Mature 3'	0
TGTGGATATGGAAGGGTTAGT	3865	21	miR946	Precursor	0
TTCCCTATTCCTCCCATTCCTA	3694	22	miR482	Mature 3' sub/super	0
TTTCCTACTCCTCCCAAGCCCA	3274	22	miR482	Precursor variant	1
TCTTTCCTACTCCTCCCATTCC	3211	22	miR482	Mature 3'	0
CGGTTCAGTCATCAAGAACACC	2644	22	miR951	Precursor	0
TCGGCCTCGAATGTTAGGAGAA	2609	22	miR1314	Mature 3' variant	1
TTTGGTTTGAAGGGAGCTCTA	2436	21	miR159	Mature 3'	0
TTACATCAGGTCCTCGGTGGTT	2420	22	miR950	Precursor	0
TCTGGTCCTCGGTGGTTTATG	2232	21	miR950	Mature 5' super variant	2
TAACATCTGGGCCACGATGGTT	2210	22	miR950	Mature 5' variant	1
CAGCCCTTCTCCTATCCACAAT	2024	22	miR946	Mature 3' super	0
CATCGGAATCTGTTACTGTTTC	2018	22	miR947	Mature 3'	0
TCACGTCTGGGCCGCGATGGTT	1885	22	miR950	Mature 5' variant	2
TTTGGAGAGAAAATGGCTACAT	1710	22	miR1312	Mature 3' variant	1
TGACAACGAGAGAGAGCACGCC	1682	22	miR535	Mature 5' super	0
GACTGCCGATTTATGCATCCT	1509	21	miR159	Precursor	0
TGACAGAAGAGAGTGAGCAC	1455	20	miR156	Mature 5'	0
TCGGACCAGGCTTCATTCCCCC	1384	22	miR166	Mature 3' super	0
TGTTCTTGACGTCTGGACCAC	1299	21	miR951	Mature 5'	0
TTGGCACTATCCTCTATATCCT	1225	22	miR3701	Precursor	0
TTACATCTGGACCACGATGGTT	1203	22	miR950	Mature 5' variant	2
AGAATCTTGATGATGCTGCAT	1196	21	miR172	Mature 5'	0
TACCGCTGAAATTATTGTTCG	1121	21	miR1313	Mature 5' variant	1
CTCAAGAAAGCTGTGGGAAA	1117	20	miR396	Precursor	0
TGTGGAAGGATAGGGTAAGACT	1114	22	miR482	Precursor	0
TTGGTTTGAAGGGAGCTCTAC	1089	21	miR159	Mature 3' sub/super	0
TTGGCAATATCTTCTATATCCT	1067	22	miR3701	Precursor variant	2
TATCGGAACCTGTCACTGTTTC	983	22	miR947	Mature 5' variant	2
TGAAGCTGCCAGCATGATCTGG	982	22	miR167	Mature 5'	0
TTACATCTGGTCCTCGGTGGTT	939	22	miR950	Precursor variant	1
CAGCCCTTCTGCTATCCACATT	914	22	miR946	Mature 3' super variant	2
CCAACCCTTCTCCTATCCACAT	860	22	miR946	Mature 3' super variant	2
TCACATCTGGGCCACGATGGTTT	806	23	miR950	Mature 5' super	0
TCACATCTGGGCCACGATGGTC	756	22	miR950	Mature 5' variant	1
TCTGGGCCACGGTGGTTAATG	715	21	miR950	Mature 3' sub variant	2
TCGGACCAGGCTTCATTCCCT	695	21	miR166	Mature 3'	0
TGACAGAAGATAGACTTTGGTC	693	22	miR3699	Mature 3' super	0
TCTCCGGGAATCCAATGCGCT	665	21	miR949	Mature 5' variant	1
CAAGATTTGTAGATTTGGGAG	663	21	miR3707	Precursor variant	2
TGACAACGAGAGAGAGCACGT	602	21	miR535	Mature 5' variant	1
TCAGAGTTTTGCCAGTTCCGCT	568	22	miR1311	Mature 3' variant	1
TCTTCCCTACTCCTCCCATTCT	564	22	miR482	Mature 3' variant	1
TGACATCAGGTCCTCGATGGTTT	559	23	miR950	Precursor variant	2
CCAGCCCTTCCCCTATCCACAT	528	22	miR946	Mature 3' super variant	2
TTTTCCTACTCCTCCCAAGCCCA	511	23	miR482	Precursor variant	1
TTACATCTGGGCCACGGTGGTT	492	22	miR950	Precursor variant	1
TTGGTTTGAAGGGAGCTCTA	440	20	miR159	Mature 3' sub	0
TGGCACTATCCTCTATATCCT	437	21	miR3701	Precursor	0
TCGATAAACCTCTGCATCCAG	419	21	miR162	Mature 3'	0
TGAAGGGTTGGAGTTGTTCGGT	396	22	miR3701	Precursor	0
TGTGGATAGAGAAGGGTTAGT	386	21	miR946	Mature 5'	0
TGTTCTTGACGTCTGGACCACA	383	22	miR951	Mature 5' variant	1
AGAAGAGAGAGAGTACAGCC	377	20	miR529	Mature 5' sub	0
TCCACGGCTTTCTTGAACTTC	374	21	miR396	Mature 5' sub/super	0
TTCCACAGCTTTCTTGAACT	373	20	miR396	Mature 5'	0
TTTCCACAGCTTTCTTGAACT	365	21	miR396	Mature 5' super	0
TGTTCTTGACGTCTGGACCACGT	359	23	miR951	Mature 5' super	0
AGATCATGCTGCAGTTTCACC	358	21	miR167	Mature 3' variant	2
TCGGCCTTGAATGTTAGGAGAA	344	22	miR1314	Mature 3'	0
GCTCAAGAAAGCTGTGGGAAA	331	21	miR396	Precursor	0
TTGGAGAGAAAATGGCTACAT	320	21	miR1312	Mature 3' sub variant	1
TCTTGCTCAAATGAGTGTTCCA	302	22	miR828	Mature 5'	0
TCTGCAGACTGGAGCACTCAG	298	21	miR1315	Precursor variant	2
TTCAAGAAAACTGTGGGAAAG	276	21	miR396	Precursor	0
TTCCCCTATTCCTCCCATTCCTA	275	23	miR482	Mature 3' sub/super variant	2
TGGCAATATCTTCTATATCCT	269	21	miR3701	Precursor variant	2
GCAGCATCATCACGATTCACA	256	21	miR172	Precursor variant	1
TTACATCAGGTCCTCGGTGGT	242	21	miR950	Precursor	0
TCACATCTGGGCCACGATGGT	237	21	miR950	Mature 5' sub	0
TAAACATCTGGGCCACGATGGTT	227	23	miR950	Mature 5' super variant	2
TGTGGATATAGAAGGGTTAGC	225	21	miR946	Mature 5' variant	2
AGAAGGGTAGGCGTTGTTTGG	223	21	miR3701	Precursor variant	2
GCTCACGTCTCTTTCTGTCAGC	221	22	miR156	Mature 3' variant	1
TCACATCTGGGCCACGATGTT	218	21	miR950	Mature 5' sub variant	1
TGTGGATATGGAAGGGTTAG	213	20	miR946	Precursor	0
GTTCTTGACGTCTGGACCACG	202	21	miR951	Mature 5' sub	0
AAGCTCAGGAGGGATAGCGCC	200	21	miR390	Mature 5'	0
TTTCCTACTCCTCCCATTCCTA	198	22	miR482	Mature 3' sub/super	0
TGTGCATAAGGCGGGAGTTGT	195	21	miR159	Precursor	0
TTCCACAGCTTTCTTGAAACTT	195	22	miR396	Mature 5' super variant	2
TACATCAGGTCCTCGGTGGTT	195	21	miR950	Precursor	0
TCGGCCTCGAATGTTAGGAGAAA	190	23	miR1314	Mature 3' super variant	2
TGACATCAGGTCCTCGATGGT	190	21	miR950	Precursor variant	2
TTGCCAGTTCCGCCCATTCCTA	188	22	miR1311	Precursor	0
TTTCCACTCCTCCCAAGCCCA	188	21	miR482	Precursor variant	1
TTTGGAGAGAAAATGGCGACAT	187	22	miR1312	Mature 3'	0
TCTTCCCTACTCCTCCCATTC	187	21	miR482	Mature 3' sub	0
TAACATCTGGGCCACGATGGT	186	21	miR950	Mature 5' sub variant	1
TTTGGAGAGAAAATGGCTACA	184	21	miR1312	Mature 3' sub variant	1
TGTGGATATGGAAGGGTTAGC	180	21	miR946	Precursor variant	1
TGACGTCTGGTCCGCGTGGTT	178	21	miR951	Precursor variant	2
TCTGGTCCTCGGTGGTTTATGAT	177	23	miR950	Mature 3' super variant	2
TCACATCTGGCCGACGATGGTT	176	22	miR950	Mature 5' variant	2
TCTCCGGGAATCCAATGCGCCT	172	22	miR949	Mature 5' super	0
TTTCCACAGCTTTCTTGAACTT	169	22	miR396	Mature 5' super	0
TTTGGTTTGAAGGGAGCTCT	162	20	miR159	Mature 3' sub	0
TTCCACAGCTTTCTTGAACTAA	154	22	miR396	Mature 5' super	0
AGTGGGAGGATAGGGTAAGACT	154	22	miR482	Precursor variant	1
CTTGGATTGAAGGGAGCTCCA	149	21	miR159	Mature 3' super	0
TAGACCTTCTCCTATCCACAAC	147	22	miR946	Mature 3' super variant	2
TTCCCACAGCTTTCTTGAACTA	144	22	miR396	Mature 5' super variant	1
TTTCCACAGCTTTCTTGAACTA	143	22	miR396	Mature 5' super	0
TTTTTTCCCACTCCTCCCAAGCC	143	23	miR482	Precursor variant	1
TTTTTCCCACTCCTCCCAAGCC	142	22	miR482	Precursor	0
CGTGTTCCCAGGTCACCCCAG	140	21	miR398	Mature 3' variant	2
GGAATGTTGTCTGGCTCGACT	139	21	miR166	Precursor	0
TGACAACGAGAGAGAGCACGCT	138	22	miR535	Mature 5' super	0
TTTGGAGAGAAAATGGCCACAT	137	22	miR1312	Mature 3' variant	1
TTCCACAGCTTTCTTGAACTC	137	21	miR396	Mature 5' variant	1
TCGATTGGTGCAGATCGGGAA	133	21	miR168	Mature 5' variant	2
TGACTGTAGGCATTGGTGGAT	133	21	miR948	Precursor	0
TCGGACCAGGCTTCATTTCCCCC	131	23	miR166	Mature 3' super variant	1
TTCCCACAGCTTTCTTGAACTT	129	22	miR396	Mature 5' super variant	1
TCTTTCCTACTCCTCCCATTCT	129	22	miR482	Mature 3' variant	1
TTTACATCAGGTCCTCGGTGGTT	124	23	miR950	Precursor	0
TGGAGAAGCAGGGCACGTGCG	122	21	miR164	Mature 5'	0
TCAACATCTGGGCCACGATGGTT	118	23	miR950	Mature 5' super variant	2
AGAAATCTTGATGATGCTGCAT	116	22	miR172	Mature 3' super variant	2
AATCATGACTGTGGAACGGAT	115	21	miR3702	Precursor variant	2
TTTCCACGGCTTTCTTGAACTT	115	22	miR396	Mature 5' super	0
TCGATAAACCTCTGCATCCGG	113	21	miR162	Mature 3' variant	1
CAGCCCTTCTCCTATCCACAAAC	112	23	miR946	Mature 3' super variant	2
ACTTAAAGTGATTGGAGCGCT	110	21	miR3703	Precursor variant	2
TATTGAGTGCAGCGTTGACGG	110	21	miR397	Mature 5' sub/super variant	2
TAGAAGAGAGAGAGCACATCC	109	21	miR156	Mature 5' super variant	2
TTCCATACACAAACCATTGGG	107	21	miR1316	Mature 3' sub/super variant	1
TTCCCACGGCTTTCTTGAACTT	107	22	miR396	Mature 5' super	0
TCACATCTGGGCCACGATTGGTT	107	23	miR950	Mature 5' super variant	2
TTGTTCTTGACGTCTGGACCACG	103	23	miR951	Mature 5' super variant	1
GCTGTGGGAAAACATGGACGG	102	21	miR396	Precursor variant	1
CGGTTCAGTCATCAAGAACAC	101	21	miR951	Precursor	0
TCCACAGCTTTCTTGAACTT	99	20	miR396	Mature 5' sub	0
TTGGAGGCCTGTCAGGTTCCC	98	21	miR1315	Mature 3' sub/super	0
TGCTCTTCCACAGCTTTCTTG	97	21	miR396	Precursor	0
TTGGAGAGAAAATGGCGACAT	96	21	miR1312	Mature 3' sub	0
TGTGGATATGGAAGGGTTAGTT	95	22	miR946	Precursor variant	1
TCGGACCAGGCTTCATTTCCCC	94	22	miR166	Mature 3' super variant	1
CGGTTCAGTCATCAAGAACACT	93	22	miR951	Precursor variant	1
TCGGCCTCGAATGTTAGGAGA	92	21	miR1314	Mature 3' sub variant	1
TCGGGACCAGGCTTCATTCCCCC	92	23	miR166	Mature 3' super variant	2
TCGGACCAGGCTTCATTCCCA	92	21	miR166	Mature 3' variant	1
TTCCACAGCTTTCTTGAACTTT	92	22	miR396	Mature 5' super	0
TTCCACGGCTTTCTTGAACT	90	20	miR396	Mature 5' sub	0
TTCACATCTGGGCCACGATGGTT	89	23	miR950	Mature 5' super	0
TCGGACCAGGCTTCATTCCCCT	88	22	miR166	Mature 3' super	0
TCTTGCTCAAATGAGTATTCCA	88	22	miR828	Mature 5'	0
TCCACATCTGGGCCACGATGGTT	88	23	miR950	Mature 5' super variant	1
TCCCTATTCCTCCCATTCCTA	87	21	miR482	Precursor	0
TCAGAGTTTTGCCAGTTCCGCCT	85	23	miR1311	Mature 3' super variant	1
TCGGACCAGGCTTCATTCCC	85	20	miR166	Mature 3'	0
TTACATCTGGTCCTCGGTGGT	85	21	miR950	Precursor variant	1
TCACGTCTGGGCCGCGATGGT	83	21	miR950	Mature 5' sub variant	2
TGTTCTTGACGTCTGGACCACGA	83	23	miR951	Mature 5' super	0
GTTCAAGAAAACTGTGGGAAA	82	21	miR396	Precursor	0
TAGACCTTCTCCTATCCACAATT	82	23	miR946	Mature 3' super variant	2
TTGACATCAGGTCCTCGATGGTT	82	23	miR950	Precursor variant	2
TGGTTTGAAGGGAGCTCTAC	79	20	miR159	Mature 3' sub/super	0
TGCACTGCCTCTTCCCTGGCT	79	21	miR408	Mature 3'	0
TGGTTCTTGACGTCTGGACCACG	79	23	miR951	Mature 5' super variant	2
TTGATCTTGGCTATACCGTGG	78	21	miR169	Precursor variant	2
CACATCTGGGCCACGATGGTT	78	21	miR950	Mature 5' sub	0
TTACATCAGGTCCTCGGTGGTC	78	22	miR950	Precursor variant	1
TCCATACACAAACCATTGGGA	77	21	miR1316	Mature 3' variant	1
TTCAAGAAAGCCGTGGGAAA	77	20	miR396	Mature 3' sub variant	1
GGAACAGGCGGACTGGCATAA	76	21	miR1311	Precursor	0
CAGCCCTTCTCCTATCCACA	76	20	miR946	Mature 3' sub	0
CTGGTCCTCGGTGGTTTATGA	76	21	miR950	Mature 3' sub variant	2
TGAAAGCTGCCAGCATGATCTGG	75	23	miR167	Mature 5' super variant	2
TTCCTACTCCTCCCAAGCCCA	73	21	miR482	Precursor variant	1
TTTCCTACTCCTCCCAAGCCCAA	72	23	miR482	Precursor variant	2
TTTGGACTGAAGGGAGCTCC	70	20	miR319	Mature 3' sub	0
TCGATAAAGGAATTCCCACTT	70	21	miR3696	Precursor variant	2
TGACAACGAGAGAGAGCACGCCT	70	23	miR535	Mature 5' super	0
TTCCACGGCTTTCTTGAACTC	69	21	miR396	Mature 5' variant	1
TTTGGAGAGAAAATGGCTACT	68	21	miR1312	Mature 3' sub variant	2
CATCGGAATCTGTTACTGTTTTC	68	23	miR947	Mature 3' super variant	1
TTGGAGAGAAAATGGCCACAT	67	21	miR1312	Mature 3' sub variant	1
CTTGGATTGAAGGGAGCTCC	67	20	miR159	Mature 3' sub	0
CTACCGATCCCTACAGCCACT	67	21	miR948	Precursor variant	2
TAACATCTGGGCCACGATGGTTT	67	23	miR950	Mature 5' super variant	1
TCACATCTGGGCCACGATGGTTA	66	23	miR950	Mature 5' super variant	1
GGAATGTTGTCTGGCTCGAGG	65	21	miR166	Mature 5'	0
TAAACAATGTCCACCCTTCAT	65	21	miR3701	Mature 3' sub variant	2
TCTTCCCTACTCCTCCCATT	65	20	miR482	Mature 3' sub	0
TTCCCTATTCCTCCCATTCCT	65	21	miR482	Mature 3' sub/super	0
TGCCTGGCTCCCTGTATGCCA	64	21	miR160	Mature 5'	0
TCGGGACCAGGCTTCATTCCCC	64	22	miR166	Mature 3' super variant	2
TATTGAGTGCAGCGTTGACGA	64	21	miR397	Mature 5' sub/super variant	1
TAACATCTGGGCCACGATGGTC	64	22	miR950	Mature 5' variant	2
CTTGGATTGAAGAGAGCTCCC	63	21	miR159	Mature 3' super	0
TTGGCACTATCCTCTATATCCC	63	22	miR3701	Precursor variant	1
TTTTGGTTTGAAGGGAGCTCTA	62	22	miR159	Mature 3' super variant	1
TTCAACATCGATAAAGGAATT	62	21	miR3696	Precursor variant	2
AACTTATTCTCCGCTGCAACA	62	21	miR952	Precursor variant	2
TGTTCTTGACGTCTGGACCA	61	20	miR951	Mature 5' sub	0
CAGAGTTTTGCCAGTTCCGCC	60	21	miR1311	Mature 3' sub	0
TTGAGCCGCGTCAATATCCCC	60	21	miR171	Precursor variant	1
ATTCCCACTTCTCAAATCGAT	60	21	miR3696	Precursor variant	2
TCCACGGCTTTCTTGAACTT	60	20	miR396	Mature 5' sub	0
CGGGTTCAGTCATCAAGAACACC	59	23	miR951	Precursor variant	2
GACTGCCGATTTATGCATCCC	58	21	miR159	Precursor variant	1
TTTGCCAGTTCCGCCCATTCCT	57	22	miR1311	Precursor	0
CGCTATCCATCCTGGGCTTCA	57	21	miR390	Precursor variant	2
TTCAAGAAAACTGTGGGAAA	57	20	miR396	Precursor	0
TTCCACAGCTTTCTTGAACCA	57	21	miR396	Mature 5' variant	1
GACAACGAGAGAGAGCACGCT	57	21	miR535	Mature 5' sub/super	0
TCCACAGCTTTCTTGAACTA	56	20	miR396	Mature 5' sub	0
TCTTCAACATTAGAAGCCGAT	54	21	miR1314	Precursor variant	1
TCCGACTGCCGATTTATGCAT	54	21	miR159	Precursor	0
AGCCCTTCTCCTATCCACAAC	54	21	miR946	Mature 3' sub/super	0
TGTTCTTGACGTCTGGACCACT	54	22	miR951	Mature 5' variant	1
TTGGTGGAGCAAGTACGTCAA	54	21	miR952	Precursor variant	1
TTGGCAATATCTTCTATATCC	53	21	miR3701	Precursor variant	2
AGACTCCGCTGGGAACCTGAC	53	21	miR3710	Precursor variant	2
CTCAAGAAAGCTGTGGGAA	53	19	miR396	Precursor	0
TGTTCTTGACGTCTGGACC	52	19	miR951	Mature 5' sub	0
TGCTCACGTCTCTTTCTGTCAGC	51	23	miR156	Mature 3' super variant	1
CTTCCCTACTCCTCCCATTCC	51	21	miR482	Mature 3' sub	0
TTTTCCTACTCCTCCCAAGCCCAA	51	24	miR482	Precursor variant	2
TTTACATCTGGACCACGATGGTT	51	23	miR950	Mature 5' super variant	2
TGTTCTTGACGTCTGGACCACC	51	22	miR951	Mature 5' variant	1
TCGTTCTTGACGTCTGGACCACG	51	23	miR951	Mature 5' super variant	2
TGATTGAGCCGTGCCAATATC	50	21	miR171	Mature 3'	0
CAGCCCTTCTCCTATCCACAA	50	21	miR946	Mature 3'	0
TCACATCTGGGCCACGATG	50	19	miR950	Precursor	0
TACATCTGGTCCTCGGTGGTT	50	21	miR950	Precursor variant	1
TCTGGTCCTCGGTGGTTTATGG	50	22	miR950	Mature 5' super variant	2
TTTGGAGAGAAAATGGCTACAC	49	22	miR1312	Mature 3' variant	2
TCACATCTGGGCCACGATGG	49	20	miR950	Mature 5' sub	0
TCGTCTGGTCCTCGGTGGTTT	49	21	miR950	Precursor variant	2
CGACTGCCGATTTATGCATCCT	48	22	miR159	Precursor	0
AGAATCTTGATGATGCTGCAC	47	21	miR172	Mature 5' variant	1
TTCCACAGCCTTTCTTGAACTT	47	22	miR396	Mature 5' variant	2
TCTTCCCTACTCCTCCACTTCC	47	22	miR482	Mature 3' variant	2
TGACAACGAGAGAGAGCAC	47	19	miR535	Mature 5' sub	0
TGTTCTTGACGTCTGGACCACCG	47	23	miR951	Mature 5' super variant	2
TCCTTCCCTACTCCTCCCATTCC	46	23	miR482	Mature 5' super variant	2
TTTCCTACTCCTCCCAAGCCC	46	21	miR482	Precursor variant	1
TGTCTTGCATCGGAATCTGTT	46	21	miR947	Precursor	0
TCTGGTCCTCGGTGGTTTA	46	19	miR950	Mature 5' sub variant	1
CAGCCCTTCTCCTATCCACAACA	45	23	miR946	Mature 3' super variant	1
TCACATCTGGCCCACGATGGTT	45	22	miR950	Mature 5' variant	1
CATCGGAATCTGTTACTGTTT	44	21	miR947	Mature 3' sub	0
TCTGGGCCACGGTGGTTAATGAT	44	23	miR950	Mature 3' super variant	2
GGCTTTGGAGGATTTGGAAAGG	43	22	miR482	Precursor	0
TCTTACCGACCCCTCCCATGCC	43	22	miR482	Mature 3' sub/super variant	2
AACAATAATTTCAGTGGAAGA	42	21	miR1313	Precursor	0
GACTGCCGATTTATGCATCC	42	20	miR159	Precursor	0
TAACAATGTCCACCCTTCATC	42	21	miR3701	Mature 3' sub variant	2
TCCACAGCTTTCTTGAACTTT	42	21	miR396	Mature 5' sub/super	0
ACGTGTTCCCAGGTCACCCCA	42	21	miR398	Mature 3' sub/super variant	2
TTTTCCCACTCCTCCCAAGCCCA	42	23	miR482	Precursor	0
TACCACTGAAATTATTGTTCG	41	21	miR1313	Mature 5'	0
TGACAGAAGAGAGTGAGCAT	41	20	miR156	Mature 5' variant	1
TGAAAGTATTTGGAGCGCTTG	41	21	miR3707	Precursor variant	1
GGAGTGGGAGCGTAGGAGAAGG	41	22	miR482	Precursor variant	1
TGACAACGAGAGAGAGCACGCA	41	22	miR535	Mature 5' super variant	1
TACATCTGGACCACGATGGTT	41	21	miR950	Mature 5' sub variant	2
TGTTCTTGACGTCTGGACCGCG	41	22	miR951	Mature 5' variant	1
TGAAGGGTTGGAGTTGTTTGGT	40	22	miR3701	Precursor variant	1
TTTCCCACGGCTTTCTTGAACTT	40	23	miR396	Mature 5' super	0
TTGACAACGAGAGAGAGCACGC	40	22	miR535	Mature 5' super	0
TCACATCGTGGCCACGATGGTT	40	22	miR950	Mature 5' variant	2
TCAGGTTCCCAACCGAGTCCG	39	21	miR1315	Precursor	0
CGGACCAGGCTTCATTCCCC	39	20	miR166	Mature 3' sub	0
CAGGATTTATAGATTTGGGAG	39	21	miR3707	Precursor	0
TTCCACGGCTTTCTTGAACTTT	39	22	miR396	Mature 5' super variant	1
TTCCCTATTCCTCCCATTCCTAA	39	23	miR482	Precursor variant	1
TGTTCTTGACGTCTGGGCCACG	39	22	miR951	Mature 5' variant	1
TCGGCCTCGAATGTTAGGAGAC	38	22	miR1314	Mature 3' variant	2
TCGGACCAGGCTTCATTCCCCA	38	22	miR166	Mature 3' super	0
TGGGAACTTGATGGGCCTCCA	38	21	miR3710	Mature 3' variant	2
TTTCCCCTATTCCTCCCATTCCTA	38	24	miR482	Mature 3' super variant	2
TCACGTCTGGGCCGCGATGGTTT	38	23	miR950	Mature 5' super variant	2
TGTTCTTGACGTCTGGACCACGC	38	23	miR951	Mature 5' super variant	1
TTACATCTGGACCACGATGGT	37	21	miR950	Mature 5' sub variant	2
CCACATCTGGGCCACGATGGTT	37	22	miR950	Mature 5' variant	1
TGCATCAGGTCCTCGATGGTT	37	21	miR950	Precursor variant	2
TTTACATCTGGTCCTCGGTGGTT	37	23	miR950	Precursor variant	1
TCCTCTACCTAAGCATGTCATC	36	22	miR1314	Precursor variant	2
GCAGCATCATCCAGATTCACA	36	21	miR172	Precursor variant	1
AAGCCCATTAGCTTATTCCCA	36	21	miR3694	Precursor variant	2
AGACCTTCTCCTATCCACAAT	36	21	miR946	Mature 3' sub/super variant	1
TCCGGGCCACGATGGTTTATG	36	21	miR950	Precursor variant	2
ATCGCTTTTTCTCTCCTAATT	35	21	miR1312	Precursor variant	2
AGCTCCCTTCAGTCCAACC	35	19	miR159	Precursor	0
ACATCGATAAAGGAATTCCCA	35	21	miR3696	Precursor variant	2
TTCCACAGCTTTCTTGAACTTA	35	22	miR396	Mature 5' super variant	1
TGTGGAAGGATAGGGTAAGACC	35	22	miR482	Precursor variant	1
TGGACAACGAGAGAGAGCACGC	35	22	miR535	Mature 5' super variant	1
TCTGGTCCTCGGTGGTTTAT	35	20	miR950	Mature 5' variant	1
TGTTCCTGACGTCTGGACCACG	35	22	miR951	Mature 5' variant	1
TCGGCCTTGAATGTTAGGAGAAA	34	23	miR1314	Mature 3' super variant	1
TTGGGAACCTGACGGGCCTCC	34	21	miR3710	Mature 3' sub/super	0
TGGGAACCTGACAGGCCTCCA	34	21	miR3710	Mature 3' variant	1
TGAACAACGAGAGAGAGCACGC	34	22	miR535	Mature 5' super variant	2
TCACATCTGGGCCACGATGGCT	34	22	miR950	Mature 5' variant	1
AGTCATCAAGAACACCTTTGC	34	21	miR951	Precursor	0
TTTGGAGAGAAAATGGCTAC	33	20	miR1312	Mature 3' sub variant	1
TTGGTTTGAAGGGAGCTCT	33	19	miR159	Mature 3' sub	0
TCGCTTGGTGCAGGTCGGGAA	33	21	miR168	Mature 5'	0
TTCCATCTCTTGCACACTGAA	33	21	miR2950	Mature 5' variant	1
TGACAACGAGAGAGAGCACG	33	20	miR535	Mature 5' sub	0
TCACATCTGGGCCACGATGGGTT	33	23	miR950	Mature 5' super variant	1
ATCGATAAAGGAATTCCCACT	32	21	miR3696	Precursor variant	2
CGCCATGCTCTTCCACAGCTT	32	21	miR396	Precursor	0
TTTTCCTACTCCTCCCATTCCTA	32	23	miR482	Mature 3' sub/super variant	1
TTACATCTGGACCACGTGGTT	32	21	miR951	Precursor variant	2
TACCGCTGAAATTATTGTTC	31	20	miR1313	Mature 5' sub variant	1
TCGGGCCTCGAATGTTAGGAGAA	31	23	miR1314	Mature 3' super variant	2
ATACACAAACCATTGGAATCCT	31	22	miR1316	Precursor	0
TGTGCATAAGGCGGGAGTTGTA	31	22	miR159	Precursor	0
TTGCATGGTTTCGGAGGGATG	31	21	miR3706	Precursor variant	1
CTCAAGAAAGCCGTGGGAAA	31	20	miR396	Mature 3' sub	0
TCTCCGGGAATCCAATGCGCC	31	21	miR949	Mature 5'	0
GTGTTCTTGACGTCTGGACCACG	31	23	miR951	Mature 5' super	0
CGGGTTTCAGTCATCAAGAACACC	31	24	miR951	Precursor variant	2
CTCAAAGAAAGCTGTGGGAAA	30	21	miR396	Precursor variant	2
TTGACTGAGTTTGACCGAGCT	30	21	miR6440	Precursor variant	2
TTTACATCTGGGCCACGGTGGTT	30	23	miR950	Precursor variant	1
ACATCAGGTCCTCGGTGGTTT	30	21	miR950	Precursor	0
CCACCGTGGACCAGATGAAAAG	30	22	miR950	Precursor variant	2
TCAGAGTTTTGCCAGTTCCGCA	29	22	miR1311	Mature 3' variant	1
GAGCTCCTTTTGTACCAATCA	29	21	miR159	Precursor	0
CTGTGGGAAAACATGGACGG	29	20	miR396	Precursor variant	1
TCTTCCCTACTCCTCCCATTCCC	29	23	miR482	Mature 3' super variant	1
TTCTTCCCTACTCCTCCCATTCC	29	23	miR482	Mature 5' super variant	1
TGTGGAAGGATAGGGTAAGAC	29	21	miR482	Precursor	0
TTTCCTACTCCTCCCATTCCT	29	21	miR482	Mature 3' sub/super	0
AGAAAGAGAGAGAGTACAGCC	29	21	miR529	Precursor variant	2
CAGCCCTTCTCCTATCCAC	29	19	miR946	Mature 3' sub	0
CGAGCCCTTCTCCTATCCACAAC	29	23	miR946	Mature 3' super variant	1
TGTCCTTGACGTCTGGACCACG	29	22	miR951	Mature 5' variant	1
TTCCACAGCTTTCTTGAAC	28	19	miR396	Mature 5' sub	0
TTCCACAGCTTTCTTGAACTAT	28	22	miR396	Mature 5' super variant	1
TTCCACAAGCTTTCTTGAACTT	28	22	miR396	Mature 5' variant	2
TGCTTTTCCACGGCTTTCTTG	28	21	miR396	Precursor	0
TTTTCCCTACTCCTCCCAAGCCCA	28	24	miR482	Precursor variant	2
AGACCTTCTCCTATCCACAATT	28	22	miR946	Mature 3' sub/super variant	1
CCAGTCCTTCTGCTATCCACAAT	28	23	miR946	Mature 3' super variant	2
TACCGATCCCTACAGCCACTT	28	21	miR948	Precursor variant	2
TCAGAGTTTTGCCAGTTCCGC	27	21	miR1311	Mature 3' sub	0
TTCCCTATTCCTCCCATTCCCA	27	22	miR482	Mature 3' sub/super variant	1
TTCCCTATTCCTCCCATTCCTAT	27	23	miR482	Precursor	0
CATCGGAATCTGTTACTGTT	27	20	miR947	Mature 3' sub	0
TTACATCTGGTCCTCGGTGGTC	27	22	miR950	Precursor variant	2
TGCTCTTGACGTCTGGACCACG	27	22	miR951	Mature 5' variant	1
TGTTCTTGACGCCTGGACCACG	27	22	miR951	Mature 5' variant	1
CGGACTGGCATAACTCCGCCC	26	21	miR1311	Precursor	0
TTGGAGAGAAAATGGCTACA	26	20	miR1312	Mature 3' sub variant	1
AGAGCTCCTTTTGTACCAATC	26	21	miR159	Precursor	0
TCCGGACCAGGCTTCATTCCCC	26	22	miR166	Mature 3' super variant	1
TGAGCCGTGCCAATATCACAT	26	21	miR171	Precursor	0
AAACAATGTCCACCCTTCATC	26	21	miR3701	Mature 3' sub variant	2
CTCAAGAAAGCTGTGGGGAAA	26	21	miR396	Precursor variant	1
TCTCCGGGAATCCAATGCGCCC	26	22	miR949	Mature 5' super variant	1
TTACATCTGGGCCACGGTGGT	26	21	miR950	Precursor variant	1
GGAGAATCTTGATGATGCTGC	25	21	miR172	Mature 5' sub/super variant	1
TCTTCCCTACTCCTCCCATTCA	25	22	miR482	Mature 3' variant	1
CAGCCCTTCTCCTATCCACAT	25	21	miR946	Mature 3' variant	1
CATCGGAATCTGTTACTGT	25	19	miR947	Precursor	0
GTGTATTGATTTCCGGGGAAG	25	21	miR949	Precursor	0
TCTCCTGAACAATGCCCACCCT	24	22	miR3701	Precursor	0
TGCAGAAGCTTCCGGACTCGG	24	21	miR3710	Precursor variant	2
TCAAGAAAACTGTGGGAAAG	24	20	miR396	Precursor	0
CTCAAGAAAGCTGTGGGAAAA	24	21	miR396	Precursor	0
TCTTCCCTACTCCTCCCATTTCC	24	23	miR482	Mature 3' super variant	2
TTTCCCTATTCCTCCCATTCCTA	24	23	miR482	Mature 3' sub/super variant	1
AGAAGAGAGAGAGTACAGCT	24	20	miR529	Mature 5' sub	0
TAACATCTGGGCCACGATGTT	24	21	miR950	Mature 5' sub variant	2
TACATCTGGGCCACGGTGGTT	24	21	miR950	Precursor variant	1
TCACATCTGGGCCGCGATGGTT	24	22	miR950	Mature 5' variant	1
TCACATCTGGGCCTCGATGGTT	24	22	miR950	Mature 5' variant	1
TCGACATCTGGGCCACGATGGTT	24	23	miR950	Mature 5' super variant	2
TGTTCTTGACGTCTGGACCACGG	24	23	miR951	Mature 5' super variant	1
TGTCAAGTTCCCAAGCGAGTC	23	21	miR1315	Precursor variant	2
TTTGGTTTGAAGGGAGCTCCA	23	21	miR159	Mature 3' variant	1
TGACAGTTATATTGCATGGTT	23	21	miR3706	Precursor	0
TCTTCCCTACTCCTCCCATTCCA	23	23	miR482	Mature 3' super variant	1
TTTTCCTACTCCTCCCAAGCCC	23	22	miR482	Precursor variant	1
CAGCCCTTCTCCTATCCACAACT	23	23	miR946	Mature 3' super	0
TCACGTCTGGGCCACGATGGTT	23	22	miR950	Mature 5' variant	1
TCACATCTAGGCCACGATGGTT	23	22	miR950	Mature 5' variant	1
CGTTCTTGACGTCTGGACCACG	23	22	miR951	Mature 5' variant	1
TCCGGGAGCGTCTGCAGACTG	22	21	miR1315	Precursor variant	2
TTCCATACGCAAACCATTGGA	22	21	miR1316	Mature 3' sub/super variant	1
TTCCTTACACAAACCATTGGA	22	21	miR1316	Mature 3' sub/super variant	1
CAGAAGAGAGAGAGCACAGCC	22	21	miR156	Precursor variant	1
CAGCCAAGGATGACTTGCCTA	22	21	miR169	Mature 5'	0
TTGGCACTATCCTCTATATCT	22	21	miR3701	Precursor variant	1
ATTGCCATTATCACTTAAAGT	22	21	miR3703	Precursor variant	1
AAAGCTCAGGAGGGATAGCGCC	22	22	miR390	Mature 5' super	0
AAGAAGAGAGAGAGTACAGCC	22	21	miR529	Precursor	0
TCAGGGCCTCGGTGGTTTAATG	22	22	miR950	Mature 5' super variant	2
TCTGGTCCTCGGTGGTTTATTGA	22	23	miR950	Precursor variant	2
ACCATCGCGGAGCAGATGAAA	22	21	miR950	Precursor variant	1
CGGACTGGCATAACTCCGCC	21	20	miR1311	Precursor	0
TTGGTTTGAAGGGAGCTCTAT	21	21	miR159	Mature 3' sub/super variant	1
TGAAGCTGCCAGCATGATCTG	21	21	miR167	Mature 5'	0
TGGCACTATCCTCTATATCCC	21	21	miR3701	Precursor variant	1
AATCTCTTGGTGCTTATTGGC	21	21	miR3702	Mature 5' variant	1
ACGCTCCCGGACTCGGTTGGG	21	21	miR3710	Precursor variant	2
GTTCCACAGCTTTCTTGAACTT	21	22	miR396	Mature 5' super variant	1
TCCACGGCTTTCTTGAACT	21	19	miR396	Mature 5' sub	0
CATCGGAATCTGTTACTGTTC	21	21	miR947	Mature 3' sub variant	1
TCACATCTCGGCCACGATGGTT	21	22	miR950	Mature 5' variant	1
TCTAGTAATGTTCATCAAGC	20	20	miR3695	Precursor variant	1
GCTCAAGAAAGCTGTGGGAA	20	20	miR396	Precursor	0
TTTCCACAGCTTTCTTGAAACT	20	22	miR396	Mature 5' super variant	2
AGAAGAGAGAGAGTACAGCCC	20	21	miR529	Mature 5' variant	1
TGACAACGAGAGAGAGCACGCCC	20	23	miR535	Mature 5' super variant	1
TCAGACCTTCTCCTATCCACAAT	20	23	miR946	Mature 3' super variant	2
TGTGGATATGGAAGGGTTAGTA	20	22	miR946	Precursor	0
CCAGCCCTTCTCCTATCCACAAC	20	23	miR946	Mature 3' super	0
TCTACCGATCCCTACAGCCAC	20	21	miR948	Precursor variant	2
TCACATCTGGCCAACGATGGTT	20	22	miR950	Mature 5' variant	2
TCACATCTGGCCGACGATGGTTT	20	23	miR950	Mature 5' super variant	2
GTCTGGTCCTCGGTGGTTTATGA	20	23	miR950	Mature 3' super variant	2
TCACATCTGGGCCACGATGGTTTA	20	24	miR950	Mature 5' super	0
TCACATCTGGGCCACGATGGGTTT	20	24	miR950	Mature 5' super variant	2
TTACATCAGGTCCTCGGTGGC	20	21	miR950	Precursor variant	1
TTACATCAGGTCCTCGGTGGGTT	20	23	miR950	Precursor variant	1
TTTGGAGAGAAAATGGCTACATA	19	23	miR1312	Mature 3' super variant	1
TTCCCTAATTCCTCCCATTCCTA	19	23	miR2118	Mature 3' super variant	2
AACATCGATAAAGGAATTCCC	19	21	miR3696	Precursor variant	2
TTCCACAGCCTTCTTGAACTT	19	21	miR396	Mature 5' variant	1
TTTTCCACAGCTTTCTTGAACT	19	22	miR396	Mature 5' super	0
TCTCCCTACTCCTCCCATTCC	19	21	miR482	Mature 3' sub/super variant	1
TCGACAACGAGAGAGAGCACGC	19	22	miR535	Mature 5' super variant	1
TGTGGATAGAGAAGGGTTAGC	19	21	miR946	Mature 5' variant	1
TAGACCTTCTCCTATCCACAA	19	21	miR946	Mature 3' variant	2
TGACGTCAGGTCCTCGGTGGTT	19	22	miR950	Precursor variant	2
ACATCAGGTCCTCGATGGTTTA	19	22	miR950	Precursor variant	1
TGTTCTTGACGTCTGGACCATG	19	22	miR951	Mature 5' variant	1
TTTGGAGAGAAAATGGCTACATT	18	23	miR1312	Mature 3' super variant	2
CAACAATAATTTCAGTGGAAG	18	21	miR1313	Precursor	0
CAACAATAATTTCAGTGGAAGA	18	22	miR1313	Precursor	0
GCTTACAAGGAGCCAAGCATA	18	21	miR160	Precursor	0
TCTCGGACCAGGCTTCATTCC	18	21	miR166	Mature 3' super	0
GGATATGGAGGATTTGCCAAA	18	21	miR3701	Precursor variant	1
TGAAGGGTTGGAGTTGTTCGGC	18	22	miR3701	Precursor variant	1
TTGGGCACTATCCTCTATATCCT	18	23	miR3701	Precursor variant	1
ACAGACTCGGTTGAGAACCTG	18	21	miR3710	Precursor variant	2
TTCCAACGGCTTTCTTGAACTT	18	22	miR396	Mature 5' super variant	1
TTCCACAGCCTTCTTGAACTA	18	21	miR396	Mature 5' variant	1
TTCCACAAGCTTTCTTGAACTA	18	22	miR396	Mature 5' variant	2
TTCCACAGCCTTTCTTGAACTA	18	22	miR396	Mature 5' variant	2
TCTTCCCTACTCCCTCCATTCC	18	22	miR482	Mature 3' variant	2
CAGCCCTTCTCCTATCCACAATT	18	23	miR946	Mature 3' super	0
TGTGGATATGGAAGGGTTAT	18	20	miR946	Precursor variant	1
TAGCCCTTCTCCTATCCACAAC	18	22	miR946	Mature 3' super variant	1
TCACATCTGGGCCACGATGGC	18	21	miR950	Mature 5' sub variant	1
TCTGGCCCTCGGTGGTTTATGA	18	22	miR950	Mature 3' variant	2
TCACATCTGGGCCACGGTGGTT	18	22	miR950	Mature 5' variant	1
TCACATCTGGGCCACGATGGTTC	18	23	miR950	Mature 5' super variant	1
TAAACATCTGGGCCACGATGGTTT	18	24	miR950	Mature 5' super variant	2
TTACATCAGGTCCTCGGTGGTTT	18	23	miR950	Precursor	0
TCAGAGTTTTGCCAGTTCCGCCC	17	23	miR1311	Mature 3' super	0
TCAGGTTCTCAACCGAGTCTG	17	21	miR1315	Precursor variant	2
GGTTTGAAGGGAGCTCTACTG	17	21	miR159	Precursor	0
GACTGCCGATTTATGCATCCTT	17	22	miR159	Precursor	0
AAGCTCAGGAGGGATAGCGCT	17	21	miR390	Mature 5' variant	1
CGCCATGCTCTTCCACAGCT	17	20	miR396	Precursor	0
TTCCACAGCTTTCTTGAAACT	17	21	miR396	Mature 5' variant	2
TTTCCTACTCCTCCCAAGCC	17	20	miR482	Precursor variant	1
TGACAACGAGAGAGAGCACCGC	17	22	miR535	Mature 5' super variant	2
CAGCCCTTCTGCTATCCACATTT	17	23	miR946	Mature 3' super variant	2
CATCGGAATCTGTTACTGTTTT	17	22	miR947	Mature 3' variant	1
TCGGGGCCCCGGTGGTTTATGA	17	22	miR950	Mature 3' variant	1
TTGCGAAGGTGTTCTTGACGT	17	21	miR951	Precursor variant	2
TGTTCTTGACGTCTGGATCACG	17	22	miR951	Mature 5' variant	1
TCAGAGTTTTGCCAGTTCCGCCA	16	23	miR1311	Mature 3' super variant	1
GAGCTCCTTTTGTACCAATC	16	20	miR159	Precursor	0
GACTGCCGATTTATGCATCCA	16	21	miR159	Precursor variant	1
TGAAGCTGCCAGCATGATCTGT	16	22	miR167	Mature 5' variant	1
AATTCAACATCGATAAAGGAA	16	21	miR3696	Precursor variant	2
GATCTTGTGATGGGTACTTGT	16	21	miR3700	Precursor variant	2
CTCAAGAAAGCTGTGGGAAAT	16	21	miR396	Precursor variant	1
TTTCCACGGCTTTCTTGAACT	16	21	miR396	Mature 5' sub/super	0
TCATCATTGAGTGCAGCATTG	16	21	miR397	Precursor variant	2
TTCCAACGCCTCCCATGCCTA	16	21	miR482	Precursor	0
CAGCCCTTCTCCTATCCACAC	16	21	miR946	Mature 3' variant	1
CCAACCCTTCTCCTATCCACAC	16	22	miR946	Mature 3' super variant	2
CCAGCCCTTCCCCTATCCACAC	16	22	miR946	Mature 3' super variant	2
CAAGCCCTTCTCCTATCCACAAC	16	23	miR946	Mature 3' super variant	1
TCTCCGGGAATCCAATGCGCCA	16	22	miR949	Mature 5' super variant	1
CTGGGCCACGGTGGTTAATGA	16	21	miR950	Mature 3' sub variant	2
GGAACAGGCGGACTGGCATA	15	20	miR1311	Precursor	0
GGAACAGGCGGACTGGCATAAA	15	22	miR1311	Precursor variant	1
TCCAGAGTTTTGCCAGTTCCGCC	15	23	miR1311	Mature 3' super variant	2
TCCAGTCAGGTTCCCAACCGA	15	21	miR1315	Precursor variant	2
TCCATACGCAAACCATTGGAA	15	21	miR1316	Mature 3' variant	1
TTCCATACACAAACCATTGGA	15	21	miR1316	Mature 3' sub/super	0
TGCCTGGTTCCCTGTATGCCA	15	21	miR160	Mature 5' variant	1
AGATCATGCTGCAGTTTCACT	15	21	miR167	Mature 3' variant	2
CATCGATAAAGGAATTCCCAC	15	21	miR3696	Precursor variant	2
ATTCAACATCGATAAAGGAAT	15	21	miR3696	Precursor variant	2
TTGGCACTATCCTCTATATCC	15	21	miR3701	Precursor	0
TTCCACCGGCTTTCTTGAACTT	15	22	miR396	Mature 5' variant	2
TTCCACAGGCTTTCTTGAACTT	15	22	miR396	Mature 5' variant	1
GCTCAAGAAAGCCGTGGGAAA	15	21	miR396	Mature 3' sub/super	0
TCCTCCCTACTCCTCCCATTCC	15	22	miR482	Mature 3' super	0
CCAGCCCTTCCCCTATCCACATT	15	23	miR946	Mature 3' super variant	2
TTGTGGATATGGAAGGGTTAGT	15	22	miR946	Precursor variant	1
TCACATCTTGGCCACGATGGTT	15	22	miR950	Mature 5' variant	1
TTACATCTGGACCACGATGGTTT	15	23	miR950	Mature 5' super variant	2
TCAGGTCCTCGGTGGTTTATT	15	21	miR950	Mature 5' super	0
ATAAACCATCGTGGACCAGAT	15	21	miR950	Precursor variant	1
TTCTTGACGTCTGGACCACG	15	20	miR951	Mature 5' sub	0
TGTCTTGACGTCTGGACCACG	15	21	miR951	Mature 5' sub variant	2
TGACGTCTGGTCCGCGTGGTTT	15	22	miR951	Precursor variant	2
TGTTCTCGACGTCTGGACCACG	15	22	miR951	Mature 5' variant	1
GTGAGCTTCAAGAATTGCCAT	15	21	miR952	Precursor variant	2
TCCGCCAATGACACGCTCAGT	15	21	miR952	Precursor	0
TCTTCAACATTAGAAGCCGA	14	20	miR1314	Precursor variant	1
TGACAGAAGAGAGTGAGCACA	14	21	miR156	Mature 5' super	0
TTGACAGAAGATAGAGGGCAC	14	21	miR157	Mature 5' variant	1
GACTGCCGATTTATGCATCT	14	20	miR159	Precursor variant	1
CGGACCAGGCTTCATTCCCCC	14	21	miR166	Mature 3' sub/super	0
TAAAGGAATTCCCACTTCTCA	14	21	miR3696	Precursor variant	1
AGGGTTGGAGTTGTTCGGTAG	14	21	miR3701	Precursor	0
TGACGAGCCTCCAAACTCTTG	14	21	miR3710	Precursor variant	2
TGCCAGACTCGGTTGGGAACT	14	21	miR3710	Precursor variant	2
CAGAAGTGTTTGGGGGGACTC	14	21	miR395	Mature 3' variant	1
TTCCACAGCTTTCTTGAACTG	14	21	miR396	Mature 5'	0
TTCCCTATTCCTCCCATTCC	14	20	miR482	Mature 3' sub	0
CTTTCCTACTCCTCCCATTCCT	14	22	miR482	Mature 3' sub/super	0
TTTCCAACGCCTCCCATGCCTA	14	22	miR482	Mature 3' sub/super	0
TTTCCTACTCCTCCCAAGCCCC	14	22	miR482	Precursor variant	2
TGACAGAGAGAGAGAGCACGC	14	21	miR535	Mature 5' variant	2
CAACCCTTCTCCTATCCACATT	14	22	miR946	Mature 3' super variant	2
CACCCTTCTCCTATCCACAAC	14	21	miR946	Mature 3' sub/super variant	2
TATCGGAACCTGTCACTGTTT	14	21	miR947	Mature 5' sub variant	2
TGTTCTTGACGTCTGGACCAG	14	21	miR951	Mature 5' variant	1
TGAGCTTCAAGAATTGCCATA	14	21	miR952	Precursor variant	2
TTGCCAGTTCCGCCCATTCCT	13	21	miR1311	Precursor	0
ATACACAAACCATTGGAATCC	13	21	miR1316	Precursor	0
TTTGGATTGAAGAGAGCTCCG	13	21	miR159	Mature 3' variant	2
GCAGCATCATCACGATTCAC	13	20	miR172	Precursor variant	1
CAGCATCATCACGATTCACAC	13	21	miR172	Precursor variant	1
ACAAGCTCATCCAAACACCAT	13	21	miR3623	Mature 5' sub/super variant	2
AAAGGAATTCCCACTTCTCAA	13	21	miR3696	Precursor variant	1
TGACAGAAGATAGACTTTGGT	13	21	miR3699	Mature 3' sub/super	0
TGACAGAAGATAGACTTTGGTT	13	22	miR3699	Mature 3' super variant	1
TCCAGACTCGGTTGGGAACT	13	20	miR3710	Precursor variant	1
TCCCACGGCTTTCTTGAACTTC	13	22	miR396	Mature 5' super	0
TTCCACAGCTTTCTTGAGCTT	13	21	miR396	Mature 5' variant	1
TCTTCCCTACTCCCCCCATTCC	13	22	miR482	Mature 3' variant	1
TCTTCCCTACTCCTCCCATTCCT	13	23	miR482	Mature 3' super	0
TTCCACTCCTCCCAAGCCCA	13	20	miR482	Precursor variant	1
GGCTTGCGAGGGTAGGAAAAA	13	21	miR482	Mature 5' variant	1
CCGACCTTAGCTCAGTTGGTAGAGC	13	25	miR6478	Precursor variant	1
TCTTGCTCAAATGAGTGTTCC	13	21	miR828	Mature 5' sub	0
CCAGTCCTTCTGCTATCCACA	13	21	miR946	Mature 3' sub/super variant	2
CAGCCCTTCTGCTATCCACATC	13	22	miR946	Mature 3' super variant	2
CAGGCCCTTCTCCTATCCACAAC	13	23	miR946	Mature 3' super variant	2
CAGCCCTTCTCCTATCCACAACC	13	23	miR946	Mature 3' super variant	1
TCACATCTGGTCCACGATGGTT	13	22	miR950	Mature 5' variant	1
TCTGGTCCTCGGTGGTTTATA	13	21	miR950	Mature 5' super variant	2
ATCAAGAACACCTTTGCTTT	13	20	miR951	Precursor	0
TGTTCTTGACATCTGGACCACG	13	22	miR951	Mature 5' variant	1
TTTGGTTTGAAGGGAGCTCTAA	12	22	miR159	Mature 3' super variant	1
TGTGCATAAGGCGGGAGTTGTT	12	22	miR159	Precursor variant	1
TCGGACCAGGCTTCAGTTCCCC	12	22	miR166	Mature 3' super variant	2
TCAGCCAAGGATGACTTGCCT	12	21	miR169	Mature 5' sub/super	0
TCAGCCAAGGATGACTTGCC	12	20	miR169	Mature 5' sub	0
TAAACAATGTCCACCCTTCATCT	12	23	miR3701	Mature 3' super variant	2
CATATAACAGTTATATTGCAT	12	21	miR3706	Precursor variant	2
GTTCCACAGCTTTCTTGAACTA	12	22	miR396	Mature 5' super variant	1
TTCCACAGCTTTCTTGAATT	12	20	miR396	Mature 5' variant	1
GCTCAAGAAAGCTGTGGGAAAA	12	22	miR396	Precursor	0
TTCCACGGCTTTCTTGAAC	12	19	miR396	Mature 5' sub	0
GCTCAAGAAAACCGTGGGAAA	12	21	miR396	Mature 3' sub/super variant	1
TTCCCTACTCCTCCCATTCC	12	20	miR482	Mature 3' sub	0
TTTTCCACTCCTCCCAAGCCCA	12	22	miR482	Precursor variant	1
TGACAACGAGAGAGAGCACGA	12	21	miR535	Mature 5' variant	1
TGACAACGAGAGAGGGCACGC	12	21	miR535	Mature 5' variant	1
CAGCCCTTCTCCTATCCACAATC	12	23	miR946	Mature 3' super variant	1
CAGCCCTTCTCCTATCCACAAAT	12	23	miR946	Mature 3' super variant	1
GCAGCCCTTCTCCTATCCACAAC	12	23	miR946	Mature 3' super variant	1
CAATCGGAATCTGTTACTGTTTC	12	23	miR947	Mature 5' super variant	2
TAACATCTGGGCCACGATGGC	12	21	miR950	Mature 5' sub variant	2
CCATGGTGCCCCAGATGAGAAG	12	22	miR950	Precursor	0
TGACATCAGGTCCTCGGTGGTT	12	22	miR950	Precursor variant	1
TTCTTGACGTCTGGACCACGA	12	21	miR951	Mature 5' sub/super	0
TGTTCTTGACGTCTGAACCACG	12	22	miR951	Mature 5' variant	1
TAATAGCACGCTCAGTTCAAT	12	21	miR952	Precursor variant	1
AGAGTTTTGCCAGTTCCGCC	11	20	miR1311	Mature 3' sub	0
TCGGCCTTGAATGTTAGGAGA	11	21	miR1314	Mature 3' sub	0
CTAGGTTCCCAACCGAGTCCG	11	21	miR1315	Precursor variant	2
TCAGGTTCCCAAACGAGTCCG	11	21	miR1315	Precursor variant	1
ACTGCCGATTTATGCATCCT	11	20	miR159	Precursor	0
TGTGCATAAGGCGGGAGTTGC	11	21	miR159	Precursor variant	1
GTCGGACCAGGCTTCATTCCCC	11	22	miR166	Mature 3' super	0
CAGCCAAGGATGACTTGCCT	11	20	miR169	Mature 5' sub	0
TATGCTACGGTTTTCCCCATT	11	21	miR1863	Precursor variant	2
TTTGGACTGAAGGGAGCTCCC	11	21	miR319e	Mature 3' variant	1
TGGGAATCTCTCTGATGCAT	11	20	miR3630	Mature 3' sub variant	1
AATTCCCACTTCTCAAATCGA	11	21	miR3696	Precursor variant	2
TCAACATCGATAAAGGAATTC	11	21	miR3696	Precursor variant	2
TGAAGGGTTGGAGTTGTTCGG	11	21	miR3701	Precursor	0
TTGGCACTATCCTCTATATCCA	11	22	miR3701	Precursor variant	1
TGAACAATGTCCACCCTTCATC	11	22	miR3701	Mature 3' variant	1
TTCCGACAGCTTTCTTGAACTA	11	22	miR396	Mature 5' super variant	2
CTCAAGAAAGCTGTGGGAAAC	11	21	miR396	Precursor variant	1
TTCCCACAGCTTTCTTGAACTTT	11	23	miR396	Mature 5' super variant	1
TCTTCCCTACTCCTCCCATCC	11	21	miR482	Mature 3' sub variant	1
GTCTTCCCTACTCCTCCCATTCC	11	23	miR482	Mature 3' super	0
TTCCCTATTCCTCCCATTC	11	19	miR482	Mature 3' sub	0
TCTTCCCTATTCCTCCCATTCC	11	22	miR482	Mature 3'	0
CTTTCCTACTCCTCCCATTCC	11	21	miR482	Mature 3' sub	0
TCTTGCTCAAATGAGTATTCC	11	21	miR828	Mature 5' sub	0
TGTGGATAGAGAAGGGTTAG	11	20	miR946	Mature 5' sub	0
CACGTCTGGGCCGCGATGGTT	11	21	miR950	Mature 5' sub variant	2
TCGGGGGCCCGGTGGTTTATG	11	21	miR950	Mature 3' sub variant	2
TTACATCTGGGCCACGATGGTT	11	22	miR950	Mature 5' variant	1
GTCTGGTCCTCGGTGGTTTATG	11	22	miR950	Mature 3' sub/super variant	2
TCGGGGGCCCGGTGGTTTATGA	11	22	miR950	Mature 3' variant	2
TCACATCTGGGTCACGATGGTT	11	22	miR950	Mature 5' variant	1
TTACATCTGGGCCACGGTGGTC	11	22	miR950	Precursor variant	2
GTCACATCTGGGCCACGATGGTT	11	23	miR950	Mature 5' super variant	1
TACGTCAGGTCCTCGATGGTT	11	21	miR950	Precursor variant	2
TAACATCAGGTCCTCGATGGTT	11	22	miR950	Precursor variant	2
CGGTTCAGTCATCAAGAAC	11	19	miR951	Precursor	0
TGTTCTTGACGTCCGGACCACG	11	22	miR951	Mature 5' variant	1
TCAGAGTTTTGCCAGTTCC	10	19	miR1311	Precursor	0
TTTGGAGAGAAAATGGCGACAC	10	22	miR1312	Mature 3' variant	1
AGGTTCCCAACCGAGTCCGGA	10	21	miR1315	Precursor variant	1
TTGACAGAAGAGAGTGAGCAC	10	21	miR156	Mature 5' super	0
GACTGCCGATTTATGCATCCCC	10	22	miR159	Precursor variant	2
AGCTCCCTTCAGTCCAACCA	10	20	miR159	Precursor	0
GAGCTCCCTTCAGTCCAACCA	10	21	miR159	Precursor	0
GAAGCTGCCAGCATGATCTGG	10	21	miR167	Mature 5' sub	0
ATAAAGGAATTCCCACTTCTC	10	21	miR3696	Precursor variant	1
GATATGGAGGATTTGCCAAAA	10	21	miR3701	Precursor variant	1
TCTTCTCCTGAACAATGCCCAC	10	22	miR3701	Precursor	0
ATGCCTGGAACACTGAAACGA	10	21	miR3702	Precursor variant	1
TGAAAGTATTCGGAGCGCTTG	10	21	miR3707	Precursor variant	2
TGGGAACCTGATGGACCTCCA	10	21	miR3710	Mature 3' variant	2
TGCAGACGCTCCCGGACTCGG	10	21	miR3710	Precursor variant	2
TGGGAACCTGACGGGCCTCCA	10	21	miR3710	Mature 3'	0
CAGAAGTGTTTGGGAGGACTC	10	21	miR395	Mature 3' variant	2
TCCACAGCTTTCTTGAACT	10	19	miR396	Mature 5' sub	0
TTCCGCAGCTTTCTTGAACTA	10	21	miR396	Mature 5' variant	1
CTCAAGAAAGCTGTGGGAAT	10	20	miR396	Precursor variant	1
TACTTTTCCACAGCTTTCTTG	10	21	miR396	Precursor	0
TTCCACAGCTTTCTTGGACTT	10	21	miR396	Mature 5' variant	1
CTCCACAGCTTTCTTGAACTT	10	21	miR396	Mature 5' variant	1
TCCACGGCTTTCTTGAACTTCT	10	22	miR396	Mature 5' sub/super variant	1
GTTCAAGAAAGCCGTGGGAAA	10	21	miR396	Mature 3' sub/super variant	1
TGTGTTCCCAGGTCGCCCCGG	10	21	miR398	Mature 3' variant	2
CCTTCCCTACTCCTCCCATTCC	10	22	miR482	Mature 3' variant	1
TCTTCCCTACTCCTCCCACTTCT	10	23	miR482	Mature 3' super variant	2
TCCCCTATTCCTCCCATTCCTA	10	22	miR482	Mature 3' sub/super variant	1
TCTTTCCTACTCCTCCACTTCC	10	22	miR482	Mature 3' variant	2
TTTTCCCACTCCTCCCAAGCC	10	21	miR482	Precursor	0
AGAAGAGAGAGAGCACCGCCT	10	21	miR529	Mature 5' variant	2
TGACAACGAGAGAGAGCACAC	10	21	miR535	Mature 5' variant	1
TGACAACGAGAGAGAGCACGTC	10	22	miR535	Mature 5' super variant	1
GTGACAACGAGAGAGAGCACGC	10	22	miR535	Mature 5' super	0
TTTAGCTAGAGTTGTTTTACC	10	21	miR6024	Mature 3' sub variant	2
CCAACCCTTCTCCTATCCACATT	10	23	miR946	Mature 3' super variant	2
CATCGGAATCTGTTACTGTTTCA	10	23	miR947	Mature 3' super variant	1
TCACATCTGGGCCACGATT	10	19	miR950	Precursor variant	1
TCACATCTGGGCCACGATGGGT	10	22	miR950	Mature 5' variant	1
TCACATCTGGGCCACGATGGTG	10	22	miR950	Mature 5' variant	1
ACGTCAGGTCCTCGATGGTTT	10	21	miR950	Precursor variant	2
TACATCAGGTCCTCGATGGTT	10	21	miR950	Precursor variant	1
CCATCGTGGACCAGATGAAAAG	10	22	miR950	Precursor variant	1
GTTCTTGACGTCTGGACCAC	10	20	miR951	Mature 5' sub	0
AGCGATGGTGTTCTTGACGTC	10	21	miR951	Precursor	0
TGTTCTTGACGTCTGGACCATT	10	22	miR951	Mature 5' variant	2
TTGGTGGAGCAAGTACGTCA	10	20	miR952	Precursor variant	1
TGCCAGTTCCGCCCATTCCTA	9	21	miR1311	Precursor	0
TCAGAGTTTTGCCAGTTCCCGCC	9	23	miR1311	Mature 3' super variant	2
TCAGGTTCCCAACCCAGTCCG	9	21	miR1315	Precursor variant	1
AACCGAGTCCGGGAGCGTCTG	9	21	miR1315	Precursor variant	2
TGACAGAAGAGAGTGAGCACC	9	21	miR156	Mature 5' super	0
TAGAGCTCCTTTTGTACCAAT	9	21	miR159	Precursor	0
ATTGAGGGGAATGTTGTCTGG	9	21	miR166	Precursor	0
TCGGACCAGGCTTCATTCC	9	19	miR166	Mature 3'	0
TCGGACCAGGCTTCAATTCCCC	9	22	miR166	Mature 3' super variant	2
TCGGACCAGGCTTCATTTCCCT	9	22	miR166	Mature 3' super variant	1
TGAAGCTGCCAGCATGATCTGGG	9	23	miR167	Mature 5' super variant	1
TCGATTGGTGCAGATCGGGA	9	20	miR168	Mature 5' sub variant	1
ATCTTGTGATGGGTACTTGTG	9	21	miR3700	Precursor variant	2
TTAAACAATGTCCACCCTTCATC	9	23	miR3701	Mature 3' super variant	2
TGGAACGGATGCCTTGAACAC	9	21	miR3702	Precursor variant	2
AGTTATATTGCATGGTTTCGG	9	21	miR3706	Precursor	0
TGCATGGTTTCGGAGGAATGG	9	21	miR3706	Precursor	0
CAGTTATATTGCATGGTTTCG	9	21	miR3706	Precursor	0
TTCCGGACACGGTTGGGAACC	9	21	miR3710	Precursor variant	2
TCGGTTGGGAACCTGACGGGC	9	21	miR3710	Precursor	0
TTTCCACAGCTTTCTTGAACTAA	9	23	miR396	Mature 5' super variant	1
TTCCCACAGCTTTCTTGAACTAA	9	23	miR396	Mature 5' super variant	2
TCAAGAAAGCTGTGGGAAA	9	19	miR396	Precursor	0
TTCCCACAGCTTTCTTGAACT	9	21	miR396	Mature 5' super variant	1
TTTCCACAGCTTTCTTGAACTTT	9	23	miR396	Mature 5' super	0
GTTCAAGAAATCCGTGGGAAA	9	21	miR396	Mature 3' sub/super variant	2
TCTTTCCTACTCCTCCCATTC	9	21	miR482	Mature 3' sub	0
TCTTTCCTACTCCTCCCATTCCC	9	23	miR482	Mature 3' super variant	1
TTTCCTACTCCTCCCAAGCCCG	9	22	miR482	Precursor variant	2
TTTCCTACTCCTCCCAAGCCCT	9	22	miR482	Precursor variant	2
TGACAACGAGAGAGAGCACGCCA	9	23	miR535	Mature 5' super variant	1
CCGACCTTAGCTCAGTTGG	9	19	miR6478	Mature 5' sub	0
CCGACCTTAGCTCAGTTGGT	9	20	miR6478	Mature 5' sub	0
CCGACTTTAGCTCAGTTGGT	9	20	miR6478	Mature 5' sub variant	1
TTGTGGATAGAGAAGGGTT	9	19	miR946	Precursor variant	1
TGTGGATATGGAAGGGTTA	9	19	miR946	Precursor	0
CAGCCCTTCTCCTATCCACAGC	9	22	miR946	Mature 3' super variant	1
AGGCGAGAAGAGCACCTTCGC	9	21	miR950	Precursor variant	2
TCACATCCTGGCCACGATGGTT	9	22	miR950	Mature 5' variant	2
TCACATCTGGGCCACGTTGGTT	9	22	miR950	Mature 5' variant	1
TAAACATCTGGGCCACGATGGT	9	22	miR950	Mature 5' sub/super variant	2
TCACATCTGGGCCACGATGGTA	9	22	miR950	Mature 5' variant	1
TCAACATCTGGGCCACGATGGTTT	9	24	miR950	Mature 5' super variant	2
TTACATCAGGTCCTCGGTGG	9	20	miR950	Precursor	0
TACATCAGGTCCTCGGTGGTC	9	21	miR950	Precursor variant	1
TTGACATCAGGTCCTCGATGGTTT	9	24	miR950	Precursor variant	2
TCTTGACGTCTGGACCACG	9	19	miR951	Precursor	0
CGGTTCAGTCATCAAGAACA	9	20	miR951	Precursor	0
TTCAGTCATCAAGAACACCTT	9	21	miR951	Precursor	0
TGTTCTTGACGTCTAGACCACG	9	22	miR951	Mature 5' variant	1
ATGTTCTTGACGTCTGGACCACG	9	23	miR951	Mature 5' super variant	1
TGTGAGTTTCATGAACTGCCA	9	21	miR952	Precursor	0
CAGAGTTTTGCCAGTTCCGCT	8	21	miR1311	Mature 3' sub variant	1
TCAGAGTTTTGCCAGTTCGCC	8	21	miR1311	Mature 3' sub variant	2
TCAGAGTTTTGCCAGTTCCACC	8	22	miR1311	Mature 3' variant	1
TTGGAGAGAAAATGGCTAC	8	19	miR1312	Mature 3' sub variant	1
TGGAGGCCCATCAAGTTCCCA	8	21	miR1315	Precursor variant	2
TTGGAGGCCTGTCAAGTTCCC	8	21	miR1315	Mature 3' sub/super variant	1
TCAAGCATTTGGAGGCCCATC	8	21	miR1315	Precursor variant	2
GCTCACGTCTCTTTCTGTCAGT	8	22	miR156	Precursor variant	1
TTTGGGTTTGAAGGGAGCTCTA	8	22	miR159	Mature 3' super variant	2
TTTGGTTTGAAGGGAGCTCTAC	8	22	miR159	Mature 3' super	0
TTTGGTTTGAAGGGAGCTCTAT	8	22	miR159	Mature 3' super variant	1
TTTGGACTGAAGGGAGCTCT	8	20	miR159	Mature 3' sub variant	1
TTTGGTTTGAAGGGAGCTCTT	8	21	miR159	Mature 3' variant	1
TTTGGTTTGAAGGGAGCTCC	8	20	miR159	Mature 3' sub variant	1
CTTGGATTGAAGGGAGCTCCT	8	21	miR159	Mature 3'	0
TTCGGACCAGGCTTCATTCCCC	8	22	miR166	Mature 3' super	0
CGGACCAGGCTTCATTCCCCT	8	21	miR166	Mature 3' sub/super	0
TCGGACCAGGCTTCATTCCTC	8	21	miR166	Mature 3'	0
TGTGTGGAAGCCAATTGTGAC	8	21	miR169	Precursor variant	2
CAGCCAAGGATGACTTGCCGG	8	21	miR169	Mature 5'	0
CTCAAGTTCATCCAAACACCA	8	21	miR3623	Mature 5' sub variant	2
ATGAACTGCTCATAGATGGGG	8	21	miR3693	Precursor variant	2
CATTATTAAGTTTTAGTAGCG	8	21	miR3694	Precursor variant	2
TAGTAATGGTCATCAAGCTCT	8	21	miR3695	Precursor	0
TGGCACTATCCTCTATATCT	8	20	miR3701	Precursor variant	1
TCTTCTCCTGAACAATGCCCA	8	21	miR3701	Precursor	0
TGGCACTATCCTCTATATCCA	8	21	miR3701	Precursor variant	1
TTTGGCAATATCTTCTATATCCT	8	23	miR3701	Precursor variant	2
TTTCCTCTCCTCCCAAGCCCA	8	21	miR3704	Precursor variant	2
TATAACAGTTATATTGCATGG	8	21	miR3706	Precursor variant	2
TAACAGTTATATTGCATGGTT	8	21	miR3706	Precursor variant	1
AGGCTTCCGGACTCGGTTGGG	8	21	miR3710	Precursor variant	2
CTGGGAACCTGACAGGCCTCC	8	21	miR3710	Mature 3' sub/super variant	2
TCAGACTCCCAAATCCAACAG	8	21	miR3712	Precursor	0
TTCCACAGCTTTCTCGAACTT	8	21	miR396	Mature 5' variant	1
TCCCACAGCTTTCTTGAACTT	8	21	miR396	Mature 5' variant	1
TTCCGCAGCTTTCTTGAACTT	8	21	miR396	Mature 5' variant	1
TTCCGACAGCTTTCTTGAACTT	8	22	miR396	Mature 5' super variant	2
TTTCCACAGCTTTCTTGAAACTT	8	23	miR396	Mature 5' super variant	2
TTCCACGGCCTTCTTGAACTT	8	21	miR396	Mature 5' variant	1
TTCCACGGCTTTCTTGAAACT	8	21	miR396	Mature 5' variant	2
TTCCACAGCTTTCTTGAACTTC	8	22	miR396	Mature 5' super	0
TTCAAGAAAGCCGTGGGAAAA	8	21	miR396	Mature 3' variant	1
TATTAAGTGCAGCGTTGACGA	8	21	miR397	Mature 5' sub/super variant	2
TCTTCCCCACTCCTCCCATTCC	8	22	miR482	Mature 3' variant	1
TTCTTTCCTACTCCTCCCATTCC	8	23	miR482	Mature 5' super variant	1
TTCCCTATTCCTCCCATTCCTTA	8	23	miR482	Mature 3' sub/super variant	2
TTTCCTACTCCTCCCAAGC	8	19	miR482	Precursor variant	1
TTTCCTACTCCTCCCAAGCCA	8	21	miR482	Precursor variant	2
TTTTCCCACTCCTCCCAAGCCCAA	8	24	miR482	Precursor variant	1
AGAAGAGAGAGAGTACAGCCT	8	21	miR529	Mature 5'	0
CGACAACGAGAGAGAGCACGC	8	21	miR535	Mature 5' variant	1
TCTTTGCTCAAATGAGTGTTCCA	8	23	miR828	Mature 5' super variant	2
CAGCCCTTCTGCTATCCACAT	8	21	miR946	Mature 3' variant	2
TGGTGGATATGGAAGGGTTAGT	8	22	miR946	Precursor variant	2
TCAGCCCTTCTCCTATCCACAAC	8	23	miR946	Mature 3' super variant	1
TCGGAATCTGTTACTGTTTC	8	20	miR947	Mature 5' sub	0
CACATCTGGGCCACGATGGTTT	8	22	miR950	Mature 5' sub/super	0
TCACATCTGGGCCATGATGGTT	8	22	miR950	Mature 5' variant	1
TCTGGTCCCCGGTGGTTTATGA	8	22	miR950	Mature 3' variant	1
TCCACATCTGGGCCACGATGGTTT	8	24	miR950	Mature 5' super variant	1
TACATCAGGTCCTCGGTGGT	8	20	miR950	Precursor	0
TCAGGGCCTCGGTGGTTAATTG	8	22	miR950	Mature 5' super variant	2
TTACATCAGGTCCTCGGTGGTTC	8	23	miR950	Precursor variant	1
TTCTTGACGTCTGGACCACGT	8	21	miR951	Mature 5' sub/super	0
TCCACCTTGTATGAGTTCCCCAAC	8	24	miR952	Precursor variant	2
TTTTGCCAGTTCCGCCCATTC	7	21	miR1311	Precursor	0
TCAGAGCTTTGCCAGTTCCGCC	7	22	miR1311	Mature 3' variant	1
TCAGAGTTTTGCCAGTTCCGCG	7	22	miR1311	Mature 3' variant	1
TTGGAGAGAAAATGGCTACAC	7	21	miR1312	Mature 3' sub variant	2
TCCATATCGCTTTTTCTCTCC	7	21	miR1312	Precursor variant	2
TACCGCTGAAATTATTGTTCA	7	21	miR1313	Mature 5' variant	2
TCGGCCTTGAATGTTAGGAGAAT	7	23	miR1314	Mature 3' super variant	1
TCGGCCTCGAATGTTAGGAGAAT	7	23	miR1314	Mature 3' super variant	1
TGGTTTGAAGGGAGCTCTA	7	19	miR159	Mature 3' sub	0
GAACTGCCGATTTATGCATCCT	7	22	miR159	Precursor variant	2
TCGGACCAGGCTTCACTTCCCC	7	22	miR166	Mature 3' super variant	2
TTCCCCTCACAACACTCTTCC	7	21	miR166	Precursor	0
CAGCCAAGAATGAATTGCCTA	7	21	miR169	Mature 5' variant	2
TGAGCCGCGTCAATATCCCC	7	20	miR171	Precursor variant	1
TGAGCCGTGCCAATATCACAC	7	21	miR171	Precursor	0
GCAGCATCATCCAGATTCAC	7	20	miR172	Precursor variant	1
GAGAATCTTGATGATGCTGCA	7	21	miR172	Mature 5' sub/super	0
AGAATCTTGATGATGCTGCATT	7	22	miR172	Mature 3' super	0
TCTAGTAATGGTCATCAAGC	7	20	miR3695	Precursor	0
TCTTGACAGAAGATAGACTTTGG	7	23	miR3699	Precursor	0
AGGATATGGAGGATTTGCCA	7	20	miR3701	Precursor variant	1
TTGGGAACCTGACAGACCTCC	7	21	miR3710	Mature 3' sub/super variant	2
ACGCTTCCGGACTCGGTTGGG	7	21	miR3710	Precursor variant	1
TGCAGACGCTGCCAGACTCGC	7	21	miR3710	Precursor variant	2
TCTGCAGACGCTGCCAGACTC	7	21	miR3710	Precursor variant	2
TTCCACAGCTTTCTTGGACTA	7	21	miR396	Mature 5' variant	1
CTCCACAGCTTTCTTGAACTA	7	21	miR396	Mature 5' variant	1
TTCACAGCTTTCTTGAACTT	7	20	miR396	Mature 5' sub variant	1
TTCCACGGCTTTCTTGAACTTA	7	22	miR396	Mature 5' super	0
TCTTCCCTACTCCTCCCAT	7	19	miR482	Precursor	0
TCTTCCCTACTCCTCCACTTC	7	21	miR482	Mature 3' sub variant	2
TCTTCCCTACTCCTCCCATCCC	7	22	miR482	Mature 3' variant	1
AGTGGGAGCATAGGATAAGGCT	7	22	miR482	Precursor	0
TCTTCCCTACCCCTCCCATTCC	7	22	miR482	Mature 3' variant	1
TGTGGAAGGATAGGGTAAGACTT	7	23	miR482	Precursor variant	1
TTCCTACTCCTCCCATTCCTA	7	21	miR482	Precursor	0
TCTTTCCTACTCCTCCCATTCA	7	22	miR482	Mature 3' variant	1
TTTTTCCCACTCCTCCCAAAGCC	7	23	miR482	Precursor variant	2
TTTCCCTACTCCTCCCAAGCCCA	7	23	miR482	Precursor variant	2
TGACAACGAGGGAGAGCACGC	7	21	miR535	Mature 5' variant	1
TGGCAACGAGAGAGAGCACGC	7	21	miR535	Mature 5' variant	1
TGACAACGAGAGAGAGCACGCG	7	22	miR535	Mature 5' super variant	1
TGGACAACGAGAGAGAGCACGCC	7	23	miR535	Mature 5' super variant	2
TGACAACGAGAGAGAGCACGCTT	7	23	miR535	Mature 5' super variant	1
TTGACAACGAGAGAGAGCACGCC	7	23	miR535	Mature 5' super variant	1
TCTTGCTCAAATGAGTGTTCA	7	21	miR828	Mature 5' sub variant	1
ATTCGTTGTCTGTTCGACCTT	7	21	miR858	Mature 5' variant	1
TGTGGATATAGAAGGGTTAGT	7	21	miR946	Mature 5' variant	1
CAGCCCTTCTCCTATCCACAATA	7	23	miR946	Mature 3' super variant	1
CCAGCCCTTCTCCTATCCACAA	7	22	miR946	Mature 3' super	0
TGTGGATATGGAAGGGTTAGTC	7	22	miR946	Precursor variant	1
CAGCCCTTCTCCTATCCACACCA	7	23	miR946	Mature 3' super variant	2
CATCGGAATCTGTTACTGTTTCT	7	23	miR947	Mature 5' super variant	1
ACATCTGGGCCACGATGGTT	7	20	miR950	Mature 5' sub	0
TTCACGTCTGGGCCGCGATGGT	7	22	miR950	Mature 5' sub/super variant	2
TCACATCTGGCCCACGATGGTTT	7	23	miR950	Mature 5' super variant	1
TCACATCTGGGCCACGATGGTTG	7	23	miR950	Mature 5' super variant	1
ATCACATCTGGGCCACGATGGTT	7	23	miR950	Mature 5' super variant	1
TTAACATCTGGGCCACGATGGTT	7	23	miR950	Mature 5' super variant	1
ACATCAGGTCCTCGGTGGTT	7	20	miR950	Precursor	0
TTACATCTGGTCCTCGGTGGC	7	21	miR950	Precursor variant	2
TTTACATCAGGTCCTCGGTGGT	7	22	miR950	Precursor	0
TTAACATCTGGTCCTCGGTGGTT	7	23	miR950	Precursor variant	2
TTACATCTGGTCCTCGGTGGGTT	7	23	miR950	Precursor variant	2
TTCACATCAGGTCCTCGGTGGTT	7	23	miR950	Precursor variant	1
TTGTTCTTGACGTCTGGACCAC	7	22	miR951	Mature 5' super variant	1
TGTTCTTGACGTCTGGACTACG	7	22	miR951	Mature 5' variant	1
TTCAGTCATCAAGAACACCTTT	7	22	miR951	Precursor	0
CGGTTCAGTCATCAAGAACACCT	7	23	miR951	Precursor	0
CAACAACCAGTCGATTACGCT	7	21	miR952	Precursor variant	2
TGCATTGGCCTATGGCAGTTC	7	21	miR952	Precursor	0
TGACATACTTCATCCGCTAAT	7	21	miR952	Precursor	0
AGTTTCATGAATTGCCATAAGCCA	7	24	miR952	Precursor variant	2
TCAGAGTTTTGCCAGTTCCG	6	20	miR1311	Mature 3' sub	0
TTGCCAGTTCCGCCCATTCCTAA	6	23	miR1311	Precursor variant	1
GTCAGAGTTTTGCCAGTTCCGCC	6	23	miR1311	Mature 3' super	0
TTTGGAGAGAAAATGGCGACA	6	21	miR1312	Mature 3' sub	0
AACAATAATTTCAGTGGAAG	6	20	miR1313	Precursor	0
TACCACTGAAATTATTGTTC	6	20	miR1313	Mature 5' sub	0
TACCGCTGAAATTATTGTTCGT	6	22	miR1313	Mature 5' super variant	2
AAACAATAATTTCAGTGGAAGA	6	22	miR1313	Precursor variant	1
TCAGTGGAAGACTACCGTCGATCT	6	24	miR1313	Precursor variant	2
TCGGCCTCGAATGTTAGGA	6	19	miR1314	Precursor variant	1
TCGGCCTCGAATGTTAGGAGAT	6	22	miR1314	Mature 3' variant	2
CGGCCTCGAATGTTAGGAGAAT	6	22	miR1314	Mature 3' sub/super	0
TTGGAGGCCCGTCAGGTTCCC	6	21	miR1315	Precursor	0
TCAGGTTCCCAACAGAGTCCG	6	21	miR1315	Precursor variant	1
TCAGTTTCCCAACCGAGTCCG	6	21	miR1315	Precursor variant	1
ACCGAGTCCGGGAGCGTCTGC	6	21	miR1315	Precursor variant	2
AGTCCGGGAGCATCTGCAGAC	6	21	miR1315	Precursor variant	1
TCAGGTTCCCAATCGAGTCCG	6	21	miR1315	Precursor variant	1
TGTCAGGTTCCCAGCGGAGTC	6	21	miR1315	Precursor variant	2
TTTCCCAACCGAGTCCGGGAGC	6	22	miR1315	Precursor variant	2
TTCCATACACAAACCATTGG	6	20	miR1316	Mature 3' sub/super	0
TCTTCCATACACAAACCATTG	6	21	miR1316	Precursor	0
TGACAGAAGAGAGTGAGCAA	6	20	miR156	Mature 5' variant	1
TGCTCACGTCTCTTCTGTCAGC	6	22	miR156	Precursor variant	1
TCAACCGAGAGAGAGAGAGAT	6	21	miR159	Precursor variant	2
CTTGGATTGAAGGGAGCTCT	6	20	miR159	Mature 3' sub	0
GCATAGAGGGAGCCAAGCAGA	6	21	miR160	Precursor variant	1
CGATAAACCTCTGCATCCAG	6	20	miR162	Mature 3' sub	0
TCGGACCAGGCTTCATCCCC	6	20	miR165	Mature 3' sub	0
TCGGACCAGGCTTCATTCCAC	6	21	miR166	Mature 3' variant	1
TCGGACCAGGCTTCACTTCCC	6	21	miR166	Mature 3' variant	2
CCGGACCAGGCTTCATTCCCC	6	21	miR166	Mature 3' variant	1
TCGGACCAGGCTTCATTCCCCG	6	22	miR166	Mature 3' super variant	1
GTCGGACCAGGCTTCATTCCC	6	21	miR166	Mature 3' sub/super	0
TGGAAGCTGCCAGCATGATCTGG	6	23	miR167	Mature 5' super variant	1
TTGAGCCGCGTCAATATCCCT	6	21	miR171	Precursor variant	1
AGAATCTTGATGATGCTGC	6	19	miR172	Mature 5' sub	0
ATGAGTAATCTGCATCCTGAG	6	21	miR2111	Precursor variant	2
TTCCATCTCTTGCACACTGAG	6	21	miR2950	Mature 5' variant	2
GGAGTTGTTCGGTAGAAGAGT	6	21	miR3701	Precursor	0
TTTGGCAATATCTTCTATATCC	6	22	miR3701	Precursor variant	2
TTTGGCACTATCCTCTATATCCT	6	23	miR3701	Precursor	0
TTTGGGCACTATCCTCTATATCCT	6	24	miR3701	Precursor variant	2
GGTTGAAAAGGTTTTGGATGC	6	21	miR3703	Precursor variant	2
ATGGTTTCGGTGGAATGGGAA	6	21	miR3706	Precursor variant	2
ACAGTTATATTGCATGGTTTT	6	21	miR3706	Precursor variant	1
GTTATATTGCATGGTTTTGGA	6	21	miR3706	Precursor variant	1
TACCAAGATTTGTAGATTTGG	6	21	miR3707	Precursor variant	2
AGACGTTTCCAGACCCGGTTG	6	21	miR3710	Precursor variant	2
TTACAGACTCGGTTGAGAACC	6	21	miR3710	Precursor variant	2
TGCAGACGCTTCCGGACTCGG	6	21	miR3710	Precursor variant	1
TCGATTGGGAACCTGACGGGC	6	21	miR3710	Precursor variant	1
CGTGATCAAGATCAGACTCCCA	6	22	miR3712	Mature 5' variant	1
TTCCGACGGCTTTCTTGAACTT	6	22	miR396	Mature 5' super variant	1
TTCACAGCTTTCTTGAACTA	6	20	miR396	Mature 5' sub variant	1
TTCCACAGCTTCCTTGAACTA	6	21	miR396	Mature 5' variant	1
TCCCACAGCTTTCTTGAACTA	6	21	miR396	Mature 5' variant	1
ATTCCACAGCTTTCTTGAACTA	6	22	miR396	Mature 5' super variant	1
CTCAAGAAAGCTGTGGGAAC	6	20	miR396	Precursor variant	1
AGAAAGCTGTGGGAAAACATG	6	21	miR396	Precursor	0
CTCAAGAAAGCTGTGGGGAAAA	6	22	miR396	Precursor variant	2
TTCCACAGCTTTCTTGAAGCTT	6	22	miR396	Mature 5' super variant	2
TTCCACAGCTTTCTTGAACATT	6	22	miR396	Mature 5' super variant	1
CTTCAAGAAAGCTGTGGGAAA	6	21	miR396	Precursor variant	1
TTTCCACATGCTTTCTTGAACT	6	22	miR396	Mature 5' sub/super variant	1
ATGTTCTCAGGTCGCCCCGGT	6	21	miR398	Mature 3' sub/super variant	2
ACAGGGATGAGTTAGGGCATG	6	21	miR408	Precursor variant	1
TCTTCCCTACTCCTCCCATC	6	20	miR482	Mature 3' sub variant	1
TCTTCCCTACTCCTCCCATTT	6	21	miR482	Mature 3' sub variant	1
TCTTCCCTACTCCTCCCGTTCC	6	22	miR482	Mature 3' variant	1
TTCCCTATTCCTCCCATTCTA	6	21	miR482	Mature 3' sub/super variant	2
TCTTTCCTACTCCTCCCATT	6	20	miR482	Mature 3' sub	0
GGCTTGCGAGGGTAGGAAAAAA	6	22	miR482	Mature 5' super variant	2
TTTCCTACTTCTCCCAAGCCCA	6	22	miR482	Precursor variant	2
GTTTCCTACTCCTCCCAAGCCCA	6	23	miR482	Precursor variant	2
TACAACGAGAGAGAGCACGC	6	20	miR535	Mature 5' sub variant	1
GACAACGAGAGAGAGCACGC	6	20	miR535	Mature 5' sub	0
TGACAACGAGAGAGAGCACGGC	6	22	miR535	Mature 5' super variant	1
ATGACAACGAGAGAGAGCACGC	6	22	miR535	Mature 5' super variant	1
TCGACAACGAGAGAGAGCACGCC	6	23	miR535	Mature 5' super variant	2
TTGTGGATAGAGAAGGGTTAG	6	21	miR946	Mature 5' sub/super variant	1
CAGACCTTCTCCTATCCACAAT	6	22	miR946	Mature 3' super variant	1
CGAGCCCTTCTCCTATCCACAAT	6	23	miR946	Mature 3' super variant	1
CCAGCCCTTCTCCTATCCACA	6	21	miR946	Mature 3' sub/super	0
CAGCCCTTCTCCTATCCACAAA	6	22	miR946	Mature 3' super variant	1
TGTGGATATGGAAGGGTTAC	6	20	miR946	Precursor variant	1
ATGTGGATATGGAAGGGTTAG	6	21	miR946	Precursor	0
CAGCCCTCCTCCTATCCACAAC	6	22	miR946	Mature 3' super variant	1
CAGCCCTTCTTCTATCCACAAC	6	22	miR946	Mature 3' super variant	1
ATCGGAATCTGTTACTGTTTC	6	21	miR947	Mature 5' sub	0
ATCGGAACCTGTCACTGTTTC	6	21	miR947	Mature 5' sub variant	2
CCATCGGAATCTGTTACTGTTTC	6	23	miR947	Mature 3' super variant	1
TTTACATCTGGACCACGATGGT	6	22	miR950	Mature 5' sub/super variant	2
CCATCGTGCTGCAGATGATAAG	6	22	miR950	Precursor variant	1
TAACATCTGGGCCACGATGGCT	6	22	miR950	Mature 5' variant	2
TCACATCTGGGCCACGATGTTT	6	22	miR950	Mature 5' variant	1
TCACATCTGGCCTACGATGGTT	6	22	miR950	Mature 5' variant	2
TCACATCTGGGCCACGATCGGTT	6	23	miR950	Mature 5' super variant	2
TTTACATCTGGACCACGATGGTTT	6	24	miR950	Mature 5' super variant	2
TTAACATCAGGTCCTCGGTGGTT	6	23	miR950	Precursor variant	1
TTACATCTGGTCCTCGGTGGTTT	6	23	miR950	Precursor variant	1
TTACATCAGGTCCTCGGTTGGTT	6	23	miR950	Precursor variant	2
CCATCGTGGAGCAGATGAAAAG	6	22	miR950	Precursor	0
AGCGATGGTGTTCTTGACGT	6	20	miR951	Precursor	0
GATGGTGTTCTTGACGTCTGG	6	21	miR951	Precursor	0
TGTTCTTGACGTCTGGACCATC	6	22	miR951	Mature 5' variant	2
TATTCTTGACGTCTGGACCACG	6	22	miR951	Mature 5' variant	1
TGTTCTTGACGTTTGGACCACG	6	22	miR951	Mature 5' variant	1
TGTTCTTGGCGTCTGGACCACG	6	22	miR951	Mature 5' variant	1
TGTTCTTGACGTCTGGACCATTT	6	23	miR951	Mature 5' super variant	2
AGCTTATTCTCCGCTGCAACA	6	21	miR952	Precursor variant	2
ACATACTTCATCCGCTAATAG	6	21	miR952	Precursor	0
TTTTGCCAGTTCCGCCCATTCC	5	22	miR1311	Precursor	0
TCAGAGTTTTGCCAGTTCCGTC	5	22	miR1311	Mature 3' variant	1
TTCAGAGTTTTGCCAGTTCCGCC	5	23	miR1311	Mature 3' super variant	1
TCAGAGTTTTGCCAGTTCCGCCTT	5	24	miR1311	Mature 3' super variant	2
TTTGGAGAGAAAATGGCTA	5	19	miR1312	Precursor variant	1
TTGGAGAGAAAATGGCTACTT	5	21	miR1312	Mature 3' sub variant	2
TATCCAACAATAATTTCAGTG	5	21	miR1313	Precursor	0
TTCTTCAACATTAGAGGCCA	5	20	miR1314	Precursor	0
TCGCCTCGAATGTTAGGAGAA	5	21	miR1314	Mature 3' sub variant	2
TTGGCCTTGAATGTTAGGAGAA	5	22	miR1314	Mature 3' variant	1
TCGGCCTCGAATGTTAGGAGAG	5	22	miR1314	Mature 3' variant	2
TCAGGTCAAGCATTTGGAGGC	5	21	miR1315	Precursor variant	2
AGGTTCCCAACCGAGTCCGGG	5	21	miR1315	Precursor	0
CTTTGGAGGCCTGTCAGGTTC	5	21	miR1315	Precursor variant	1
TCAAGTTCCCAACCGAGTCCG	5	21	miR1315	Precursor variant	1
TCTGCAGACTGGAGCACTCTC	5	21	miR1315	Precursor variant	1
TCTGCAGACTGGAGCACTCGA	5	21	miR1315	Precursor variant	2
TGCAGACTGGAGCACTCTCGC	5	21	miR1315	Precursor variant	2
TTCCATGCACAAACCATTGGA	5	21	miR1316	Mature 3' sub/super variant	1
TGACAGGAGATAGAGAGCACA	5	21	miR156	Mature 5' super variant	1
TTGGTTTGAAGGGAGCTCTAAC	5	22	miR159	Mature 3' sub/super variant	2
GACTGCCGATTTATGCATCCCT	5	22	miR159	Precursor variant	1
GACTGCCGATTTATGCATCCTA	5	22	miR159	Precursor variant	1
GACTGCCGATTTATGCATTCCT	5	22	miR159	Precursor variant	2
GAGCTCCCTTCAGTCCAACC	5	20	miR159	Precursor	0
AACTGCTGGTTCATGGACTCT	5	21	miR159	Precursor	0
CTTGGATTGAAGAGAGCTCCT	5	21	miR159	Mature 3' variant	1
TCGGACCAGGCTTCATCCCCC	5	21	miR165	Mature 3'	0
GAATGTTGTCTGGCTCGACTT	5	21	miR166	Precursor	0
TCGGACCAGGCTTCATTCCCCCA	5	23	miR166	Mature 3' super variant	1
TGGACCAGGCTTCATTCCCC	5	20	miR166	Mature 3' sub variant	1
TCGGACCAGGCTTCATTTCCC	5	21	miR166	Mature 3' variant	1
TCGGACCAGGTTTCATTCCCC	5	21	miR166	Mature 3' variant	1
TCGGGACCAGGCTTCATTCCCCT	5	23	miR166	Mature 3' super variant	2
TTGAAGCTGCCAGCATGATCTGG	5	23	miR167	Mature 5' super	0
TGAAGCTGCCAGCATGATCT	5	20	miR167	Mature 5' sub	0
TGAAGCTGTCAGCATGATCTGG	5	22	miR167	Mature 5' variant	1
TGAAGCTGCCAGCATGATCTGC	5	22	miR167	Mature 5' variant	1
TCGAATTCGCTTGGTGCAGGT	5	21	miR168	Precursor variant	1
AGCCAAGGATGACTTGCCTAG	5	21	miR169	Mature 5' sub/super	0
GAGCCAAGAATGACTTGCCGA	5	21	miR169	Mature 5' variant	1
CGAGCCAAGAATGACTTGCCAA	5	22	miR169	Mature 5' super variant	2
GCAGCATCATCACGATTCACAA	5	22	miR172	Mature 5' super variant	2
TTTTCCCAATCCCTGCCATGCC	5	22	miR2118	Mature 3' sub/super variant	2
TTTCCTACTCCCTCCCATTCCTA	5	23	miR2118	Mature 3' super variant	2
TTCCCTAGTTCCTCCCATTCCTA	5	23	miR2118	Mature 3' super variant	2
TTCTCATAAACAATGCCCACC	5	21	miR3701	Precursor variant	2
TCTCTTAAACAATGTCCACCC	5	21	miR3701	Precursor variant	2
TGTGGACTGGATGCCTGGAAC	5	21	miR3702	Precursor variant	2
TGTGGATCGGATGCCTGGAAC	5	21	miR3702	Precursor	0
TTTGGATGCCTGCGATGGATT	5	21	miR3703	Precursor variant	2
ATTGCCATTATCACTTAAAAGT	5	22	miR3703	Precursor variant	2
TTGGGAACCTGACAGGCCTCC	5	21	miR3710	Mature 3' sub/super variant	1
TTGGGAACCTGACGGGCCTCT	5	21	miR3710	Mature 3' sub/super variant	1
TGCAGACTCTTCCAGACTCGG	5	21	miR3710	Precursor variant	1
TACAGACTCGGTTGAGAACCT	5	21	miR3710	Precursor variant	2
TGGGAATTTGACGGGCCTCCA	5	21	miR3710	Mature 3' variant	2
TCCAGACCCGGTTGAGAACCT	5	21	miR3710	Precursor variant	2
TGGGAACCTGACGGGCCTTCA	5	21	miR3710	Mature 3' variant	1
TTGACGGTCCTCCAAAGTCTT	5	21	miR3710	Precursor variant	2
TGTGATCAGAATCAGACTCCCA	5	22	miR3712	Mature 5' variant	2
AGAGAGATCGAGGTATTTCAG	5	21	miR391	Precursor variant	2
TCCAAAGGGATTGCATTGATTCA	5	23	miR393	Mature 5' super variant	2
CTGGCATTCCGTCCACCTCCA	5	21	miR394	Mature 5' super variant	2
TTGGCATTCTGTCCACCTCC	5	20	miR394	Mature 5'	0
TCAAGAAAACTGTGGGAAA	5	19	miR396	Precursor	0
TCTTCCACAGCTTTCTTGAAC	5	21	miR396	Mature 5' sub/super	0
TTCCATCGGCTTTCTTGAACTT	5	22	miR396	Mature 5' super variant	2
TTCCACAGCTTTCTTGAGCTA	5	21	miR396	Mature 5' variant	1
TTCCACAGCTTTCTCGAACTA	5	21	miR396	Mature 5' variant	1
AAGCTCAAGAAAGCTGTGGGA	5	21	miR396	Precursor	0
TTCCACAGCTTTCTTGAACTTG	5	22	miR396	Mature 5' super variant	1
TTCCACGGCTTTCTTGAGCTT	5	21	miR396	Mature 5' variant	1
TTCCACAGCTTTCTTGAAACTC	5	22	miR396	Mature 5' super variant	2
TTCCACGGGCTTTCTTGAACTT	5	22	miR396	Mature 5' variant	2
TTTCCACAGCCTTTCTTGAACTA	5	23	miR396	Mature 5' super variant	2
TTTCCACAGCCTTTCTTGAACTT	5	23	miR396	Mature 5' super variant	2
TGCACTGCCTCTTCCCTGGC	5	20	miR408	Mature 3' sub	0
TGCACTGCCTCTTCCCTGGCC	5	21	miR408	Mature 3' variant	1
CTTCCCTACTCCTCCCATTC	5	20	miR482	Mature 3' sub	0
TTCCCTACTCCTCCCATTCCT	5	21	miR482	Mature 3' sub/super	0
TCTTCCCTACTCCTCCAATTCC	5	22	miR482	Mature 3' variant	1
TCTTCCCTACTTCTCCCATTCC	5	22	miR482	Mature 3' variant	1
TCTTCTCTACTCCTCCCATTCC	5	22	miR482	Mature 3' variant	1
TTCCCTATTCCTCCCATTCCTAC	5	23	miR482	Precursor variant	1
TTCCTATTCCTCCCATTCCTA	5	21	miR482	Precursor variant	1
TTTCCTACTCCTCCCATTCC	5	20	miR482	Mature 3' sub	0
CCTTTCCTACTCCTCCCATTCC	5	22	miR482	Mature 3' variant	1
TCTTTCCTACTCCCTCCATTCC	5	22	miR482	Mature 3' variant	2
GGCTTGCAAGGATGGGAAAAA	5	21	miR482	Mature 5' variant	2
TTTTTCCTACTCCTCCCAAGCCC	5	23	miR482	Precursor variant	1
ACAACGAGAGAGAGCACGC	5	19	miR535	Mature 5' sub	0
AACGAGAGAGAGCACGCTTGT	5	21	miR535	Precursor variant	1
TGACAACGAGAGAGAGCGCGC	5	21	miR535	Mature 5' variant	1
TGCAACGAGAGAGAGCACGCC	5	21	miR535	Mature 5' sub/super variant	2
TGACAACGAGAGGGAGCACGC	5	21	miR535	Mature 5' variant	1
TGACAACGGGAGAGAGCACGC	5	21	miR535	Mature 5' variant	1
TGACGACGAGAGAGAGCACGC	5	21	miR535	Mature 5' variant	1
TGACAACGAGAGAGAGCACAGC	5	22	miR535	Mature 5' super variant	2
TTTAGCGAGAGTTGTTTTACC	5	21	miR6024	Mature 3' sub variant	2
TGTGGATATAGAAGGGTTAG	5	20	miR946	Mature 5' sub variant	1
CCCTTCTCCTATCCACAATTG	5	21	miR946	Precursor	0
TTCTCCTATCCACAATTGTACT	5	22	miR946	Precursor	0
TAGGCCTTCTCCTATCCACAAT	5	22	miR946	Mature 3' super variant	2
CTAGACCTTCTCCTATCCACAAT	5	23	miR946	Mature 3' super variant	2
CCAACCCTTCTCCTATCCAC	5	20	miR946	Mature 3' sub/super variant	1
CAACCCTTCTCCTATCCACAT	5	21	miR946	Mature 3' variant	2
CAGCCCTTCTCCTATCCACAAGC	5	23	miR946	Mature 3' super variant	2
GATGTGGATATGGAAGGGTT	5	20	miR946	Precursor	0
TCGTGGATATGGAAGGGTTAGT	5	22	miR946	Precursor variant	2
TATCGGAACCTGTCACTGTTTCT	5	23	miR947	Mature 5' super variant	2
TCCAATGCGCCTTCCTCTTGA	5	21	miR949	Precursor	0
TAACATCTGGGCCACGATG	5	19	miR950	Precursor variant	1
TCACATCTGGTCCACGATGTT	5	21	miR950	Mature 5' sub variant	2
TCACATCTGGCCCACGATGGT	5	21	miR950	Mature 5' sub variant	1
TCACATCCGGGCCACGATGGTT	5	22	miR950	Mature 5' variant	1
TCATATCTGGGCCACGATGGTT	5	22	miR950	Mature 5' variant	1
TCACATCTGAGCCACGATGGTT	5	22	miR950	Mature 5' variant	1
TCACATCTGGGCCGCGATGGTC	5	22	miR950	Mature 5' variant	2
TGACGTCTGGGCCACGATGGTT	5	22	miR950	Mature 5' variant	2
TAACATCTGGCCCACGATGGTT	5	22	miR950	Mature 5' variant	2
TCACATCTGGGCCACCGTGGTT	5	22	miR950	Mature 5' variant	2
TTCACGTCTGGGCCGCGATGGTT	5	23	miR950	Mature 5' super variant	2
TCACATCTGGGCCACGATGGTTTT	5	24	miR950	Mature 5' super variant	1
TTCACATCTGGGCCACGATGGTTT	5	24	miR950	Mature 5' super	0
ACATCAGGTCCTCGATGGTTT	5	21	miR950	Precursor variant	1
TCTGGTCCTCGGTGGTTTAATG	5	22	miR950	Mature 5' super variant	2
ACCATCGCGGAGCAGATGAA	5	20	miR950	Precursor variant	1
GTTCTTGACGTCTGGACCA	5	19	miR951	Mature 5' sub	0
TGACGTCTGGTCCACGATGGTT	5	22	miR951	Precursor variant	2
GTTCTTGACGTCTGGACCACGT	5	22	miR951	Mature 5' sub/super	0
TGTTTTTGACGTCTGGACCACG	5	22	miR951	Mature 5' variant	1
CGGTTCAGTCATCAAGAACACCC	5	23	miR951	Precursor variant	1
CGTGTTCTTGACGTCTGGACCACG	5	24	miR951	Mature 5' super variant	1
TGTGAGCTTCAAGAATTGCCA	5	21	miR952	Precursor variant	2
TCGCACCAACCAGCCAGTTACGCT	5	24	miR952	Precursor variant	2
GTTGGATCGGATTTGATGGC	4	20	miR1309	Precursor variant	1
TGATGGCCTTTCTGAAGGACA	4	21	miR1309	Mature 5' variant	2
TTTTGAAGGACAATAGGCCTC	4	21	miR1309	Precursor variant	2
GGATCAGATTTGATGGCCTTT	4	21	miR1309	Precursor variant	1
AGGAACAGGCGGACTGGCATA	4	21	miR1311	Precursor	0
TCAGAGTTTTGCCAATTCCGCC	4	22	miR1311	Mature 3' variant	1
TCAGAGTTTGTCCAGTTCCGCC	4	22	miR1311	Mature 3' variant	2
TTTGCCAGTTCCGCCCATTCCC	4	22	miR1311	Precursor variant	1
TCAGAGTTTTGCCAGTTCCGCCG	4	23	miR1311	Mature 3' super variant	1
TTGGAGAGAAAATGGCGACATA	4	22	miR1312	Mature 3' sub/super	0
TCGGCCTTGAATGTTAGGAGAT	4	22	miR1314	Mature 3' variant	1
TTCGGCCTCGAATGTTAGGAGAA	4	23	miR1314	Mature 3' super variant	2
TCGGCCTCGAATGTTAGGAGAAC	4	23	miR1314	Mature 3' super variant	1
GTCGGCCTCGAATGTTAGGAGAA	4	23	miR1314	Mature 3' super variant	2
TTGGAGGCCTGTCAGGTTCCT	4	21	miR1315	Mature 3' sub/super variant	1
AACCGAGTCCGGGAGCATCTG	4	21	miR1315	Precursor variant	1
TCTGCAGACTGGAGCACGAGT	4	21	miR1315	Precursor variant	2
AACAGAGTCCGGGAGCATCTG	4	21	miR1315	Precursor variant	2
TCTGCAGACTGGAGCACCTGT	4	21	miR1315	Precursor variant	2
TGCTAGGTTCCCAACCGAGTC	4	21	miR1315	Precursor variant	2
TTTGGAGGCCTGTCAGGTTCCC	4	22	miR1315	Mature 3' sub/super	0
TCCATACACAAACCATTGGAA	4	21	miR1316	Mature 3'	0
TGACAGAAGAGAGTGAGCACT	4	21	miR156	Mature 5' super variant	1
TGCTCACGTCTCTTTCTGTCAGT	4	23	miR156	Precursor variant	1
TGGACAGAAGAGAGTGAGCAC	4	21	miR156	Mature 5' super variant	1
GTGACAGAAGAGAGTGAGCAC	4	21	miR156	Mature 5' super	0
TGCTCACGTCTCTTTCTGTCAG	4	22	miR156	Mature 3' sub/super variant	1
GACTGCCGATTTATGCATC	4	19	miR159	Precursor	0
TTTGGATTGAAGGGAGCTCT	4	20	miR159	Mature 3' sub	0
TTGGTTTGAAGGGAGCTCCA	4	20	miR159	Mature 3' sub	0
TTGGTTTGAAGGGAGCTCTACA	4	22	miR159	Mature 3' sub/super variant	1
TGCCTGGCTCCCTGTATGCCAA	4	22	miR160	Mature 5' super variant	1
TGGAGAAGCAGGGCACGTGCA	4	21	miR164	Mature 5'	0
TCGGACCAGGCTTCATCCC	4	19	miR165	Mature 3' sub	0
TCCGGACCAGGCTTCATTCCCCC	4	23	miR166	Mature 3' super variant	1
TCGGACCAGGCTTCATTCCT	4	20	miR166	Mature 3' super	0
TCGGACCAGGCTTCATTCCCAC	4	22	miR166	Mature 3' super variant	1
TCGGACCAGGCTTTATTCCCC	4	21	miR166	Mature 3' variant	1
TCGGACCGGGCTTCATTCCCC	4	21	miR166	Mature 3' variant	1
TCGGACCAGGCTTCATTCCCCCC	4	23	miR166	Mature 3' super	0
TCGGACCAGGCTTCAATTCCCCC	4	23	miR166	Mature 3' super variant	2
TCGGACCAGGCTTCATTCCCCCT	4	23	miR166	Mature 3' super	0
GGAATGTTGTCTGGCTCGAG	4	20	miR166	Mature 5' sub	0
TCCGGACCAGGCTTCATTCCC	4	21	miR166	Mature 3' super variant	1
TGAAGCTGCCAGCATGATC	4	19	miR167	Mature 5' sub	0
TCGATTGGTGCAGATCGGGAT	4	21	miR168	Mature 5' variant	2
TGTGGGCAAGTTGTTCTTGGC	4	21	miR169	Precursor variant	2
TTCAGCCAAGGATGACTTGCC	4	21	miR169	Mature 5' sub/super	0
AGTAATTGTTTCACAAACTGC	4	21	miR169	Precursor variant	2
TTGAGGGGAGAATCTTGATGA	4	21	miR172	Precursor variant	2
TTGAGGTGAGAATCTTGATGA	4	21	miR172	Precursor variant	1
TCAAGTTCATCCAAACACCAT	4	21	miR3623	Mature 5' sub/super variant	2
TGGGGAATCTCTCTGATGCAT	4	21	miR3630	Mature 3' sub variant	2
ATTGGCTCATTCCCACATCAT	4	21	miR3694	Precursor variant	2
GAATTCAACATCGATAAAGGA	4	21	miR3696	Precursor variant	2
TGACAGAAGATAGACTTTGGC	4	21	miR3699	Mature 3' sub/super variant	1
GCACTATCCTCTATATCCT	4	19	miR3701	Precursor	0
TTGGCACTATCCTCTATATCCG	4	22	miR3701	Precursor variant	1
TCAACAATGTCCACCCTTCATC	4	22	miR3701	Mature 3' variant	2
TTGGCACTATCCTCTATATCCTT	4	23	miR3701	Precursor	0
TGCATGGTTTCGGTGGAATGG	4	21	miR3706	Precursor variant	1
TATGACAGTTATATTGCATGG	4	21	miR3706	Precursor variant	1
TACCAGGATTTATAGATTTGG	4	21	miR3707	Precursor	0
ATTGAAAGTATTTGGAGCGCT	4	21	miR3707	Precursor variant	2
TGCTATTATCATTGAAAGTAT	4	21	miR3707	Precursor variant	2
AAGCTACCAGACTCGCTTGGG	4	21	miR3710	Precursor variant	2
TGACGAGCCTCCAAAATCTTG	4	21	miR3710	Precursor variant	2
TTGGGAACCTGACGGGCCGTC	4	21	miR3710	Mature 3' sub/super variant	2
TTGGGAACCTGACGGGCATCC	4	21	miR3710	Mature 3' sub/super variant	1
GTTGGAAACTTGACGGGCCTC	4	21	miR3710	Mature 3' sub/super variant	2
TCCAGAGTCGGTTGGGAACTT	4	21	miR3710	Precursor variant	2
AAGCTTCCGGACTCGGTTGGG	4	21	miR3710	Precursor variant	1
ACTCGGTGGGGAACCTGTCGG	4	21	miR3710	Precursor variant	2
ACCTGACAGGCCTCCAAAGGC	4	21	miR3710	Precursor variant	2
TTGTGATCAAGATCAGACTCCCA	4	23	miR3712	Mature 5' super variant	1
GTTCAAGAAAACTGTGGGAA	4	20	miR396	Precursor	0
TGTCATACTTTTCCACAGCTT	4	21	miR396	Precursor	0
TCCCACGGCTTTCTTGAACTT	4	21	miR396	Mature 5'	0
TGGGAAAGCATGGTAGGATTC	4	21	miR396	Precursor	0
TTCCCACGGCTTTCTTGAACTTT	4	23	miR396	Mature 5' super variant	1
TTCCACAGCTTTCTTGAACCAA	4	22	miR396	Mature 5' super variant	1
TTCCACAGCTTTCTTGAACTCA	4	22	miR396	Mature 5' super variant	1
TTCCACAGCTTTCTTGAACC	4	20	miR396	Mature 5' variant	1
TTCCACAGCTTTCCTGAACTT	4	21	miR396	Mature 5' variant	1
TTCCACAGCTTCCTTGAACTT	4	21	miR396	Mature 5' variant	1
TTTCCACAGCTTTCTTGAACC	4	21	miR396	Mature 5' super variant	1
ATTCCACAGCTTTCTTGAACTT	4	22	miR396	Mature 5' super variant	1
TTCCACAGCTTTCTTGAACCTT	4	22	miR396	Mature 5' super variant	1
TTTTCCACAGCTTTCTTGAAACT	4	23	miR396	Mature 5' super variant	2
TTCCACGGCTTTCTTGAATT	4	20	miR396	Mature 5' sub variant	1
TTCCATGGCTTTCTTGAACTT	4	21	miR396	Mature 5' variant	1
TTCCACGGCTTTCTTGGACTT	4	21	miR396	Mature 5' variant	1
CTCCACGGCTTTCTTGAACTT	4	21	miR396	Mature 5' variant	1
TTCCACGGCTTCCTTGAACTT	4	21	miR396	Mature 5' variant	1
TTCCACGGCTTTCTTGAACTTC	4	22	miR396	Mature 5' super	0
CTCAAGAAAGCCGTGGGAAAA	4	21	miR396	Mature 3'	0
AGCTCAAGAAAGCCGTGGGAA	4	21	miR396	Mature 3' sub/super	0
ATTGAGTGCAGCGTTGACGG	4	20	miR397	Mature 5' sub/super variant	1
CATTGAGTGCAGCGTTGACGA	4	21	miR397	Mature 5' sub/super	0
TATTTGAGTGCAGCGTTGACGA	4	22	miR397	Mature 5' super variant	2
AGTGGGAGGATAGGGTAAGAC	4	21	miR482	Precursor variant	1
GTGGAAGGATAGGGTAAGACT	4	21	miR482	Precursor	0
TCCTTCCCTACTCCTCCCATTC	4	22	miR482	Mature 5' super variant	2
CTTTCCCTACTCCTCCCATTCC	4	22	miR482	Mature 3' variant	2
AGTGGGAGGATAGGGTAAGACC	4	22	miR482	Precursor variant	2
TCTTCCCTACTCCTCCCATTCCG	4	23	miR482	Mature 3' super variant	1
TCTTTGCCTACTCCTCCCATTCC	4	23	miR482	Mature 5' super variant	2
TTGTGGAAGGATAGGGTAAGACT	4	23	miR482	Precursor variant	1
TTCCCTATTCCTCCCATTT	4	19	miR482	Mature 3' sub variant	1
TTCCCCATTCCTCCCATTCCTA	4	22	miR482	Mature 3' sub/super variant	1
TCTTTCCTATTCCTCCCATTCC	4	22	miR482	Mature 3' variant	1
TCTTTCCTACTCCCCCCATTCC	4	22	miR482	Mature 3' variant	1
AATGGCTTGCGAGGGTAGGAAA	4	22	miR482	Precursor	0
TCTTTCCTACTCCTCCCATTTCC	4	23	miR482	Mature 3' super variant	2
GTCTTTCCTACTCCTCCCATTCC	4	23	miR482	Mature 3' super	0
TTGCGAGGGTAGGAAAAACT	4	20	miR482	Precursor variant	1
TTCCCACTCCTCCCAAGCCCA	4	21	miR482	Precursor	0
TTTTCCTACTCCTCCCAAGCC	4	21	miR482	Precursor variant	1
TTTCCTACTCCTCCTAAGCCCA	4	22	miR482	Precursor variant	2
TTTTTCCCACTCCTCCAAAGCC	4	22	miR482	Precursor variant	1
AGGCTGTGCTCTCTCTCTTCT	4	21	miR529	Mature 3' sub/super variant	2
TGACAACGAGAGAGAGCACC	4	20	miR535	Mature 5' sub variant	1
TGACAACGAGAGAGAGCACCA	4	21	miR535	Mature 5' variant	2
TGACAAGGAGAGAGAGCACGC	4	21	miR535	Mature 5' variant	1
TGACAGCGAGAGAGAGCACGC	4	21	miR535	Mature 5' variant	1
TTTCTTGCTCAAATGAGTATT	4	21	miR828	Precursor	0
TCTTTGCTCAAATGAGTATTCCA	4	23	miR828	Mature 5' super variant	2
GTTGTGGATAGAGAAGGGTT	4	20	miR946	Precursor variant	1
GACCTTCTCCTATCCACAAT	4	20	miR946	Mature 3' sub/super variant	1
CAGCCCTTCTCCTATCCACATT	4	22	miR946	Mature 3' super variant	1
TGTGGATAGAGAAGGGTTAGTT	4	22	miR946	Mature 5' super variant	1
TAGCCCTTCTCCTATCCACAAT	4	22	miR946	Mature 3' super variant	1
GTACCAGCCCTTCTCCTATCCA	4	22	miR946	Precursor	0
TGTGGATATAGAAGGGTTAGCA	4	22	miR946	Mature 5' super variant	2
CCAGCCCTTCTCCTATCCACAAT	4	23	miR946	Mature 3' super	0
CCAACCCTTCTCCTATCCACATTT	4	24	miR946	Mature 3' super variant	2
CCAGCCCTTCCCCTATCCACT	4	21	miR946	Mature 3' sub/super variant	2
CAGCCCTTCTCCTATCCACCA	4	21	miR946	Mature 3' variant	1
CGTGGATATGGAAGGGTTAGT	4	21	miR946	Precursor variant	1
TGTGGATATGGAAGGGTTAGTG	4	22	miR946	Precursor variant	1
CAGCCCTTCTCCTATCCACGAC	4	22	miR946	Mature 3' super variant	1
CAGCCCTTCTCTCATCCACAAC	4	22	miR946	Mature 3' super variant	2
CAGCCCTTCTCCCATCCACAAC	4	22	miR946	Mature 3' super variant	1
CAGCCCTTCTCCTATCTACAAC	4	22	miR946	Mature 3' super variant	1
CAGCCCTTCCCCTATCCACAAC	4	22	miR946	Mature 3' super variant	1
CATCGGAATCTGTTACTGC	4	19	miR947	Precursor variant	1
CTCGGAATCTGTTACTGTTTC	4	21	miR947	Mature 5' sub variant	1
CGATCGGAATCTGTTACTGTTTC	4	23	miR947	Mature 5' super variant	2
CATCGGAATCTGTTACTGGTTTC	4	23	miR947	Mature 3' super variant	2
ATTGCCGGATCCTACAAACCC	4	21	miR948	Precursor variant	1
TAGGAGGAAGGTGTATTGATT	4	21	miR949	Precursor	0
ATCCAATGCGCCTTCCTCTTGA	4	22	miR949	Precursor	0
CATCTGGGCCACGATGGTT	4	19	miR950	Precursor	0
TCACATCTGGGCCACGATGT	4	20	miR950	Mature 5' sub variant	1
CACATCTGGGCCACGATGGTC	4	21	miR950	Mature 5' sub variant	1
TCACATCTGGCCGACGATGGT	4	21	miR950	Mature 5' sub variant	2
TCAGGGCCTCGGTGGTTTATGA	4	22	miR950	Mature 3' variant	2
TCGCATCTGGGCCACGATGGTT	4	22	miR950	Mature 5' variant	1
TCACATCTGGGCCACAATGGTT	4	22	miR950	Mature 5' variant	1
TCTGGGCCACGGTGGTTTATGA	4	22	miR950	Mature 3' variant	1
TCACATCTGGCGCACGATGGTT	4	22	miR950	Mature 5' variant	2
TCCACATCTGGGCCACGATGGT	4	22	miR950	Mature 5' sub/super variant	1
TCACATCTGGGCCACGATTGTT	4	22	miR950	Mature 5' variant	1
TCACATCTGGGCCACGATGGAT	4	22	miR950	Mature 5' variant	1
TAACATCTGGACCACGATGGTT	4	22	miR950	Mature 5' variant	2
TCACATCTGGGCCGCGATGGTTT	4	23	miR950	Mature 5' super variant	1
TTCACATCTGGACCACGATGGTT	4	23	miR950	Mature 5' super variant	1
TTAACATCTGGACCACGATGGTT	4	23	miR950	Mature 5' super variant	2
GACATCAGGTCCTCGATGGTT	4	21	miR950	Precursor variant	2
TCAGGGCCTCGGTGGTTAATT	4	21	miR950	Mature 5' super variant	2
TCTTTACATCAGGTCCTCGGT	4	21	miR950	Precursor	0
TTACATCTGGTCCTCGGTGGTA	4	22	miR950	Precursor variant	2
TCTGGTCCTCGGTGGTTTATTG	4	22	miR950	Mature 5' super variant	1
TCTGGTCCTCGGTGGTTTATTC	4	22	miR950	Mature 5' super variant	2
GTTACATCAGGTCCTCGGTGGTT	4	23	miR950	Precursor variant	1
CCACCGTGGACCAGATGAAAA	4	21	miR950	Precursor variant	2
ACCATCGCGGAGCAGATGAAAA	4	22	miR950	Precursor variant	1
CCATCGCGGAGCAGATGAAAAG	4	22	miR950	Precursor variant	1
GGTTCAGTCATCAAGAACA	4	19	miR951	Precursor	0
TGTTCTTGACGTCTGGACCG	4	20	miR951	Mature 5' sub variant	1
CGGTTCAGTCATCAAGAGCACC	4	22	miR951	Precursor variant	1
CGGTTCAGTCATCAAGAACACA	4	22	miR951	Precursor variant	1
TGTTCTTGACGTCTGGACCAAG	4	22	miR951	Mature 5' variant	1
CGGGTTCAGTCATCAAGAACAC	4	22	miR951	Precursor variant	2
CGGTTCAGTCATCAAGAACACCA	4	23	miR951	Precursor variant	1
AGCTTCAAGAATTGCCATATG	4	21	miR952	Precursor variant	2
TGAGCTTCAAGAATTGCCATAT	4	22	miR952	Precursor variant	2
GTGAGTTTGGAGAACTGCCAC	4	21	miR952	Precursor variant	1
GGCAGTTCCTCAAGGTCACAT	4	21	miR952	Precursor	0
TGGTGGAGCAAGTACGTCAA	4	20	miR952	Precursor variant	1
CTAAGGGTCGCAGCAACCAGC	4	21	miR952	Precursor variant	2
TATTGCAGTTCCTGAAGGTCA	4	21	miR952	Precursor	0
TTGGTGGAGCAAGTACGTCAAA	4	22	miR952	Precursor variant	2
AGCTTTGGGAATTGCCATACGCCA	4	24	miR952	Precursor	0
TTGGATCGGATTTGATGGCCT	3	21	miR1309	Precursor variant	2
GTAGGATCGGATTTGATGGCC	3	21	miR1309	Precursor variant	2
GAACAGGCGGACTGGCATAA	3	20	miR1311	Precursor	0
AGAGTTTTGCCAGATCCACCC	3	21	miR1311	Mature 3' sub/super variant	2
GAACAGGCGGACTGGCATAAC	3	21	miR1311	Precursor	0
TCAGAGTTTAGCCAGTTCCGCC	3	22	miR1311	Mature 3' variant	1
CCAGAGTTTTGCCAGTTCCGCC	3	22	miR1311	Mature 3' variant	1
TCGGAGTTTTGCCAGTTCCGCC	3	22	miR1311	Mature 3' variant	1
TTGCCAGTTCCGCCCATTCCTAT	3	23	miR1311	Precursor	0
TCTCTCCTAATTACGCTGAAT	3	21	miR1312	Precursor variant	2
TTGGAGAGAAAATGGCCACAC	3	21	miR1312	Mature 3' sub variant	2
CATATCGCTTTTTCTCTCCTA	3	21	miR1312	Precursor variant	2
TTGGAGAGAAAATGGCTACATA	3	22	miR1312	Mature 3' sub/super variant	1
TTTGGAGAGAAAATGGCTACGT	3	22	miR1312	Mature 3' variant	2
TTTGGAGAGAAAATGGCGACATA	3	23	miR1312	Mature 3' super	0
TACCGCTGAAATTATTGTT	3	19	miR1313	Mature 5' sub variant	1
TACCGCTGAAATTATTGTTCC	3	21	miR1313	Mature 5' variant	2
GTACCGCTGAAATTATTGTTCG	3	22	miR1313	Mature 5' super variant	2
TCGGCCTTGAATGTTAGGAT	3	20	miR1314	Mature 3' sub variant	1
CTTCAACATTAGAGGCCGATA	3	21	miR1314	Precursor variant	1
CGGCCTCGAATGTTAGGAGAA	3	21	miR1314	Mature 3' sub	0
CTTCAACATTAGAAGCCGATG	3	21	miR1314	Precursor variant	1
TCGGCCTCGAATGTTAGGAGGA	3	22	miR1314	Mature 3' variant	2
TCGGGCCTCGAATGTTAGGAGA	3	22	miR1314	Mature 3' sub/super variant	2
TCCGGCCTCGAATGTTAGGAGAA	3	23	miR1314	Mature 3' super variant	1
TCTGCAGACTGGAGCACTCA	3	20	miR1315	Precursor variant	1
TTGGAGGCCTGTCAGGTTCC	3	20	miR1315	Mature 3' sub/super	0
TGCAGACTCGAGCACCAGCC	3	20	miR1315	Precursor variant	1
AGGCCTGTCAGGTTCCCAGCG	3	21	miR1315	Precursor variant	2
TTGGAGGCCCGACAGGTTCCC	3	21	miR1315	Precursor variant	1
TTGGAGGCCCATCAAGTTCCC	3	21	miR1315	Precursor variant	2
TTCCCAACTGAGTCCGGGAGC	3	21	miR1315	Precursor variant	2
AGGTTCCCAACCGAGTCTGGG	3	21	miR1315	Precursor variant	1
TGCAGACTGGAGCAACAGCGC	3	21	miR1315	Precursor variant	2
AACTGAGTCCGGGAGCATCTG	3	21	miR1315	Precursor variant	2
TGAAGTTCCCAACCGAGTCCG	3	21	miR1315	Precursor variant	2
TCAAGTTCCCAACCGAGTCTG	3	21	miR1315	Precursor variant	2
AGTCCGGGAGCATCTGCAGGC	3	21	miR1315	Precursor variant	2
TCCATACACAAACCATTGGG	3	20	miR1316	Mature 3' sub variant	1
TTCCATACACAAACCATTGGGG	3	22	miR1316	Mature 3' super variant	2
TGACAGAAGAGAGTGAGCCAC	3	21	miR156	Mature 5' super variant	2
TGAACAGAAGAGAGTGAGCAC	3	21	miR156	Mature 5' super variant	2
TGCTCACGTCTCTTTCTGTCA	3	21	miR156	Mature 3' sub/super variant	1
CAGAAGAGAGAGAGCACAGCT	3	21	miR156	Precursor variant	1
TTATGCATCCTTCTGCCCTG	3	20	miR159	Precursor	0
GTAGAGCTCCTTTTGTACCAA	3	21	miR159	Precursor	0
TTTGTGTTGTCCTCGTTTGGT	3	21	miR159	Precursor	0
TTTGGTTTGAAGGTAGCTCTA	3	21	miR159	Mature 3' variant	1
TCCGACTGCCGATTTATGCAC	3	21	miR159	Precursor variant	1
TTTGGTTTGAAGGGAGCGCCA	3	21	miR159	Mature 3' variant	2
TTGGTTTGAAGGGAGCTCTAA	3	21	miR159	Mature 3' sub/super variant	1
TTTGGTTTGAAGGGGGCTCTA	3	21	miR159	Mature 3' variant	1
TTTTGGTTTGAAGGGAGCTCT	3	21	miR159	Mature 3' sub/super variant	1
TTCGGTTTGAAGGGAGCTCTA	3	21	miR159	Mature 3' variant	1
TTTGGTCTGAAGGGAGCTCTA	3	21	miR159	Mature 3' variant	1
GTTTGGTTTGAAGGGAGCTCTA	3	22	miR159	Mature 3' super	0
AGCTGCTGATTCATGCATTCT	3	21	miR159	Precursor	0
TTTGGTTTGAAGGGAGCTCCTA	3	22	miR159	Mature 3' super variant	2
TGCCTGGCTCCCTGTATGCC	3	20	miR160	Mature 5' sub	0
TCGATAAACCTCTGCATCCGT	3	21	miR162	Mature 3' variant	2
GGATGCAAAGGGTTTACCGACC	3	22	miR162	Precursor	0
CACGTGCTCCCCTTCTCCAAC	3	21	miR164	Precursor	0
TCGGACCAGGCTTCATTCTCC	3	21	miR166	Mature 3' variant	1
TCGGGCCAGGCTTCATTCCCC	3	21	miR166	Mature 3' variant	1
TTGGACCAGGCTTCATTCCCC	3	21	miR166	Mature 3' variant	1
ATCGGACCAGGCTTCATTCCCC	3	22	miR166	Mature 3' super variant	1
TCGGACCAGGCTTCAGTTCCCCC	3	23	miR166	Mature 3' super variant	2
TCGGACCAGGCTTCATTTCCCCCC	3	24	miR166	Precursor variant	2
CCGGACCAGGCTTCATCCCCT	3	21	miR166	Mature 5' variant	2
TCGGACCAGGCTTCATTTCCCCT	3	23	miR166	Mature 3' super variant	1
ATCGGACCAGGCTTCATTCCC	3	21	miR166	Mature 3' super variant	1
TGAAGCTGCCAGCATGATCTGA	3	22	miR167	Mature 5' super	0
CAGCCAAGGATGATTTGCCCAC	3	22	miR169	Mature 5' super variant	2
GAGCCAAGGATGACTTGCCAA	3	21	miR169	Mature 5' sub/super variant	1
TAGCCAAGGATGACTTGCCTA	3	21	miR169	Mature 5'	0
TTGAGCCGCGCCAATATCACT	3	21	miR171	Mature 3'	0
TGATTGAGCCGCGTCAATATC	3	21	miR171	Mature 3'	0
TTGAGCCGCGTCAATATCCCCC	3	22	miR171	Precursor variant	2
TGCTGCAGCATCATCACGATT	3	21	miR172	Precursor variant	2
AGAATCTTGATGATGCTGCAA	3	21	miR172	Mature 5' variant	1
TTCCCTGATTCCTCCCATTCCTA	3	23	miR2118	Mature 3' super variant	2
TTGACAGAAGATAGACTTTGGTC	3	23	miR3699	Mature 3' super	0
AACAATGTCCACCCTTCATC	3	20	miR3701	Mature 3' sub variant	1
AGGGTTGGAGTTGTTTGGTAG	3	21	miR3701	Precursor variant	1
TTGCACTATCCTCTATATCCT	3	21	miR3701	Precursor variant	1
TCTCCTGAACAATGCCCACCC	3	21	miR3701	Precursor	0
TGAACAATGCCCACCCTTCATC	3	22	miR3701	Mature 3'	0
TGAACAATGCCCACCCTCCATC	3	22	miR3701	Mature 3' variant	1
TGGCAATATCTTCTATATCCTT	3	22	miR3701	Precursor variant	2
AGAAGGGTAGGCGTTGTTTGGC	3	22	miR3701	Precursor variant	2
TGAACAATGCCCATCCTTCATC	3	22	miR3701	Mature 3' variant	1
TGAACAATGCCTACCCTTCATC	3	22	miR3701	Mature 3' variant	1
TTGGACACTATCCTCTATATCCT	3	23	miR3701	Precursor variant	2
TTGGCACTATCCTCTATATCCTA	3	23	miR3701	Precursor variant	1
AATCTCTTGGTGCTTATTGG	3	20	miR3702	Mature 5' sub variant	1
ATGCCTGGAACACTGAAACCA	3	21	miR3702	Precursor variant	2
TTTTGGATGCCTGCGATGGAT	3	21	miR3703	Precursor variant	2
TGCCTGCGATGGATTGCCATT	3	21	miR3703	Precursor variant	1
ATGGTTTCGGAGGAATGGGGA	3	21	miR3706	Precursor variant	1
AGCCACATCCACTACCAGAAT	3	21	miR3707	Precursor variant	2
ATTTGTAGATTTGGGAGGTTG	3	21	miR3707	Precursor variant	2
TTGGGAACCTGACGGGCCTC	3	20	miR3710	Mature 3' sub/super	0
TCTGACGGGCCTCCAAAGTCT	3	21	miR3710	Precursor variant	1
TTCCGGACTCGGTTGGGAACT	3	21	miR3710	Precursor variant	2
TTGGGAACTTGACAGGCCTCC	3	21	miR3710	Mature 3' sub/super variant	2
TTGGGAACCTATCGGGCCTCC	3	21	miR3710	Mature 3' sub/super variant	2
ACTTGGTTGGGAACCTGACGG	3	21	miR3710	Precursor variant	1
TTGGGAACCTGACCAGCCTCC	3	21	miR3710	Mature 3' sub/super variant	2
TGGTAACCTGACTGGCCTCCA	3	21	miR3710	Mature 3' variant	2
TGGGGAACCTGACAGGCCTCCA	3	22	miR3710	Mature 3' super variant	2
AGCTCAGGAGGGATAGCGCC	3	20	miR390	Mature 5' sub	0
CGCTATCCATCCTGAGTTTTT	3	21	miR390	Mature 3' variant	1
TTGTCATACTTTTCCACAGCT	3	21	miR396	Precursor	0
TTTCCAACGGCTTTCTTGAACTT	3	23	miR396	Mature 5' super variant	1
TTCCACAGCTCTCTTGAACTA	3	21	miR396	Mature 5' variant	1
TTCCACAGTTTTCTTGAACTA	3	21	miR396	Mature 5' variant	1
TGCTCTTCCACAGCTTTCTTGT	3	22	miR396	Precursor variant	1
TGCTCTTCCACAGCTTTCTTTG	3	22	miR396	Precursor variant	2
TTCCACAGCTTTCTTGAACTAC	3	22	miR396	Mature 5' super	0
TTCCACAGCTTTCTTGAACTATT	3	23	miR396	Mature 5' super variant	1
CCACAGCTTTCTTGAACTT	3	19	miR396	Mature 5' sub	0
TTTCCACAGCTTTCTTGAAT	3	20	miR396	Mature 5' sub/super variant	1
CTCAAGAAAGCTGTGGGGAA	3	20	miR396	Precursor variant	1
CCCAAGAAAGCTGTGGGAAA	3	20	miR396	Precursor variant	1
TCCACAGCTTTCTTGAAACTT	3	21	miR396	Mature 5' sub/super variant	2
CCTCAAGAAAGCTGTGGGAAA	3	21	miR396	Precursor variant	1
TTCCACAGCTTACTTGAACTT	3	21	miR396	Mature 5' variant	1
TTCCACAGCTTTCTTGAACCT	3	21	miR396	Mature 5' variant	1
TTCCACAGCTTTCTTGAACAT	3	21	miR396	Mature 5' variant	1
TTCCACAGCTTCTTTGAACTT	3	21	miR396	Mature 5' variant	2
TTCCACAGCTTTCTTGAACATA	3	22	miR396	Mature 5' super variant	2
TCCCACAGCTTTCTTGAACTTT	3	22	miR396	Mature 5' super variant	1
TTCCACGGCTTTCTTGAACCTT	3	22	miR396	Mature 5' super variant	2
TTTCCAACAGCTTTCTTGAACTT	3	23	miR396	Mature 5' super variant	2
TTTCCACAGCTTTCTTGAACATT	3	23	miR396	Mature 5' super variant	1
TTCCGCGGCTTTCTTGAACTT	3	21	miR396	Mature 5' variant	1
TTCCACGGCTTCTTTGAACTT	3	21	miR396	Mature 5' variant	2
TTCCTCGGCTTTCTTGAACTT	3	21	miR396	Mature 5' variant	1
TTCCACGGCTTTCCTGAACTT	3	21	miR396	Mature 5' variant	1
TTCCACAGGCTTTCTTGAACTA	3	22	miR396	Mature 5' variant	1
TTTCCACGGGCTTTCTTGAACTT	3	23	miR396	Mature 5' super variant	2
TTCAAGAAAGCCGTGGGAA	3	19	miR396	Mature 3' sub variant	1
TCAAGAAAGCCGTGGGAAA	3	19	miR396	Mature 3' sub	0
CTCAAGAAAGCCGTGGGAA	3	19	miR396	Mature 3' sub	0
ACAGGGATGAGTTAGCGCATG	3	21	miR408	Precursor variant	2
TCCCTACTCCTCCCATTCC	3	19	miR482	Precursor	0
TCTTCCCTACTCCTCCCACT	3	20	miR482	Mature 3' sub variant	1
TGGAAGGATAGGGTAAGACT	3	20	miR482	Precursor	0
TCTCCCCTACTCCTCCCATTCC	3	22	miR482	Mature 3' variant	1
TCTTCCCTACTCCTTCCATTCC	3	22	miR482	Mature 3' variant	1
TCTTCCCTGCTCCTCCCATTCC	3	22	miR482	Mature 3' variant	1
ATCTTCCCTACTCCTCCCATTCC	3	23	miR482	Mature 3' super variant	1
TTCCCTATTCCTCCCATTCCTG	3	22	miR482	Mature 3' sub/super variant	1
TTCCCTATTCCTCCCATTCCTGA	3	23	miR482	Precursor variant	2
TTTTCCCTACTCCTCCCATTCCTA	3	24	miR482	Mature 3' super variant	2
TTTCCAATTCCACCCATTCCC	3	21	miR482	Mature 3' sub variant	1
TTCCCTATTCCTCCCATTCT	3	20	miR482	Mature 3' sub variant	1
TCCCTATTCCTCCCATTCCT	3	20	miR482	Precursor	0
TTCCCTATTCCTCCCATTCCC	3	21	miR482	Mature 3' sub/super variant	1
TTCCCTATTCCTCCCATTCCTT	3	22	miR482	Mature 3' sub/super variant	1
TTCCCCTATTCCTCCCATTCCT	3	22	miR482	Mature 3' sub/super variant	2
TTCCCTATTCCCCCCATTCCTA	3	22	miR482	Mature 3' sub/super variant	1
TTCCCTATTCCTCCCATTCCTCA	3	23	miR482	Precursor variant	2
GTTCCCTATTCCTCCCATTCCTA	3	23	miR482	Mature 3' sub/super variant	1
TTTCCCTATTCCTCCCATTCCTAA	3	24	miR482	Precursor variant	2
TCCTATTCCTCCCATTCCTA	3	20	miR482	Precursor variant	1
TATTGACTTCACCACACAT	3	19	miR482	Precursor variant	1
TTTCCTACTCCTCCCAAGCCT	3	21	miR482	Mature 3' sub/super variant	2
TCGTTCCTACTCCTCCCATTCC	3	22	miR482	Mature 3' variant	1
TCTTTCCTACTCCTCCCACTCC	3	22	miR482	Mature 3' variant	1
TCTTTCCTACTCCTCCCATCCC	3	22	miR482	Mature 3' variant	1
TTTCCTACTCCTCCCATTCCTAT	3	23	miR482	Precursor	0
TTTCCACTCCTCCCAAGCCCT	3	21	miR482	Precursor variant	2
CTTGCGAGGGTAGGAAAAACT	3	21	miR482	Mature 5' sub/super variant	1
TTTCCACCTCCTCCCAAGCCCA	3	22	miR482	Precursor variant	2
TTTTCCTACTCCTCCCAAGCCT	3	22	miR482	Precursor variant	2
TTTCCTACTCCTCCCAGGCCCA	3	22	miR482	Precursor variant	2
TTTTTCCTACTCCTCCCAAGCC	3	22	miR482	Precursor variant	1
TTTCCTACTCCTCCCAAGCCAA	3	22	miR482	Precursor variant	2
TTTCCTACTCCTCCCAAGCCCAC	3	23	miR482	Precursor variant	2
TTTTTTCCTACTCCTCCCAAGCC	3	23	miR482	Precursor variant	2
GAAGAGAGAGAGTACAGCC	3	19	miR529	Mature 5' sub	0
AGAAGAGAGAGAGTACAGC	3	19	miR529	Mature 5' sub	0
TGACAACGAGAGAGAGCACT	3	20	miR535	Mature 5' sub variant	1
GACAACGAGAGAGAGCACGCC	3	21	miR535	Mature 5' sub/super	0
TGACAACGAGAGAGAGTACGC	3	21	miR535	Mature 5' variant	1
TGACAACGAGAGAGCGCACGC	3	21	miR535	Mature 5' variant	1
TGACAACGAGAGAGAGCACGAC	3	22	miR535	Mature 5' super variant	1
TGACAACGAGAGAGAGCACGAA	3	22	miR535	Mature 5' super variant	2
TGACAACGAGAGAGAGCACGTA	3	22	miR535	Mature 5' super variant	2
TGACAGCGAGAGAGAGCACGCC	3	22	miR535	Mature 5' super variant	1
TGACAACGAGAGAGAGCACGTCC	3	23	miR535	Mature 5' super variant	2
ACAACGAGAGAGAGCACGCCTGT	3	23	miR535	Precursor	0
TGACAACGAGAGAGAGCACGGT	3	22	miR535	Mature 5' super variant	1
CCGACTTTAGCTCAGTTGG	3	19	miR6478	Mature 5' sub variant	1
CCGACCTTAGCTCAGTTGGTAG	3	22	miR6478	Mature 5' super variant	1
CCGACCTTAGCTCAGTTGGTAGAG	3	24	miR6478	Precursor variant	1
TCTTGCTCAAATGAGTGTTC	3	20	miR828	Mature 5' sub	0
TCTTGCTCAAATGAGTGTTCCG	3	22	miR828	Mature 5' variant	1
TCGTTGCTCAAATGAGTGTTCCA	3	23	miR828	Mature 5' super variant	2
GACCTTCTCCTATCCACAATT	3	21	miR946	Mature 3' sub/super variant	1
CACCCTTCTCCTATCCACAAT	3	21	miR946	Mature 3' sub/super variant	2
TTGTGGATAGAGAAGGGTTAGT	3	22	miR946	Mature 5' super variant	1
CAGCCCTTCTCTTATCCACAAT	3	22	miR946	Mature 3' super variant	1
CAAGCCCTTCTCCTATCCACAAT	3	23	miR946	Mature 3' super variant	1
CAGCCCTTCTCCTATCCACATTT	3	23	miR946	Mature 3' super variant	1
CAGGCCCTTCTCCTATCCACAAT	3	23	miR946	Mature 3' super variant	2
CAGCCCTTCTGCTATCCACAATT	3	23	miR946	Mature 3' super variant	1
GCAGCCCTTCTCCTATCCACAAT	3	23	miR946	Mature 3' super variant	1
ATGTGGATATAGAAGGGTT	3	19	miR946	Precursor variant	1
CAGCCCTTCTGCTATCCAC	3	19	miR946	Mature 3' sub variant	1
CCAACCCTTCTCCTATCCACA	3	21	miR946	Mature 3' sub/super variant	1
CCAACCCTTCTCCTATCCACT	3	21	miR946	Mature 3' sub/super variant	2
CCAGCCCTTCCCCTATCCACA	3	21	miR946	Mature 3' sub/super variant	1
CAGCCCTTCCCCTATCCACAT	3	21	miR946	Mature 3' variant	2
TCAGACCTTCTCCTATCCACA	3	21	miR946	Mature 3' sub/super variant	2
CAGCCCTTCTCCTATCCACTT	3	21	miR946	Mature 3' variant	2
CAGCCCTTCTCCTATCCACCAAT	3	23	miR946	Mature 3' super variant	2
TGTGGATATGGAAGGGTTAGA	3	21	miR946	Precursor variant	1
TGTGGATGTGGAAGGGTTAGT	3	21	miR946	Precursor variant	1
TGGTGGATATGGAAGGGTTAG	3	21	miR946	Precursor variant	2
TGCGGATATGGAAGGGTTAGT	3	21	miR946	Precursor variant	1
TGTGGATATGGAAGGGTTAGAT	3	22	miR946	Precursor variant	2
CAGCCCTTCTACTATCCACAAC	3	22	miR946	Mature 3' super variant	1
CAACCCTTCTCCTATCCACAAC	3	22	miR946	Mature 3' super variant	1
CAGCCCCTCTCCTATCCACAAC	3	22	miR946	Mature 3' super variant	1
ATGTGGATATGGAAGGGTTAGT	3	22	miR946	Precursor	0
CAGCCCTTTTCCTATCCACAAC	3	22	miR946	Mature 3' super variant	1
CCAGCCCTTCCCCTATCCACATC	3	23	miR946	Mature 3' super variant	2
TGTCTTGCATCGGAATCTGTTT	3	22	miR947	Precursor variant	1
CATCGGAATCTGCTACTGTTCC	3	22	miR947	Mature 3' variant	2
CATCGGAATCTGTTACTGTTTCC	3	23	miR947	Mature 3' super	0
GTATCGGAACCTGTCACTGTTTC	3	23	miR947	Mature 5' super variant	2
GACTGTAGGCATTGGTGGAT	3	20	miR948	Precursor	0
TGACTGTAAGCATTGGTGGAT	3	21	miR948	Precursor variant	1
GACTGTAGGCATTGGTGGATA	3	21	miR948	Precursor	0
TGACTGTAGGCATTGGTGGATA	3	22	miR948	Precursor	0
TCTCCGGGAATCCAATGCGCAT	3	22	miR949	Mature 5' super variant	1
CTCTCCGGGAATCCAATGCGCC	3	22	miR949	Mature 5' super	0
TCACATCTGGGCCACGATTG	3	20	miR950	Mature 5' sub variant	1
TAACATCTGGGCCACGATGG	3	20	miR950	Mature 5' sub variant	1
TCACATCTAGGCCACGATGTT	3	21	miR950	Mature 5' sub variant	2
TTCACATCTGGGCCACGATGG	3	21	miR950	Mature 5' sub/super	0
TTTACATCTGGACCACGATGG	3	21	miR950	Mature 5' sub/super variant	2
TCTGGGCCACGGTGGTTAATT	3	21	miR950	Mature 5' super variant	2
TCGGGGCCCCGGTGGTTTATG	3	21	miR950	Mature 3' sub variant	1
TCACATCTGGTCCTCGATGGTT	3	22	miR950	Mature 5' variant	2
TAACATCTGGTCCACGATGGTT	3	22	miR950	Mature 5' variant	2
TAACATCTTGGCCACGATGGTT	3	22	miR950	Mature 5' variant	2
TTCACATCTGGGCCACGATGTT	3	22	miR950	Mature 5' sub/super variant	1
TCTTCACGTCTGGGCCGCGATG	3	22	miR950	Precursor variant	2
TAACATCTGGGCCACGATGGTG	3	22	miR950	Mature 5' variant	2
TCACATCTGGGCCACGTGGGTT	3	22	miR950	Mature 5' variant	2
TCTGGGCCACGGTGGTTTAATG	3	22	miR950	Mature 5' super variant	2
TCACATCTGGGCCACGACGGTT	3	22	miR950	Mature 5' variant	1
TTTACATCTGGGCCACGGTGGT	3	22	miR950	Precursor variant	1
TCACATCTGGGCCACGATAGTT	3	22	miR950	Mature 5' variant	1
CCATCGTGCCGCAGATGATAAG	3	22	miR950	Precursor	0
TAAAACCATGGTGCCCCAGATG	3	22	miR950	Precursor variant	2
TCTCATCTGGGCCACGATGGTT	3	22	miR950	Mature 5' variant	1
ACACATCTGGGCCACGATGGTT	3	22	miR950	Mature 5' variant	1
TCACATCTGGGCACCGATGGTT	3	22	miR950	Mature 5' variant	2
TCACATCTGGCCCACGATGGTTA	3	23	miR950	Mature 5' super variant	2
TCACATCTGGGCCTCGATGGTTT	3	23	miR950	Mature 5' super variant	1
TCACATCTGGGCCACGATGGGTC	3	23	miR950	Mature 5' super variant	2
TCACATCTGGGCCACGATGGATT	3	23	miR950	Mature 5' super variant	1
TTCACATCTGGGCCACGGTGGTT	3	23	miR950	Mature 5' super variant	1
TAACATCTGGGCCACGATGGTTC	3	23	miR950	Mature 5' super variant	2
TCACATCTGGGCCACGATGGTTAC	3	24	miR950	Mature 5' super variant	2
CCCACATCTGGGCCACGATGGTTT	3	24	miR950	Mature 5' super variant	2
TTCACGTCTGGGCCGCGATGGTTT	3	24	miR950	Mature 5' super variant	2
TACATCTGGTCCTCGATGGTT	3	21	miR950	Precursor variant	2
TTTACATCAGGTCCTCGGTGG	3	21	miR950	Precursor	0
TTTACATCTGGTCCTCGGTGG	3	21	miR950	Precursor variant	1
ACATCAGGTCCTCGGTGGTTTA	3	22	miR950	Precursor	0
TTTTACATCTGGTCCTCGGTGG	3	22	miR950	Precursor variant	2
TTACATCAGGTCCTCGGTGGGT	3	22	miR950	Precursor variant	1
TTACATCAGGTCCTCGGTGGTG	3	22	miR950	Precursor variant	1
TTACATCAGGTCCTCGGTGGCT	3	22	miR950	Precursor variant	1
TACATCAGGTCCTCGGTGGTTG	3	22	miR950	Precursor variant	1
TACATCAGGTCCTCGGTGGTTT	3	22	miR950	Precursor	0
TTGACATCTGGTCCTCGGTGGTT	3	23	miR950	Precursor variant	2
TTTAACATCAGGTCCTCGGTGGTT	3	24	miR950	Precursor variant	2
TGACATCAGGTCCTCGATGGTTTA	3	24	miR950	Precursor variant	2
TTACATCAGGTCCTCGGTGGGTTT	3	24	miR950	Precursor variant	2
CGTGGACCAGATGAAAAGAGC	3	21	miR950	Precursor variant	1
GGTTCAGTCATCAAGAACACC	3	21	miR951	Precursor	0
AAGCGATGGTGTTCTTGACGT	3	21	miR951	Precursor	0
CGGTCAGTCATCAAGAACACC	3	21	miR951	Precursor variant	2
CGGTTCAGTCATCAAGAACACG	3	22	miR951	Precursor variant	1
TGTTCTTGACGTCTGGACCTCG	3	22	miR951	Mature 5' variant	1
TTTACATCTGGACCACGTGGTT	3	22	miR951	Precursor variant	2
CGGTTCAGTCATCAAGAACAACC	3	23	miR951	Precursor variant	2
TGTTCTTGACGTCTGGACCACGAT	3	24	miR951	Precursor variant	1
TGTTCTTGACGTCTGGACCACGTT	3	24	miR951	Mature 5' super variant	1
CAATGGCACGCTCAGTTCAAT	3	21	miR952	Precursor variant	1
AGCTTTGGGAATTGCCATACG	3	21	miR952	Precursor	0
CAGCTGGTGTGAGCTTTGGGA	3	21	miR952	Precursor variant	1
TGTGAGCTTCATGAACTGCCAT	3	22	miR952	Precursor variant	2
CGGTGTGAGTTTCATGAACTGCCA	3	24	miR952	Precursor variant	1
GATCAGATTTGATGGCCTTTT	2	21	miR1309	Precursor variant	1
GTTGGATCGGATTTGATGGCC	2	21	miR1309	Precursor variant	1
TGATGGCTTTTTTGAAGGACA	2	21	miR1309	Mature 5' variant	2
CGGACTGGCATAACTCCGC	2	19	miR1311	Precursor	0
GGAACAGGCGGACTGGCAT	2	19	miR1311	Precursor	0
CAGAGTTTTGCCAGTTCCGC	2	20	miR1311	Mature 3' sub	0
CGGACTGGCATAACTCCGCT	2	20	miR1311	Precursor variant	1
TTGCCAGTTCCGCCCATTCCA	2	21	miR1311	Precursor variant	1
TTGCCAGTTCCGCCCATTCCC	2	21	miR1311	Precursor variant	1
CGGGACTGGCATAACTCCGCC	2	21	miR1311	Precursor variant	2
AACAGGCGGACTGGCATAACT	2	21	miR1311	Precursor	0
TTTGCCAGTTCCGCCCATTCC	2	21	miR1311	Precursor	0
TCAGAGTTTTGCCAGCTCCGCC	2	22	miR1311	Mature 3' variant	1
TCAGAGTTTTGCCGGTTCCGCC	2	22	miR1311	Mature 3' variant	1
GGAAACAGGCGGACTGGCATAA	2	22	miR1311	Precursor variant	2
GGAACAGGCGGACTGGCATAAC	2	22	miR1311	Precursor	0
TCAGAGTTTTACCAGTTCCGCC	2	22	miR1311	Mature 3' variant	1
TCAGACGTTTGCCAGTTCCGCC	2	22	miR1311	Mature 3' variant	2
CAGAGTTTTGCCAGTTCCGCCT	2	22	miR1311	Mature 3' sub/super variant	1
CAGAGTTTTGCCAGTTCCCGCC	2	22	miR1311	Mature 3' sub/super variant	2
TTGCCAGTTCCGCCCATTCCCA	2	22	miR1311	Precursor variant	1
TTGCCCAGTTCCGCCCATTCCTA	2	23	miR1311	Precursor variant	2
TTTGCCCAGTTCCGCCCATTCCT	2	23	miR1311	Precursor variant	2
TCAGAGTTTTGCCAGTTCCGTCC	2	23	miR1311	Mature 3' super variant	1
TCAGAGTTTTGCCAGTTCCGGCC	2	23	miR1311	Mature 3' super variant	1
TTGGAGAGAAAATGGCGACAC	2	21	miR1312	Mature 3' sub variant	1
TTTGGAGAGAAAGTGGCTACAT	2	22	miR1312	Mature 3' variant	2
TTGGGAGAGAAAATGGCTACAT	2	22	miR1312	Mature 3' variant	2
TTTGGAGAGAAAATGGCTACTT	2	22	miR1312	Mature 3' variant	2
TTTGGAGAGAAAATGGCCACAC	2	22	miR1312	Mature 3' variant	2
TTTGGAGAGAAAATGGCGACATC	2	23	miR1312	Mature 3' super variant	1
TTTGGGAGAGAAAATGGCGACAT	2	23	miR1312	Mature 3' super variant	2
TACCGCTGAAATTATTGTTCT	2	21	miR1313	Mature 5' variant	2
TACCGCTGAAACTATTGTTCG	2	21	miR1313	Mature 5' variant	2
TGCCGCTGAAATTATTGTTCG	2	21	miR1313	Mature 5' variant	2
AACAATAATTTCAGTGGAAGAA	2	22	miR1313	Precursor variant	1
AACAATAATTTCAGTGGAAGAG	2	22	miR1313	Precursor variant	1
TCGGCCTTGAATGTTAGGA	2	19	miR1314	Precursor	0
TCGGCCTCGAATGTTAGGAG	2	20	miR1314	Mature 3' sub variant	1
TTCTTCAACATTAGAAGCCGA	2	21	miR1314	Precursor variant	1
TCGCCTTGAATGTTAGGAGAA	2	21	miR1314	Mature 3' sub variant	2
TCGGCCCTGAATGTTAGGAGAA	2	22	miR1314	Mature 3' variant	1
TCGGCCTCGAATGTTAGGAAAA	2	22	miR1314	Mature 3' variant	2
TCAGCCTCGAATGTTAGGAGAA	2	22	miR1314	Mature 3' variant	2
TCGGCCTTGAATGTTAGGAGATT	2	23	miR1314	Mature 3' super variant	2
TCGGCCTTGAATGTTAGGAGGAA	2	23	miR1314	Mature 3' super variant	2
TTGGAGGCCCGACAGGTTC	2	19	miR1315	Precursor variant	1
TCCCAACCGAGTCCGGGAGC	2	20	miR1315	Precursor variant	1
TTGGAGGCCTGTCAGGTTCT	2	20	miR1315	Mature 3' sub/super variant	1
TTCTGCAGACTGGAGCACTCA	2	21	miR1315	Precursor variant	2
TTGGAGGCCTGTCAGATTCCC	2	21	miR1315	Mature 3' sub/super variant	1
AGCATCTGCAGACTGGAGCAC	2	21	miR1315	Precursor variant	1
TTTCCCAACCGAGTCCGGGAG	2	21	miR1315	Precursor variant	2
TGCCCGTCAGGTTCCCAACCG	2	21	miR1315	Precursor variant	1
TTGGAGGTTCGTCAGGTTCCC	2	21	miR1315	Precursor variant	2
AGTTTCCAACCGAGTCCGGGA	2	21	miR1315	Precursor variant	2
TCAGGTTCCCAACGCAGTCCG	2	21	miR1315	Precursor variant	2
TCAGGTTCCCAACCGATTCCG	2	21	miR1315	Precursor variant	1
TGGAGGCCTGTCAAGTTCCCA	2	21	miR1315	Mature 3' variant	1
TGGAGGCCAGTCAGGTTACCA	2	21	miR1315	Mature 3' variant	2
ACAGGTCAAGGCTTTGGAGGC	2	21	miR1315	Precursor variant	2
ACTTTGGAGGCCCGTCAGGTT	2	21	miR1315	Precursor variant	2
TCCCAACCGAGTCCGGGAGCG	2	21	miR1315	Precursor variant	2
TCAGGTTCCCAACTGAGTCCG	2	21	miR1315	Precursor variant	1
TTTCCAACCGAGTCCGGGAGC	2	21	miR1315	Precursor variant	2
AGGTTCCCAACCGAGTCAGGA	2	21	miR1315	Precursor variant	2
TCAGGTTCCCAACCGAGTCCC	2	21	miR1315	Precursor variant	1
ATCTGCAGACTGGAGCAGTAG	2	21	miR1315	Precursor variant	2
AAGGCTCTGGAGGCCCGTCAG	2	21	miR1315	Precursor variant	2
TTGGAGGCCCCTCAGGTTCCC	2	21	miR1315	Precursor variant	1
TTCCCAATCGAGTCCGGGAGC	2	21	miR1315	Precursor variant	2
TCTGCAGAGTGGAGCACTCGT	2	21	miR1315	Precursor variant	2
TTGGAGGCCCGTCAAATTCCC	2	21	miR1315	Precursor variant	2
TCGGGGAGCATCTGCAGACTG	2	21	miR1315	Precursor variant	2
AGTCAGGTTCCCAACAGAGTC	2	21	miR1315	Precursor variant	2
TAAGGTTCCCAACCGAGTCCG	2	21	miR1315	Precursor variant	1
TTCCCAACCGTGTCCGGAACC	2	21	miR1315	Precursor variant	2
AGTCCGGGAGCATCTGAAGAC	2	21	miR1315	Precursor variant	2
TCTGGAAGCCCGTCAGGTTCC	2	21	miR1315	Precursor variant	2
TAGGTTCCCAACCGAGTCCGG	2	21	miR1315	Precursor variant	1
TAGGTTCCCAAACGAGTCCGG	2	21	miR1315	Precursor variant	2
TGGAGGCCTGCTAGGTTCCCA	2	21	miR1315	Mature 3' variant	2
TTCCCAACCCAGTCCGGGAGC	2	21	miR1315	Precursor variant	2
ACCGAGTCCGGGAGCATCTGC	2	21	miR1315	Precursor variant	1
TGAGGCCCGTCAGGTTCCCAA	2	21	miR1315	Precursor variant	1
TCTGCAGACTGGAGCACTCTT	2	21	miR1315	Precursor	0
TCAGGTTCTTAACCGAGTCCG	2	21	miR1315	Precursor variant	2
TCTGCAGACTGGAGCACGAGC	2	21	miR1315	Precursor variant	1
TCTGCAGACTGGAGCACCAGC	2	21	miR1315	Precursor	0
AGTCCGGGAGCGTCTGCAGAC	2	21	miR1315	Precursor variant	2
TCTGCAGACTGGAGCACCTGC	2	21	miR1315	Precursor variant	1
AAGGTTCCCAACCGAGTCCGG	2	21	miR1315	Precursor variant	1
AAACCGAGTCCGGGAGCATCTG	2	22	miR1315	Precursor variant	2
TTTTGGAGGCCTGTCAAGTTCC	2	22	miR1315	Precursor variant	2
TTGGAGGCCTGTCAGGTTTCCC	2	22	miR1315	Mature 3' super variant	2
TCCATACGCAAACCATTGGA	2	20	miR1316	Mature 3' sub variant	1
ATACACAAACCATTGGAATCT	2	21	miR1316	Precursor variant	1
TTCCATACACAAACCATTGGGA	2	22	miR1316	Mature 3' super variant	1
TGAAGTGTCTCCCTCAACTGC	2	21	miR1446	Precursor variant	2
AGAAGAGAGAGAGCACATCC	2	20	miR156	Mature 5' sub/super variant	1
TGACAGAAGAGAGTGAGCA	2	19	miR156	Mature 5' sub	0
TGACAGAAGGGAGTGAGCAC	2	20	miR156	Mature 5' variant	1
TGACAGAAGAGGGTGAGCAC	2	20	miR156	Mature 5' variant	1
GACAGAAGAGAGTGAGCACA	2	20	miR156	Mature 5' sub/super	0
TGACAGAAGAGAGTGAGCAAC	2	21	miR156	Mature 5' super variant	1
ATGCGTGCTCACGTCTCTTTCTG	2	23	miR156	Precursor variant	2
TGGACAGAAGAGAGTGAGCACA	2	22	miR156	Mature 5' super variant	1
CTCACGTCTCTTTCTGTCAGC	2	21	miR156	Mature 3' sub variant	1
AGAAGAGAGATAGTACAACCC	2	21	miR156	Precursor variant	2
CGACTGCCGATTTATGCAT	2	19	miR159	Precursor	0
AGAGCTCCTTTTGTACCAAT	2	20	miR159	Precursor	0
ACTGCCGATTTATGCATCCC	2	20	miR159	Precursor variant	1
GCTGCCGATTTATGCATCCT	2	20	miR159	Precursor variant	1
TTTGGTTTGAAGGGAGCTCA	2	20	miR159	Mature 3' sub variant	1
ATTGGTTTGAAGGGAGCTCTA	2	21	miR159	Mature 3' variant	1
TTTGGGTTTGAAGGGAGCTCT	2	21	miR159	Mature 3' sub/super variant	2
GACTGCCGATTTATGCGTCCT	2	21	miR159	Precursor variant	1
GACTACCGATTTATGCATCCT	2	21	miR159	Precursor variant	1
GACTGTCGATTTATGCATCCT	2	21	miR159	Precursor variant	1
GTTGGTTTGAAGGGAGCTCTA	2	21	miR159	Mature 3' variant	1
TTTGGTTTGAGGGGAGCTCTA	2	21	miR159	Mature 3' variant	1
GACTGCCGATTTATGCATCTC	2	21	miR159	Precursor variant	2
GACTGCCGATTTATGCATTCT	2	21	miR159	Precursor variant	1
CGACTGCCGATTTATGCATCCC	2	22	miR159	Precursor variant	1
TCCCGACTGCCGATTTATGCAT	2	22	miR159	Precursor variant	2
TTGGTTTGAAGGGAGCTCTACT	2	22	miR159	Mature 3' sub/super	0
TTGGTTTGAAGGGAGCTCTACC	2	22	miR159	Mature 3' sub/super variant	1
AAGAGCTCCTTTTGTACCAATC	2	22	miR159	Precursor variant	1
GACTGCCGATTTATGCATCCTG	2	22	miR159	Precursor variant	1
TTTCGGTTTGAAGGGAGCTCTA	2	22	miR159	Mature 3' super variant	2
GACTGCCGATTTATGCATCCCTT	2	23	miR159	Precursor variant	2
AGCTCCCTTCAGTCCAACT	2	19	miR159	Precursor variant	1
AGCTCCCTTCAGTCCAACCT	2	20	miR159	Precursor variant	1
TCTTGGATTGAAGGGAGCTCC	2	21	miR159	Mature 3' sub/super	0
TGTGCATGACGCAGGAGATGT	2	21	miR159	Precursor	0
TTTGGTTTGAAGGGAGCTCTG	2	21	miR159	Mature 3' variant	1
TTTTGGTTTGAAGGGAGCTCTTA	2	23	miR159	Mature 3' super variant	2
TTTTGGGTTTGAAGGGAGCTCTA	2	23	miR159	Mature 3' super variant	2
CTTGGATTGAAGGGAGCTCCAT	2	22	miR159	Mature 3' super variant	1
CTTGGATTGAAGAGAGCTCC	2	20	miR159	Mature 3' sub/super	0
TTTGGTTTGAAGGGAGCTCTTA	2	22	miR159	Mature 3' super variant	2
TTTGGTTTGAAGGGAGCTCCT	2	21	miR159	Mature 3' variant	1
TTGGTTTGAAGGGAGCTCTTAC	2	22	miR159	Mature 3' sub/super variant	2
CTTGGATTGAAGAGAGCTCT	2	20	miR159	Mature 3' sub variant	1
TTACAAGGAGCCAAGCATACG	2	21	miR160	Precursor	0
TCGATAAACCTCTGCATCC	2	19	miR162	Mature 3' sub	0
TCGATAAACCTCTGCATCCAT	2	21	miR162	Mature 3' variant	1
TCGATAAACCTCTGCATCCAA	2	21	miR162	Mature 3' variant	1
GGATGCAAAGGGTTTACCGACT	2	22	miR162	Precursor variant	1
TCGATAAACCTCTGCATCCACG	2	22	miR162	Mature 3' super variant	2
TGGAGAAGCAGGGCACGTGC	2	20	miR164	Mature 5' sub	0
GGAATGTTGTCTGGCTCGACC	2	21	miR166	Precursor variant	1
TCCGGACCAGGCTTCATTTCCCC	2	23	miR166	Mature 3' super variant	2
TTCGGACCAGGCTTCATTCCCCC	2	23	miR166	Mature 3' super	0
TCCGGACCAGGCTTCATTTCCCCC	2	24	miR166	Mature 3' super variant	2
TCGACCAGGCTTCATTCCCCC	2	21	miR166	Mature 3' sub/super variant	2
CGGGACCAGGCTTCATTCCCCC	2	22	miR166	Mature 3' super variant	2
TGGGACCAGGCTTCATTCCCCC	2	22	miR166	Mature 3' super variant	1
TCGGACCAGGCTTCATTCCCCCG	2	23	miR166	Mature 3' super variant	1
TCGGACCAGGGCTCATTCCCC	2	21	miR166	Mature 3' variant	2
TCGGACCAGGCTACATTCCCC	2	21	miR166	Mature 3' variant	1
TCGGACCAGTCTTCATTCCCC	2	21	miR166	Mature 3' variant	1
TCGGACCAGACTTCATTCCCC	2	21	miR166	Mature 3' variant	1
CGGGACCAGGCTTCATTCCCC	2	21	miR166	Mature 3' variant	2
TCTGACCAGGCTTCATTCCCC	2	21	miR166	Mature 3' variant	1
TAGGACCAGGCTTCATTCCCC	2	21	miR166	Mature 3' variant	1
TCGGACCAAGCTTCATTCCCC	2	21	miR166	Mature 3' variant	1
TCGGACCAGGCTCCATTCCCC	2	21	miR166	Mature 3' variant	1
TCGGATCAGGCTTCATTCCCC	2	21	miR166	Mature 3' variant	1
TCGGAGCCGGCTTCATTCCCC	2	21	miR166	Mature 3' variant	2
CGGACCAGGCTTCATTTCCCCC	2	22	miR166	Mature 3' sub/super variant	1
GTCGGACCAGGCTTCATTCCCT	2	22	miR166	Mature 3' super variant	1
TCGGACCAGGCTTCATTCCCCTT	2	23	miR166	Mature 3' super variant	1
TCGGACCAGGCTTCAATTCCCT	2	22	miR166	Mature 3' super variant	2
TCGGGACCAGGCTTCATTCCC	2	21	miR166	Mature 3' super variant	2
TCGGACCAGGCTTCATTCCCAA	2	22	miR166	Mature 3' super variant	1
TCGGACCAGGCTTCATTCCCCATCA	2	25	miR166	Precursor variant	1
CGGACCAGGCTTCATTCCCT	2	20	miR166	Mature 3' sub	0
TCGGACCAGGCTTCATTTCCT	2	21	miR166	Mature 3' variant	1
TCGGACCAGGCTTTATTCCCT	2	21	miR166	Mature 3' variant	1
TCGGACCAGGCTTCATTCCCTT	2	22	miR166	Mature 3' super	0
TGAAGCTGCCAGCATGATTT	2	20	miR167	Mature 5' sub variant	1
TGAGCTGCCAGCATGATCTGG	2	21	miR167	Mature 5' variant	2
GAAGCTGCCAGCATGATCTGT	2	21	miR167	Mature 5' sub variant	1
CGAAGCTGCCAGCATGATCTGG	2	22	miR167	Mature 5' variant	1
TGGAGCTGCCAGCATGATCTGG	2	22	miR167	Mature 5' variant	1
TGAAGCTGCTAGCATGATCTGG	2	22	miR167	Mature 5' variant	1
TGAAGCTGCCAGCATGATCTGGA	2	23	miR167	Mature 5' super variant	1
TGAAGCTGCCAGCATGATCTGGT	2	23	miR167	Mature 5' super	0
ATGAAGCTGCCAGCATGATCTGG	2	23	miR167	Mature 5' super	0
AGATCATGCTGCAGTTTCACCT	2	22	miR167	Mature 3' super variant	2
TCGATTGGTGCAGATCGGGAC	2	21	miR168	Mature 5' variant	1
TAGCTATGCAACTTTCTCTTC	2	21	miR169	Precursor variant	2
TCAGCCAAGGATGACTTGCCC	2	21	miR169	Mature 5' variant	1
CAGCCAAGAATGAATTGCC	2	19	miR169	Mature 5' sub variant	1
TGTCAATATCTCTGTCTTCTCT	2	22	miR170	Precursor variant	2
GCAGCATCATCACGATTCA	2	19	miR172	Precursor variant	1
CAGCATCATCCAGATTCACA	2	20	miR172	Precursor variant	1
GCAGCGTCATCAAGATTCACA	2	21	miR172	Precursor variant	1
AGCATCATCACGATTCACAC	2	20	miR172	Precursor variant	1
CAGCATCATCCAGATTCACAC	2	21	miR172	Precursor variant	1
AGGAAATCTTGATGATGCTGCAT	2	23	miR172	Mature 3' super variant	2
AGAATCTTGATGATGCTGCA	2	20	miR172	Mature 5' sub	0
AGAATCTTGATGATGCTGCT	2	20	miR172	Mature 5' sub variant	1
AGAATCTCGATGATGCTGCAT	2	21	miR172	Mature 5' variant	1
GGAGAATCTTGATGATGCTGT	2	21	miR172	Mature 5' sub/super variant	2
GCAGCATCATCCAGATTCACAA	2	22	miR172	Mature 5' super variant	2
AGAATCTTGATGATGCTGCACT	2	22	miR172	Mature 3' super variant	1
AGAATCTTGATGATGCTGCAAT	2	22	miR172	Mature 3' super variant	1
TTTCCCAATCCCTGCCATGCC	2	21	miR2118	Mature 3' sub/super variant	2
TTTTCCTACTCCCTCCCATTCCTA	2	24	miR2118	Mature 3' super variant	2
AGATGTTTTGCCGATGCCTCC	2	21	miR2118	Precursor variant	2
ATGTTTTGCCGATGCCTCCCA	2	21	miR2118	Precursor variant	1
TTCCATCTCTTGCACACTGA	2	20	miR2950	Mature 5' sub variant	1
TTTGGACTGAAGGGAGCTC	2	19	miR319	Mature 3' sub	0
TCAAGTTCATCCAAGCACCAA	2	21	miR3623	Mature 5' sub/super variant	2
CTTGGGAATCTCTCTGATGCAT	2	22	miR3630	Mature 3' variant	2
ATGAACTGCTCATAGATGGGGG	2	22	miR3693	Precursor variant	2
TCCATTGGCTCATTCCCACAT	2	21	miR3694	Precursor variant	2
TCATCAAGCTCTTACAATGGT	2	21	miR3695	Precursor variant	2
AAGGAATTCCCACTTCTCAAA	2	21	miR3696	Precursor variant	1
AGGCACGGGCTATTAATAGAT	2	21	miR3696	Precursor variant	2
AAAAGGAATTCCCACTTCTCAA	2	22	miR3696	Precursor variant	2
AATTCCCACTTCTCAAATCGAT	2	22	miR3696	Precursor variant	2
ACATCGATAAAGGAATTCCCAC	2	22	miR3696	Precursor variant	2
TGACAGAAGATAGACTTTGG	2	20	miR3699	Mature 3' sub/super	0
CTTGACAGAAGATAGACTTTGG	2	22	miR3699	Precursor	0
TGACAGAAGATAGACTTTGGGTC	2	23	miR3699	Mature 3' super variant	2
TGACAGAAGATAGACTTTGGTCC	2	23	miR3699	Mature 3' super	0
GTGACAGAAGATAGACTTTGGTC	2	23	miR3699	Mature 3' super variant	1
TGGACAGAAGATAGACTTTGGTC	2	23	miR3699	Mature 3' super variant	1
TGACAGAAGATAGACTTTGGTTC	2	23	miR3699	Mature 3' super variant	1
TGAACAATGCCCACCCTCC	2	19	miR3701	Precursor variant	1
TGGCACTATCCTCTATATCC	2	20	miR3701	Precursor	0
GATATGGAGGATTTGCCAAA	2	20	miR3701	Precursor variant	1
AATATGGAGGATTTGCCAAAA	2	21	miR3701	Precursor variant	2
TGAAGGGTTGGAGTTGTTTGG	2	21	miR3701	Precursor variant	1
TGAACAATGACCACCCTTCATC	2	22	miR3701	Mature 3' variant	1
TGGTCACTATCCTCTATATCCT	2	22	miR3701	Precursor variant	2
TTGGCACTATCCTCTATATCTA	2	22	miR3701	Precursor variant	2
TGGCACTATCCTCTATATCCTG	2	22	miR3701	Precursor variant	1
GTTTGGCACTATCCTCTATATC	2	22	miR3701	Precursor	0
TCAACAGTGTCCACCCTTCATC	2	22	miR3701	Mature 3' variant	2
TGGAGTTGTTCGGTAGAAGAGT	2	22	miR3701	Precursor	0
TTTGGCACTATCCTCTATATCC	2	22	miR3701	Precursor	0
TTAAACAATGTCCACCCTTCAT	2	22	miR3701	Mature 3' sub/super variant	2
TGAACAATGCTCACCCTTCATC	2	22	miR3701	Mature 3' variant	1
AAACAATGTCCACCCTTCATCT	2	22	miR3701	Mature 3' sub/super variant	2
TTGGCACTATCCTCTATATTCCT	2	23	miR3701	Precursor variant	2
TGAACAATGCCCACCCTTCATCT	2	23	miR3701	Mature 3' super	0
TTCGGCACTATCCTCTATATCCT	2	23	miR3701	Precursor variant	1
TTGGCCACTATCCTCTATATCCT	2	23	miR3701	Precursor variant	2
TCAGGACTGTGGATCGGATGC	2	21	miR3702	Precursor variant	2
TCTTGGTGCTTATTGGCGATC	2	21	miR3702	Precursor variant	2
AATCTCTTGGTGCTTATTGGT	2	21	miR3702	Mature 5' variant	2
AGTTTTTGGATGCCTGCCTTG	2	21	miR3703	Precursor variant	2
TGCCATGGATTGCCGTTATCA	2	21	miR3703	Precursor variant	1
TGAACAACTGGTTGAAAAGGT	2	21	miR3703	Precursor variant	2
TGGATGCCTGCGATGGATTGC	2	21	miR3703	Precursor variant	2
TTGAACAACTGGTTGAAGAGT	2	21	miR3703	Precursor variant	2
TTGCCATTATCACTTAAAGTG	2	21	miR3703	Precursor variant	1
CTGCGATGGATTGCCATTATC	2	21	miR3703	Precursor variant	1
TTTTTGGATGCCTGCGATGGAT	2	22	miR3703	Precursor variant	2
ATGACAGTTATATTGCATGGT	2	21	miR3706	Precursor	0
GCATGGTTTCGGTGGAATGGG	2	21	miR3706	Precursor variant	1
TCTTGCATGGTTTCGGTGGAA	2	21	miR3706	Precursor variant	2
CATGGTTTTGGAGGAATGGGG	2	21	miR3706	Precursor variant	2
TGGTTTCGGTGGAATGGGAAA	2	21	miR3706	Precursor variant	2
TTTCGGAGGGATGGGTAAAAC	2	21	miR3706	Precursor variant	2
ATAACAGTTATATTGCATGGT	2	21	miR3706	Precursor variant	1
AGTTATGTTGCATGGTTTCGG	2	21	miR3706	Precursor variant	1
TTTCGGAGGAATGGGGAAAAC	2	21	miR3706	Precursor variant	2
TCTACTACCAGGATTTATAGA	2	21	miR3707	Precursor variant	2
ATCTACTACCAGGATTTATAG	2	21	miR3707	Precursor variant	2
TTGCCATTATCATTGAAAGTA	2	21	miR3707	Precursor variant	2
TCATTGAAAGTATTTGGAGCG	2	21	miR3707	Precursor variant	2
CCAAGATTTGTAGATTTGGGAG	2	22	miR3707	Precursor variant	2
TCTGCAGACGCTTCCGGACTC	2	21	miR3710	Precursor variant	2
TTGGGAACCTGGCAGGCCTCC	2	21	miR3710	Mature 3' sub/super variant	2
AGATGCTCCCAGACTCGGTTG	2	21	miR3710	Precursor variant	2
ACGCTTCTAGACTCGGTTGGG	2	21	miR3710	Precursor variant	1
ATGCTTCCAGACTCGGTGGGG	2	21	miR3710	Precursor variant	2
TGCTCCGCTCTGCAGACGCTT	2	21	miR3710	Precursor variant	1
ATCGGTTGGGAACCTGACGGG	2	21	miR3710	Precursor variant	1
TTGAGAATCTGACGGGCCTCC	2	21	miR3710	Mature 3' sub/super variant	2
TGACTCGATTGGGAACCTGAC	2	21	miR3710	Precursor variant	2
CTCTGTTGGGAACCTGACTGG	2	21	miR3710	Precursor variant	2
TTGGGAACCTGACGGGCATCT	2	21	miR3710	Mature 3' sub/super variant	2
TGACAGGCCTCCAAAGTCTTG	2	21	miR3710	Precursor variant	1
CTCCGTTCTGCAGACGCTTCC	2	21	miR3710	Precursor variant	2
TTCCAGACCCGGTTGAGAACC	2	21	miR3710	Precursor variant	2
TGACTGGCCTCCAAAATCTTG	2	21	miR3710	Precursor variant	2
TGGGGAATCTGACGGGCCTCC	2	21	miR3710	Mature 3' sub/super variant	2
ACTCGGTTGGAAACCTGACGG	2	21	miR3710	Precursor variant	1
CCAGACCCGGTTGAGAACCTG	2	21	miR3710	Precursor variant	2
TTCCTGACTCGTTTGGGAACC	2	21	miR3710	Precursor variant	2
TTCAGGACTCGGTTGGGAACC	2	21	miR3710	Precursor variant	2
TCAGTTGGGAACCTGACGGGC	2	21	miR3710	Precursor variant	1
CCAGATTCGATTGGGAACCTG	2	21	miR3710	Precursor variant	2
ACTCGTTTGGGAACCTGACGG	2	21	miR3710	Precursor variant	1
AGTCGATTGGGAACCTGACGG	2	21	miR3710	Precursor variant	2
AGACTCGGTTGAGAACCTGAG	2	21	miR3710	Precursor variant	2
TCCAGACTCGGTTGGGAACTT	2	21	miR3710	Precursor variant	1
TTGGAAACCTGACGGGACTCC	2	21	miR3710	Mature 3' sub/super variant	2
TGGGAACCTGACGGGCCTCCG	2	21	miR3710	Mature 3' variant	1
TGGGAACCTGATGGGCCTCCA	2	21	miR3710	Mature 3' variant	1
TTGGGGAACCTGACGGGCCTCC	2	22	miR3710	Mature 3' sub/super variant	2
AAGCTCAGGAGGGATAGCGCCT	2	22	miR390	Mature 5' super	0
CGCTATCCATCCTGAGTTTT	2	20	miR390	Mature 3' sub	0
TTCAAGAAAACTGTGGGAA	2	19	miR396	Precursor	0
TTCCACAGCTTTCTTGAAT	2	19	miR396	Mature 5' sub variant	1
TTTCCCACGGCTTTCTTGA	2	19	miR396	Precursor	0
TCTTGTCATACTTTTCCACAG	2	21	miR396	Precursor	0
CTTCCACAGCTTTCTTGAACT	2	21	miR396	Mature 5' sub/super	0
TCCATCGGCTTTCTTGAACTT	2	21	miR396	Mature 5' variant	2
TTCAAGAAAACTGTGGGAAAGA	2	22	miR396	Precursor variant	1
TCCACCGGCTTTCTTGAACTTC	2	22	miR396	Mature 5' super variant	2
TTTCAAGAAAACTGTGGGAAAG	2	22	miR396	Precursor variant	1
TTCAAGAAAACTGTGGGAAAGTT	2	23	miR396	Precursor variant	2
TTCCACAGCTTTCTTGAAACTTA	2	23	miR396	Mature 5' super variant	2
TTTTCCCACAGCTTTCTTGAACT	2	23	miR396	Precursor variant	1
TTTCCCAACGGCTTTCTTGAACTT	2	24	miR396	Precursor variant	2
CCACAGCTTTCTTGAACTA	2	19	miR396	Mature 5' sub	0
TTCCACAGCTTTCCTGAACTA	2	21	miR396	Mature 5' variant	1
TTCCACAGCTTTCTGTAACTA	2	21	miR396	Mature 5' variant	2
TTCCACAGCTTTTTTGAACTA	2	21	miR396	Mature 5' variant	1
TTTCCACACTTTTCTTGAACTA	2	22	miR396	Mature 5' super variant	2
GTTCCACAGCTTACTTGAACTA	2	22	miR396	Mature 5' super variant	2
GCTGTGGGAAAACATGGACGGA	2	22	miR396	Precursor variant	1
CGCCATGCTCTTCCACAGCTTT	2	22	miR396	Precursor	0
TTTCCAACAGCTTTCTTGAACTA	2	23	miR396	Mature 5' super variant	2
TTCCACGGCTTTCTTGAACTA	2	21	miR396	Mature 5' variant	1
TTCCACGGCTTTCTTGAACCA	2	21	miR396	Mature 5' variant	2
TTCCACAGCTTCCTTGAACT	2	20	miR396	Mature 5' variant	1
TACCACAGCTTTCTTGAACTT	2	21	miR396	Mature 5' variant	1
TTCCACAGCTTCGTTGAACTT	2	21	miR396	Mature 5' variant	2
TTCCACAGCTTTCTTAAACTT	2	21	miR396	Mature 5' variant	1
GCTCAAGAAAGCTGTGGGAAT	2	21	miR396	Precursor variant	1
TCCACGGCTTTCTTGAACTTT	2	21	miR396	Mature 5' sub/super variant	1
TTCCACAACTTTCTTGAACTT	2	21	miR396	Mature 5' variant	1
TTTCACAGCTTTCTTGAACTT	2	21	miR396	Mature 5' variant	1
TTCCACAGTTTTCTTGAACTT	2	21	miR396	Mature 5' variant	1
CTCAAGAAAGCTGTGGGAAAAC	2	22	miR396	Precursor	0
TTCAAGAAAGCCGTGGGAAATT	2	22	miR396	Precursor variant	1
GCTCAAGAAAGCTGTGGGGAAA	2	22	miR396	Precursor variant	1
GCTCAAGAAAGCTGTTGGGAAA	2	22	miR396	Precursor variant	2
TTTCCACAGCTTTCTTGAACTC	2	22	miR396	Mature 5' super variant	1
TTCCACAGCTTTCTTGAACCTA	2	22	miR396	Mature 5' super variant	2
AGAAAAGCTGTGGGAAAACATG	2	22	miR396	Precursor variant	2
TTCCCACAGCTTTCTTGAACTC	2	22	miR396	Mature 5' super variant	2
TTTCCACAGCTTTCTTGAACTTA	2	23	miR396	Mature 5' super variant	1
GTTCCCACAGCTTTCTTGAACTT	2	23	miR396	Mature 5' super variant	2
TTCCACGGCTTTCTTGAACC	2	20	miR396	Mature 5' sub variant	1
TTCCACGGGCTTCTTGAACTT	2	21	miR396	Mature 5' variant	2
TTCCACGGCTTCGTTGAACTT	2	21	miR396	Mature 5' variant	2
TTCCACGGCTTTCTTGAACCT	2	21	miR396	Mature 5' variant	1
GTTCCACGGCTTTCTTGAACTT	2	22	miR396	Mature 5' super variant	1
CCACGGCTTTCTTGAACTTC	2	20	miR396	Mature 5' sub/super	0
GAGAAGTTCAAGAAAGCCGTG	2	21	miR396	Precursor variant	1
TTCCACGGCTTTCTTGAAACTC	2	22	miR396	Mature 5' super variant	2
TTCCACAGCTTTTCTTGAACT	2	21	miR396	Mature 5' sub variant	2
TTCCACAGCCTTTCTTGAACT	2	21	miR396	Mature 5' sub variant	1
TTCCACGGCCTTTCTTGAACT	2	21	miR396	Mature 5' sub variant	2
TTTTCCACATGCTTTCTTGAACT	2	23	miR396	Mature 5' sub/super variant	2
CTCAAGAAAGCTGTGGGAT	2	19	miR396	Mature 3' sub variant	1
TTTCCACAGCTTTTCTTGAACT	2	22	miR396	Mature 5' sub/super variant	2
TTTCCACAGCCTTTCTTGAACT	2	22	miR396	Mature 5' sub/super variant	1
TCAAGAAAGCCGTGGGAAAA	2	20	miR396	Mature 3' sub	0
CTCAAGAAAACCGTGGGAAA	2	20	miR396	Mature 3' sub variant	1
CTCAAGAAAGCCGTGGGAAT	2	20	miR396	Mature 3' sub variant	1
CTCAAGAAAGCTGTGGGAAATT	2	22	miR396	Mature 3' super variant	2
CTCAAGAAAGCCGTGGGAAAAA	2	22	miR396	Mature 3' super variant	1
TATTGAGTGCAGCGTTGACGAA	2	22	miR397	Mature 5' sub/super variant	1
CGTGTTCCCAGGTCACCCCAGT	2	22	miR398	Mature 3' super variant	2
TGCACTGCCTCTTCCCTGGCG	2	21	miR408	Mature 3' variant	1
TGCACTGCCTCTTCCCTGACT	2	21	miR408	Mature 3' variant	1
CATGCACTGCCTCTTCCCTGG	2	21	miR408	Mature 3' sub/super	0
[truncated: 2,977 more rows]
