# Supplementary material for: Differential microRNA and Target Gene Expression in Scots Pine (Pinus sylvestris L.) Needles in Response to Methyl Jasmonate Treatment
Source: Genes (Basel). 2024 Dec 27;16(1):26. doi: 10.3390/genes16010026 (PMC11765084; doi:10.3390/genes16010026)
Supplement: Supplementary file 1 [file genes-16-00026-s001.zip › Supplementary_file2.xlsx]

## Sheet: Control_vs_MeJA_all_seq
IsomiRs found in control or MeJA treated samples
Control	MeJA	Small RNA sequence	Length	Count	Family	Match type	Mismatches
	+	AAAAAAAAAGAAAAAAGGG	19	1	miR5645	Precursor variant	1
+		AAAAACAAAAGAAAAAAAACA	21	1	miR5645	Precursor variant	2
	+	AAAAAGGAAAAGAAAAGCGAT	21	1	miR5027	Precursor variant	2
	+	AAAAATTCTTCTCCTGAACAAT	22	1	miR3701	Precursor variant	1
+		AAAACGCGTTTAGGAGGAAGG	21	1	miR949	Precursor	0
+	+	AAAAGGAATTCCCACTTCTCAA	22	2	miR3696	Precursor variant	2
	+	AAAAGTTTTTAGATGCCTGCC	21	1	miR3703	Precursor	0
+	+	AAACAATAATTTCAGTGGAAGA	22	6	miR1313	Precursor variant	1
+	+	AAACAATGTCCACCCTTCATC	21	26	miR3701	Mature 3' sub variant	2
+	+	AAACAATGTCCACCCTTCATCT	22	2	miR3701	Mature 3' sub/super variant	2
+		AAACAGAGCATGCCATGGGTGG	22	1	miR952	Mature 5' super variant	2
	+	AAACATCTGGGCCACGATGGTT	22	1	miR950	Mature 5' variant	2
	+	AAACCGAGTCCGGGAGCATCTG	22	2	miR1315	Precursor variant	2
+		AAACTGCTGGTTCATGGACTCT	22	1	miR159	Precursor variant	1
+		AAAGAAAAGATCTTCCATGCAC	22	1	miR1316	Precursor variant	1
	+	AAAGAAGAGAGAGAGTACAGCC	22	1	miR529	Precursor variant	1
+		AAAGCTCAAGAAAGCTGTGGG	21	1	miR396	Precursor variant	1
+		AAAGCTCAGGAGGGATAGCGCA	22	1	miR390	Mature 5' super variant	1
+	+	AAAGCTCAGGAGGGATAGCGCC	22	22	miR390	Mature 5' super	0
+		AAAGCTCAGGAGGGATAGCGCT	22	1	miR390	Mature 5' super variant	1
+		AAAGCTTCCGGACTCGGTTGGG	22	1	miR3710	Precursor variant	2
+	+	AAAGGAATTCCCACTTCTCAA	21	13	miR3696	Precursor variant	1
	+	AAAGGCTCAGGAGGGATAGCGCC	23	1	miR390	Mature 5' super variant	2
	+	AAAGGGTCGCACCAACCAGCC	21	1	miR952	Precursor	0
+	+	AAAGGGTCGCACCAACCAGCCA	22	2	miR952	Precursor	0
	+	AAAGTTAAGCCACAATCCACC	21	1	miR869	Precursor variant	2
	+	AAAGTTCAAGAAAACTGTGGG	21	1	miR396	Precursor	0
	+	AAAGTTTTTAGATGGCTGCCA	21	1	miR3703	Precursor variant	1
	+	AAATAGAATAAAAAAGGGA	19	1	miR5149	Precursor variant	1
+		AAATCTTTAATTTTGTCATCT	21	2	miR5641	Precursor variant	2
	+	AACAACTGGTTGAAGAGTTTT	21	1	miR3703	Precursor variant	2
+	+	AACAATAATTTCAGTGGAAG	20	6	miR1313	Precursor	0
+	+	AACAATAATTTCAGTGGAAGA	21	42	miR1313	Precursor	0
	+	AACAATAATTTCAGTGGAAGAA	22	2	miR1313	Precursor variant	1
	+	AACAATAATTTCAGTGGAAGAAA	23	1	miR1313	Precursor variant	2
	+	AACAATAATTTCAGTGGAAGAG	22	2	miR1313	Precursor variant	1
	+	AACAATGCCCACCCTACATCT	21	1	miR3701	Mature 3' sub/super variant	1
+		AACAATGTCCACCCTTCATC	20	3	miR3701	Mature 3' sub variant	1
+		AACAATGTCCCCCCTTCATCT	21	1	miR3701	Mature 3' sub/super variant	2
+	+	AACAGAGTCCGGGAGCATCTG	21	4	miR1315	Precursor variant	2
+		AACAGGCGGACTGACATAA	19	1	miR1311	Precursor variant	1
+	+	AACAGGCGGACTGGCATAACT	21	2	miR1311	Precursor	0
	+	AACAGTTATATTGCATGGTTT	21	1	miR3706	Precursor variant	1
+	+	AACATCGATAAAGGAATTCCC	21	19	miR3696	Precursor variant	2
+	+	AACATCTGGGCCACGATGGTT	21	2	miR950	Mature 5' sub variant	1
	+	AACATCTGGGCCACGTTGGTTT	22	1	miR950	Mature 5' sub/super variant	2
+		AACCATCGTGCCGCAGATGATAAGA	25	1	miR950	Precursor	0
	+	AACCATCGTGCTGCAGATGATAAG	24	1	miR950	Precursor variant	1
	+	AACCATCGTGGACCAGATGAAA	22	1	miR950	Precursor variant	1
+		AACCCAGTCCGGGAGCATCTG	21	1	miR1315	Precursor variant	2
+	+	AACCGAGTCCGGGAGCATCTG	21	4	miR1315	Precursor variant	1
+	+	AACCGAGTCCGGGAGCGTCTG	21	9	miR1315	Precursor variant	2
+		AACCGATTCCGGGAGCATCTG	21	1	miR1315	Precursor variant	2
+		AACCGCTGAAATTATTGTTCG	21	1	miR1313	Mature 5' variant	2
	+	AACCTGACGGGCCTCTGAAGT	21	1	miR3710	Precursor variant	2
+	+	AACGAGAGAGAGCACGCTTGT	21	5	miR535	Precursor variant	1
+		AACGCTTCCAGACTCGGTTGG	21	1	miR3710	Precursor variant	1
	+	AACTCAAGACCTCTACCCTCA	21	1	miR5526	Precursor variant	2
+	+	AACTCTTCTGCTTCCATGCCT	21	2	miR5521	Precursor variant	2
+		AACTGAAGGTCAGAAATACCC	21	1	miR3700	Precursor variant	2
+		AACTGAAGGTCAGAAATACCT	21	1	miR3700	Precursor variant	2
+	+	AACTGAGTCCGGGAGCATCTG	21	3	miR1315	Precursor variant	2
	+	AACTGCTGGGTCATGGACTC	20	1	miR159	Precursor variant	1
+	+	AACTGCTGGTTCATGGACTCT	21	5	miR159	Precursor	0
+	+	AACTTATTCTCCGCTGCAACA	21	62	miR952	Precursor variant	2
	+	AACTTGACGGTCCTCCAAAGT	21	1	miR3710	Precursor variant	2
	+	AAGAAGAACAAGAAGAAGAAG	21	1	miR6426	Precursor variant	2
+	+	AAGAAGAGAGAGAGTACAGCC	21	22	miR529	Precursor	0
+	+	AAGAAGAGAGAGAGTACAGCT	21	2	miR529	Mature 5' sub/super variant	1
+		AAGACCTTCTCCTATCCACAAT	22	1	miR946	Mature 3' super variant	2
	+	AAGACTACCGTCGATCTGGAAGACT	25	1	miR1313	Precursor variant	2
+		AAGACTTTGGAGGCCCGTCAG	21	1	miR1315	Precursor variant	2
	+	AAGACTTTGGAGGCCGCTCAG	21	1	miR1315	Precursor variant	2
+		AAGACTTTGGAGGCCTGTCAG	21	1	miR1315	Precursor variant	2
+	+	AAGAGCTCCTTTTGTACCAATC	22	2	miR159	Precursor variant	1
+		AAGATGTCAGACTTTGAGAAT	21	1	miR5998	Precursor variant	2
+	+	AAGCCCATTAGCTTATTCCCA	21	36	miR3694	Precursor variant	2
+	+	AAGCGATGGTGTTCTTGACGT	21	3	miR951	Precursor	0
+	+	AAGCTACCAGACTCGCTTGGG	21	4	miR3710	Precursor variant	2
+	+	AAGCTCAAGAAAGCTGTGGGA	21	5	miR396	Precursor	0
+		AAGCTCAGGAAGGGTAGCGCC	21	1	miR390	Mature 5' variant	2
+		AAGCTCAGGAGGGAGAGCGCT	21	1	miR390	Mature 5' variant	2
	+	AAGCTCAGGAGGGATAGCG	19	1	miR390	Mature 5' sub	0
	+	AAGCTCAGGAGGGATAGCGAC	21	1	miR390	Mature 5' variant	1
+	+	AAGCTCAGGAGGGATAGCGCC	21	200	miR390	Mature 5'	0
+	+	AAGCTCAGGAGGGATAGCGCCT	22	2	miR390	Mature 5' super	0
+	+	AAGCTCAGGAGGGATAGCGCT	21	17	miR390	Mature 5' variant	1
	+	AAGCTCAGGAGGGATAGCGT	20	1	miR390	Mature 5' sub variant	1
+		AAGCTCAGGAGGGGTAGCGCC	21	1	miR390	Mature 5' variant	1
+		AAGCTCAGGCAGGATAGCGCC	21	1	miR390	Mature 5' variant	2
	+	AAGCTGCCAGACTCGGTCGGG	21	1	miR3710	Precursor variant	2
	+	AAGCTGCCAGCATGATCTGGG	21	1	miR167	Mature 5' sub/super variant	1
+		AAGCTGTGGGAAAACATGGAC	21	1	miR396	Precursor variant	1
+		AAGCTTCCGGACTCGGTTGGC	21	1	miR3710	Precursor variant	2
+	+	AAGCTTCCGGACTCGGTTGGG	21	4	miR3710	Precursor variant	1
+	+	AAGGAATTCCCACTTCTCAAA	21	2	miR3696	Precursor variant	1
+		AAGGCCCGTCAGGTTCCCAAC	21	1	miR1315	Precursor variant	1
+	+	AAGGCTCTGGAGGCCCGTCAG	21	2	miR1315	Precursor variant	2
+	+	AAGGTCACACCGATTGGGGCG	21	2	miR952	Precursor variant	2
	+	AAGGTTCCCAACCGAGTCCGG	21	2	miR1315	Precursor variant	1
+		AAGTTATATTGCATGGTTTCGG	22	1	miR3706	Precursor variant	1
	+	AAGTTCAAGAAAACTGTGGGA	21	1	miR396	Precursor	0
+		AAGTTTTTAGATGCCTGCCAA	21	1	miR3703	Precursor variant	1
	+	AAGTTTTTAGATGGCTGCCAG	21	1	miR3703	Precursor variant	2
+		AAGTTTTTGGATGCCTGCCTT	21	1	miR3703	Precursor variant	2
	+	AATAGCACGCTCAGTTCAATT	21	1	miR952	Precursor variant	1
+		AATATCTTCTATATCCTTCTGC	22	1	miR3701	Precursor variant	2
+	+	AATATGGAGGATTTGCCAAAA	21	2	miR3701	Precursor variant	2
+	+	AATCATGACTGTGGAACGGAT	21	115	miR3702	Precursor variant	2
+		AATCATGACTGTGGAGCGGAT	21	1	miR3702	Precursor variant	2
	+	AATCATGGCTGTGGACTGGAT	21	1	miR3702	Precursor variant	2
+		AATCTCTTGGTGCTTATTGCC	21	1	miR3702	Mature 5' variant	2
+	+	AATCTCTTGGTGCTTATTGG	20	3	miR3702	Mature 5' sub variant	1
+	+	AATCTCTTGGTGCTTATTGGC	21	21	miR3702	Mature 5' variant	1
	+	AATCTCTTGGTGCTTATTGGT	21	2	miR3702	Mature 5' variant	2
+		AATCTCTTGGTGCTTATTTGCC	22	1	miR3702	Mature 5' super variant	2
	+	AATGCCTTCCAGTCTCAGACA	21	1	miR5497	Precursor variant	2
+	+	AATGGCTTGCGAGGGTAGGAAA	22	4	miR482	Precursor	0
	+	AATGGCTTGCGAGGGTAGGAAAA	23	1	miR482	Precursor	0
	+	AATGGCTTGCGAGGGTAGGAAAAAA	25	1	miR482	Precursor variant	2
	+	AATGGGAGGATAGGGTAAGACT	22	1	miR482	Precursor variant	2
+	+	AATTCAACATCGATAAAGGAA	21	16	miR3696	Precursor variant	2
+	+	AATTCCCACTTCTCAAATCGA	21	11	miR3696	Precursor variant	2
+	+	AATTCCCACTTCTCAAATCGAT	22	2	miR3696	Precursor variant	2
+	+	ACAACGAGAGAGAGCACGC	19	5	miR535	Mature 5' sub	0
	+	ACAACGAGAGAGAGCACGCCC	21	1	miR535	Mature 5' sub/super variant	1
	+	ACAACGAGAGAGAGCACGCCTG	22	1	miR535	Precursor	0
	+	ACAACGAGAGAGAGCACGCCTGT	23	3	miR535	Precursor	0
	+	ACAACGGAATCTGTTACTGTTTC	23	1	miR947	Mature 3' super variant	2
	+	ACAACTGGTTGAAAAGTTTTT	21	1	miR3703	Precursor variant	1
+	+	ACAAGCTCATCCAAACACCAT	21	13	miR3623	Mature 5' sub/super variant	2
+		ACAAGTTCATCCAAACACCAA	21	1	miR3623	Mature 5' sub/super variant	2
	+	ACAAGTTGGAGAGGCTGCCAG	21	1	miR167	Precursor variant	2
+		ACAATGTCCACCCTTCATC	19	1	miR3701	Precursor variant	1
	+	ACAATGTCCACCCTTCATCT	20	1	miR3701	Precursor variant	1
+		ACACATCTGGGCCACGATGGTT	22	3	miR950	Mature 5' variant	1
	+	ACACTAAAGCGAAGAGATCAG	21	1	miR3702	Precursor variant	2
+		ACAGACCTTCTCCTATCCACAAC	23	1	miR946	Mature 3' super variant	2
	+	ACAGACTACAATTATCTGATCA	22	1	miR5083	Mature 3' super variant	1
+	+	ACAGACTCGGTTGAGAACCTG	21	18	miR3710	Precursor variant	2
+		ACAGCATCATCACGATTCACA	21	1	miR172	Precursor variant	2
+		ACAGGGACGAGTTAGGGCATG	21	1	miR408	Precursor	0
	+	ACAGGGATGAGTTAGCGCATG	21	3	miR408	Precursor variant	2
	+	ACAGGGATGAGTTAGGGCATG	21	6	miR408	Precursor variant	1
	+	ACAGGTCAAGGCTTTGGAGGC	21	2	miR1315	Precursor variant	2
+	+	ACAGTTATATTGCATGGTTTT	21	6	miR3706	Precursor variant	1
+	+	ACATACTTCATCCGCTAATAG	21	6	miR952	Precursor	0
	+	ACATACTTCCTCCGCCAATGA	21	1	miR952	Precursor	0
	+	ACATCAGGTCCTCGATGGTT	20	1	miR950	Precursor variant	1
	+	ACATCAGGTCCTCGATGGTTT	21	5	miR950	Precursor variant	1
+	+	ACATCAGGTCCTCGATGGTTTA	22	19	miR950	Precursor variant	1
	+	ACATCAGGTCCTCGGTGGT	19	1	miR950	Precursor	0
+	+	ACATCAGGTCCTCGGTGGTT	20	7	miR950	Precursor	0
+	+	ACATCAGGTCCTCGGTGGTTT	21	30	miR950	Precursor	0
+		ACATCAGGTCCTCGGTGGTTTA	22	3	miR950	Precursor	0
	+	ACATCATCTAATATAACTAAG	21	1	miR3631	Precursor variant	2
+	+	ACATCGATAAAGGAATTCCCA	21	35	miR3696	Precursor variant	2
+		ACATCGATAAAGGAATTCCCAC	22	2	miR3696	Precursor variant	2
+		ACATCTGGACCACGATGGTT	20	1	miR950	Mature 5' sub variant	1
	+	ACATCTGGGCCACGATGGT	19	1	miR950	Mature 5' sub	0
+		ACATCTGGGCCACGATGGTC	20	1	miR950	Mature 5' sub variant	1
+	+	ACATCTGGGCCACGATGGTT	20	7	miR950	Mature 5' sub	0
+		ACATCTGGGCCACGATGGTTT	21	1	miR950	Mature 5' sub/super	0
+		ACATCTGGGCCACGATGTT	19	1	miR950	Mature 5' sub variant	1
	+	ACATCTGGTCCTCGGTGGTT	20	1	miR950	Precursor variant	1
	+	ACATCTGGTCCTCGGTGGTTT	21	2	miR950	Precursor variant	1
	+	ACATGCATCAACTGAATCGGA	21	1	miR168	Precursor variant	2
	+	ACATTTTATTAACCTGCAACTC	22	1	miR952	Precursor variant	1
+	+	ACCAACCAGCCAGTTACGCTT	21	2	miR952	Precursor variant	2
	+	ACCAGTCCTTCTGCTATCCAC	21	1	miR946	Mature 3' sub/super variant	2
+	+	ACCATCGCGGAGCAGATGAA	20	5	miR950	Precursor variant	1
+	+	ACCATCGCGGAGCAGATGAAA	21	22	miR950	Precursor variant	1
+	+	ACCATCGCGGAGCAGATGAAAA	22	4	miR950	Precursor variant	1
	+	ACCATCGCGGAGCAGATGAAAT	22	1	miR950	Precursor variant	2
+		ACCATCGCGGAGCAGCTGAAA	21	1	miR950	Precursor variant	2
	+	ACCATCGCGGAGCAGCTGAAAA	22	1	miR950	Precursor variant	2
	+	ACCCATCGCGGAGCAGATGAAA	22	1	miR950	Precursor variant	2
	+	ACCCTTTATCTTTCACCCCATCA	23	1	miR156	Precursor variant	2
	+	ACCGAGTCCGAGAGCATCTGC	21	1	miR1315	Precursor variant	2
	+	ACCGAGTCCGGGAGCATCTGC	21	2	miR1315	Precursor variant	1
+	+	ACCGAGTCCGGGAGCGTCTGC	21	6	miR1315	Precursor variant	2
+		ACCGATCCCTACAGCCACTT	20	1	miR948	Precursor variant	1
	+	ACCGCCGATTTATGCATCCT	20	1	miR159	Precursor variant	1
	+	ACCGCTGAAATTATTGTTCG	20	1	miR1313	Mature 5' sub variant	1
	+	ACCGCTGAAATTATTGTTCGA	21	1	miR1313	Mature 5' sub/super variant	1
+		ACCTATCGGGCCTCCAAAGTC	21	1	miR3710	Precursor variant	2
	+	ACCTGACAGGCCTCCAAAGGC	21	4	miR3710	Precursor variant	2
	+	ACCTGGAACACTAAAACGAAG	21	1	miR3702	Precursor variant	1
	+	ACCTGTCGGGCCTCCAAAGTC	21	1	miR3710	Precursor variant	1
	+	ACCTTCTCCTATCCACAAT	19	2	miR946	Precursor variant	1
+		ACCTTCTCCTATCCACAATT	20	1	miR946	Precursor variant	1
+		ACCTTGTATGAGTTCCCCAAC	21	1	miR952	Precursor variant	1
+		ACGAAGGGTAGGCGTTGTTTGG	22	1	miR3701	Precursor variant	1
+		ACGAATCTTGATGATGCTGCAT	22	1	miR172	Mature 5' super variant	2
	+	ACGAGTCCGGGAGCATCTGCA	21	1	miR1315	Precursor variant	2
	+	ACGCTCCCAGGCTCGGTTGGG	21	1	miR3710	Precursor variant	2
+	+	ACGCTCCCGGACTCGGTTGGG	21	21	miR3710	Precursor variant	2
+		ACGCTTCCCGGCTCGGTTGGG	21	1	miR3710	Precursor variant	2
+		ACGCTTCCGGACTCGGTGGGG	21	1	miR3710	Precursor variant	2
+	+	ACGCTTCCGGACTCGGTTGGG	21	7	miR3710	Precursor variant	1
+		ACGCTTCCGGACTGGGTTGGG	21	1	miR3710	Precursor variant	2
+		ACGCTTCTAGACTCGGTTGGG	21	2	miR3710	Precursor variant	1
+	+	ACGTCAGGTCCTCGATGGTTT	21	10	miR950	Precursor variant	2
+	+	ACGTGTTCCCAGGTCACCCCA	21	42	miR398	Mature 3' sub/super variant	2
+		ACTAAAACGAAGAGATCACAG	21	1	miR3702	Precursor variant	1
	+	ACTAAAACGAAGAGATCAGAG	21	1	miR3702	Precursor variant	2
	+	ACTAAGATGCAGGACCCTCAG	21	1	miR169	Precursor variant	2
+		ACTATCCTCTATATCCTTCTGC	22	1	miR3701	Precursor	0
+	+	ACTCGGTGGGGAACCTGTCGG	21	4	miR3710	Precursor variant	2
+		ACTCGGTTGGAAACCTGACGG	21	2	miR3710	Precursor variant	1
+	+	ACTCGTTTGGGAACCTGACGG	21	2	miR3710	Precursor variant	1
+		ACTGCCACATGCCAAGCCAGA	21	1	miR952	Precursor	0
+		ACTGCCGATTTATGCATCCC	20	2	miR159	Precursor variant	1
	+	ACTGCCGATTTATGCATCCCT	21	1	miR159	Precursor variant	1
+	+	ACTGCCGATTTATGCATCCT	20	11	miR159	Precursor	0
+		ACTGCGTTGGGAACCTGACGG	21	1	miR3710	Precursor variant	2
	+	ACTGGATGCCTGGAACACTAA	21	1	miR3702	Precursor variant	2
	+	ACTGGGTTGGGAACCTGACGG	21	1	miR3710	Precursor variant	1
+	+	ACTTAAAGTGATTGGAGCGCT	21	110	miR3703	Precursor variant	2
	+	ACTTAAAGTGATTGGAGCGTTT	22	1	miR3703	Precursor variant	1
+		ACTTATTCTCCGCTGCAACAT	21	1	miR952	Precursor variant	2
+	+	ACTTCATCCGCTAATAGCACG	21	2	miR952	Precursor	0
	+	ACTTGGATTGAAGGGAGCTCC	21	1	miR159	Mature 3' sub/super variant	1
+	+	ACTTGGTTGGGAACCTGACGG	21	3	miR3710	Precursor variant	1
+	+	ACTTTGGAGGCCCGTCAGGTT	21	2	miR1315	Precursor variant	2
+	+	AGAAAAGCTGTGGGAAAACATG	22	2	miR396	Precursor variant	2
+	+	AGAAAGAGAGAGAGTACAGCC	21	29	miR529	Precursor variant	2
+	+	AGAAAGCTGTGGGAAAACATG	21	6	miR396	Precursor	0
+	+	AGAAATCTTGATGATGCTGCAT	22	116	miR172	Mature 3' super variant	2
+		AGAACACCTTTGCTTTCATT	20	2	miR951	Precursor	0
+	+	AGAAGAGAGAGAGCACATCC	20	2	miR156	Mature 5' sub/super variant	1
+		AGAAGAGAGAGAGCACATCCTC	22	1	miR156	Precursor variant	2
+	+	AGAAGAGAGAGAGCACCGCCT	21	10	miR529	Mature 5' variant	2
+		AGAAGAGAGAGAGCATACAGCC	22	1	miR156	Precursor variant	2
	+	AGAAGAGAGAGAGTACAGC	19	3	miR529	Mature 5' sub	0
+		AGAAGAGAGAGAGTACAGCA	20	1	miR529	Mature 5' sub variant	1
+	+	AGAAGAGAGAGAGTACAGCC	20	377	miR529	Mature 5' sub	0
+	+	AGAAGAGAGAGAGTACAGCCC	21	20	miR529	Mature 5' variant	1
+		AGAAGAGAGAGAGTACAGCCCT	22	1	miR529	Mature 5' super variant	1
+	+	AGAAGAGAGAGAGTACAGCCT	21	8	miR529	Mature 5'	0
+	+	AGAAGAGAGAGAGTACAGCT	20	24	miR529	Mature 5' sub	0
	+	AGAAGAGAGAGGGTACAGCC	20	2	miR529	Mature 5' sub variant	1
+	+	AGAAGAGAGATAGTACAACCC	21	2	miR156	Precursor variant	2
	+	AGAAGCTTCCGGACTCGGTTG	21	1	miR3710	Precursor variant	1
+		AGAAGGGAGAGAGTACAGCC	20	2	miR529	Mature 5' sub variant	1
+	+	AGAAGGGTAGGCGTTGTTTGG	21	223	miR3701	Precursor variant	2
	+	AGAAGGGTAGGCGTTGTTTGGC	22	3	miR3701	Precursor variant	2
+		AGAAGTGTTTGGGGGGACTCT	21	1	miR395	Mature 3' sub/super variant	1
+	+	AGAATCTCGATGATGCTGCAT	21	2	miR172	Mature 5' variant	1
	+	AGAATCTTGACGATGCTGCAT	21	1	miR172	Mature 5' variant	1
+		AGAATCTTGATGATGCCGCAT	21	1	miR172	Mature 5' variant	1
+	+	AGAATCTTGATGATGCTGC	19	6	miR172	Mature 5' sub	0
+	+	AGAATCTTGATGATGCTGCA	20	2	miR172	Mature 5' sub	0
+	+	AGAATCTTGATGATGCTGCAA	21	3	miR172	Mature 5' variant	1
+	+	AGAATCTTGATGATGCTGCAAT	22	2	miR172	Mature 3' super variant	1
+	+	AGAATCTTGATGATGCTGCAC	21	47	miR172	Mature 5' variant	1
+		AGAATCTTGATGATGCTGCACT	22	2	miR172	Mature 3' super variant	1
	+	AGAATCTTGATGATGCTGCAG	21	1	miR172	Mature 3'	0
+	+	AGAATCTTGATGATGCTGCAT	21	1196	miR172	Mature 5'	0
+		AGAATCTTGATGATGCTGCATA	22	1	miR172	Mature 5' super variant	1
	+	AGAATCTTGATGATGCTGCATC	22	1	miR172	Mature 5' super	0
	+	AGAATCTTGATGATGCTGCATCCCC	25	1	miR172	Precursor variant	1
+	+	AGAATCTTGATGATGCTGCATT	22	7	miR172	Mature 3' super	0
	+	AGAATCTTGATGATGCTGCATTTG	24	1	miR172	Precursor variant	1
+	+	AGAATCTTGATGATGCTGCT	20	2	miR172	Mature 5' sub variant	1
+		AGAATCTTGATGATGCTGT	19	1	miR172	Mature 5' sub variant	1
	+	AGAATCTTGATGATGCTGTAT	21	1	miR172	Mature 5' variant	1
+		AGAATCTTGATGATGTTGCAT	21	1	miR172	Mature 5' variant	1
	+	AGAATCTTGGTGATGCTGCAT	21	1	miR172	Mature 5' variant	1
	+	AGAATTTTGATGATGCTGCATAC	23	1	miR172	Mature 3' super variant	2
	+	AGACAACGAGAGAGAGCACGC	21	1	miR535	Mature 5' variant	1
+		AGACCCTCTCCTATCCACAATT	22	1	miR946	Mature 3' sub/super variant	2
	+	AGACCTTCTCCTATCCACAAAT	22	1	miR946	Mature 3' sub/super variant	2
+	+	AGACCTTCTCCTATCCACAAT	21	36	miR946	Mature 3' sub/super variant	1
+		AGACCTTCTCCTATCCACAATC	22	1	miR946	Mature 3' sub/super variant	2
+	+	AGACCTTCTCCTATCCACAATT	22	28	miR946	Mature 3' sub/super variant	1
+	+	AGACCTTCTCCTATCCACAATTT	23	2	miR946	Precursor variant	2
	+	AGACGCTTCCAGACTCGGTTG	21	1	miR3710	Precursor	0
	+	AGACGCTTCCAGAGTCGGTCG	21	1	miR3710	Precursor variant	2
	+	AGACGCTTCCGGACTCGGTTG	21	1	miR3710	Precursor variant	1
+	+	AGACGTTTCCAGACCCGGTTG	21	6	miR3710	Precursor variant	2
	+	AGACTCAGGCAAAGCATTT	19	1	miR947	Precursor	0
+		AGACTCAGGCAAAGCATTTGT	21	1	miR947	Precursor	0
+	+	AGACTCCGCTGGGAACCTGAC	21	53	miR3710	Precursor variant	2
	+	AGACTCGCTTGGGAACTTGAC	21	1	miR3710	Precursor variant	2
	+	AGACTCGGTGGGGAACCTGTC	21	1	miR3710	Precursor variant	2
	+	AGACTCGGTTGAGAACCTGAG	21	2	miR3710	Precursor variant	2
	+	AGACTCGTTTGGGAACCTGAC	21	1	miR3710	Precursor variant	1
	+	AGACTCTGTTGGGAACCTGAC	21	1	miR3710	Precursor variant	1
	+	AGACTCTGTTGGGAACTTGAC	21	1	miR3710	Precursor variant	2
	+	AGACTGGAGCACTCTTCCAAG	21	1	miR1315	Precursor variant	1
+		AGAGAAAATGGCGACATAGATG	22	1	miR1312	Precursor	0
	+	AGAGAAAATGGCGACATAGATGT	23	1	miR1312	Precursor	0
+	+	AGAGAGATCGAGGTATTTCAG	21	5	miR391	Precursor variant	2
	+	AGAGAGCTCCTTTTGTACCAATC	23	1	miR159	Precursor variant	2
	+	AGAGCATCTGCAGACTGGAGCA	22	1	miR1315	Precursor variant	2
	+	AGAGCTCCTTTTGTACCAA	19	1	miR159	Precursor	0
+		AGAGCTCCTTTTGTACCAAC	20	1	miR159	Precursor variant	1
	+	AGAGCTCCTTTTGTACCAAT	20	2	miR159	Precursor	0
+	+	AGAGCTCCTTTTGTACCAATC	21	26	miR159	Precursor	0
	+	AGAGCTGCCAGCATGATCTGG	21	1	miR167	Mature 5' sub variant	2
	+	AGAGGAGAGAGAGTACAGCC	20	1	miR529	Mature 5' sub variant	1
	+	AGAGTCGATTGGGAACCTGAC	21	1	miR3710	Precursor variant	2
+		AGAGTCTTGATGATGCTGCAT	21	1	miR172	Mature 5' variant	1
+	+	AGAGTTTTGCCAGATCCACCC	21	3	miR1311	Mature 3' sub/super variant	2
+		AGAGTTTTGCCAGATCCGCCA	21	1	miR1311	Mature 3' sub/super variant	2
+	+	AGAGTTTTGCCAGTTCCGCC	20	11	miR1311	Mature 3' sub	0
+		AGATCATGCCGCAGTTTCACC	21	1	miR167	Mature 3' variant	2
+		AGATCATGCTGCAGCTTCACC	21	1	miR167	Mature 3' variant	2
+	+	AGATCATGCTGCAGTTTCACC	21	358	miR167	Mature 3' variant	2
	+	AGATCATGCTGCAGTTTCACCT	22	2	miR167	Mature 3' super variant	2
+	+	AGATCATGCTGCAGTTTCACT	21	15	miR167	Mature 3' variant	2
	+	AGATCATGCTTGCAGTTTCACC	22	1	miR167	Precursor variant	2
	+	AGATGAAGGAATTCTTCAAC	20	1	miR1314	Precursor	0
	+	AGATGAAGGGTTGGAGTTGTT	21	1	miR3701	Precursor	0
	+	AGATGCTCCCAGACTCGGTTG	21	2	miR3710	Precursor variant	2
	+	AGATGTTTTGCCGATGCCTCC	21	2	miR2118	Precursor variant	2
+		AGCACATCTGGGCCACGATGGTT	23	1	miR950	Mature 5' super variant	2
	+	AGCAGATGAAAAGAGCACCTC	21	1	miR950	Precursor	0
+	+	AGCATCATCACGATTCACAC	20	2	miR172	Precursor variant	1
+		AGCATCTGCAGACTGGAGCAC	21	2	miR1315	Precursor variant	1
	+	AGCATCTGCAGACTGGAGCAG	21	1	miR1315	Precursor variant	2
+	+	AGCATGCTCCCGTGGAATCCT	21	2	miR5527	Precursor variant	2
	+	AGCCAAAGCAGATTTGCAACG	21	2	miR952	Precursor variant	2
	+	AGCCAAGGATGACTTGCCA	19	1	miR169	Mature 5' sub variant	1
+		AGCCAAGGATGACTTGCCTA	20	1	miR169	Mature 5' sub	0
+		AGCCAAGGATGACTTGCCTACA	22	1	miR169	Mature 5' sub/super	0
+	+	AGCCAAGGATGACTTGCCTAG	21	5	miR169	Mature 5' sub/super	0
+	+	AGCCACATCCACTACCAGAAT	21	3	miR3707	Precursor variant	2
+		AGCCCATTAGCTTATTCCCAC	21	1	miR3694	Precursor variant	2
+		AGCCCTTCTCCTATCCACAAAC	22	2	miR946	Mature 3' sub/super variant	2
+	+	AGCCCTTCTCCTATCCACAAC	21	54	miR946	Mature 3' sub/super	0
+	+	AGCCCTTCTCCTATCCACAACA	22	2	miR946	Mature 3' sub/super variant	1
	+	AGCCCTTCTCCTATCCACAACT	22	1	miR946	Mature 3' sub/super	0
	+	AGCCCTTCTCCTATCCACAAT	21	2	miR946	Mature 3' sub/super	0
	+	AGCCCTTCTCCTATCCACAATT	22	2	miR946	Mature 3' sub/super	0
+		AGCCCTTCTCCTATCCACAATTA	23	1	miR946	Precursor variant	1
	+	AGCCCTTCTCCTATCCACAATTG	23	1	miR946	Precursor	0
+		AGCGATGGTGTTCTTGACGC	20	1	miR951	Precursor variant	1
+	+	AGCGATGGTGTTCTTGACGT	20	6	miR951	Precursor	0
+	+	AGCGATGGTGTTCTTGACGTC	21	10	miR951	Precursor	0
+		AGCGATGGTGTTCTTGACGTCC	22	1	miR951	Precursor variant	1
+		AGCGATGGTGTTCTTGACGTCT	22	2	miR951	Precursor	0
	+	AGCTCAAGAAAGCCGTGGGAA	21	4	miR396	Mature 3' sub/super	0
+	+	AGCTCAGGAGGGATAGCGCC	20	3	miR390	Mature 5' sub	0
+	+	AGCTCCCTTCAGTCCAACC	19	35	miR159	Precursor	0
+	+	AGCTCCCTTCAGTCCAACCA	20	10	miR159	Precursor	0
+		AGCTCCCTTCAGTCCAACCAA	21	1	miR159	Precursor	0
	+	AGCTCCCTTCAGTCCAACCAT	21	1	miR159	Precursor variant	1
+	+	AGCTCCCTTCAGTCCAACCT	20	2	miR159	Precursor variant	1
+	+	AGCTCCCTTCAGTCCAACT	19	2	miR159	Precursor variant	1
+		AGCTGCCGTCTCATTCTTTCA	21	1	miR319	Precursor variant	2
	+	AGCTGCTGATTCATGCATTCT	21	3	miR159	Precursor	0
	+	AGCTGGTGTGAGCTTTGGGAA	21	2	miR952	Precursor variant	1
+	+	AGCTTATTCTCCGCTGCAACA	21	6	miR952	Precursor variant	2
+	+	AGCTTCAAGAATTGCCATATG	21	4	miR952	Precursor variant	2
	+	AGCTTCATGAACTGCCATAAG	21	1	miR952	Precursor variant	2
+		AGCTTCCCTACTCCTCCCATTCC	23	1	miR482	Mature 3' super variant	2
	+	AGCTTGGGGAATTGCCATAAG	21	1	miR952	Precursor variant	2
+		AGCTTTGGGAATTGCCATAC	20	1	miR952	Precursor	0
+		AGCTTTGGGAATTGCCATACG	21	3	miR952	Precursor	0
	+	AGCTTTGGGAATTGCCATACGC	22	1	miR952	Precursor	0
+	+	AGCTTTGGGAATTGCCATACGCCA	24	4	miR952	Precursor	0
+	+	AGCTTTGGGAATTGCCATACGCCAA	25	2	miR952	Precursor	0
	+	AGGAAATCTTGATGATGCTGCAT	23	2	miR172	Mature 3' super variant	2
	+	AGGAACAGGCGGACTGGCAT	20	1	miR1311	Precursor	0
+	+	AGGAACAGGCGGACTGGCATA	21	4	miR1311	Precursor	0
+		AGGAAGGTGTATTGATTTCCG	21	1	miR949	Precursor	0
	+	AGGAATCTTGATGATGCTGCAT	22	1	miR172	Mature 3' super variant	1
+		AGGAATTCCCACTTCTCAA	19	1	miR3696	Precursor variant	1
	+	AGGAATTCCCACTTCTCAAAT	21	1	miR3696	Precursor variant	2
	+	AGGACTGTGCAAAAATGATC	20	1	miR159	Precursor	0
	+	AGGAGGAAGGTGTATTGATTTCCG	24	1	miR949	Precursor	0
+		AGGATATGGAGGATTTGCC	19	1	miR3701	Precursor variant	1
+	+	AGGATATGGAGGATTTGCCA	20	7	miR3701	Precursor variant	1
+		AGGATATGGAGGATTTGCCAC	21	1	miR3701	Precursor variant	2
+		AGGATGCTCCCATGGAATCCT	21	1	miR5527	Precursor variant	2
	+	AGGCACGGGCTATTAATAGAT	21	2	miR3696	Precursor variant	2
+	+	AGGCCTGTCAGGTTCCCAGCG	21	3	miR1315	Precursor variant	2
+	+	AGGCGAGAAGAGCACCTTCGC	21	9	miR950	Precursor variant	2
+		AGGCGTAGTCGGCTGGCTGCTGCT	24	1	miR952	Precursor variant	1
	+	AGGCTGTGCTCTCTCTCTTCT	21	4	miR529	Mature 3' sub/super variant	2
+	+	AGGCTTCCGGACTCGGTTGGG	21	8	miR3710	Precursor variant	2
+		AGGCTTTGGAGGCCCGTCAGG	21	1	miR1315	Precursor variant	1
+		AGGGGTTGGAGTTGTTCGGTAG	22	1	miR3701	Precursor variant	1
	+	AGGGTCCCAACCGAGTCCGGG	21	1	miR1315	Precursor variant	1
	+	AGGGTCGCACCAACCAGCCAA	21	2	miR952	Precursor	0
+		AGGGTTGATGATCATTACTAG	21	1	miR3695	Precursor variant	2
+	+	AGGGTTGGAGTTGTTCGGTAG	21	14	miR3701	Precursor	0
+		AGGGTTGGAGTTGTTCGGTAGAAG	24	1	miR3701	Precursor	0
+	+	AGGGTTGGAGTTGTTTGGTAG	21	3	miR3701	Precursor variant	1
	+	AGGTGCCCCAGATGAGAAG	19	1	miR950	Precursor variant	1
	+	AGGTTCCCAAACGAGTCCGGA	21	1	miR1315	Precursor variant	2
+		AGGTTCCCAAACGAGTCCGGG	21	1	miR1315	Precursor variant	1
	+	AGGTTCCCAAACGAGTGCGGG	21	1	miR1315	Precursor variant	2
+		AGGTTCCCAACCGAGTCAGGA	21	2	miR1315	Precursor variant	2
+	+	AGGTTCCCAACCGAGTCCGGA	21	10	miR1315	Precursor variant	1
+	+	AGGTTCCCAACCGAGTCCGGG	21	5	miR1315	Precursor	0
	+	AGGTTCCCAACCGAGTCCGGGA	22	1	miR1315	Precursor	0
+		AGGTTCCCAACCGAGTCTGGC	21	1	miR1315	Precursor variant	2
+	+	AGGTTCCCAACCGAGTCTGGG	21	3	miR1315	Precursor variant	1
	+	AGGTTCCCAACCGATTCCGGG	21	1	miR1315	Precursor variant	1
	+	AGGTTCCCAATCGAATCCGGG	21	1	miR1315	Precursor variant	2
	+	AGGTTCCCAGCCGAGTCCGGA	21	1	miR1315	Precursor variant	2
	+	AGTAAACAATGCAAAACCCATT	22	1	miR946	Precursor variant	2
+	+	AGTAATTGTTTCACAAACTGC	21	4	miR169	Precursor variant	2
+		AGTCAGGTTCCCAACAGAGTC	21	2	miR1315	Precursor variant	2
+		AGTCAGGTTCCCAACCGAGTC	21	1	miR1315	Precursor variant	1
+	+	AGTCATCAAGAACACCTTTGC	21	34	miR951	Precursor	0
+		AGTCATCAAGAACACCTTTGCA	22	1	miR951	Precursor variant	1
	+	AGTCATCAAGAACACCTTTGCT	22	1	miR951	Precursor	0
	+	AGTCATCAAGAACACCTTTGT	21	2	miR951	Precursor variant	1
+		AGTCCGAGAGCATCTGCAGAC	21	1	miR1315	Precursor variant	2
+	+	AGTCCGGGAGCATCTGAAGAC	21	2	miR1315	Precursor variant	2
+	+	AGTCCGGGAGCATCTGCAGAC	21	6	miR1315	Precursor variant	1
+		AGTCCGGGAGCATCTGCAGAG	21	1	miR1315	Precursor variant	2
+	+	AGTCCGGGAGCATCTGCAGGC	21	3	miR1315	Precursor variant	2
+	+	AGTCCGGGAGCGTCTGCAGAC	21	2	miR1315	Precursor variant	2
	+	AGTCGATTGGGAACCTGACGG	21	2	miR3710	Precursor variant	2
+		AGTGATCAAGATCAGACTCCCA	22	1	miR3712	Mature 5' variant	1
+	+	AGTGGGAGCATAGGATAAGGCT	22	7	miR482	Precursor	0
	+	AGTGGGAGCATAGGATAAGGCTA	23	1	miR482	Precursor variant	1
	+	AGTGGGAGCATAGGATAAGGCTT	23	1	miR482	Precursor variant	1
	+	AGTGGGAGGATAGGGTAAG	19	1	miR482	Precursor variant	1
+	+	AGTGGGAGGATAGGGTAAGAC	21	4	miR482	Precursor variant	1
+	+	AGTGGGAGGATAGGGTAAGACC	22	4	miR482	Precursor variant	2
+	+	AGTGGGAGGATAGGGTAAGACT	22	154	miR482	Precursor variant	1
+		AGTGGGAGGATAGGGTAAGACTT	23	1	miR482	Precursor variant	2
	+	AGTGGTTGAAGCTGCCAGC	19	1	miR167	Precursor variant	1
+	+	AGTTATATTGCATGGTTTCGG	21	9	miR3706	Precursor	0
	+	AGTTATATTGCATGGTTTTGG	21	1	miR3706	Precursor variant	1
	+	AGTTATGTTGCATGGTTTCGG	21	2	miR3706	Precursor variant	1
	+	AGTTCAAGAAAGCCGTGGGAA	21	1	miR396	Mature 3' sub/super variant	1
+		AGTTCCTCAAGGTCACATCCA	21	1	miR952	Precursor variant	1
+		AGTTCTTGACGTCTGGACCACG	22	1	miR951	Mature 5' variant	1
	+	AGTTGTAAATGTTCTTCGACTA	22	1	miR6020	Precursor variant	2
	+	AGTTTCATGAATTGCCATAAG	21	1	miR952	Precursor variant	2
+	+	AGTTTCATGAATTGCCATAAGCCA	24	7	miR952	Precursor variant	2
+	+	AGTTTCCAACCGAGTCCGGGA	21	2	miR1315	Precursor variant	2
+		AGTTTTTAGATGGCTGCCAGG	21	1	miR3703	Precursor variant	2
+	+	AGTTTTTGGATGCCTGCCTTG	21	2	miR3703	Precursor variant	2
	+	ATAAACCACCGTGGACCAGAT	21	1	miR950	Precursor variant	2
+	+	ATAAACCATCGTGGACCAGAT	21	15	miR950	Precursor variant	1
+		ATAAAGGAATTCCCACTTCT	20	1	miR3696	Precursor variant	1
+	+	ATAAAGGAATTCCCACTTCTC	21	10	miR3696	Precursor variant	1
+		ATAAAGGAATTCCCACTTCTT	21	1	miR3696	Precursor variant	2
+		ATAACAGTTATATTGCATGGT	21	2	miR3706	Precursor variant	1
+		ATAACTTCACATGGTACCATT	21	1	miR395	Precursor variant	2
	+	ATAACTTCACATTGTACTATT	21	1	miR395	Precursor variant	2
+		ATAAGTCGGAGAGAAAATGGC	21	1	miR1312	Precursor variant	2
	+	ATACACAAACCATTGGAAT	19	1	miR1316	Precursor	0
	+	ATACACAAACCATTGGAATC	20	1	miR1316	Precursor	0
+	+	ATACACAAACCATTGGAATCC	21	13	miR1316	Precursor	0
+	+	ATACACAAACCATTGGAATCCT	22	31	miR1316	Precursor	0
	+	ATACACAAACCATTGGAATCCTC	23	1	miR1316	Precursor variant	1
+		ATACACAAACCATTGGAATCT	21	2	miR1316	Precursor variant	1
+		ATACCGCTGAAATTATTGTTCG	22	1	miR1313	Mature 5' super variant	2
+		ATACTTCCTCCGCCAATGACA	21	1	miR952	Precursor	0
	+	ATATAACAGTTATATTGCATG	21	1	miR3706	Precursor variant	2
	+	ATATTGCATCATGTTTTTGGGT	22	1	miR6436	Precursor variant	2
+		ATATTGCATGGTTTCGGAGGA	21	1	miR3706	Precursor	0
+	+	ATATTTGATCATGTTTTTGGGT	22	2	miR6436	Precursor variant	2
+	+	ATCAAGAACACCTTTGCTT	19	2	miR951	Precursor	0
+	+	ATCAAGAACACCTTTGCTTT	20	13	miR951	Precursor	0
	+	ATCAAGAACACCTTTGCTTTC	21	2	miR951	Precursor	0
+	+	ATCACATCTGGGCCACGATGGTT	23	7	miR950	Mature 5' super variant	1
+		ATCAGACCTTCTCCTATCCAC	21	1	miR946	Mature 3' sub/super variant	2
+		ATCAGACTCCCAAATCCAACA	21	1	miR3712	Precursor	0
	+	ATCAGAGTTTTGCCAGTTCCGCC	23	1	miR1311	Mature 3' super variant	1
+		ATCATTGAAAGTATTTGGAGC	21	1	miR3707	Precursor variant	2
+	+	ATCCAATGCGCCTTCCTCTTGA	22	4	miR949	Precursor	0
+	+	ATCCACATCTGGGCCACGATGGTT	24	2	miR950	Mature 5' super variant	2
+		ATCCACATTCGTACTAGTTTG	21	1	miR946	Precursor variant	2
	+	ATCCCAACCGAGTCCGGGAGC	21	1	miR1315	Precursor variant	2
	+	ATCCGACTGCCGATTTATGCAT	22	1	miR159	Precursor	0
	+	ATCGACAGAAGATAGACTTTGGTC	24	1	miR3699	Precursor variant	2
+	+	ATCGATAAAGGAATTCCCACT	21	32	miR3696	Precursor variant	2
+	+	ATCGCTTTTTCTCTCCTAATT	21	35	miR1312	Precursor variant	2
+	+	ATCGGAACCTGTCACTGTTTC	21	6	miR947	Mature 5' sub variant	2
	+	ATCGGAATCTGTTACTGTTT	20	1	miR947	Mature 5' sub	0
	+	ATCGGAATCTGTTACTGTTTC	21	6	miR947	Mature 5' sub	0
	+	ATCGGAATCTGTTACTGTTTCC	22	2	miR947	Mature 3' sub/super	0
	+	ATCGGAATCTGTTACTGTTTTC	22	1	miR947	Mature 3' sub/super variant	1
+	+	ATCGGACCAGGCTTCATTCCC	21	3	miR166	Mature 3' super variant	1
+	+	ATCGGACCAGGCTTCATTCCCC	22	3	miR166	Mature 3' super variant	1
+		ATCGGCCTCGAATGTTAGGAGAA	23	1	miR1314	Mature 3' super variant	1
+	+	ATCGGTTGGGAACCTGACGGG	21	2	miR3710	Precursor variant	1
	+	ATCGTGCTGCAGATGATAAGA	21	1	miR950	Precursor variant	1
	+	ATCGTTGATGTCATTTTCCTT	21	1	miR397	Precursor variant	2
	+	ATCTACTACCAGGATTTATAG	21	2	miR3707	Precursor variant	2
	+	ATCTATTGGAAATTTAAAGCT	21	1	miR5648	Precursor variant	2
+		ATCTCCCTACTCCTCCCATTCC	22	1	miR482	Mature 3' super variant	2
	+	ATCTCCGGGAATCCAATGCGCT	22	1	miR949	Mature 5' super variant	2
+		ATCTGCAAACTGGAGCACTCT	21	1	miR1315	Precursor variant	1
+		ATCTGCAGACCGGAGCACCAG	21	1	miR1315	Precursor variant	1
+		ATCTGCAGACCGGAGCACGAG	21	1	miR1315	Precursor variant	2
	+	ATCTGCAGACTGGAGCACAAG	21	1	miR1315	Precursor variant	1
	+	ATCTGCAGACTGGAGCACCTT	21	1	miR1315	Precursor variant	2
	+	ATCTGCAGACTGGAGCACGAG	21	1	miR1315	Precursor variant	1
	+	ATCTGCAGACTGGAGCAGTAG	21	2	miR1315	Precursor variant	2
	+	ATCTGCAGGCTGGAGCACCTG	21	1	miR1315	Precursor variant	2
+		ATCTGGTCCTCGGTGGTTTAATG	23	1	miR950	Mature 5' super variant	2
	+	ATCTGGTCCTCGGTGGTTTAGTG	23	1	miR950	Mature 5' super variant	2
	+	ATCTTCAAGATTCAAAAATCT	21	1	miR172	Precursor variant	2
	+	ATCTTCCCTACTCCTCCCATTC	22	1	miR482	Mature 3' sub/super variant	1
+	+	ATCTTCCCTACTCCTCCCATTCC	23	3	miR482	Mature 3' super variant	1
+		ATCTTCCCTACTCCTCCCATTCCC	24	1	miR482	Mature 3' super variant	2
+		ATCTTCCCTACTCCTCCCATTCT	23	1	miR482	Mature 3' super variant	2
+	+	ATCTTGTGATGGGTACTTGTG	21	9	miR3700	Precursor variant	2
	+	ATCTTTACATCTGGGCCACGGTG	23	1	miR950	Precursor variant	1
	+	ATGAACTAAATGGTTGAGT	19	1	miR3702	Precursor variant	1
+	+	ATGAACTGCTCATAGATGGGG	21	8	miR3693	Precursor variant	2
	+	ATGAACTGCTCATAGATGGGGG	22	2	miR3693	Precursor variant	2
+		ATGAAGCTGCCAGCATGATCTGG	23	2	miR167	Mature 5' super	0
+		ATGAAGGGTTGGAGTTGTTCGGT	23	1	miR3701	Precursor	0
	+	ATGAAGGGTTGGAGTTGTTTG	21	1	miR3701	Precursor variant	1
+		ATGACAACGAGAGAGAGCA	19	1	miR535	Precursor variant	1
+	+	ATGACAACGAGAGAGAGCACGC	22	6	miR535	Mature 5' super variant	1
+		ATGACAACGAGAGAGAGCACGCC	23	1	miR535	Mature 5' super variant	1
+		ATGACAACGAGAGAGAGCACGCT	23	1	miR535	Mature 5' super variant	1
	+	ATGACAGAAGATAGACTTCGGTC	23	1	miR3699	Mature 3' super variant	2
+		ATGACAGTTATATTGCATGGGT	22	1	miR3706	Precursor variant	1
	+	ATGACAGTTATATTGCATGGT	21	2	miR3706	Precursor	0
	+	ATGACTGTGGAACGGATGCCT	21	1	miR3702	Precursor variant	2
+	+	ATGAGTAATCTGCATCCTGAG	21	6	miR2111	Precursor variant	2
	+	ATGCATCAACTGAATCGGAGC	21	1	miR168	Precursor variant	2
+		ATGCCCACCCTTCATCCCTTG	21	1	miR3701	Precursor variant	2
+		ATGCCTGCGATGGATTGCCAT	21	1	miR3703	Precursor variant	1
+	+	ATGCCTGGAACACTGAAACCA	21	3	miR3702	Precursor variant	2
+		ATGCCTGGAACACTGAAACG	20	1	miR3702	Precursor variant	1
+	+	ATGCCTGGAACACTGAAACGA	21	10	miR3702	Precursor variant	1
	+	ATGCGTGCTCACGTCTCTTTCT	22	1	miR156	Precursor variant	2
+	+	ATGCGTGCTCACGTCTCTTTCTG	23	2	miR156	Precursor variant	2
	+	ATGCTACGGTTTTCCCCATTC	21	1	miR1863	Precursor variant	2
	+	ATGCTCTTCCACAGCTTTCTT	21	1	miR396	Precursor	0
+	+	ATGCTTCCAGACTCGGTGGGG	21	2	miR3710	Precursor variant	2
	+	ATGGATCTGGCTGATGGAAGG	21	1	miR5083	Precursor variant	2
+		ATGGCAGTTCCTCAAGGTCACATC	24	1	miR952	Precursor	0
	+	ATGGCAGTTCGTGAAGGTCACAGG	24	1	miR952	Precursor variant	1
+		ATGGCTTGGTGCATAAACTTG	21	1	miR2275	Precursor variant	2
+		ATGGGCCTCCAAAGGCTTGAC	21	1	miR3710	Precursor variant	2
	+	ATGGGTTGGAGTTGTTCGGTAG	22	1	miR3701	Precursor variant	1
	+	ATGGTGCCCCAGATGAGAAG	20	2	miR950	Precursor	0
	+	ATGGTGTTCTTGACGTCTGGA	21	1	miR951	Precursor	0
	+	ATGGTTTCGGAGGAATGGGGA	21	3	miR3706	Precursor variant	1
+		ATGGTTTCGGAGGAATGGGGGA	22	1	miR3706	Precursor variant	2
+	+	ATGGTTTCGGTGGAATGGGAA	21	6	miR3706	Precursor variant	2
	+	ATGGTTTCGGTGGAATGGGAAA	22	1	miR3706	Precursor variant	2
	+	ATGTGATCAAGATCAGACGTCCA	23	1	miR3712	Mature 5' super variant	2
+		ATGTGATCAAGATCAGACTCCCA	23	1	miR3712	Mature 5' super	0
+	+	ATGTGGATATAGAAGGGTT	19	3	miR946	Precursor variant	1
	+	ATGTGGATATAGAAGGGTTAG	21	1	miR946	Mature 5' sub/super variant	1
+	+	ATGTGGATATAGAAGGGTTAGC	22	2	miR946	Mature 5' super variant	2
+	+	ATGTGGATATGGAAGGGTTAG	21	6	miR946	Precursor	0
+	+	ATGTGGATATGGAAGGGTTAGT	22	3	miR946	Precursor	0
	+	ATGTGGATATGGAAGGGTTAGTT	23	2	miR946	Precursor variant	1
	+	ATGTGGATCTGGAAGGGTTAG	21	1	miR946	Precursor variant	1
+	+	ATGTTCTCAGGTCGCCCCGGT	21	6	miR398	Mature 3' sub/super variant	2
	+	ATGTTCTTGACGTCTGAACCACG	23	1	miR951	Mature 5' super variant	2
+	+	ATGTTCTTGACGTCTGGACCACG	23	9	miR951	Mature 5' super variant	1
	+	ATGTTCTTGACGTCTGGACCACGT	24	1	miR951	Mature 5' super variant	1
	+	ATGTTGGTTAGATGAAGGAAT	21	1	miR1314	Precursor	0
	+	ATGTTTTGCCGATGCCTCCCA	21	2	miR2118	Precursor variant	1
	+	ATGTTTTGCCTATGCCTCCCA	21	1	miR2118	Precursor variant	2
	+	ATTACCGGATCCTGCAAACCT	21	1	miR948	Precursor variant	2
	+	ATTATCATTGAAAGTATTTGT	21	1	miR3707	Precursor variant	2
+	+	ATTCAACATCGATAAAGGAAT	21	15	miR3696	Precursor variant	2
+		ATTCACAGCTTTCTTGAACTT	21	1	miR396	Mature 5' variant	2
+		ATTCCACAGCTTTCTTGAACT	21	1	miR396	Mature 5' super variant	1
+	+	ATTCCACAGCTTTCTTGAACTA	22	6	miR396	Mature 5' super variant	1
+	+	ATTCCACAGCTTTCTTGAACTT	22	4	miR396	Mature 5' super variant	1
	+	ATTCCACGGCTTTCTTGAACTT	22	1	miR396	Mature 5' super variant	1
+		ATTCCCACAGCTTTCTTGAACTT	23	1	miR396	Mature 5' super variant	2
+	+	ATTCCCACTTCTCAAATCGAT	21	60	miR3696	Precursor variant	2
	+	ATTCCCTATTCCTCCCATTCCTA	23	1	miR482	Mature 3' sub/super variant	1
+		ATTCCCTATTCCTCCCATTCTTA	23	1	miR482	Mature 3' sub/super variant	2
+		ATTCGATTGGGAACCTGACGG	21	1	miR3710	Precursor variant	2
+	+	ATTCGTTGTCTGTTCGACCTT	21	7	miR858	Mature 5' variant	1
+		ATTCGTTGTCTGTTCGACCTTG	22	1	miR858	Mature 5' super variant	1
+		ATTCTTCAACATTAGAAGCCG	21	1	miR1314	Precursor variant	1
+	+	ATTGAAAGTATTTGGAGCGCT	21	4	miR3707	Precursor variant	2
	+	ATTGAGGGGAATGTTGTCTGG	21	9	miR166	Precursor	0
+		ATTGAGTGCAGCGTTGACGA	20	1	miR397	Mature 5' sub/super	0
+	+	ATTGAGTGCAGCGTTGACGG	20	4	miR397	Mature 5' sub/super variant	1
+	+	ATTGCCATTATCACTTAAAAGT	22	5	miR3703	Precursor variant	2
	+	ATTGCCATTATCACTTAAAGC	21	1	miR3703	Precursor variant	1
+	+	ATTGCCATTATCACTTAAAGT	21	22	miR3703	Precursor variant	1
	+	ATTGCCGGATCCTACAAAACC	21	2	miR948	Precursor variant	2
	+	ATTGCCGGATCCTACAAACCC	21	4	miR948	Precursor variant	1
+	+	ATTGGCCTATGGCAGTTCCTC	21	2	miR952	Precursor	0
+	+	ATTGGCTCATTCCCACATCAT	21	4	miR3694	Precursor variant	2
+		ATTGGGAACCTGACGGGCCGC	21	1	miR3710	Mature 3' sub/super variant	2
	+	ATTGGGAACCTGTCGGGCCTC	21	1	miR3710	Mature 3' sub/super variant	2
	+	ATTGGGAATCTCTCTGATGCAT	22	1	miR3630	Mature 3' variant	2
+		ATTGGGGCGTGATACAAGG	19	1	miR952	Precursor variant	1
+		ATTGGTGGAGCAAGTACGTCA	21	1	miR952	Precursor variant	1
	+	ATTGGTTTGAAGGGAGCTCTA	21	2	miR159	Mature 3' variant	1
	+	ATTTCACTTATTTTCTCAACGA	22	1	miR832	Precursor variant	2
+		ATTTCAGTGGAAGACTACCAT	21	1	miR1313	Precursor variant	1
	+	ATTTCAGTGGAAGACTACCGT	21	1	miR1313	Precursor variant	2
+		ATTTCCTACTCCTCCCAAGCCC	22	1	miR482	Precursor variant	2
+		ATTTGAACCGCTGGGGAATTGC	22	1	miR1881	Precursor variant	2
+		ATTTGAGGAACTAAAAGCCAGAA	23	1	miR159	Precursor variant	2
	+	ATTTGGTTTGAAGGGAGCTCTA	22	1	miR159	Mature 3' super variant	1
	+	ATTTGTAGATTTGGGAGGTTG	21	3	miR3707	Precursor variant	2
	+	ATTTTTACTAGATTATAAAACAC	23	1	miR812	Precursor variant	2
+		CAAACAATAATTTCAGTGGAAG	22	1	miR1313	Precursor variant	1
	+	CAAACAATAATTTCAGTGGAAGAA	24	1	miR1313	Precursor variant	2
+		CAAAGCTCAAGAAAGCTGTGG	21	1	miR396	Precursor variant	1
+		CAAATCACATCCAATTGCATG	21	1	miR169	Precursor variant	2
+	+	CAACAACCAGTCGATTACGCT	21	7	miR952	Precursor variant	2
+	+	CAACAATAATTTCAGTGGAAG	21	18	miR1313	Precursor	0
+	+	CAACAATAATTTCAGTGGAAGA	22	18	miR1313	Precursor	0
+		CAACAATAATTTCAGTGGAAGAT	23	1	miR1313	Precursor variant	1
	+	CAACAATGTCCACCCTTCATC	21	1	miR3701	Mature 3' sub variant	2
	+	CAACATCGATAAAGGAATTCC	21	1	miR3696	Precursor variant	2
+		CAACATCTGGGCCACGATGGTT	22	2	miR950	Mature 5' variant	2
+		CAACCATAAAACATGCCGACCAG	23	1	miR2916	Precursor variant	2
+		CAACCCTTCTCCTATCCAC	19	1	miR946	Mature 3' sub variant	1
	+	CAACCCTTCTCCTATCCACA	20	1	miR946	Mature 3' sub variant	1
+	+	CAACCCTTCTCCTATCCACAAC	22	3	miR946	Mature 3' super variant	1
+	+	CAACCCTTCTCCTATCCACAT	21	5	miR946	Mature 3' variant	2
+	+	CAACCCTTCTCCTATCCACATT	22	14	miR946	Mature 3' super variant	2
	+	CAACTATGGAAATCTTCAGGG	21	1	miR401	Precursor variant	2
	+	CAAGAAAGCTGTGGGGAAA	19	1	miR396	Precursor variant	1
+		CAAGACAAGACTTTGGAGGCC	21	1	miR1315	Precursor variant	2
	+	CAAGATTTATAGATTTGGGAG	21	1	miR3707	Precursor variant	1
+	+	CAAGATTTGTAGATTTGGGAG	21	663	miR3707	Precursor variant	2
+		CAAGCCAAGGATGACTTGCCT	21	1	miR169	Mature 5' sub/super variant	1
	+	CAAGCCCTCCTCCTATCCACAAC	23	1	miR946	Mature 3' super variant	2
	+	CAAGCCCTTCTCCTATCCACAA	22	1	miR946	Mature 3' super variant	1
+	+	CAAGCCCTTCTCCTATCCACAAC	23	16	miR946	Mature 3' super variant	1
+	+	CAAGCCCTTCTCCTATCCACAAT	23	3	miR946	Mature 3' super variant	1
+		CAAGCCTTCTCCTATCCACAAC	22	1	miR946	Mature 3' super variant	2
	+	CAAGTTCAAGAAATCCGTGGG	21	1	miR396	Precursor variant	2
	+	CAAGTTCATCCAAACACCATT	21	1	miR3623	Precursor variant	2
	+	CAATAATTTCAGTGGAAGACT	21	1	miR1313	Precursor	0
	+	CAATCGGAATCTGTTACTGTT	21	1	miR947	Mature 5' sub/super variant	2
+	+	CAATCGGAATCTGTTACTGTTTC	23	12	miR947	Mature 5' super variant	2
+	+	CAATGGCACGCTCAGTTCAAT	21	3	miR952	Precursor variant	1
+		CACAACGAGAGAGAGCACGC	20	1	miR535	Mature 5' sub variant	1
+		CACAGCTTTCTTGAACTTTAC	21	1	miR396	Precursor	0
	+	CACATCTACTACCAGGATTTA	21	1	miR3707	Precursor variant	2
	+	CACATCTCGGCCACGATGGT	20	1	miR950	Mature 5' sub variant	1
+		CACATCTGGACCACGATGGTT	21	1	miR950	Mature 5' sub variant	1
	+	CACATCTGGCCAACGATGGTT	21	1	miR950	Mature 5' sub variant	2
	+	CACATCTGGCCCACGATGGTT	21	1	miR950	Mature 5' sub variant	1
+		CACATCTGGCCGACGATGGTT	21	1	miR950	Mature 5' sub variant	2
+		CACATCTGGGCCACGATCGGTT	22	1	miR950	Mature 5' sub/super variant	2
+		CACATCTGGGCCACGATGGCT	21	1	miR950	Mature 5' sub variant	1
+		CACATCTGGGCCACGATGGGTTT	23	1	miR950	Mature 5' sub/super variant	2
	+	CACATCTGGGCCACGATGGT	20	1	miR950	Mature 5' sub	0
+	+	CACATCTGGGCCACGATGGTC	21	4	miR950	Mature 5' sub variant	1
+	+	CACATCTGGGCCACGATGGTT	21	78	miR950	Mature 5' sub	0
	+	CACATCTGGGCCACGATGGTTA	22	2	miR950	Mature 5' sub/super variant	1
+		CACATCTGGGCCACGATGGTTC	22	1	miR950	Mature 5' sub/super variant	1
+	+	CACATCTGGGCCACGATGGTTT	22	8	miR950	Mature 5' sub/super	0
	+	CACATCTGGGCCACGATGTT	20	2	miR950	Mature 5' sub variant	1
+		CACATCTGGGCCACGATGTTT	21	1	miR950	Mature 5' sub variant	1
	+	CACATCTGGGCCACGATTGGTT	22	1	miR950	Mature 5' sub/super variant	2
	+	CACATCTGGGCCACGTTGGTT	21	1	miR950	Mature 5' sub variant	1
	+	CACATCTGGGCCGCGATGGTT	21	1	miR950	Mature 5' sub variant	1
+	+	CACCAACCAGCCAATTGCGCT	21	2	miR952	Precursor	0
+	+	CACCAGCCCTTCTCCTATCCAC	22	2	miR946	Precursor	0
	+	CACCCCTTCTCCTATCCACAAT	22	1	miR946	Mature 3' super variant	1
+	+	CACCCTTCTCCTATCCACAAC	21	14	miR946	Mature 3' sub/super variant	2
	+	CACCCTTCTCCTATCCACAAT	21	3	miR946	Mature 3' sub/super variant	2
	+	CACCGGAATCTGTTACTGTTT	21	1	miR947	Mature 3' sub variant	1
	+	CACCGGAATCTGTTACTGTTTT	22	1	miR947	Mature 3' variant	2
	+	CACGCCCTTCTCCTATCCACAAT	23	1	miR946	Mature 3' super variant	2
+	+	CACGTCTGGGCCGCGATGGTT	21	11	miR950	Mature 5' sub variant	2
	+	CACGTCTGGGCCGCGATGGTTT	22	1	miR950	Mature 5' sub/super variant	2
	+	CACGTGCTCCCCTTCTCCAA	20	1	miR164	Precursor	0
	+	CACGTGCTCCCCTTCTCCAAC	21	3	miR164	Precursor	0
	+	CACTTACTTGATCCAATCTGA	21	1	miR166	Precursor variant	2
+	+	CAGAAGAGAGAGAGCACAGCC	21	22	miR156	Precursor variant	1
+		CAGAAGAGAGAGAGCACAGCT	21	3	miR156	Precursor variant	1
	+	CAGAAGATAGACTTTGGTC	19	1	miR3699	Mature 3' sub	0
	+	CAGAAGTGTTTGGGAGAACTCT	22	1	miR395	Mature 3' super variant	2
+	+	CAGAAGTGTTTGGGAGGACTC	21	10	miR395	Mature 3' variant	2
+		CAGAAGTGTTTGGGCGGACTC	21	1	miR395	Mature 3' variant	2
+	+	CAGAAGTGTTTGGGGGGACTC	21	14	miR395	Mature 3' variant	1
+		CAGAAGTGTTTGGGGGGACTT	21	1	miR395	Mature 3' variant	2
+	+	CAGACCTTCTCCTATCCACAAT	22	6	miR946	Mature 3' super variant	1
	+	CAGACCTTCTCCTATCCACAATT	23	1	miR946	Mature 3' super variant	1
	+	CAGACCTTCTCCTATCCACAT	21	1	miR946	Mature 3' variant	2
	+	CAGACTCCCAAATCCAACAG	20	1	miR3712	Precursor	0
+		CAGACTCTTCCAGACTCGGTT	21	1	miR3710	Precursor variant	1
+		CAGAGGTTTGCCAGTTCCGCCCG	23	1	miR1311	Mature 3' sub/super variant	2
+		CAGAGTTTCGCCAGTTCCGCC	21	1	miR1311	Mature 3' sub variant	1
+	+	CAGAGTTTTGCCAGTTCCCGCC	22	2	miR1311	Mature 3' sub/super variant	2
	+	CAGAGTTTTGCCAGTTCCGC	20	2	miR1311	Mature 3' sub	0
+	+	CAGAGTTTTGCCAGTTCCGCC	21	60	miR1311	Mature 3' sub	0
	+	CAGAGTTTTGCCAGTTCCGCCC	22	1	miR1311	Mature 3' sub/super	0
	+	CAGAGTTTTGCCAGTTCCGCCGT	23	1	miR1311	Mature 3' sub/super variant	2
+	+	CAGAGTTTTGCCAGTTCCGCCT	22	2	miR1311	Mature 3' sub/super variant	1
+	+	CAGAGTTTTGCCAGTTCCGCT	21	8	miR1311	Mature 3' sub variant	1
	+	CAGAGTTTTGCCAGTTCCGTC	21	1	miR1311	Mature 3' sub variant	1
+		CAGATCATGCTGCAGTTTCAC	21	1	miR167	Mature 3' super variant	2
+		CAGATTCGGTTGGGAACCTGC	21	1	miR3710	Precursor variant	2
	+	CAGATTTTTGCCAGTTCCGCCC	22	1	miR1311	Mature 3' sub/super variant	1
+		CAGCATCATCACGATTCACA	20	1	miR172	Precursor variant	1
+	+	CAGCATCATCACGATTCACAC	21	13	miR172	Precursor variant	1
+		CAGCATCATCCAGATTCACA	20	2	miR172	Precursor variant	1
	+	CAGCATCATCCAGATTCACAC	21	2	miR172	Precursor variant	1
	+	CAGCCAAGAATGAATTGCC	19	2	miR169	Mature 5' sub variant	1
+	+	CAGCCAAGAATGAATTGCCTA	21	7	miR169	Mature 5' variant	2
+	+	CAGCCAAGGATGACTTGCCGG	21	8	miR169	Mature 5'	0
+	+	CAGCCAAGGATGACTTGCCT	20	11	miR169	Mature 5' sub	0
+	+	CAGCCAAGGATGACTTGCCTA	21	22	miR169	Mature 5'	0
	+	CAGCCAAGGATGACTTGCCTAA	22	1	miR169	Mature 5' super variant	1
+		CAGCCAAGGATGACTTGCT	19	1	miR169	Mature 5' sub variant	1
+	+	CAGCCAAGGATGATTTGCCCAC	22	3	miR169	Mature 5' super variant	2
+		CAGCCATTCTCCTATCCACAAC	22	1	miR946	Mature 3' super variant	1
+		CAGCCATTCTCCTATCCACAACC	23	1	miR946	Mature 3' super variant	2
+	+	CAGCCCCTCTCCTATCCACAAC	22	3	miR946	Mature 3' super variant	1
+	+	CAGCCCCTCTCCTATCCACAAT	22	2	miR946	Mature 3' super variant	1
	+	CAGCCCGTCTCCTATCCAC	19	1	miR946	Mature 3' sub variant	1
+	+	CAGCCCTCCTCCTATCCACAAC	22	6	miR946	Mature 3' super variant	1
+		CAGCCCTCCTCCTATCCACAACA	23	1	miR946	Mature 3' super variant	2
+		CAGCCCTTCACCTATCCACAAC	22	1	miR946	Mature 3' super variant	1
	+	CAGCCCTTCCCCTATCCACAA	21	1	miR946	Mature 3' variant	1
+	+	CAGCCCTTCCCCTATCCACAAC	22	4	miR946	Mature 3' super variant	1
+	+	CAGCCCTTCCCCTATCCACAT	21	3	miR946	Mature 3' variant	2
	+	CAGCCCTTCCCCTATCCACATT	22	1	miR946	Mature 3' super variant	2
+		CAGCCCTTCGTCTATCCACAAC	22	1	miR946	Mature 3' super variant	2
+	+	CAGCCCTTCTACTATCCACAAC	22	3	miR946	Mature 3' super variant	1
+	+	CAGCCCTTCTCCCATCCACAAC	22	4	miR946	Mature 3' super variant	1
	+	CAGCCCTTCTCCCATCCACAAT	22	2	miR946	Mature 3' super variant	1
	+	CAGCCCTTCTCCTACCCACAAC	22	2	miR946	Mature 3' super variant	1
+		CAGCCCTTCTCCTATCCAA	19	1	miR946	Mature 3' sub variant	1
	+	CAGCCCTTCTCCTATCCAACAC	22	1	miR946	Mature 3' super variant	2
+	+	CAGCCCTTCTCCTATCCAC	19	29	miR946	Mature 3' sub	0
+	+	CAGCCCTTCTCCTATCCACA	20	76	miR946	Mature 3' sub	0
+	+	CAGCCCTTCTCCTATCCACAA	21	50	miR946	Mature 3'	0
+	+	CAGCCCTTCTCCTATCCACAAA	22	6	miR946	Mature 3' super variant	1
+	+	CAGCCCTTCTCCTATCCACAAAC	23	112	miR946	Mature 3' super variant	2
+	+	CAGCCCTTCTCCTATCCACAAAT	23	12	miR946	Mature 3' super variant	1
+	+	CAGCCCTTCTCCTATCCACAAC	22	8290	miR946	Mature 3' super	0
+	+	CAGCCCTTCTCCTATCCACAACA	23	45	miR946	Mature 3' super variant	1
+	+	CAGCCCTTCTCCTATCCACAACAT	24	2	miR946	Precursor variant	2
+	+	CAGCCCTTCTCCTATCCACAACC	23	13	miR946	Mature 3' super variant	1
	+	CAGCCCTTCTCCTATCCACAACG	23	2	miR946	Mature 3' super variant	1
+	+	CAGCCCTTCTCCTATCCACAACT	23	23	miR946	Mature 3' super	0
+		CAGCCCTTCTCCTATCCACAACTA	24	1	miR946	Precursor variant	1
	+	CAGCCCTTCTCCTATCCACAACTT	24	1	miR946	Precursor variant	1
+		CAGCCCTTCTCCTATCCACAACTTC	25	1	miR946	Precursor variant	2
+	+	CAGCCCTTCTCCTATCCACAAGC	23	5	miR946	Mature 3' super variant	2
+	+	CAGCCCTTCTCCTATCCACAAT	22	2024	miR946	Mature 3' super	0
+	+	CAGCCCTTCTCCTATCCACAATA	23	7	miR946	Mature 3' super variant	1
+		CAGCCCTTCTCCTATCCACAATAC	24	2	miR946	Precursor variant	2
+	+	CAGCCCTTCTCCTATCCACAATAT	24	2	miR946	Precursor variant	2
+	+	CAGCCCTTCTCCTATCCACAATC	23	12	miR946	Mature 3' super variant	1
	+	CAGCCCTTCTCCTATCCACAATG	23	2	miR946	Mature 3' super variant	1
	+	CAGCCCTTCTCCTATCCACAATGC	24	1	miR946	Precursor variant	2
+	+	CAGCCCTTCTCCTATCCACAATT	23	18	miR946	Mature 3' super	0
+	+	CAGCCCTTCTCCTATCCACAATTT	24	2	miR946	Precursor variant	1
+	+	CAGCCCTTCTCCTATCCACAC	21	16	miR946	Mature 3' variant	1
+	+	CAGCCCTTCTCCTATCCACACCA	23	7	miR946	Mature 3' super variant	2
+		CAGCCCTTCTCCTATCCACACT	22	1	miR946	Mature 3' super variant	1
+	+	CAGCCCTTCTCCTATCCACAGC	22	9	miR946	Mature 3' super variant	1
	+	CAGCCCTTCTCCTATCCACAGT	22	1	miR946	Mature 3' super variant	1
+	+	CAGCCCTTCTCCTATCCACAT	21	25	miR946	Mature 3' variant	1
	+	CAGCCCTTCTCCTATCCACATT	22	4	miR946	Mature 3' super variant	1
+	+	CAGCCCTTCTCCTATCCACATTT	23	3	miR946	Mature 3' super variant	1
+	+	CAGCCCTTCTCCTATCCACCA	21	4	miR946	Mature 3' variant	1
+	+	CAGCCCTTCTCCTATCCACCAAT	23	3	miR946	Mature 3' super variant	2
	+	CAGCCCTTCTCCTATCCACG	20	1	miR946	Mature 3' sub variant	1
+	+	CAGCCCTTCTCCTATCCACGAC	22	4	miR946	Mature 3' super variant	1
+		CAGCCCTTCTCCTATCCACGAT	22	1	miR946	Mature 3' super variant	1
+		CAGCCCTTCTCCTATCCACGT	21	1	miR946	Mature 3' variant	2
+	+	CAGCCCTTCTCCTATCCACT	20	2	miR946	Mature 3' sub variant	1
+	+	CAGCCCTTCTCCTATCCACTAC	22	2	miR946	Mature 3' super variant	1
+	+	CAGCCCTTCTCCTATCCACTT	21	3	miR946	Mature 3' variant	2
	+	CAGCCCTTCTCCTATCCAT	19	1	miR946	Mature 3' sub variant	1
	+	CAGCCCTTCTCCTATCCATAAC	22	1	miR946	Mature 3' super variant	1
	+	CAGCCCTTCTCCTATCCATCA	21	1	miR946	Mature 3' variant	2
+		CAGCCCTTCTCCTATCCATCAC	22	1	miR946	Mature 3' super variant	2
+		CAGCCCTTCTCCTATCCGCAAC	22	2	miR946	Mature 3' super variant	1
+		CAGCCCTTCTCCTATCGACAAC	22	1	miR946	Mature 3' super variant	1
+	+	CAGCCCTTCTCCTATCTACAAC	22	4	miR946	Mature 3' super variant	1
+		CAGCCCTTCTCCTATTCACAAC	22	1	miR946	Mature 3' super variant	1
+		CAGCCCTTCTCCTATTCACAAT	22	1	miR946	Mature 3' super variant	1
	+	CAGCCCTTCTCCTGTCCAC	19	1	miR946	Mature 3' sub variant	1
+		CAGCCCTTCTCCTGTCCACAAC	22	1	miR946	Mature 3' super variant	1
+		CAGCCCTTCTCGTATCCACAAT	22	1	miR946	Mature 3' super variant	1
+		CAGCCCTTCTCGTATCCACATC	22	1	miR946	Mature 3' super variant	2
+	+	CAGCCCTTCTCTCATCCACAAC	22	4	miR946	Mature 3' super variant	2
+	+	CAGCCCTTCTCTTATCCACAAC	22	2	miR946	Mature 3' super variant	1
+	+	CAGCCCTTCTCTTATCCACAAT	22	3	miR946	Mature 3' super variant	1
+	+	CAGCCCTTCTGCTATCCAC	19	3	miR946	Mature 3' sub variant	1
	+	CAGCCCTTCTGCTATCCACA	20	2	miR946	Mature 3' sub variant	1
+		CAGCCCTTCTGCTATCCACAAT	22	1	miR946	Mature 3' super variant	1
+	+	CAGCCCTTCTGCTATCCACAATT	23	3	miR946	Mature 3' super variant	1
	+	CAGCCCTTCTGCTATCCACACT	22	1	miR946	Mature 3' super variant	2
+	+	CAGCCCTTCTGCTATCCACAT	21	8	miR946	Mature 3' variant	2
+	+	CAGCCCTTCTGCTATCCACATC	22	13	miR946	Mature 3' super variant	2
+	+	CAGCCCTTCTGCTATCCACATT	22	914	miR946	Mature 3' super variant	2
+	+	CAGCCCTTCTGCTATCCACATTT	23	17	miR946	Mature 3' super variant	2
	+	CAGCCCTTCTGCTATCCACCATT	23	1	miR946	Mature 3' super variant	2
+	+	CAGCCCTTCTTCTATCCACAAC	22	6	miR946	Mature 3' super variant	1
+	+	CAGCCCTTTTCCTATCCACAAC	22	3	miR946	Mature 3' super variant	1
+		CAGCCGTACTCCTATCCACAAC	22	1	miR946	Mature 3' super variant	2
+	+	CAGCCTTACTCCTATCCACAAC	22	2	miR946	Mature 3' super variant	2
	+	CAGCCTTACTCCTATCCACAAT	22	1	miR946	Mature 3' super variant	2
+		CAGCCTTTCTCCTATCCACAAC	22	2	miR946	Mature 3' super variant	1
	+	CAGCGTCATCAAGATTCACA	20	1	miR172	Precursor variant	1
+	+	CAGCTGGTGTGAGCTTTGGGA	21	3	miR952	Precursor variant	1
+	+	CAGGATTTATAGATTTGGGAG	21	39	miR3707	Precursor	0
	+	CAGGCCCTTCTCCTATCCACA	21	1	miR946	Mature 3' sub/super variant	2
+	+	CAGGCCCTTCTCCTATCCACAAC	23	13	miR946	Mature 3' super variant	2
	+	CAGGCCCTTCTCCTATCCACAAT	23	3	miR946	Mature 3' super variant	2
	+	CAGGCCTTCTCCTATCCACAAC	22	1	miR946	Mature 3' super variant	1
	+	CAGGCGAGAAGAGCACCTTCG	21	1	miR950	Precursor variant	2
	+	CAGGTATTATAGATTTGGGAG	21	1	miR3707	Precursor variant	2
+	+	CAGTCCTTCTCCTATCCACAAC	22	2	miR946	Mature 3' super variant	1
+		CAGTCCTTCTCCTATCCACAAT	22	1	miR946	Mature 3' super variant	1
+	+	CAGTTATATTGCATGGTTTCG	21	9	miR3706	Precursor	0
	+	CAGTTCCGCCCATTCCTACTGT	22	1	miR1311	Precursor variant	1
+		CAGTTGGATCGGATTTGATGG	21	1	miR1309	Precursor variant	1
+		CATAGCCAAGGATGACTTGCC	21	1	miR169	Mature 5' sub/super variant	1
+	+	CATATAACAGTTATATTGCAT	21	12	miR3706	Precursor variant	2
	+	CATATCGCTTTTTCTCTCCTA	21	3	miR1312	Precursor variant	2
	+	CATATGACAGTTATATTGCAT	21	1	miR3706	Precursor variant	1
+		CATATTTTTCCACGGCTTTCT	21	1	miR396	Precursor	0
	+	CATCAAGAAAGCTGTGGGAAA	21	1	miR396	Precursor variant	2
+	+	CATCAAGAACACCTTTGCTTT	21	2	miR951	Precursor	0
	+	CATCAGGTCCTCGATGGTT	19	2	miR950	Precursor variant	1
+		CATCCAACAATAATTTCAGTG	21	1	miR1313	Precursor variant	1
+	+	CATCCCTTCTCCTATCCACAAC	22	2	miR946	Mature 3' super variant	1
	+	CATCCCTTCTCCTATCCACAAT	22	1	miR946	Mature 3' super variant	1
	+	CATCCGAATCTGTTACTGTTTC	22	1	miR947	Mature 3' variant	1
	+	CATCGAAATCTGTTACTGTTTC	22	1	miR947	Mature 3' variant	1
+	+	CATCGATAAAGGAATTCCCAC	21	15	miR3696	Precursor variant	2
	+	CATCGGAACCTGTCACTGTTTC	22	1	miR947	Mature 3' variant	2
	+	CATCGGAACCTGTTACTGTTTC	22	1	miR947	Mature 3' variant	1
+	+	CATCGGAATCTGCTACTGTTCC	22	3	miR947	Mature 3' variant	2
+	+	CATCGGAATCTGCTACTGTTTC	22	2	miR947	Mature 3' variant	1
+		CATCGGAATCTGTCACTGTTTC	22	1	miR947	Mature 3' variant	1
+	+	CATCGGAATCTGTTACTGC	19	4	miR947	Precursor variant	1
+		CATCGGAATCTGTTACTGCT	20	1	miR947	Mature 3' sub variant	1
	+	CATCGGAATCTGTTACTGCTTC	22	2	miR947	Mature 3' variant	1
	+	CATCGGAATCTGTTACTGGTA	21	1	miR947	Mature 3' sub variant	2
	+	CATCGGAATCTGTTACTGGTTC	22	1	miR947	Mature 3' variant	1
	+	CATCGGAATCTGTTACTGGTTTC	23	4	miR947	Mature 3' super variant	2
+	+	CATCGGAATCTGTTACTGT	19	25	miR947	Precursor	0
+		CATCGGAATCTGTTACTGTA	20	1	miR947	Mature 3' sub variant	1
	+	CATCGGAATCTGTTACTGTAT	21	1	miR947	Mature 3' sub variant	1
	+	CATCGGAATCTGTTACTGTC	20	1	miR947	Mature 3' sub variant	1
+		CATCGGAATCTGTTACTGTCT	21	1	miR947	Mature 3' sub variant	1
+	+	CATCGGAATCTGTTACTGTT	20	27	miR947	Mature 3' sub	0
+	+	CATCGGAATCTGTTACTGTTC	21	21	miR947	Mature 3' sub variant	1
+	+	CATCGGAATCTGTTACTGTTT	21	44	miR947	Mature 3' sub	0
	+	CATCGGAATCTGTTACTGTTTA	22	1	miR947	Mature 3' variant	1
	+	CATCGGAATCTGTTACTGTTTAC	23	1	miR947	Mature 3' super variant	1
+	+	CATCGGAATCTGTTACTGTTTC	22	2018	miR947	Mature 3'	0
+	+	CATCGGAATCTGTTACTGTTTCA	23	10	miR947	Mature 3' super variant	1
	+	CATCGGAATCTGTTACTGTTTCAT	24	1	miR947	Mature 3' super variant	1
	+	CATCGGAATCTGTTACTGTTTCC	23	3	miR947	Mature 3' super	0
	+	CATCGGAATCTGTTACTGTTTCG	23	1	miR947	Mature 3' super variant	1
+	+	CATCGGAATCTGTTACTGTTTCT	23	7	miR947	Mature 5' super variant	1
+		CATCGGAATCTGTTACTGTTTG	22	1	miR947	Mature 3' variant	1
+	+	CATCGGAATCTGTTACTGTTTT	22	17	miR947	Mature 3' variant	1
+	+	CATCGGAATCTGTTACTGTTTTC	23	68	miR947	Mature 3' super variant	1
	+	CATCGGAATCTGTTAGTGTT	20	1	miR947	Mature 3' sub variant	1
	+	CATCGGAATTTGTTACTGTTTC	22	2	miR947	Mature 3' variant	1
	+	CATCGGGATCTGTTACTGT	19	1	miR947	Precursor variant	1
	+	CATCGGGATCTGTTACTGTTTC	22	1	miR947	Mature 3' variant	1
	+	CATCGTGGAGCAGATGAAAAG	21	1	miR950	Precursor	0
+	+	CATCTGGGCCACGATGGTT	19	4	miR950	Precursor	0
	+	CATGCACTGCCTCTTCCCTGG	21	2	miR408	Mature 3' sub/super	0
	+	CATGCATCAACTGAATCGGAG	21	1	miR168	Precursor variant	1
+		CATGCCAAGAATGACTTGCCG	21	1	miR169	Mature 5' sub/super variant	2
+		CATGCCTTCTCCTATCCACAAC	22	2	miR946	Mature 3' super variant	2
+		CATGGTGCCCCAGATGAGAAG	21	1	miR950	Precursor	0
+	+	CATGGTTTTGGAGGAATGGGG	21	2	miR3706	Precursor variant	2
+		CATGTGCTCTTTTTCTCCATC	21	1	miR164	Mature 3' variant	2
+	+	CATTATTAAGTTTTAGTAGCG	21	8	miR3694	Precursor variant	2
	+	CATTGAAAGTATTTGGAGCGC	21	1	miR3707	Precursor variant	2
+	+	CATTGAGTGCAGCGTTGACGA	21	4	miR397	Mature 5' sub/super	0
+		CATTGCCGGATCCTACAAACC	21	1	miR948	Precursor variant	1
+		CATTGGATTGAAGGGAGCTCC	21	1	miR159	Mature 3' sub/super variant	1
	+	CCAACCCTTCTCCTATCCA	19	1	miR946	Precursor variant	1
+	+	CCAACCCTTCTCCTATCCAC	20	5	miR946	Mature 3' sub/super variant	1
+	+	CCAACCCTTCTCCTATCCACA	21	3	miR946	Mature 3' sub/super variant	1
+	+	CCAACCCTTCTCCTATCCACAAT	23	2	miR946	Mature 3' super variant	1
+	+	CCAACCCTTCTCCTATCCACAC	22	16	miR946	Mature 3' super variant	2
+	+	CCAACCCTTCTCCTATCCACAT	22	860	miR946	Mature 3' super variant	2
+	+	CCAACCCTTCTCCTATCCACATT	23	10	miR946	Mature 3' super variant	2
+	+	CCAACCCTTCTCCTATCCACATTT	24	4	miR946	Mature 3' super variant	2
	+	CCAACCCTTCTCCTATCCACCA	22	1	miR946	Mature 3' super variant	2
+	+	CCAACCCTTCTCCTATCCACT	21	3	miR946	Mature 3' sub/super variant	2
+		CCAACCGAGTCCGAGAGCATC	21	1	miR1315	Precursor variant	2
+		CCAAGATTTGTAGATTTGGGAG	22	2	miR3707	Precursor variant	2
	+	CCAATGGCACGCTCAGTTCA	20	1	miR952	Precursor variant	1
	+	CCAATGGCACGCTCAGTTCAA	21	1	miR952	Precursor variant	1
+		CCACAGCTTTCTTGAACTA	19	2	miR396	Mature 5' sub	0
+		CCACAGCTTTCTTGAACTT	19	3	miR396	Mature 5' sub	0
+		CCACATCTGGGCCACGATGGT	21	1	miR950	Mature 5' sub variant	1
+	+	CCACATCTGGGCCACGATGGTT	22	37	miR950	Mature 5' variant	1
+	+	CCACCGTGGACCAGATGAAAA	21	4	miR950	Precursor variant	2
+	+	CCACCGTGGACCAGATGAAAAG	22	30	miR950	Precursor variant	2
+		CCACGGCTTTCTTGAACTT	19	1	miR396	Mature 5' sub	0
	+	CCACGGCTTTCTTGAACTTC	20	2	miR396	Mature 5' sub/super	0
	+	CCACGGCTTTCTTGAACTTCT	21	1	miR396	Mature 5' sub/super	0
	+	CCAGACCCGGTTGAGAACCTG	21	2	miR3710	Precursor variant	2
+		CCAGACCTTCACCTATCCACAAT	23	1	miR946	Mature 3' super variant	2
	+	CCAGAGTCGATTGGGAACCTG	21	1	miR3710	Precursor variant	2
+		CCAGAGTTTTGCCAGTTCCGCC	22	3	miR1311	Mature 3' variant	1
	+	CCAGATTCGATTGGGAACCTG	21	2	miR3710	Precursor variant	2
	+	CCAGATTCGGTTGGGAACCTG	21	1	miR3710	Precursor variant	1
	+	CCAGCCCTTCCCCTATCCAC	20	2	miR946	Mature 3' sub/super variant	1
+	+	CCAGCCCTTCCCCTATCCACA	21	3	miR946	Mature 3' sub/super variant	1
+	+	CCAGCCCTTCCCCTATCCACAC	22	16	miR946	Mature 3' super variant	2
+		CCAGCCCTTCCCCTATCCACAG	22	1	miR946	Mature 3' super variant	2
+	+	CCAGCCCTTCCCCTATCCACAT	22	528	miR946	Mature 3' super variant	2
	+	CCAGCCCTTCCCCTATCCACATC	23	3	miR946	Mature 3' super variant	2
+	+	CCAGCCCTTCCCCTATCCACATT	23	15	miR946	Mature 3' super variant	2
	+	CCAGCCCTTCCCCTATCCACCA	22	1	miR946	Mature 3' super variant	2
+	+	CCAGCCCTTCCCCTATCCACT	21	4	miR946	Mature 3' sub/super variant	2
	+	CCAGCCCTTCTCCTATCCAC	20	1	miR946	Mature 3' sub/super	0
+	+	CCAGCCCTTCTCCTATCCACA	21	6	miR946	Mature 3' sub/super	0
+	+	CCAGCCCTTCTCCTATCCACAA	22	7	miR946	Mature 3' super	0
	+	CCAGCCCTTCTCCTATCCACAAAC	24	1	miR946	Mature 3' super variant	2
+	+	CCAGCCCTTCTCCTATCCACAAC	23	20	miR946	Mature 3' super	0
+		CCAGCCCTTCTCCTATCCACAACC	24	2	miR946	Mature 3' super variant	1
+	+	CCAGCCCTTCTCCTATCCACAAT	23	4	miR946	Mature 3' super	0
	+	CCAGCCCTTCTCCTATCCACAT	22	1	miR946	Mature 3' super variant	1
+		CCAGCCCTTCTCCTATCCACCAAT	24	1	miR946	Mature 3' super variant	2
+		CCAGCCCTTCTCGTATCCACA	21	1	miR946	Mature 3' sub/super variant	1
+	+	CCAGCCCTTCTCGTATCCACAAC	23	2	miR946	Mature 3' super variant	1
	+	CCAGGCTTCATTCCCCCAA	19	1	miR166	Precursor variant	1
+		CCAGGTTCCCAACCGAGTCCA	21	1	miR1315	Precursor variant	2
+	+	CCAGTCCTTCTGCTATCCACA	21	13	miR946	Mature 3' sub/super variant	2
+	+	CCAGTCCTTCTGCTATCCACAA	22	2	miR946	Mature 3' super variant	2
	+	CCAGTCCTTCTGCTATCCACAAC	23	1	miR946	Mature 3' super variant	2
+	+	CCAGTCCTTCTGCTATCCACAAT	23	28	miR946	Mature 3' super variant	2
+		CCAGTCCTTCTGCTATCCACAATT	24	1	miR946	Mature 3' super variant	2
+		CCATCACATCTGGGCCACGATGGTT	25	1	miR950	Precursor variant	2
+		CCATCGCGGAGCAGATGAA	19	1	miR950	Precursor variant	1
	+	CCATCGCGGAGCAGATGAAAA	21	1	miR950	Precursor variant	1
+	+	CCATCGCGGAGCAGATGAAAAG	22	4	miR950	Precursor variant	1
	+	CCATCGGAATCTGTTACTGTA	21	1	miR947	Mature 3' sub/super variant	2
	+	CCATCGGAATCTGTTACTGTTC	22	1	miR947	Mature 3' sub/super variant	2
	+	CCATCGGAATCTGTTACTGTTTC	23	6	miR947	Mature 3' super variant	1
	+	CCATCGTGCCGCAGATGAT	19	1	miR950	Precursor	0
+		CCATCGTGCCGCAGATGATAAAG	23	1	miR950	Precursor variant	2
+	+	CCATCGTGCCGCAGATGATAAG	22	3	miR950	Precursor	0
	+	CCATCGTGCCGCAGATGATAAGT	23	1	miR950	Precursor variant	1
+	+	CCATCGTGCTGCAGATGATAAG	22	6	miR950	Precursor variant	1
+		CCATCGTGGACCAGATGAAAAA	22	1	miR950	Precursor variant	2
+	+	CCATCGTGGACCAGATGAAAAG	22	10	miR950	Precursor variant	1
	+	CCATCGTGGAGCAGATGAAA	20	1	miR950	Precursor	0
	+	CCATCGTGGAGCAGATGAAAA	21	1	miR950	Precursor	0
	+	CCATCGTGGAGCAGATGAAAAAG	23	1	miR950	Precursor variant	2
+	+	CCATCGTGGAGCAGATGAAAAG	22	6	miR950	Precursor	0
	+	CCATCGTGGAGCAGATGAAAT	21	1	miR950	Precursor variant	1
	+	CCATCTCTTGCACACTGAACC	21	1	miR2950	Mature 5' sub/super variant	1
	+	CCATGGTGCCCCAGATGAGA	20	1	miR950	Precursor	0
+	+	CCATGGTGCCCCAGATGAGAAG	22	12	miR950	Precursor	0
	+	CCATGGTTCTCCAGATGAGAAG	22	1	miR950	Precursor variant	2
+	+	CCCAAGAAAGCTGTGGGAAA	20	3	miR396	Precursor variant	1
+		CCCACATCTGGGCCACGATGGTT	23	1	miR950	Mature 5' super variant	2
+	+	CCCACATCTGGGCCACGATGGTTT	24	3	miR950	Mature 5' super variant	2
	+	CCCACGGCTTTCTTGAACTT	20	1	miR396	Mature 5' sub	0
+		CCCACGGCTTTCTTGAACTTC	21	1	miR396	Mature 5' sub/super	0
	+	CCCAGGCGAGAAGAGCACCTT	21	2	miR950	Precursor variant	2
+		CCCCACAGCTTTCTTGAACTA	21	1	miR396	Mature 5' variant	2
+		CCCCTTCTCCTATCCACAAC	20	1	miR946	Mature 3' sub/super variant	1
+		CCCGGACCAGGCTTCATCCCCCT	23	1	miR165	Mature 3' super variant	2
+	+	CCCTTCTCCTATCCACAAC	19	2	miR946	Precursor	0
+		CCCTTCTCCTATCCACAACT	20	1	miR946	Precursor	0
	+	CCCTTCTCCTATCCACAATT	20	2	miR946	Precursor	0
	+	CCCTTCTCCTATCCACAATTCG	22	1	miR946	Precursor variant	2
+	+	CCCTTCTCCTATCCACAATTG	21	5	miR946	Precursor	0
+	+	CCGACCTTAGCTCAGTTGG	19	9	miR6478	Mature 5' sub	0
	+	CCGACCTTAGCTCAGTTGGA	20	1	miR6478	Mature 5' sub variant	1
	+	CCGACCTTAGCTCAGTTGGC	20	1	miR6478	Mature 5' sub variant	1
	+	CCGACCTTAGCTCAGTTGGG	20	1	miR6478	Mature 5' sub variant	1
+	+	CCGACCTTAGCTCAGTTGGT	20	9	miR6478	Mature 5' sub	0
	+	CCGACCTTAGCTCAGTTGGTA	21	1	miR6478	Mature 5' variant	1
+	+	CCGACCTTAGCTCAGTTGGTAG	22	3	miR6478	Mature 5' super variant	1
	+	CCGACCTTAGCTCAGTTGGTAGA	23	2	miR6478	Mature 5' super variant	1
	+	CCGACCTTAGCTCAGTTGGTAGAG	24	3	miR6478	Precursor variant	1
+	+	CCGACCTTAGCTCAGTTGGTAGAGC	25	13	miR6478	Precursor variant	1
+		CCGACCTTAGCTCAGTTGGTG	21	1	miR6478	Mature 5'	0
+	+	CCGACTTTAGCTCAGTTGG	19	3	miR6478	Mature 5' sub variant	1
+	+	CCGACTTTAGCTCAGTTGGT	20	9	miR6478	Mature 5' sub variant	1
	+	CCGACTTTAGCTCAGTTGGTAGAG	24	1	miR6478	Precursor variant	2
	+	CCGACTTTAGCTCAGTTGGTAGAGC	25	1	miR6478	Precursor variant	2
+		CCGAGCCCTTCTCCTATCCACAAC	24	1	miR946	Mature 3' super variant	2
+		CCGATTGGGGCGTGATACAAG	21	1	miR952	Precursor variant	2
+		CCGCCATGCTCTTCCACAGCT	21	1	miR396	Precursor	0
+	+	CCGGACCAGGCTTCATCCCCT	21	3	miR166	Mature 5' variant	2
	+	CCGGACCAGGCTTCATCCCCTT	22	1	miR165	Mature 3' super variant	2
+	+	CCGGACCAGGCTTCATTCCCC	21	6	miR166	Mature 3' variant	1
+		CCGGACCAGGCTTCATTCCCCC	22	1	miR166	Mature 3' super variant	1
+		CCGGACCAGGCTTCATTCCCT	21	1	miR166	Mature 3' variant	1
+		CCGGACTCGGTTGGGAACCTG	21	1	miR3710	Precursor variant	1
	+	CCGGCCTCGAATGTTAGGAGAA	22	1	miR1314	Mature 3'	0
+		CCGGCCTTGAATGTTAGGAGAA	22	1	miR1314	Mature 3' variant	1
+	+	CCGGTTCAGTCATCAAGAACACC	23	2	miR951	Precursor variant	1
+		CCTACTCCTCCCATTCCTA	19	1	miR482	Precursor	0
+	+	CCTCAAGAAAGCTGTGGGAAA	21	3	miR396	Precursor variant	1
+		CCTCAAGAAAGCTGTGGGAAAA	22	1	miR396	Precursor variant	1
+		CCTCAAGAAAGCTGTGGGGAAA	22	1	miR396	Precursor variant	2
+		CCTCTACCTAAGCATGTCATCT	22	1	miR1314	Precursor variant	2
	+	CCTGAACAATGCCCACCCTCC	21	1	miR3701	Precursor variant	1
	+	CCTGCGATGGATTGCCATTATC	22	1	miR3703	Precursor variant	1
	+	CCTGGAATCCAATGGGCCTTC	21	1	miR949	Precursor variant	2
	+	CCTGGATTGAAGGGAGCTCCA	21	1	miR159	Mature 3' super variant	1
+		CCTGTTAGGTTCCCAACCGAG	21	1	miR1315	Precursor variant	1
+	+	CCTTCCCTACTCCTCCCATTCC	22	10	miR482	Mature 3' variant	1
	+	CCTTCCTACTCCTCCCATTCC	21	1	miR482	Mature 3' sub variant	1
+	+	CCTTTCCTACTCCTCCCATTCC	22	5	miR482	Mature 3' variant	1
+		CGAAGCTGCCAGCATGATCTGG	22	2	miR167	Mature 5' variant	1
+	+	CGACAACGAGAGAGAGCACGC	21	8	miR535	Mature 5' variant	1
+		CGACAACGAGAGAGAGCACGCC	22	2	miR535	Mature 5' super variant	1
	+	CGACAGAAGAGAGTGAGCAC	20	1	miR156	Mature 5'	0
	+	CGACCCTTCTCCTATCCACAAC	22	1	miR946	Mature 3' super variant	2
+	+	CGACTGCCGATTTATGCAT	19	2	miR159	Precursor	0
	+	CGACTGCCGATTTATGCATCC	21	1	miR159	Precursor	0
+		CGACTGCCGATTTATGCATCCA	22	1	miR159	Precursor variant	1
+	+	CGACTGCCGATTTATGCATCCC	22	2	miR159	Precursor variant	1
+	+	CGACTGCCGATTTATGCATCCT	22	48	miR159	Precursor	0
+		CGACTGGCATAACTCCGCC	19	1	miR1311	Precursor variant	1
+	+	CGAGCCAAGAATGACTTGCCAA	22	5	miR169	Mature 5' super variant	2
+		CGAGCCCTTCTCCTATCCAC	20	1	miR946	Mature 3' sub/super variant	1
+		CGAGCCCTTCTCCTATCCACA	21	1	miR946	Mature 3' sub/super variant	1
+	+	CGAGCCCTTCTCCTATCCACAAC	23	29	miR946	Mature 3' super variant	1
+	+	CGAGCCCTTCTCCTATCCACAACC	24	2	miR946	Mature 3' super variant	2
+	+	CGAGCCCTTCTCCTATCCACAAT	23	6	miR946	Mature 3' super variant	1
	+	CGAGCCCTTCTCTTATCCACAAC	23	1	miR946	Mature 3' super variant	2
+	+	CGATAAACCTCTGCATCCAG	20	6	miR162	Mature 3' sub	0
	+	CGATAAACCTCTGCATCCGG	20	1	miR162	Mature 3' sub variant	1
	+	CGATCCCCCAGTGGAGTCGCCA	22	1	miR5072	Mature 5' variant	2
	+	CGATCGGAATCTGTTACTGTTTC	23	4	miR947	Mature 5' super variant	2
+	+	CGATTCAGTCATCAAGAACACC	22	2	miR951	Precursor variant	1
+		CGCAGCCCTTCTCCTATCCACAAC	24	1	miR946	Mature 3' super variant	2
+		CGCATCTGGGCCACGATGGTC	21	1	miR950	Mature 5' sub variant	2
+		CGCCAAAGGAGAGTTGCTCTG	21	1	miR399	Mature 3' variant	1
	+	CGCCATGCTCTTCCACAGCC	20	1	miR396	Precursor variant	1
+		CGCCATGCTCTTCCACAGCCT	21	1	miR396	Precursor variant	1
+	+	CGCCATGCTCTTCCACAGCT	20	17	miR396	Precursor	0
	+	CGCCATGCTCTTCCACAGCTC	21	1	miR396	Precursor variant	1
+	+	CGCCATGCTCTTCCACAGCTT	21	32	miR396	Precursor	0
	+	CGCCATGCTCTTCCACAGCTTT	22	2	miR396	Precursor	0
	+	CGCCCCTCGACCTATTCTCA	20	1	miR1310	Precursor	0
+	+	CGCCCTTCTCCTATCCACAAC	21	2	miR946	Mature 3' sub/super variant	1
	+	CGCTATCCATCCTGAGTTTT	20	2	miR390	Mature 3' sub	0
+	+	CGCTATCCATCCTGAGTTTTT	21	3	miR390	Mature 3' variant	1
+	+	CGCTATCCATCCTGGGCTTCA	21	57	miR390	Precursor variant	2
+		CGCTATCCATCCTGGGCTTCAT	22	1	miR390	Precursor variant	2
+		CGCTTCCAGAATCGTTTGGGA	21	1	miR3710	Precursor variant	2
	+	CGCTTGGTGCAGGTCGGAA	19	1	miR168	Mature 5' sub variant	1
+		CGGAACCAGGCTTCATTCCCC	21	1	miR166	Mature 3' variant	2
+		CGGACCAGGCTTCAGTTCCCC	21	1	miR166	Mature 3' sub/super variant	2
+		CGGACCAGGCTTCATCCCC	19	1	miR165	Mature 3' sub	0
+		CGGACCAGGCTTCATTCCC	19	1	miR166	Mature 3' sub	0
+	+	CGGACCAGGCTTCATTCCCC	20	39	miR166	Mature 3' sub	0
+	+	CGGACCAGGCTTCATTCCCCC	21	14	miR166	Mature 3' sub/super	0
+	+	CGGACCAGGCTTCATTCCCCT	21	8	miR166	Mature 3' sub/super	0
	+	CGGACCAGGCTTCATTCCCT	20	2	miR166	Mature 3' sub	0
	+	CGGACCAGGCTTCATTTCCCC	21	1	miR166	Mature 3' sub/super variant	1
	+	CGGACCAGGCTTCATTTCCCCC	22	2	miR166	Mature 3' sub/super variant	1
	+	CGGACCAGGCTTCATTTCCCCT	22	1	miR166	Mature 3' sub/super variant	1
	+	CGGACTGGCATAACTCCGC	19	2	miR1311	Precursor	0
+	+	CGGACTGGCATAACTCCGCC	20	21	miR1311	Precursor	0
+	+	CGGACTGGCATAACTCCGCCC	21	26	miR1311	Precursor	0
+		CGGACTGGCATAACTCCGCCT	21	1	miR1311	Precursor variant	1
	+	CGGACTGGCATAACTCCGCT	20	2	miR1311	Precursor variant	1
	+	CGGATCCTACAAACCCTGTTT	21	1	miR948	Precursor	0
+		CGGCATTACCGGATCCTGCAAA	22	1	miR948	Precursor variant	1
+	+	CGGCCCTTCTCCTATCCACAAC	22	2	miR946	Mature 3' super variant	1
	+	CGGCCTCGAATGTTAGGAGA	20	1	miR1314	Mature 3' sub	0
+	+	CGGCCTCGAATGTTAGGAGAA	21	3	miR1314	Mature 3' sub	0
+	+	CGGCCTCGAATGTTAGGAGAAT	22	6	miR1314	Mature 3' sub/super	0
	+	CGGCTCAGTCATCAAGAACACC	22	1	miR951	Precursor variant	1
+	+	CGGGACCAGGCTTCATTCCCC	21	2	miR166	Mature 3' variant	2
+	+	CGGGACCAGGCTTCATTCCCCC	22	2	miR166	Mature 3' super variant	2
+		CGGGACTGGCATAACTCCGCC	21	2	miR1311	Precursor variant	2
	+	CGGGACTGGCATAACTCCGCCC	22	1	miR1311	Precursor variant	2
+		CGGGGAATGTTGTCTGGCTCG	21	1	miR166	Precursor variant	1
+		CGGGTTCAGTCATCAAGAACA	21	1	miR951	Precursor variant	2
+	+	CGGGTTCAGTCATCAAGAACAC	22	4	miR951	Precursor variant	2
+	+	CGGGTTCAGTCATCAAGAACACC	23	59	miR951	Precursor variant	2
+	+	CGGGTTTCAGTCATCAAGAACACC	24	31	miR951	Precursor variant	2
+	+	CGGTCAGTCATCAAGAACACC	21	3	miR951	Precursor variant	2
+	+	CGGTCCAGTCATCAAGAACACC	22	2	miR951	Precursor variant	1
	+	CGGTGTGAGTTTCATGAACTC	21	1	miR952	Precursor variant	2
	+	CGGTGTGAGTTTCATGAACTGCC	23	1	miR952	Precursor variant	1
+	+	CGGTGTGAGTTTCATGAACTGCCA	24	3	miR952	Precursor variant	1
+		CGGTTAAGTCATCAAGAACACC	22	1	miR951	Precursor variant	1
+		CGGTTCAATCATCAAGAACACC	22	1	miR951	Precursor variant	1
+		CGGTTCAGTCACCAAGAACACC	22	1	miR951	Precursor variant	1
+	+	CGGTTCAGTCATCAAGAAA	19	2	miR951	Precursor variant	1
+	+	CGGTTCAGTCATCAAGAAC	19	11	miR951	Precursor	0
+	+	CGGTTCAGTCATCAAGAACA	20	9	miR951	Precursor	0
	+	CGGTTCAGTCATCAAGAACAA	21	1	miR951	Precursor variant	1
	+	CGGTTCAGTCATCAAGAACAAC	22	2	miR951	Precursor variant	1
+	+	CGGTTCAGTCATCAAGAACAACC	23	3	miR951	Precursor variant	2
+	+	CGGTTCAGTCATCAAGAACAC	21	101	miR951	Precursor	0
+	+	CGGTTCAGTCATCAAGAACACA	22	4	miR951	Precursor variant	1
+		CGGTTCAGTCATCAAGAACACAC	23	1	miR951	Precursor variant	2
	+	CGGTTCAGTCATCAAGAACACAT	23	1	miR951	Precursor variant	1
+	+	CGGTTCAGTCATCAAGAACACC	22	2644	miR951	Precursor	0
+	+	CGGTTCAGTCATCAAGAACACCA	23	4	miR951	Precursor variant	1
+		CGGTTCAGTCATCAAGAACACCATC	25	1	miR951	Precursor variant	2
+	+	CGGTTCAGTCATCAAGAACACCC	23	5	miR951	Precursor variant	1
+	+	CGGTTCAGTCATCAAGAACACCT	23	7	miR951	Precursor	0
+	+	CGGTTCAGTCATCAAGAACACG	22	3	miR951	Precursor variant	1
+	+	CGGTTCAGTCATCAAGAACACT	22	93	miR951	Precursor variant	1
+		CGGTTCAGTCATCAAGAACATC	22	1	miR951	Precursor variant	1
+		CGGTTCAGTCATCAAGAACATCT	23	1	miR951	Precursor variant	1
+		CGGTTCAGTCATCAAGAACTCC	22	1	miR951	Precursor variant	1
+	+	CGGTTCAGTCATCAAGAGCACC	22	4	miR951	Precursor variant	1
	+	CGGTTCAGTCATCAAGAGCACCT	23	1	miR951	Precursor variant	1
	+	CGGTTCAGTCATCAAGGACACC	22	2	miR951	Precursor variant	1
+		CGGTTCAGTCATCACGAACACC	22	1	miR951	Precursor variant	1
	+	CGGTTCAGTCATCAGGAACACC	22	1	miR951	Precursor variant	1
+	+	CGGTTCAGTCATTAAGAACACC	22	2	miR951	Precursor variant	1
+		CGTCAAGAAAGCTGTGGGAAA	21	1	miR396	Mature 3' variant	2
	+	CGTCAGGTTCCCAACCGAGTC	21	1	miR1315	Precursor	0
	+	CGTCAGGTTTCCAACCGAGTT	21	1	miR1315	Precursor variant	2
+		CGTCAGTTTCCCAACCGAGTC	21	1	miR1315	Precursor variant	1
+		CGTCTGGGCCACGGTGGTTAATGA	24	1	miR950	Mature 3' super variant	2
	+	CGTCTGGTCCTCGGTGGTTTAT	22	1	miR950	Mature 5' super variant	2
+		CGTCTTCCCTACTCCTCCCATTCT	24	1	miR482	Mature 3' super variant	2
+	+	CGTGATCAAGATCAGACTCCCA	22	6	miR3712	Mature 5' variant	1
	+	CGTGCAAGAAAGCTGTGGGAAA	22	1	miR396	Precursor variant	2
	+	CGTGGACCAGATGAAAAGAGC	21	3	miR950	Precursor variant	1
+		CGTGGATAGAGAAGGGTTAGT	21	1	miR946	Mature 5' variant	1
+	+	CGTGGATATGGAAGGGTTAGT	21	4	miR946	Precursor variant	1
	+	CGTGTTCCAAGGTCACCCCAG	21	1	miR398	Mature 3' variant	1
+	+	CGTGTTCCCAGGTCACCCCAG	21	140	miR398	Mature 3' variant	2
	+	CGTGTTCCCAGGTCACCCCAGT	22	2	miR398	Mature 3' super variant	2
+	+	CGTGTTCTTGACGTCTGGACCACG	24	5	miR951	Mature 5' super variant	1
+		CGTTCAGTCATCAAGAACAC	20	1	miR951	Precursor variant	1
+		CGTTCAGTCATCAAGATCACC	21	1	miR951	Precursor variant	2
	+	CGTTCTTGACGTCTGGACCAC	21	1	miR951	Mature 5' variant	1
+	+	CGTTCTTGACGTCTGGACCACG	22	23	miR951	Mature 5' variant	1
+		CTAAAGGGTCGCAGCAACCAGC	22	1	miR952	Precursor variant	2
+		CTAAGGGTCGCAGCAACCAGC	21	4	miR952	Precursor variant	2
	+	CTACAAGAAAGCTGTGGGAAAA	22	1	miR396	Precursor variant	2
+	+	CTACCGATCCCTACAGCCACT	21	67	miR948	Precursor variant	2
+	+	CTAGACCTTCTCCTATCCACAAT	23	5	miR946	Mature 3' super variant	2
+	+	CTAGGTTCCCAACCGAGTCCG	21	11	miR1315	Precursor variant	2
+	+	CTCAAAGAAAGCTGTGGGAAA	21	30	miR396	Precursor variant	2
	+	CTCAAGAAAACCGTGGGAAA	20	2	miR396	Mature 3' sub variant	1
+	+	CTCAAGAAAGCCGTGGGAA	19	3	miR396	Mature 3' sub	0
+	+	CTCAAGAAAGCCGTGGGAAA	20	31	miR396	Mature 3' sub	0
+	+	CTCAAGAAAGCCGTGGGAAAA	21	4	miR396	Mature 3'	0
+	+	CTCAAGAAAGCCGTGGGAAAAA	22	2	miR396	Mature 3' super variant	1
+		CTCAAGAAAGCCGTGGGAAAC	21	1	miR396	Mature 3' variant	1
+	+	CTCAAGAAAGCCGTGGGAAT	20	2	miR396	Mature 3' sub variant	1
+		CTCAAGAAAGCTGTGGAAA	19	1	miR396	Precursor variant	1
	+	CTCAAGAAAGCTGTGGAAAA	20	1	miR396	Precursor variant	1
+	+	CTCAAGAAAGCTGTGGGAA	19	53	miR396	Precursor	0
+	+	CTCAAGAAAGCTGTGGGAAA	20	1117	miR396	Precursor	0
+	+	CTCAAGAAAGCTGTGGGAAAA	21	24	miR396	Precursor	0
+	+	CTCAAGAAAGCTGTGGGAAAAC	22	2	miR396	Precursor	0
+	+	CTCAAGAAAGCTGTGGGAAAC	21	11	miR396	Precursor variant	1
+		CTCAAGAAAGCTGTGGGAAACG	22	1	miR396	Precursor variant	2
+	+	CTCAAGAAAGCTGTGGGAAAT	21	16	miR396	Precursor variant	1
	+	CTCAAGAAAGCTGTGGGAAATCT	23	1	miR396	Precursor variant	2
	+	CTCAAGAAAGCTGTGGGAAATG	22	1	miR396	Precursor variant	2
	+	CTCAAGAAAGCTGTGGGAAATT	22	2	miR396	Mature 3' super variant	2
	+	CTCAAGAAAGCTGTGGGAAATTAT	24	1	miR396	Precursor variant	2
+	+	CTCAAGAAAGCTGTGGGAAC	20	6	miR396	Precursor variant	1
+	+	CTCAAGAAAGCTGTGGGAAT	20	10	miR396	Precursor variant	1
+	+	CTCAAGAAAGCTGTGGGAT	19	2	miR396	Mature 3' sub variant	1
	+	CTCAAGAAAGCTGTGGGGA	19	1	miR396	Precursor variant	1
+	+	CTCAAGAAAGCTGTGGGGAA	20	3	miR396	Precursor variant	1
+	+	CTCAAGAAAGCTGTGGGGAAA	21	26	miR396	Precursor variant	1
+	+	CTCAAGAAAGCTGTGGGGAAAA	22	6	miR396	Precursor variant	2
	+	CTCAAGAAAGCTGTTGGGAAA	21	1	miR396	Precursor variant	2
+	+	CTCAAGTTCATCCAAACACCA	21	8	miR3623	Mature 5' sub variant	2
+		CTCACATTGTCTACCGATCCC	21	2	miR948	Precursor variant	2
+	+	CTCACGTCTCTTTCTGTCAGC	21	2	miR156	Mature 3' sub variant	1
	+	CTCAGGAAAGCTGTGGGAAA	20	1	miR396	Precursor variant	1
	+	CTCATCTGGGCCACGATGGTT	21	1	miR950	Mature 5' sub variant	1
	+	CTCCAAGAAAGCCGTGGGAAA	21	1	miR396	Precursor variant	2
	+	CTCCACACGCTTTCTTGAACTA	22	1	miR396	Mature 5' sub/super variant	2
+		CTCCACAGCTTTCTTGAACT	20	1	miR396	Mature 5' variant	1
+	+	CTCCACAGCTTTCTTGAACTA	21	7	miR396	Mature 5' variant	1
+	+	CTCCACAGCTTTCTTGAACTT	21	10	miR396	Mature 5' variant	1
+		CTCCACAGCTTTTCTTGAACT	21	1	miR396	Mature 5' sub variant	2
+	+	CTCCACGGCTTTCTTGAACTT	21	4	miR396	Mature 5' variant	1
	+	CTCCCGGACTCGGTTGGGAAC	21	1	miR3710	Precursor variant	2
+	+	CTCCCTATTCCTCCCATTCCTA	22	2	miR482	Mature 3' sub/super variant	1
+	+	CTCCGGGAATCCAATGCGCT	20	2	miR949	Mature 5' sub variant	1
	+	CTCCGTTCTGCAGACGCTTCC	21	2	miR3710	Precursor variant	2
	+	CTCCTGAACAATGCCCACCCT	21	1	miR3701	Precursor	0
+		CTCGGAATCTGTTACTGTTT	20	1	miR947	Mature 5' sub variant	1
+	+	CTCGGAATCTGTTACTGTTTC	21	4	miR947	Mature 5' sub variant	1
	+	CTCTACTCTGCAGACGCTGCC	21	1	miR5804	Precursor variant	1
+		CTCTATGAAAAAAAAGCCAAG	21	1	miR5648	Precursor variant	2
+	+	CTCTCCGGGAATCCAATGCGCC	22	3	miR949	Mature 5' super	0
	+	CTCTCCGGGAATCCAATGCGCT	22	1	miR949	Mature 5' super variant	1
+		CTCTGGAGGCCTGTCAGGTTC	21	1	miR1315	Precursor variant	2
	+	CTCTGTTGGGAACCTGACTGG	21	2	miR3710	Precursor variant	2
	+	CTGACAGAAGAGAGTGAGCAC	21	1	miR156	Mature 5' super	0
	+	CTGACAGGAGATAGAGAGCAC	21	1	miR157	Mature 5' super variant	1
	+	CTGCAGACGCTCCCGGACTCG	21	1	miR3710	Precursor variant	2
+		CTGCAGACGCTTCCGGACTCG	21	1	miR3710	Precursor variant	1
	+	CTGCCGATTTATGCATCCT	19	1	miR159	Precursor	0
	+	CTGCGATGGATTGCCATTATC	21	2	miR3703	Precursor variant	1
+		CTGGACTCGGTTGGGAACCTG	21	1	miR3710	Precursor variant	2
	+	CTGGATTGAAGGGAGCTCC	19	1	miR159	Mature 3' sub variant	1
+	+	CTGGCATTCCGTCCACCTCCA	21	5	miR394	Mature 5' super variant	2
+		CTGGCATTCTGTCCACCTCC	20	1	miR394	Mature 5' variant	1
+	+	CTGGGAACCTGACAGGCCTCC	21	8	miR3710	Mature 3' sub/super variant	2
	+	CTGGGCATTCCGTCCACCTCC	21	1	miR394	Mature 5' super variant	2
+	+	CTGGGCCACGGTGGTTAATGA	21	16	miR950	Mature 3' sub variant	2
	+	CTGGGCCACGGTGGTTAATGAT	22	1	miR950	Mature 3' sub/super variant	2
+		CTGGTCAGGTTCCCAACCGAG	21	1	miR1315	Precursor variant	1
	+	CTGGTCCTCGGTGGTTTAT	19	1	miR950	Mature 5' sub variant	1
+	+	CTGGTCCTCGGTGGTTTATGA	21	76	miR950	Mature 3' sub variant	2
	+	CTGGTCCTCGGTGGTTTATGAT	22	1	miR950	Mature 3' sub/super variant	2
+		CTGGTCCTCGGTGGTTTATGG	21	1	miR950	Mature 5' sub/super variant	2
	+	CTGGTCCTCGGTGGTTTATTGA	22	2	miR950	Precursor variant	2
	+	CTGGTTGAAGAGTTTTTGGAT	21	1	miR3703	Precursor variant	2
	+	CTGTGGGAAAACATGGACG	19	1	miR396	Precursor variant	1
+	+	CTGTGGGAAAACATGGACGG	20	29	miR396	Precursor variant	1
+		CTGTTCTTGACGTCTGGACCACG	23	1	miR951	Mature 5' super variant	1
	+	CTTCAACATTAGAAGCCGATG	21	3	miR1314	Precursor variant	1
+	+	CTTCAACATTAGAGGCCGATA	21	3	miR1314	Precursor variant	1
+		CTTCAAGAAAGCTGTGGGAA	20	1	miR396	Precursor variant	1
+	+	CTTCAAGAAAGCTGTGGGAAA	21	6	miR396	Precursor variant	1
	+	CTTCAAGAAAGCTGTGGGAAAA	22	1	miR396	Precursor variant	1
+		CTTCAAGAAAGCTGTTGGAAA	21	1	miR396	Precursor variant	2
	+	CTTCCACAGCTTTCTTGAAC	20	1	miR396	Mature 5' sub/super	0
	+	CTTCCACAGCTTTCTTGAACT	21	2	miR396	Mature 5' sub/super	0
+		CTTCCACAGTCTTCTTGAACTA	22	1	miR396	Mature 5' super variant	2
+		CTTCCCTACTCCCTCCATTCC	21	1	miR482	Mature 3' sub variant	2
+		CTTCCCTACTCCTCCACTTCC	21	1	miR482	Mature 3' sub variant	2
+	+	CTTCCCTACTCCTCCCATTC	20	5	miR482	Mature 3' sub	0
+	+	CTTCCCTACTCCTCCCATTCC	21	51	miR482	Mature 3' sub	0
+		CTTCCCTACTCCTCCCATTCT	21	2	miR482	Mature 3' sub variant	1
	+	CTTCCGGACTCGGTTGGGAAC	21	1	miR3710	Precursor variant	1
+		CTTCGACATTAGAGGCCAAT	20	1	miR1314	Precursor variant	1
	+	CTTGACAGAAGATAGACTTTGG	22	2	miR3699	Precursor	0
+		CTTGCGAGGATGGGAAAAACT	21	1	miR482	Mature 5' sub/super variant	1
+	+	CTTGCGAGGGTAGGAAAAACT	21	3	miR482	Mature 5' sub/super variant	1
	+	CTTGCTCAAATGAGTGTTCCA	21	1	miR828	Mature 5' sub	0
+	+	CTTGGATTGAAGAGAGCTCC	20	2	miR159	Mature 3' sub/super	0
	+	CTTGGATTGAAGAGAGCTCCAT	22	1	miR159	Mature 3' super variant	2
+	+	CTTGGATTGAAGAGAGCTCCC	21	63	miR159	Mature 3' super	0
	+	CTTGGATTGAAGAGAGCTCCCC	22	1	miR159	Mature 3' super variant	1
+	+	CTTGGATTGAAGAGAGCTCCT	21	5	miR159	Mature 3' variant	1
	+	CTTGGATTGAAGAGAGCTCT	20	2	miR159	Mature 3' sub variant	1
	+	CTTGGATTGAAGGGAGCTCA	20	1	miR159	Mature 3' sub variant	1
+	+	CTTGGATTGAAGGGAGCTCC	20	67	miR159	Mature 3' sub	0
+	+	CTTGGATTGAAGGGAGCTCCA	21	149	miR159	Mature 3' super	0
	+	CTTGGATTGAAGGGAGCTCCAT	22	2	miR159	Mature 3' super variant	1
	+	CTTGGATTGAAGGGAGCTCCCA	22	1	miR159	Mature 3' super variant	1
	+	CTTGGATTGAAGGGAGCTCCG	21	1	miR159	Mature 3' variant	1
+	+	CTTGGATTGAAGGGAGCTCCT	21	8	miR159	Mature 3'	0
+	+	CTTGGATTGAAGGGAGCTCT	20	6	miR159	Mature 3' sub	0
	+	CTTGGATTGAGGGGAGCTCCA	21	1	miR159	Mature 3' super variant	1
+		CTTGGCATTCCGTCCACCTCC	21	1	miR394	Mature 5' super variant	1
+		CTTGGCCTCGGTGGTTTATGA	21	1	miR950	Mature 3' sub variant	2
	+	CTTGGGAATCTCTCTGATGCAT	22	2	miR3630	Mature 3' variant	2
+		CTTGGGATTGAAGGGAGCTCC	21	1	miR159	Mature 3' sub/super variant	2
	+	CTTGGGATTGAAGGGAGCTCCC	22	1	miR159	Mature 3' super variant	2
	+	CTTGGGATTGAAGGGAGCTCT	21	1	miR159	Mature 3' sub/super variant	1
	+	CTTGGTTGGGAACCTGACGGG	21	1	miR3710	Precursor variant	1
	+	CTTTCCCTACTCCTCCCATTCC	22	4	miR482	Mature 3' variant	2
	+	CTTTCCTACTCCCTCCCATTCC	22	1	miR2118	Mature 3' sub/super variant	2
	+	CTTTCCTACTCCTCCCATTC	20	1	miR482	Mature 3' sub	0
+	+	CTTTCCTACTCCTCCCATTCC	21	11	miR482	Mature 3' sub	0
+	+	CTTTCCTACTCCTCCCATTCCC	22	2	miR482	Mature 3' sub/super variant	1
+	+	CTTTCCTACTCCTCCCATTCCT	22	14	miR482	Mature 3' sub/super	0
	+	CTTTGGACTGAAGGGAGCTCC	21	1	miR319	Mature 3' sub/super variant	1
+	+	CTTTGGAGGCCTGTCAGGTTC	21	5	miR1315	Precursor variant	1
+		CTTTGGATTGAAGAGAGCTCCC	22	1	miR159	Mature 3' super variant	2
	+	CTTTGGATTGAAGGGAGCTCC	21	1	miR159	Mature 3' sub/super variant	1
	+	CTTTGGGATTGAAGGGAGCTC	21	1	miR159	Mature 3' sub/super variant	2
	+	CTTTTGGAGGCCTGTCAGGTTC	22	1	miR1315	Precursor variant	2
+		GAAAAAACGCGTTTAGGAGGAAG	23	1	miR949	Precursor variant	2
+		GAAAAAGTTTTTAGATGCCTGC	22	1	miR3703	Precursor variant	2
+	+	GAAAACGCGTTTAGGAGGAAG	21	2	miR949	Precursor	0
	+	GAAAAGTTTTTGGGTGCCTGC	21	1	miR3703	Precursor variant	2
	+	GAAATGTTGTCTGGCTCGACTT	22	1	miR166	Precursor variant	1
+	+	GAACAGGCGGACTGGCATAA	20	3	miR1311	Precursor	0
+		GAACAGGCGGACTGGCATAAAC	22	1	miR1311	Precursor variant	2
+	+	GAACAGGCGGACTGGCATAAC	21	3	miR1311	Precursor	0
+	+	GAACTGCCGATTTATGCATCCT	22	7	miR159	Precursor variant	2
+		GAACTGCCGATTTATGCATCCTT	23	1	miR159	Precursor variant	2
+		GAAGAAGAGAGAGAGTACAGC	21	1	miR529	Precursor	0
+	+	GAAGAGAGAGAGTACAGCC	19	3	miR529	Mature 5' sub	0
	+	GAAGAGAGTGAGCACACATAG	21	1	miR156	Precursor variant	1
+		GAAGCTCAGGAGGGATAGCGCC	22	1	miR390	Mature 5' super	0
+	+	GAAGCTGCCAGCATGATCTGG	21	10	miR167	Mature 5' sub	0
+		GAAGCTGCCAGCATGATCTGT	21	2	miR167	Mature 5' sub variant	1
	+	GAAGGGTAGGCGTTGTTTGG	20	1	miR3701	Precursor variant	1
+		GAATAAACATTAATAGATCTT	21	1	miR859	Precursor variant	2
	+	GAATCTTGATGATGCTGCA	19	1	miR172	Mature 5' sub	0
+		GAATCTTGATGATGCTGCATC	21	1	miR172	Mature 5' sub/super	0
+	+	GAATGTTGTCTGGCTCGACTT	21	5	miR166	Precursor	0
	+	GAATGTTGTCTGGCTCGAT	19	1	miR166	Mature 5' sub variant	1
+	+	GAATTCAACATCGATAAAGGA	21	4	miR3696	Precursor variant	2
+	+	GACAACGAGAGAGAGCACGC	20	6	miR535	Mature 5' sub	0
+	+	GACAACGAGAGAGAGCACGCC	21	3	miR535	Mature 5' sub/super	0
+	+	GACAACGAGAGAGAGCACGCT	21	57	miR535	Mature 5' sub/super	0
	+	GACAACGAGAGAGAGCACGCTT	22	1	miR535	Mature 5' sub/super variant	1
+	+	GACAACGAGAGAGAGCACGT	20	2	miR535	Mature 5' sub variant	1
	+	GACAACGAGAGAGAGCGCGCT	21	1	miR535	Mature 5' sub/super variant	1
+		GACAGAAGAGAGTGAGCAC	19	1	miR156	Mature 5' sub	0
	+	GACAGAAGAGAGTGAGCACA	20	2	miR156	Mature 5' sub/super	0
+	+	GACATCAGGTCCTCGATGGTT	21	4	miR950	Precursor variant	2
+		GACCTTCTCCTATCCACAAAT	21	1	miR946	Mature 3' sub/super variant	2
	+	GACCTTCTCCTATCCACAAT	20	4	miR946	Mature 3' sub/super variant	1
+		GACCTTCTCCTATCCACAATT	21	3	miR946	Mature 3' sub/super variant	1
+		GACCTTCTCCTATCCACAATTG	22	1	miR946	Precursor variant	1
+		GACTACCGATTTATGCATCC	20	1	miR159	Precursor variant	1
+	+	GACTACCGATTTATGCATCCT	21	2	miR159	Precursor variant	1
+		GACTGCCGATTAATGCATCCT	21	1	miR159	Precursor variant	1
+		GACTGCCGATTAGTGCATCCT	21	1	miR159	Precursor variant	2
+	+	GACTGCCGATTTATGCATC	19	4	miR159	Precursor	0
+	+	GACTGCCGATTTATGCATCC	20	42	miR159	Precursor	0
+	+	GACTGCCGATTTATGCATCCA	21	16	miR159	Precursor variant	1
+	+	GACTGCCGATTTATGCATCCC	21	58	miR159	Precursor variant	1
+	+	GACTGCCGATTTATGCATCCCC	22	10	miR159	Precursor variant	2
+	+	GACTGCCGATTTATGCATCCCT	22	5	miR159	Precursor variant	1
+	+	GACTGCCGATTTATGCATCCCTT	23	2	miR159	Precursor variant	2
	+	GACTGCCGATTTATGCATCCG	21	1	miR159	Precursor variant	1
+	+	GACTGCCGATTTATGCATCCT	21	1509	miR159	Precursor	0
+	+	GACTGCCGATTTATGCATCCTA	22	5	miR159	Precursor variant	1
	+	GACTGCCGATTTATGCATCCTC	22	1	miR159	Precursor variant	1
+		GACTGCCGATTTATGCATCCTG	22	2	miR159	Precursor variant	1
+	+	GACTGCCGATTTATGCATCCTT	22	17	miR159	Precursor	0
+	+	GACTGCCGATTTATGCATCT	20	14	miR159	Precursor variant	1
	+	GACTGCCGATTTATGCATCTC	21	2	miR159	Precursor variant	2
+		GACTGCCGATTTATGCATTC	20	1	miR159	Precursor variant	1
+	+	GACTGCCGATTTATGCATTCCT	22	5	miR159	Precursor variant	2
+	+	GACTGCCGATTTATGCATTCT	21	2	miR159	Precursor variant	1
+		GACTGCCGATTTATGCGTCCT	21	2	miR159	Precursor variant	1
	+	GACTGCTGATTTATGCATCCT	21	1	miR159	Precursor variant	1
+	+	GACTGTAGGCATTGGTGGAT	20	3	miR948	Precursor	0
+	+	GACTGTAGGCATTGGTGGATA	21	3	miR948	Precursor	0
+		GACTGTCGATTTATGCATCCT	21	2	miR159	Precursor variant	1
+		GACTTGCATGATAATAAAACA	21	1	miR952	Precursor variant	1
+		GAGAACTGCCACATGCCAAGC	21	1	miR952	Precursor variant	1
+	+	GAGAAGTTCAAGAAAGCCGTG	21	2	miR396	Precursor variant	1
+		GAGAATCTTGATGATGCTGC	20	1	miR172	Mature 5' sub/super	0
+	+	GAGAATCTTGATGATGCTGCA	21	7	miR172	Mature 5' sub/super	0
	+	GAGAATCTTGATGATGCTGCAT	22	1	miR172	Mature 5' super	0
+		GAGCAGATGAAAAGAGCACCT	21	1	miR950	Precursor	0
+	+	GAGCCAAGAATGACTTGCCGA	21	5	miR169	Mature 5' variant	1
+	+	GAGCCAAGGATGACTTGCCAA	21	3	miR169	Mature 5' sub/super variant	1
+		GAGCCAAGGATGACTTGCCTA	21	1	miR169	Mature 5' variant	1
+		GAGCTCCCTTCAGTCCAAC	19	1	miR159	Precursor	0
+	+	GAGCTCCCTTCAGTCCAACC	20	5	miR159	Precursor	0
+	+	GAGCTCCCTTCAGTCCAACCA	21	10	miR159	Precursor	0
+	+	GAGCTCCTTTTGTACCAATC	20	16	miR159	Precursor	0
+	+	GAGCTCCTTTTGTACCAATCA	21	29	miR159	Precursor	0
	+	GAGCTTCAAGAATTGCCATAT	21	1	miR952	Precursor variant	2
+		GAGCTTTCTTCTGTCCAACG	20	1	miR159	Precursor variant	1
	+	GAGCTTTCTTCTGTCCAACGA	21	1	miR159	Precursor variant	1
+	+	GAGGAAGCGATGGTGTTCTTG	21	2	miR951	Precursor variant	2
+		GAGGTGTGGAAGGATAGGGTA	21	1	miR482	Precursor	0
	+	GAGTGGGAGCATAGGATAAGGC	22	1	miR482	Precursor	0
	+	GAGTGGGAGGATAGGGTAAGAC	22	1	miR482	Precursor variant	1
+		GAGTTGTTTAGCAGAAGAGTT	21	1	miR3701	Precursor variant	2
	+	GATAAAGGAATTCCCACTTCT	21	1	miR3696	Precursor variant	2
+	+	GATATGGAGGATTTGCCAAA	20	2	miR3701	Precursor variant	1
+	+	GATATGGAGGATTTGCCAAAA	21	10	miR3701	Precursor variant	1
+		GATATGGAGGATTTTCCAAAA	21	1	miR3701	Precursor	0
+		GATATGGAGGATTTTCCAAAAA	22	1	miR3701	Precursor variant	1
	+	GATCAGATTTGATGGCCTTTT	21	2	miR1309	Precursor variant	1
+	+	GATCTTGTGATGGGTACTTGT	21	16	miR3700	Precursor variant	2
	+	GATGACAACGAGAGAGAGCACGC	23	1	miR535	Mature 5' super variant	1
+	+	GATGGTGTTCTTGACGTCTGG	21	6	miR951	Precursor	0
	+	GATGTGGATATAGAAGGGTT	20	1	miR946	Precursor variant	1
+	+	GATGTGGATATGGAAGGGTT	20	5	miR946	Precursor	0
+		GATGTTCTTGACGTCTGGACCACG	24	1	miR951	Mature 5' super variant	1
	+	GATTCCCTACTCCTCCCATTCC	22	2	miR482	Mature 3' variant	2
	+	GATTCCGGGAGCATCTGCAGA	21	1	miR1315	Precursor variant	2
+		GCACATCTGGGCCACGATGGTT	22	1	miR950	Mature 5' variant	1
+	+	GCACTATCCTCTATATCCT	19	4	miR3701	Precursor	0
	+	GCAGATGCAGCATCATCCAGA	21	1	miR172	Precursor variant	2
+		GCAGCACCATCAAGATTCA	19	1	miR172	Mature 5' sub	0
+	+	GCAGCATCATCACGATTCA	19	2	miR172	Precursor variant	1
+	+	GCAGCATCATCACGATTCAC	20	13	miR172	Precursor variant	1
+	+	GCAGCATCATCACGATTCACA	21	256	miR172	Precursor variant	1
+	+	GCAGCATCATCACGATTCACAA	22	5	miR172	Mature 5' super variant	2
+		GCAGCATCATCACGATTCACAT	22	1	miR172	Precursor variant	1
	+	GCAGCATCATCCAGATTCA	19	1	miR172	Precursor variant	1
+	+	GCAGCATCATCCAGATTCAC	20	7	miR172	Precursor variant	1
+	+	GCAGCATCATCCAGATTCACA	21	36	miR172	Precursor variant	1
+		GCAGCATCATCCAGATTCACAA	22	2	miR172	Mature 5' super variant	2
+	+	GCAGCCCTTCTCCTATCCACAAC	23	12	miR946	Mature 3' super variant	1
+	+	GCAGCCCTTCTCCTATCCACAAT	23	3	miR946	Mature 3' super variant	1
	+	GCAGCCCTTCTCCTATCCACAATA	24	1	miR946	Mature 3' super variant	2
+	+	GCAGCGTCATCAAGATTCACA	21	2	miR172	Precursor variant	1
	+	GCAGTTATGTTGCATGGTTTC	21	1	miR3706	Precursor variant	2
+		GCAGTTCCTCAAGGTCACAT	20	1	miR952	Precursor	0
+	+	GCATAGAGGGAGCCAAGCAGA	21	6	miR160	Precursor variant	1
	+	GCATAGAGGGAGCCATGCAGA	21	1	miR160	Precursor variant	2
+	+	GCATCGGAATCTGCTACTGTTCC	23	2	miR947	Mature 3' super variant	2
	+	GCATCGGAATCTGTTACTGTTC	22	1	miR947	Mature 3' sub/super variant	1
	+	GCATCGGAATCTGTTACTGTTTC	23	2	miR947	Mature 3' super	0
	+	GCATCGGAATCTGTTACTGTTTCC	24	1	miR947	Mature 3' super	0
	+	GCATGGTTTCGGTGGAATGGG	21	2	miR3706	Precursor variant	1
	+	GCATGGTTTCGGTGGAATGGGT	22	1	miR3706	Precursor variant	1
	+	GCCAGCCCTTCTCCTATCCACAAC	24	1	miR946	Mature 3' super variant	1
	+	GCCGACCTTAGCTCAGTTGG	20	1	miR6478	Mature 5' sub/super variant	1
+		GCCTCAAGAAAGCTGTGGGAAA	22	1	miR396	Precursor variant	2
+		GCCTGGAACACTAAAAAGAAG	21	1	miR3702	Precursor variant	1
+		GCCTGGCTCCCTGTATGCCAC	21	1	miR160	Mature 5' sub/super	0
	+	GCGAGCCCTTCTCCTATCCACAAC	24	1	miR946	Mature 3' super variant	2
	+	GCGCAGGAGAGATGACACCGT	21	1	miR1432	Mature 5' sub/super variant	2
	+	GCGCTATCCATCCTGGGCTTC	21	1	miR390	Precursor variant	2
+		GCGGACCAGGCTTCATTCCC	20	1	miR166	Mature 3' variant	1
+		GCGGCCTCGAATGTTAGGAGAA	22	1	miR1314	Mature 3' variant	1
+	+	GCGGTTCAGTCATCAAGAACACC	23	2	miR951	Precursor	0
	+	GCGTGTTCTTGACGTCTGGACCACG	25	1	miR951	Precursor variant	2
+	+	GCTCAAGAAAACCGTGGGAAA	21	12	miR396	Mature 3' sub/super variant	1
+		GCTCAAGAAAACCGTGGGAAAG	22	1	miR396	Mature 3' super variant	2
+	+	GCTCAAGAAAGCCGTGGGAAA	21	15	miR396	Mature 3' sub/super	0
	+	GCTCAAGAAAGCCGTGGGAAAA	22	1	miR396	Mature 3' super	0
	+	GCTCAAGAAAGCCGTGGGGAAA	22	1	miR396	Mature 3' super variant	1
+		GCTCAAGAAAGCCGTTGGGAAA	22	1	miR396	Mature 3' super variant	2
	+	GCTCAAGAAAGCTGCTGGAAA	21	1	miR396	Precursor variant	2
+	+	GCTCAAGAAAGCTGTGGGAA	20	20	miR396	Precursor	0
+	+	GCTCAAGAAAGCTGTGGGAAA	21	331	miR396	Precursor	0
+	+	GCTCAAGAAAGCTGTGGGAAAA	22	12	miR396	Precursor	0
	+	GCTCAAGAAAGCTGTGGGAAC	21	1	miR396	Precursor variant	1
	+	GCTCAAGAAAGCTGTGGGAAG	21	1	miR396	Mature 3' variant	1
	+	GCTCAAGAAAGCTGTGGGAAT	21	2	miR396	Precursor variant	1
	+	GCTCAAGAAAGCTGTGGGGAAA	22	2	miR396	Precursor variant	1
	+	GCTCAAGAAAGCTGTGGGGAAAA	23	1	miR396	Precursor variant	2
	+	GCTCAAGAAAGCTGTGGGGAAT	22	1	miR396	Precursor variant	2
+	+	GCTCAAGAAAGCTGTTGGGAAA	22	2	miR396	Precursor variant	2
+		GCTCACGTCTCTTCTGTCAGC	21	1	miR156	Precursor variant	1
	+	GCTCACGTCTCTTTCTGTCAC	21	1	miR156	Mature 3' sub variant	2
	+	GCTCACGTCTCTTTCTGTCAG	21	1	miR156	Mature 3' sub variant	1
	+	GCTCACGTCTCTTTCTGTCAGA	22	1	miR156	Mature 3' variant	2
+	+	GCTCACGTCTCTTTCTGTCAGC	22	221	miR156	Mature 3' variant	1
+		GCTCACGTCTCTTTCTGTCAGCA	23	1	miR156	Mature 3' super variant	1
	+	GCTCACGTCTCTTTCTGTCAGCC	23	1	miR156	Mature 3' super variant	1
+	+	GCTCACGTCTCTTTCTGTCAGT	22	8	miR156	Precursor variant	1
	+	GCTCACGTCTCTTTCTGTCAGTC	23	1	miR156	Mature 3' super variant	2
+		GCTCATGTCTCTTTCTGTCAGC	22	1	miR156	Precursor variant	1
+		GCTCCAAGAAAGCTGTGGGAA	21	1	miR396	Precursor variant	2
	+	GCTCTTGACGTCTGGACCACG	21	1	miR951	Mature 5' sub variant	1
	+	GCTGCCGATTTATGCATCCT	20	2	miR159	Precursor variant	1
+		GCTGTGCCCTCTCTCTTCTCC	21	1	miR529	Mature 3' variant	2
+	+	GCTGTGGGAAAACATGGACGG	21	102	miR396	Precursor variant	1
+	+	GCTGTGGGAAAACATGGACGGA	22	2	miR396	Precursor variant	1
+		GCTGTGGGAAAACATGGACGGC	22	1	miR396	Precursor variant	2
+		GCTGTGGGAAAACATGGACGGG	22	1	miR396	Precursor variant	2
+		GCTGTGGGAAAACATGGACGGT	22	1	miR396	Precursor variant	2
+		GCTTACAAGGAGCCAAGCAT	20	1	miR160	Precursor	0
+	+	GCTTACAAGGAGCCAAGCATA	21	18	miR160	Precursor	0
+		GCTTCCCTACTCCTCCCATTCC	22	1	miR482	Mature 3' variant	1
	+	GCTTGCAAGGATGGGAAAAAC	21	1	miR482	Mature 5' sub/super variant	2
+	+	GGAAACAGGCGGACTGGCATAA	22	2	miR1311	Precursor variant	2
+		GGAACAGGCGGACGTGCATAA	21	1	miR1311	Precursor variant	2
+	+	GGAACAGGCGGACTGGCAT	19	2	miR1311	Precursor	0
+	+	GGAACAGGCGGACTGGCATA	20	15	miR1311	Precursor	0
+	+	GGAACAGGCGGACTGGCATAA	21	76	miR1311	Precursor	0
+	+	GGAACAGGCGGACTGGCATAAA	22	15	miR1311	Precursor variant	1
+	+	GGAACAGGCGGACTGGCATAAC	22	2	miR1311	Precursor	0
+		GGAACAGGCGGACTGGCATAAT	22	1	miR1311	Precursor variant	1
	+	GGAACAGGCGGACTGGCATT	20	1	miR1311	Precursor variant	1
	+	GGAATCCAATGCGCCTTCCTCT	22	1	miR949	Precursor	0
	+	GGAATGTTATCTGGCTCGACT	21	1	miR166	Precursor variant	1
	+	GGAATGTTGTCTGGCTCGAA	20	1	miR166	Precursor	0
	+	GGAATGTTGTCTGGCTCGAC	20	1	miR166	Precursor	0
+		GGAATGTTGTCTGGCTCGACA	21	1	miR166	Precursor variant	1
+	+	GGAATGTTGTCTGGCTCGACC	21	2	miR166	Precursor variant	1
+	+	GGAATGTTGTCTGGCTCGACT	21	139	miR166	Precursor	0
	+	GGAATGTTGTCTGGCTCGACTT	22	1	miR166	Precursor	0
	+	GGAATGTTGTCTGGCTCGACTTT	23	1	miR166	Precursor variant	1
+	+	GGAATGTTGTCTGGCTCGAG	20	4	miR166	Mature 5' sub	0
+	+	GGAATGTTGTCTGGCTCGAGG	21	65	miR166	Mature 5'	0
	+	GGAATGTTGTCTGGCTCGAT	20	1	miR166	Mature 5' sub variant	1
+		GGACAACGAGAGAGAGCACGC	21	1	miR535	Mature 5' variant	1
	+	GGACCAGGCTTCATTCCCCCC	21	1	miR166	Mature 3' sub/super	0
+		GGACCAGGCTTCATTTCCCCCC	22	1	miR166	Precursor variant	2
+		GGACTGAAGGGAGCTCCCC	19	1	miR319	Mature 3' sub variant	1
+		GGACTGCGGATTTATGCATCCT	22	1	miR159	Precursor variant	2
+	+	GGAGAATCTTGATGATGCTGC	21	25	miR172	Mature 5' sub/super variant	1
	+	GGAGAATCTTGATGATGCTGT	21	2	miR172	Mature 5' sub/super variant	2
	+	GGAGAGAAAATGGCCACATAG	21	1	miR1312	Precursor variant	1
+		GGAGCAAGTACGTCAAGGGAC	21	1	miR952	Precursor variant	1
+		GGAGCAGGCGGACTGGCATAA	21	1	miR1311	Precursor variant	1
+		GGAGCTCCTTTTGTACCAATC	21	1	miR159	Precursor variant	1
+	+	GGAGTGGGAGCGTAGGAGAAGG	22	41	miR482	Precursor variant	1
	+	GGAGTGGGTGCGTAGGAGAAGG	22	1	miR482	Precursor variant	2
	+	GGAGTTGTTCGGTAGAAGAGC	21	1	miR3701	Precursor variant	1
+	+	GGAGTTGTTCGGTAGAAGAGT	21	6	miR3701	Precursor	0
+		GGATATGGAGGATTTGCCA	19	1	miR3701	Precursor variant	1
	+	GGATATGGAGGATTTGCCAA	20	1	miR3701	Precursor variant	1
+	+	GGATATGGAGGATTTGCCAAA	21	18	miR3701	Precursor variant	1
+		GGATATGGAGGATTTGCCAAAA	22	1	miR3701	Precursor variant	1
+		GGATATGGGGGATTTGCCAAA	21	1	miR3701	Precursor variant	2
+	+	GGATCAGATTTGATGGCCTTT	21	4	miR1309	Precursor variant	1
+		GGATCTTGACGTCTGGACCACG	22	1	miR951	Mature 5' variant	2
+		GGATGAATCTTGATGATGCTGC	22	1	miR172	Precursor variant	2
+		GGATGCAAAGGGTTTACCGAC	21	1	miR162	Precursor	0
	+	GGATGCAAAGGGTTTACCGACC	22	3	miR162	Precursor	0
	+	GGATGCAAAGGGTTTACCGACT	22	2	miR162	Precursor variant	1
	+	GGATGTAGGCTCAATTGTTAG	21	1	miR6025	Precursor variant	2
	+	GGCAGCCCTTCTCCTATCCAC	21	1	miR946	Mature 3' sub/super variant	2
+	+	GGCAGTTCCTCAAGGTCACAT	21	4	miR952	Precursor	0
	+	GGCCTATTGCAGTTCCTGAAG	21	1	miR952	Precursor	0
	+	GGCCTCGAATGTTAGGAGAAT	21	1	miR1314	Mature 3' sub/super	0
	+	GGCGAGTTGTCCTTGGCTACA	21	1	miR169	Mature 3' variant	1
+		GGCGAGTTGTCCTTGGCTACAA	22	1	miR169	Mature 3' super variant	2
+		GGCGTCATACAATGCGTAGTC	21	1	miR952	Precursor variant	2
+		GGCGTTCTTGACGTCTGGACCACG	24	1	miR951	Mature 5' super variant	1
	+	GGCTCAAGAAAGCTGTGGGAAA	22	1	miR396	Precursor variant	1
+		GGCTCAAGAAAGCTGTGGGAAAAA	24	1	miR396	Mature 3' super variant	2
+		GGCTGCCGATTTATGCATCCT	21	1	miR159	Precursor variant	1
	+	GGCTGGCTGCTGCCACCGTTG	21	1	miR952	Precursor	0
+	+	GGCTTGCAAGGATGGGAAAAA	21	5	miR482	Mature 5' variant	2
+		GGCTTGCGAGGGTAGGAAA	19	1	miR482	Mature 5' sub	0
+	+	GGCTTGCGAGGGTAGGAAAAA	21	13	miR482	Mature 5' variant	1
+	+	GGCTTGCGAGGGTAGGAAAAAA	22	6	miR482	Mature 5' super variant	2
	+	GGCTTGCGAGGGTAGGAAAAAC	22	1	miR482	Mature 5' super variant	1
	+	GGCTTTGGAGGATTAGGAAAGG	22	1	miR482	Precursor variant	1
	+	GGCTTTGGAGGATTTGGAA	19	1	miR482	Precursor	0
+	+	GGCTTTGGAGGATTTGGAAAAGG	23	2	miR482	Precursor variant	2
+	+	GGCTTTGGAGGATTTGGAAAGG	22	43	miR482	Precursor	0
	+	GGCTTTGGAGGATTTGGAAAGGG	23	1	miR482	Precursor variant	1
	+	GGTGTGAGCTTTGGGAATTGC	21	2	miR952	Precursor	0
	+	GGTGTTCTTGACGTCTGGACC	21	1	miR951	Mature 5' sub/super	0
+	+	GGTTCAGTCATCAAGAACA	19	4	miR951	Precursor	0
+	+	GGTTCAGTCATCAAGAACACC	21	3	miR951	Precursor	0
+	+	GGTTCTTGACGTCTGGACCACG	22	2	miR951	Mature 5' variant	1
+	+	GGTTGAAAAGGTTTTGGATGC	21	6	miR3703	Precursor variant	2
+		GGTTGAAAAGTTTTTAGGTGC	21	1	miR3703	Precursor variant	1
	+	GGTTTGAAGGGAGCTCTAC	19	1	miR159	Precursor	0
+	+	GGTTTGAAGGGAGCTCTACTG	21	17	miR159	Precursor	0
+		GGTTTTGAAGGGAGCTCTACTG	22	1	miR159	Precursor variant	2
	+	GTAACATCTGGGCCACGATGGTT	23	1	miR950	Mature 5' super variant	2
+		GTACATCAGGTCCTCGGTGGTT	22	1	miR950	Precursor variant	1
+		GTACCACTGAAATTGTTGTTC	21	1	miR1313	Mature 5' sub/super variant	1
	+	GTACCAGCCCTTCTCCTATCCA	22	4	miR946	Precursor	0
+	+	GTACCGCTGAAATTATTGTTCG	22	3	miR1313	Mature 5' super variant	2
+		GTAGAGCTCCTTTTGTACA	19	1	miR159	Precursor variant	1
+	+	GTAGAGCTCCTTTTGTACCAA	21	3	miR159	Precursor	0
+		GTAGAGCTCCTTTTGTACCAT	21	1	miR159	Precursor variant	1
+		GTAGGAACAGGCGGACTGGC	20	1	miR1311	Precursor	0
+	+	GTAGGATCGGATTTGATGGCC	21	3	miR1309	Precursor variant	2
+	+	GTATCGGAACCTGTCACTGTTTC	23	3	miR947	Mature 5' super variant	2
+	+	GTCACATCTGGGCCACGATGGTT	23	11	miR950	Mature 5' super variant	1
	+	GTCACATCTGGGCCACGATGGTTT	24	1	miR950	Mature 5' super variant	1
	+	GTCACATCTGGGCCACGATGT	21	1	miR950	Mature 5' sub/super variant	2
+		GTCACATCTGGGCCGCGATGGTT	23	1	miR950	Mature 5' super variant	2
+	+	GTCAGAGTTTTGCCAGTTCCGCC	23	6	miR1311	Mature 3' super	0
	+	GTCAGAGTTTTGCCAGTTCCGCCA	24	1	miR1311	Mature 3' super variant	1
	+	GTCAGAGTTTTGCCAGTTCCGCCC	24	1	miR1311	Mature 3' super	0
+		GTCAGGTTCCCAAACGAGTCC	21	1	miR1315	Precursor variant	1
+		GTCCACAGCTTTCTCGAACTA	21	1	miR396	Mature 5' variant	2
+		GTCCACAGCTTTCTTGAACTT	21	1	miR396	Mature 5' variant	1
+		GTCCACGGCTTTCTTGAACTTCC	23	1	miR396	Mature 5' super variant	1
+		GTCCCTATTCCTCCCATTCCTA	22	1	miR482	Mature 3' sub/super variant	1
+		GTCCGGACCAGGCTTCATCCC	21	1	miR166	Mature 5' sub/super variant	1
+		GTCCGGGAGCATCTGCAGACTG	22	1	miR1315	Precursor variant	1
	+	GTCGACAGCTTTCTTGAACTA	21	1	miR396	Mature 5' variant	2
+		GTCGGACCAGGCTTCACTTCCCC	23	1	miR166	Mature 3' super variant	2
+	+	GTCGGACCAGGCTTCATTCCC	21	6	miR166	Mature 3' sub/super	0
+	+	GTCGGACCAGGCTTCATTCCCC	22	11	miR166	Mature 3' super	0
	+	GTCGGACCAGGCTTCATTCCCT	22	2	miR166	Mature 3' super variant	1
	+	GTCGGCCTCGAATGTTAGGAGA	22	1	miR1314	Mature 3' sub/super variant	2
+		GTCGGCCTCGAATGTTAGGAGAA	23	4	miR1314	Mature 3' super variant	2
	+	GTCGTGGATATGGAAGGGTTAGT	23	1	miR946	Precursor variant	2
+		GTCGTTCCTACTCCTCCCACTCC	23	1	miR482	Mature 3' super variant	2
+		GTCTCCTCAAAGCACTTCAGTA	22	1	miR395	Precursor variant	2
+		GTCTGGGCCACGGTGGTTAATG	22	1	miR950	Mature 3' sub/super variant	2
	+	GTCTGGGCCACGGTGGTTAATGA	23	2	miR950	Mature 3' super variant	2
+	+	GTCTGGTCCTCGGTGGTTTATG	22	11	miR950	Mature 3' sub/super variant	2
+	+	GTCTGGTCCTCGGTGGTTTATGA	23	20	miR950	Mature 3' super variant	2
	+	GTCTTCCCTACTCCTCCACTTCC	23	2	miR482	Mature 3' super variant	2
+		GTCTTCCCTACTCCTCCCA	19	1	miR482	Precursor	0
+	+	GTCTTCCCTACTCCTCCCATTCC	23	11	miR482	Mature 3' super	0
+		GTCTTGCTCAAATGAGTGTTCCA	23	2	miR828	Mature 5' super variant	1
+		GTCTTTCCTACTCCTCCAATTCC	23	1	miR482	Mature 3' super variant	1
+		GTCTTTCCTACTCCTCCACTTCC	23	1	miR482	Mature 3' super variant	2
+	+	GTCTTTCCTACTCCTCCCATTCC	23	4	miR482	Mature 3' super	0
+		GTGAAGCTGCCAGCATGATCTGG	23	1	miR167	Mature 5' super	0
	+	GTGAAGGGTTGGAGTTGTTCGGT	23	1	miR3701	Precursor variant	1
	+	GTGACAACGAGAGAGAGCA	19	1	miR535	Precursor	0
+	+	GTGACAACGAGAGAGAGCACGC	22	10	miR535	Mature 5' super	0
	+	GTGACAACGAGAGAGAGCACGCC	23	1	miR535	Mature 5' super	0
+		GTGACAACGAGAGAGAGCACGT	22	1	miR535	Mature 5' super variant	1
	+	GTGACAACGAGAGAGAGCAT	20	1	miR535	Mature 5' sub/super variant	1
+	+	GTGACAGAAGAGAGTGAGCAC	21	4	miR156	Mature 5' super	0
+		GTGACAGAAGAGAGTGAGCACT	22	1	miR156	Mature 5' super variant	1
+	+	GTGACAGAAGATAGACTTTGGTC	23	2	miR3699	Mature 3' super variant	1
+	+	GTGAGCTTCAAGAATTGCCAT	21	15	miR952	Precursor variant	2
	+	GTGAGCTTTGGGAATTGCC	19	1	miR952	Precursor	0
+	+	GTGAGTTTGGAGAACTGCCAC	21	4	miR952	Precursor variant	1
	+	GTGATCTTCACATCTGGGCCA	21	2	miR950	Precursor	0
+		GTGATGTTGGCTAGGCTCAAT	21	1	miR171	Precursor	0
+		GTGCATAAGGCGGGAGTTGT	20	1	miR159	Precursor	0
+		GTGCGCAGGAGAGATGACACC	21	1	miR1432	Precursor variant	2
+	+	GTGGAAGGATAGGGTAAGACT	21	4	miR482	Precursor	0
+		GTGGACAACGAGAGAGAGCACGCCT	25	1	miR535	Mature 5' super variant	2
+		GTGGATAGAGAAGGGTTAGT	20	1	miR946	Mature 5' sub	0
	+	GTGGATATGGAAGGGTTAG	19	1	miR946	Precursor	0
	+	GTGGATATGGAAGGGTTAGT	20	2	miR946	Precursor	0
	+	GTGGATATGGAAGGGTTAGTA	21	1	miR946	Precursor	0
	+	GTGGGAGGATAGGGTAAGACT	21	1	miR482	Precursor variant	1
+		GTGGTTTGAAGGGAGCTCTAC	21	1	miR159	Mature 3' sub/super variant	1
+	+	GTGTATTGATTTCCGGGGAAG	21	25	miR949	Precursor	0
	+	GTGTATTGATTTCCGGGGAAT	21	1	miR949	Precursor variant	1
	+	GTGTCTTGCATCGGAATCTGTT	22	1	miR947	Precursor	0
+		GTGTGAGTTTAGGGAACTGCC	21	1	miR952	Precursor variant	1
+		GTGTGAGTTTCATGAACTGCC	21	2	miR952	Precursor	0
	+	GTGTGATCAAGATCAGACTCCCA	23	1	miR3712	Mature 5' super variant	1
	+	GTGTTCTTGACGTCTGGACCACA	23	1	miR951	Mature 5' super variant	1
+	+	GTGTTCTTGACGTCTGGACCACG	23	31	miR951	Mature 5' super	0
+		GTGTTCTTGACGTCTGGGCCACG	23	1	miR951	Mature 5' super variant	1
	+	GTTAACCCTGCACTCAATAGT	21	1	miR397	Precursor	0
+	+	GTTACATCAGGTCCTCGGTGGTT	23	4	miR950	Precursor variant	1
+		GTTACATCTGGGCCACGGTGGTT	23	1	miR950	Precursor variant	2
	+	GTTACATCTGGTCCTCGGTGGTT	23	1	miR950	Precursor variant	2
	+	GTTACCTGTTTGCTATTCACA	21	1	miR946	Precursor variant	2
	+	GTTATATTGCATGGTTTCGGA	21	1	miR3706	Precursor	0
+	+	GTTATATTGCATGGTTTTGGA	21	6	miR3706	Precursor variant	1
	+	GTTATCTTGCATGGTTTCGGC	21	1	miR3706	Precursor variant	2
	+	GTTATGTTGCATGGTTTCGGA	21	1	miR3706	Precursor variant	1
+	+	GTTCAAGAAAACTGTGGGAA	20	4	miR396	Precursor	0
+	+	GTTCAAGAAAACTGTGGGAAA	21	82	miR396	Precursor	0
+		GTTCAAGAAAACTGTGGGAAAG	22	1	miR396	Precursor	0
	+	GTTCAAGAAAACTGTGGGAAAGC	23	1	miR396	Precursor	0
	+	GTTCAAGAAAACTGTGGGAAC	21	1	miR396	Precursor variant	1
+		GTTCAAGAAAGCCGTGGAAA	20	1	miR396	Precursor	0
+	+	GTTCAAGAAAGCCGTGGGAAA	21	10	miR396	Mature 3' sub/super variant	1
+	+	GTTCAAGAAATCCGTGGGAAA	21	9	miR396	Mature 3' sub/super variant	2
	+	GTTCAAGAAATCCGTGGGAAAA	22	1	miR396	Mature 3' super variant	2
	+	GTTCAAGAAGGCCGTGGGAAA	21	1	miR396	Mature 3' sub/super variant	2
+		GTTCAGTCATCAAGAACACC	20	2	miR951	Precursor	0
+		GTTCCACAGCTTACTTGAACTA	22	2	miR396	Mature 5' super variant	2
	+	GTTCCACAGCTTTCTTGAACC	21	1	miR396	Mature 5' super variant	2
+		GTTCCACAGCTTTCTTGAACCA	22	1	miR396	Mature 5' super variant	2
+	+	GTTCCACAGCTTTCTTGAACTA	22	12	miR396	Mature 5' super variant	1
+	+	GTTCCACAGCTTTCTTGAACTT	22	21	miR396	Mature 5' super variant	1
+		GTTCCACAGGCTTTCTTGAACC	22	1	miR396	Mature 5' sub/super variant	2
+	+	GTTCCACGGCTTTCTTGAACTT	22	2	miR396	Mature 5' super variant	1
	+	GTTCCATCTCTTGCACACTGA	21	1	miR2950	Mature 5' sub/super variant	2
+		GTTCCCACAGCTTTCTTGAACTT	23	2	miR396	Mature 5' super variant	2
+		GTTCCCCAGCGGAGTCGCCA	20	1	miR5072	Mature 5' sub variant	1
	+	GTTCCCTACTCCTCCCATTCC	21	1	miR482	Mature 3' sub variant	1
+	+	GTTCCCTATTCCTCCCATTCCTA	23	3	miR482	Mature 3' sub/super variant	1
	+	GTTCCCTATTCCTCCCATTCCTAA	24	1	miR482	Precursor variant	2
	+	GTTCCTACTCCTCCCAAGCCCA	22	1	miR482	Precursor variant	2
+		GTTCGATCCCCCAGCGGAGTCGCCA	25	1	miR5072	Precursor variant	2
+		GTTCGTGACGTCTGGACCACG	21	1	miR951	Mature 5' sub variant	1
	+	GTTCTTGACGTCGTGACCACG	21	1	miR951	Mature 5' sub variant	2
+	+	GTTCTTGACGTCTGGACCA	19	5	miR951	Mature 5' sub	0
+	+	GTTCTTGACGTCTGGACCAC	20	10	miR951	Mature 5' sub	0
	+	GTTCTTGACGTCTGGACCACA	21	1	miR951	Mature 5' sub variant	1
+	+	GTTCTTGACGTCTGGACCACC	21	2	miR951	Mature 5' sub variant	1
+	+	GTTCTTGACGTCTGGACCACG	21	202	miR951	Mature 5' sub	0
+	+	GTTCTTGACGTCTGGACCACGT	22	5	miR951	Mature 5' sub/super	0
+	+	GTTCTTGACGTCTGGACCACT	21	2	miR951	Mature 5' sub variant	1
	+	GTTGAAAAGTTTTTGGGTGCC	21	1	miR3703	Precursor variant	2
+		GTTGCACTATCCTCTATATCCT	22	1	miR3701	Precursor variant	2
	+	GTTGGAAACTTGACGGGCCTC	21	4	miR3710	Mature 3' sub/super variant	2
	+	GTTGGAGAGAAAATGGCTACAT	22	1	miR1312	Mature 3' variant	2
+		GTTGGAGTTGTTCGGTAGAAAG	22	1	miR3701	Precursor variant	2
+	+	GTTGGATCGGATTTGATGGC	20	4	miR1309	Precursor variant	1
+	+	GTTGGATCGGATTTGATGGCC	21	2	miR1309	Precursor variant	1
	+	GTTGGATCGGATTTGATGGCCT	22	1	miR1309	Precursor variant	2
	+	GTTGGATTGAAGGGAGCTCCA	21	1	miR159	Mature 3' variant	1
+		GTTGGCACTATCCTCTATATCCT	23	1	miR3701	Precursor variant	1
	+	GTTGGCACTATCCTCTATATCT	22	1	miR3701	Precursor variant	2
+		GTTGGGAACCTAACGGGCCTC	21	1	miR3710	Mature 3' sub/super variant	1
+	+	GTTGGTTTGAAGGGAGCTCTA	21	2	miR159	Mature 3' variant	1
	+	GTTGTGGATAGAGAAGGGTT	20	4	miR946	Precursor variant	1
+		GTTTCCAACGCCTCCCATGCCTA	23	1	miR482	Mature 3' sub/super variant	1
+		GTTTCCACTCCTCCCAAGCCCA	22	1	miR482	Precursor variant	2
	+	GTTTCCCACAGCTTTCTTGAACTT	24	1	miR396	Precursor variant	2
+		GTTTCCTACTCCTCCCAAGCCCA	23	6	miR482	Precursor variant	2
+		GTTTCTTGACGTCTGGACCACG	22	1	miR951	Mature 5' variant	2
+	+	GTTTGGCACTATCCTCTATATC	22	2	miR3701	Precursor	0
	+	GTTTGGTTTGAAGGGAGCTCTA	22	3	miR159	Mature 3' super	0
+		GTTTGTCTGGCTCGAGGTCACT	22	1	miR166	Precursor variant	2
+		GTTTTCCACTCCTCCCAAGCCC	22	1	miR482	Precursor variant	2
+		GTTTTTCCCACTCCTCCCAAGCC	23	1	miR482	Precursor	0
+		TAAAACCATCGTGCCGCAGATG	22	1	miR950	Precursor variant	2
+	+	TAAAACCATGGTGCCCCAGATG	22	3	miR950	Precursor variant	2
	+	TAAAAGGAATTCCCACTTCTCA	22	1	miR3696	Precursor variant	2
+		TAAACAATGCCCACCCTACAT	21	1	miR3701	Mature 3' sub variant	2
	+	TAAACAATGCCCACCCTTCATC	22	1	miR3701	Mature 3' variant	1
+	+	TAAACAATGTCCACCCTTCAT	21	65	miR3701	Mature 3' sub variant	2
+	+	TAAACAATGTCCACCCTTCATC	22	5613	miR3701	Mature 3' variant	2
+	+	TAAACAATGTCCACCCTTCATCT	23	12	miR3701	Mature 3' super variant	2
	+	TAAACAATGTCCACCCTTCATCTCT	25	1	miR3701	Precursor variant	2
	+	TAAACAGTGTCCACCCTTCA	20	1	miR3701	Mature 3' sub variant	1
+		TAAACAGTGTCCACCCTTCATC	22	1	miR3701	Mature 3' variant	1
+	+	TAAACATCTGGGCCACGATGGT	22	9	miR950	Mature 5' sub/super variant	2
+	+	TAAACATCTGGGCCACGATGGTT	23	227	miR950	Mature 5' super variant	2
+	+	TAAACATCTGGGCCACGATGGTTT	24	18	miR950	Mature 5' super variant	2
+		TAAACATCTGGGCCACGATGGTTTA	25	1	miR950	Mature 5' super variant	2
+		TAAACCATCGTGCCGCAGATG	21	1	miR950	Precursor	0
	+	TAAACCATCGTGGACCAGATG	21	1	miR950	Precursor variant	1
	+	TAAACCATGGTGCCCCAGATG	21	1	miR950	Precursor	0
+	+	TAAAGGAATTCCCACTTCTCA	21	14	miR3696	Precursor variant	1
	+	TAAAGGAATTCCCACTTCTCT	21	1	miR3696	Precursor variant	2
	+	TAAAGTACTCTCTTTTCTTAA	21	1	miR6164	Precursor variant	2
+		TAAATCATTATATTGCCTTCT	21	1	miR166	Precursor variant	2
+		TAACAACGAGAGAGAGCACGCC	22	1	miR535	Mature 5' super variant	1
	+	TAACAACGAGAGAGAGCACGT	21	1	miR535	Mature 5' variant	2
+	+	TAACAATGTCCACCCTTCATC	21	42	miR3701	Mature 3' sub variant	2
	+	TAACAATGTCCACCCTTCATCT	22	1	miR3701	Mature 3' sub/super variant	2
+		TAACAGAGCATGCCATTGGT	20	2	miR952	Mature 5' sub/super variant	1
	+	TAACAGTGTCCACCCTTCATC	21	1	miR3701	Mature 3' sub variant	2
+	+	TAACAGTTATATTGCATGGTT	21	8	miR3706	Precursor variant	1
	+	TAACAGTTATATTGCATGGTTT	22	1	miR3706	Precursor variant	1
+	+	TAACATCAGGTCCTCGATGGTT	22	11	miR950	Precursor variant	2
	+	TAACATCAGGTCCTCGGTGGTT	22	2	miR950	Precursor variant	1
+		TAACATCCGGGCCACGATGGTT	22	1	miR950	Mature 5' variant	2
+		TAACATCTAGGCCACGATGGT	21	1	miR950	Mature 5' sub variant	2
	+	TAACATCTAGGCCACGATGGTT	22	1	miR950	Mature 5' variant	2
+	+	TAACATCTCGGCCACGATGGTT	22	2	miR950	Mature 5' variant	2
+		TAACATCTGAGCCACGATGGTT	22	1	miR950	Mature 5' variant	2
+	+	TAACATCTGGACCACGATGGT	21	2	miR950	Mature 5' sub variant	2
+	+	TAACATCTGGACCACGATGGTT	22	4	miR950	Mature 5' variant	2
+	+	TAACATCTGGCCCACGATGGTT	22	5	miR950	Mature 5' variant	2
+		TAACATCTGGGCCACGATAGTT	22	1	miR950	Mature 5' variant	2
+	+	TAACATCTGGGCCACGATG	19	5	miR950	Precursor variant	1
+	+	TAACATCTGGGCCACGATGG	20	3	miR950	Mature 5' sub variant	1
+	+	TAACATCTGGGCCACGATGGC	21	12	miR950	Mature 5' sub variant	2
+	+	TAACATCTGGGCCACGATGGCT	22	6	miR950	Mature 5' variant	2
+	+	TAACATCTGGGCCACGATGGGT	22	2	miR950	Mature 5' variant	2
	+	TAACATCTGGGCCACGATGGGTT	23	1	miR950	Mature 5' super variant	2
+	+	TAACATCTGGGCCACGATGGT	21	186	miR950	Mature 5' sub variant	1
	+	TAACATCTGGGCCACGATGGTA	22	1	miR950	Mature 5' variant	2
+	+	TAACATCTGGGCCACGATGGTC	22	64	miR950	Mature 5' variant	2
+		TAACATCTGGGCCACGATGGTG	22	3	miR950	Mature 5' variant	2
+	+	TAACATCTGGGCCACGATGGTT	22	2210	miR950	Mature 5' variant	1
+	+	TAACATCTGGGCCACGATGGTTA	23	2	miR950	Mature 5' super variant	2
+	+	TAACATCTGGGCCACGATGGTTC	23	3	miR950	Mature 5' super variant	2
+	+	TAACATCTGGGCCACGATGGTTG	23	2	miR950	Mature 5' super variant	2
+	+	TAACATCTGGGCCACGATGGTTT	23	67	miR950	Mature 5' super variant	1
	+	TAACATCTGGGCCACGATGGTTTA	24	1	miR950	Mature 5' super variant	1
+		TAACATCTGGGCCACGATGGTTTT	24	1	miR950	Mature 5' super variant	2
+	+	TAACATCTGGGCCACGATGTT	21	24	miR950	Mature 5' sub variant	2
	+	TAACATCTGGGCCACGATGTTT	22	1	miR950	Mature 5' variant	2
+	+	TAACATCTGGGCCGCGATGGTT	22	2	miR950	Mature 5' variant	2
	+	TAACATCTGGGTCACGATGGTT	22	1	miR950	Mature 5' variant	2
+	+	TAACATCTGGTCCACGATGGTT	22	3	miR950	Mature 5' variant	2
+		TAACATCTGGTCCACGGTGGTT	22	1	miR950	Precursor variant	1
+		TAACATCTGGTCCTCGGTGGT	21	1	miR950	Precursor variant	2
+	+	TAACATCTTGGCCACGATGGTT	22	3	miR950	Mature 5' variant	2
	+	TAACATGTGGGCCACGATGGTT	22	1	miR950	Mature 5' variant	2
+		TAACCACTGAAATTGTTGTTC	21	1	miR1313	Mature 5' sub/super variant	2
	+	TAAGAACCTGACGGGCCTCCA	21	1	miR3710	Mature 3' variant	2
	+	TAAGACATCCAACTCCCTCTC	21	1	miR3705	Precursor variant	2
+		TAAGCTTTGTATGAGCGCCCC	21	1	miR952	Precursor variant	2
+		TAAGGAATTGCCATATGCCAA	21	1	miR952	Precursor variant	2
+	+	TAAGGTTCCCAACCGAGTCCG	21	2	miR1315	Precursor variant	1
+	+	TAATAGCACGCTCAGTTCAAT	21	12	miR952	Precursor variant	1
+		TAATCAGTGTCCACCCTTCATC	22	1	miR3701	Mature 3' variant	2
+		TAATCTGCATCCTGAGGTTTG	21	1	miR2111	Mature 5'	0
+		TAATTCTCTGCTCCAATCTCC	21	1	miR482	Precursor variant	2
	+	TAATTGAGTGCAGCGTTGACGG	22	1	miR397	Mature 5' super variant	2
	+	TAATTTCAGTGGAAGACTACC	21	1	miR1313	Precursor variant	1
+		TAATTTGGAGAGAAAATGGCGA	22	1	miR1312	Precursor	0
+		TAATTTGGAGAGAAAATGGCGAC	23	1	miR1312	Precursor	0
	+	TACAACGAGAGAGAGCACGC	20	6	miR535	Mature 5' sub variant	1
	+	TACAACGAGAGAGAGCACGCA	21	1	miR535	Mature 5' sub/super variant	2
	+	TACAACGAGAGAGAGCACGCCA	22	1	miR535	Mature 5' sub/super variant	2
	+	TACAACGAGAGAGAGCACGGC	21	1	miR535	Mature 5' sub/super variant	2
+		TACACAAACCATTGGAATCC	20	1	miR1316	Precursor	0
+		TACACTGAAATTGTTGTTCGA	21	1	miR1313	Mature 5' sub/super variant	2
+	+	TACAGACTCGGTTGAGAACCT	21	5	miR3710	Precursor variant	2
	+	TACATAAGTTTTTTTGTTTGT	21	1	miR824	Precursor variant	2
+	+	TACATCAGGTCCACGATGGTT	21	2	miR950	Precursor variant	2
+		TACATCAGGTCCACGGTGGTT	21	1	miR950	Precursor variant	1
+	+	TACATCAGGTCCTCGATGGTT	21	10	miR950	Precursor variant	1
	+	TACATCAGGTCCTCGATGGTTT	22	1	miR950	Precursor variant	1
	+	TACATCAGGTCCTCGGTCGGTT	22	1	miR950	Precursor variant	2
+	+	TACATCAGGTCCTCGGTGG	19	2	miR950	Precursor	0
+		TACATCAGGTCCTCGGTGGC	20	1	miR950	Precursor variant	1
+	+	TACATCAGGTCCTCGGTGGGTT	22	2	miR950	Precursor variant	1
+	+	TACATCAGGTCCTCGGTGGT	20	8	miR950	Precursor	0
+	+	TACATCAGGTCCTCGGTGGTC	21	9	miR950	Precursor variant	1
+	+	TACATCAGGTCCTCGGTGGTT	21	195	miR950	Precursor	0
+	+	TACATCAGGTCCTCGGTGGTTG	22	3	miR950	Precursor variant	1
	+	TACATCAGGTCCTCGGTGGTTT	22	3	miR950	Precursor	0
+		TACATCAGGTCCTCGGTTGGTT	22	1	miR950	Precursor variant	2
+		TACATCCAGTCCTCGGTGGTT	21	1	miR950	Precursor variant	2
+	+	TACATCTGGACCACGATGGTT	21	41	miR950	Mature 5' sub variant	2
+		TACATCTGGACCACGATGGTTT	22	1	miR950	Mature 5' sub/super variant	2
+		TACATCTGGACCACGGTGGTT	21	1	miR950	Precursor variant	1
	+	TACATCTGGCCCTCGGTGGTT	21	1	miR950	Precursor variant	2
	+	TACATCTGGCCGACGGTGGTT	21	1	miR950	Precursor variant	2
	+	TACATCTGGGCCACGATGGTT	21	2	miR950	Mature 5' sub variant	1
	+	TACATCTGGGCCACGATGGTTA	22	1	miR950	Mature 5' sub/super variant	2
+	+	TACATCTGGGCCACGGTGGTT	21	24	miR950	Precursor variant	1
+		TACATCTGGGCCACGGTGGTTC	22	1	miR950	Precursor variant	2
	+	TACATCTGGGCCACGGTGGTTT	22	1	miR950	Precursor variant	1
+		TACATCTGGTCCACGGTGGTT	21	1	miR950	Precursor	0
+		TACATCTGGTCCGCGATGGTT	21	1	miR950	Precursor variant	2
+		TACATCTGGTCCTCGATGGTT	21	3	miR950	Precursor variant	2
+	+	TACATCTGGTCCTCGGTGGTT	21	50	miR950	Precursor variant	1
	+	TACATCTGGTCCTCGGTGGTTT	22	1	miR950	Precursor variant	1
+	+	TACCAAGATTTGTAGATTTGG	21	6	miR3707	Precursor variant	2
+		TACCACAGCTTTCTTGAACTA	21	1	miR396	Mature 5' variant	1
+	+	TACCACAGCTTTCTTGAACTT	21	2	miR396	Mature 5' variant	1
	+	TACCACGGCTTTCTTGAACTT	21	1	miR396	Mature 5' variant	1
+		TACCACTCGAATTATTGTTCG	21	1	miR1313	Mature 5' variant	2
	+	TACCACTGAAACTGTTGTTCGA	22	1	miR1313	Mature 5' super variant	1
	+	TACCACTGAAATTATTGTTC	20	6	miR1313	Mature 5' sub	0
+	+	TACCACTGAAATTATTGTTCG	21	41	miR1313	Mature 5'	0
+		TACCACTGAAATTATTGTTTGA	22	1	miR1313	Mature 5' super variant	1
+		TACCACTGAAATTATTGTTTT	21	1	miR1313	Mature 5' variant	2
	+	TACCACTGAAGTTGTTGTTCG	21	1	miR1313	Mature 5' variant	1
+		TACCACTTGAATTATTGTTCGA	22	1	miR1313	Mature 5' super variant	2
+	+	TACCAGGATTTATAGATTTGG	21	4	miR3707	Precursor	0
+	+	TACCGATCCCTACAGCCACTT	21	28	miR948	Precursor variant	2
	+	TACCGATCCCTACAGCCACTTT	22	1	miR948	Precursor variant	2
+	+	TACCGCTGAAACTATTGTTCG	21	2	miR1313	Mature 5' variant	2
+		TACCGCTGAAATTATTGTT	19	3	miR1313	Mature 5' sub variant	1
+	+	TACCGCTGAAATTATTGTTC	20	31	miR1313	Mature 5' sub variant	1
+		TACCGCTGAAATTATTGTTCA	21	7	miR1313	Mature 5' variant	2
+	+	TACCGCTGAAATTATTGTTCC	21	3	miR1313	Mature 5' variant	2
+	+	TACCGCTGAAATTATTGTTCG	21	1121	miR1313	Mature 5' variant	1
	+	TACCGCTGAAATTATTGTTCGG	22	1	miR1313	Mature 5' super variant	2
+	+	TACCGCTGAAATTATTGTTCGT	22	6	miR1313	Mature 5' super variant	2
+	+	TACCGCTGAAATTATTGTTCT	21	2	miR1313	Mature 5' variant	2
+		TACCGCTGAAATTATTGTTTG	21	1	miR1313	Mature 5' variant	2
	+	TACCGGATCCTGCAAACCCTG	21	1	miR948	Precursor variant	1
+		TACCGTTGAAATTATTGTTCG	21	1	miR1313	Mature 5' variant	2
+	+	TACGTCAGGTCCTCGATGGTT	21	11	miR950	Precursor variant	2
+		TACTACTGAAATTGTTGTTCG	21	1	miR1313	Mature 5' variant	1
+		TACTCCTCCCATTCCTTTTGCC	22	1	miR482	Precursor variant	1
+	+	TACTTTTCCACAGCTTTCTTG	21	10	miR396	Precursor	0
+		TAGAAGAGAGAGAGCACAATCC	22	1	miR156	Precursor variant	2
+	+	TAGAAGAGAGAGAGCACATCC	21	109	miR156	Mature 5' super variant	2
+		TAGACAACGAGAGAGAGCACGC	22	1	miR535	Mature 5' super variant	1
+	+	TAGACCTTCTCCTATCCACAA	21	19	miR946	Mature 3' variant	2
+	+	TAGACCTTCTCCTATCCACAAC	22	147	miR946	Mature 3' super variant	2
+	+	TAGACCTTCTCCTATCCACAAT	22	10571	miR946	Mature 3' super variant	2
+	+	TAGACCTTCTCCTATCCACAATT	23	82	miR946	Mature 3' super variant	2
	+	TAGACTCGAGTTCCAGCAAGTA	22	1	miR6161	Precursor variant	2
+	+	TAGAGCTCCTTTTGTACCAAT	21	9	miR159	Precursor	0
	+	TAGAGTTTAGCCAGTTCCGCC	21	1	miR1311	Mature 3' sub variant	2
+		TAGATGCCTGCGACGGATTGC	21	1	miR3703	Precursor variant	2
	+	TAGCACTTCTCCTATCCACAAT	22	2	miR946	Mature 3' super variant	2
	+	TAGCAGCCCTTCTCCGATCCA	21	1	miR946	Precursor variant	2
	+	TAGCCAAGGATGACTCGCCAAC	22	1	miR169	Mature 5' super variant	2
	+	TAGCCAAGGATGACTTGCCAAC	22	1	miR169	Mature 5' super variant	1
+	+	TAGCCAAGGATGACTTGCCTA	21	3	miR169	Mature 5'	0
+	+	TAGCCCTTCTCCTATCCACAAC	22	18	miR946	Mature 3' super variant	1
+	+	TAGCCCTTCTCCTATCCACAAT	22	4	miR946	Mature 3' super variant	1
+		TAGCCCTTCTCCTATCCACAATC	23	2	miR946	Mature 3' super variant	2
+		TAGCCCTTCTCCTATCCTCAAT	22	1	miR946	Mature 3' super variant	2
	+	TAGCCGTTCTCCTATCCACAAT	22	1	miR946	Mature 3' super variant	2
+		TAGCTATGCAACTTTCTCTTC	21	2	miR169	Precursor variant	2
+		TAGCTCTGATACCACTTGTTA	21	1	miR845	Mature 3' variant	2
+		TAGGACCAGGCTTCATTCCCC	21	2	miR166	Mature 3' variant	1
+		TAGGAGGAAGGTGTATTGATT	21	4	miR949	Precursor	0
	+	TAGGAGGAAGGTGTATTGATTT	22	1	miR949	Precursor	0
+	+	TAGGCCTTCTCCTATCCACAAT	22	5	miR946	Mature 3' super variant	2
+		TAGGTAAGAGGGCGCGGCT	19	1	miR1310	Precursor variant	1
+	+	TAGGTTCCCAAACGAGTCCGG	21	2	miR1315	Precursor variant	2
	+	TAGGTTCCCAACCCAGTCCGG	21	1	miR1315	Precursor variant	2
+	+	TAGGTTCCCAACCGAGTCCGG	21	2	miR1315	Precursor variant	1
+		TAGTAATGGTCATCAAGCTCC	21	1	miR3695	Precursor variant	1
+	+	TAGTAATGGTCATCAAGCTCT	21	8	miR3695	Precursor	0
+	+	TATAACAGTTATATTGCATGG	21	8	miR3706	Precursor variant	2
	+	TATCATCAGGTCCTCGGTGGTT	22	2	miR950	Precursor variant	2
	+	TATCATCTGGGCCACGATGGTT	22	1	miR950	Mature 5' variant	2
+		TATCATTGAAAGTATTTGGAG	21	1	miR3707	Precursor variant	1
+		TATCCAACAATAATTTCAGTC	21	1	miR1313	Precursor variant	1
+	+	TATCCAACAATAATTTCAGTG	21	5	miR1313	Precursor	0
+		TATCCTACTCCTCCCAAGCCCA	22	1	miR482	Precursor variant	2
+	+	TATCGGAACCTGTCACTGTTT	21	14	miR947	Mature 5' sub variant	2
+	+	TATCGGAACCTGTCACTGTTTC	22	983	miR947	Mature 5' variant	2
+	+	TATCGGAACCTGTCACTGTTTCT	23	5	miR947	Mature 5' super variant	2
	+	TATCGGAATCTGTTACTGTTT	21	1	miR947	Mature 5' sub	0
+		TATCGGAATCTGTTACTGTTTC	22	1	miR947	Mature 5'	0
	+	TATCGTCCTAGTCTCAACCAT	21	1	miR2916	Precursor variant	2
	+	TATGACAACGAGAGAGAGCACGC	23	1	miR535	Mature 5' super variant	2
+	+	TATGACAGTTATATTGCATGG	21	4	miR3706	Precursor variant	1
+		TATGCCGATTCACAAAGGTGC	21	1	miR5023	Precursor variant	2
+	+	TATGCTACGGTTTTCCCCATT	21	11	miR1863	Precursor variant	2
+		TATGGATATGGAAGGGTTAGC	21	1	miR946	Precursor variant	2
+		TATGGATATGGAAGGGTTAGT	21	1	miR946	Precursor variant	1
	+	TATGGCAGTTCCTCAAGCTCA	21	1	miR952	Precursor variant	1
	+	TATGGCAGTTCCTCAAGGCCA	21	1	miR952	Precursor variant	1
+		TATGGCAGTTCCTCAAGGTCA	21	1	miR952	Precursor	0
+		TATGGGAGGATTGGACAGTAT	21	1	miR1448	Precursor variant	1
+	+	TATTAAGTGCAGCGTTGACGA	21	8	miR397	Mature 5' sub/super variant	2
+		TATTATCATTGAAAGTATTTG	21	1	miR3707	Precursor variant	2
+	+	TATTCTTGACGTCTGGACCACG	22	6	miR951	Mature 5' variant	1
+		TATTCTTGACGTCTGGACCATG	22	1	miR951	Mature 5' variant	2
+	+	TATTGACTTCACCACACAT	19	3	miR482	Precursor variant	1
+		TATTGACTTCACCACACATC	20	1	miR482	Precursor variant	1
	+	TATTGACTTCACCACACATCA	21	1	miR482	Precursor variant	2
+		TATTGAGTGCAGCGTTGACCA	21	1	miR397	Mature 5' sub/super variant	2
+		TATTGAGTGCAGCGTTGACG	20	1	miR397	Mature 5' sub variant	1
+	+	TATTGAGTGCAGCGTTGACGA	21	64	miR397	Mature 5' sub/super variant	1
+	+	TATTGAGTGCAGCGTTGACGAA	22	2	miR397	Mature 5' sub/super variant	1
+	+	TATTGAGTGCAGCGTTGACGG	21	110	miR397	Mature 5' sub/super variant	2
+	+	TATTGCAGTTCCTGAAGGTCA	21	4	miR952	Precursor	0
	+	TATTGCATGGTTTCGGAGGA	20	1	miR3706	Precursor	0
+		TATTGCATGGTTTCGGAGGAA	21	1	miR3706	Precursor	0
	+	TATTGCATGGTTTTGGAGGAA	21	1	miR3706	Precursor variant	1
	+	TATTTCCCAAAACCTCTTAAC	21	1	miR5638	Precursor variant	2
+		TATTTGAGTGCAGCGTTGACGA	22	4	miR397	Mature 5' super variant	2
+	+	TCAACAATGTCCACCCTTCATC	22	4	miR3701	Mature 3' variant	2
+		TCAACAGTGTCCACCCTTCATC	22	2	miR3701	Mature 3' variant	2
+	+	TCAACATCGATAAAGGAATTC	21	11	miR3696	Precursor variant	2
	+	TCAACATCTGGGCCACGATGG	21	1	miR950	Mature 5' sub/super variant	2
	+	TCAACATCTGGGCCACGATGGT	22	1	miR950	Mature 5' sub/super variant	2
+	+	TCAACATCTGGGCCACGATGGTT	23	118	miR950	Mature 5' super variant	2
+	+	TCAACATCTGGGCCACGATGGTTT	24	9	miR950	Mature 5' super variant	2
	+	TCAACCGAGAGAGAGAGAGAT	21	6	miR159	Precursor variant	2
	+	TCAAGAAAACCGTGGGAAA	19	1	miR396	Mature 3' sub variant	1
+	+	TCAAGAAAACTGTGGGAAA	19	5	miR396	Precursor	0
	+	TCAAGAAAACTGTGGGAAAA	20	1	miR396	Precursor variant	1
+	+	TCAAGAAAACTGTGGGAAAG	20	24	miR396	Precursor	0
+		TCAAGAAAACTGTGGGAAG	19	1	miR396	Mature 3' sub variant	1
+	+	TCAAGAAAGCCGTGGGAAA	19	3	miR396	Mature 3' sub	0
	+	TCAAGAAAGCCGTGGGAAAA	20	2	miR396	Mature 3' sub	0
+	+	TCAAGAAAGCTGTGGGAAA	19	9	miR396	Precursor	0
+		TCAAGAAAGCTGTGGGAAAAC	21	1	miR396	Precursor	0
	+	TCAAGAAAGCTGTGGGAAC	19	1	miR396	Mature 3' sub variant	1
	+	TCAAGAAAGCTGTGGGGAAA	20	1	miR396	Precursor variant	1
+	+	TCAAGCATTTGGAGGCCCATC	21	8	miR1315	Precursor variant	2
+		TCAAGCCCTTCTCCTATCCACA	22	1	miR946	Mature 3' sub/super variant	2
+		TCAAGCTCTTACAACGGCCAG	21	1	miR3695	Precursor	0
	+	TCAAGCTCTTACAATGGTCAG	21	1	miR3695	Precursor variant	2
	+	TCAAGTCCTCGGTGGTTTATT	21	1	miR950	Mature 5' super variant	1
+	+	TCAAGTTCATCCAAACACCAT	21	4	miR3623	Mature 5' sub/super variant	2
+		TCAAGTTCATCCAAGCACCAA	21	2	miR3623	Mature 5' sub/super variant	2
+	+	TCAAGTTCCCAACCGAGTCCG	21	5	miR1315	Precursor variant	1
+	+	TCAAGTTCCCAACCGAGTCTG	21	3	miR1315	Precursor variant	2
	+	TCAATATATCGGTTAACAGGC	21	1	miR5143	Precursor variant	2
+	+	TCACACCTGGGCCACGATGGTT	22	2	miR950	Mature 5' variant	1
+		TCACACCTGGGCCATGATGGTT	22	1	miR950	Mature 5' variant	2
+		TCACAGCTGGGCCACGATGGTT	22	1	miR950	Mature 5' variant	1
+		TCACAGCTTTCTTGAACTT	19	1	miR396	Mature 5' sub variant	1
+		TCACATATGGGCCACGATGGTT	22	1	miR950	Mature 5' variant	1
+		TCACATCACGGCCACGATGGTT	22	1	miR950	Mature 5' variant	2
+		TCACATCAGGGCCTCGATGGTT	22	1	miR950	Mature 5' variant	2
+		TCACATCAGGTCCACGATGGTT	22	2	miR950	Mature 5' variant	2
+		TCACATCAGGTCCTCGATGGTT	22	2	miR950	Precursor variant	2
	+	TCACATCAGGTCCTCGGTGGTT	22	1	miR950	Precursor variant	1
+		TCACATCCAGGCCACGATGGTT	22	1	miR950	Mature 5' variant	2
+	+	TCACATCCGGGCCACGATGGTT	22	5	miR950	Mature 5' variant	1
+	+	TCACATCCTGGCCACGATGGTT	22	9	miR950	Mature 5' variant	2
	+	TCACATCGGGGCCACGATGGTT	22	1	miR950	Mature 5' variant	1
+	+	TCACATCGTGGCCACGATGGTT	22	40	miR950	Mature 5' variant	2
+		TCACATCGTGGCCACGATGGTTT	23	1	miR950	Mature 5' super variant	2
	+	TCACATCTAGGCCACGATG	19	1	miR950	Precursor variant	1
	+	TCACATCTAGGCCACGATGGATT	23	1	miR950	Mature 5' super variant	2
+		TCACATCTAGGCCACGATGGT	21	1	miR950	Mature 5' sub variant	1
+	+	TCACATCTAGGCCACGATGGTT	22	23	miR950	Mature 5' variant	1
+	+	TCACATCTAGGCCACGATGTT	21	3	miR950	Mature 5' sub variant	2
	+	TCACATCTAGGCCTCGATGGTT	22	1	miR950	Mature 5' variant	2
+	+	TCACATCTCGGCCACGATGGTT	22	21	miR950	Mature 5' variant	1
+		TCACATCTCGGCCACGATGGTTT	23	1	miR950	Mature 5' super variant	1
+		TCACATCTCGGCCACGATGTT	21	2	miR950	Mature 5' sub variant	2
	+	TCACATCTGAGCCACGATGGTT	22	5	miR950	Mature 5' variant	1
+		TCACATCTGGCCAACGATGGT	21	1	miR950	Mature 5' sub variant	2
+	+	TCACATCTGGCCAACGATGGTT	22	20	miR950	Mature 5' variant	2
	+	TCACATCTGGCCCACGACGGTT	22	1	miR950	Mature 5' variant	2
+		TCACATCTGGCCCACGATG	19	1	miR950	Precursor variant	1
	+	TCACATCTGGCCCACGATGGAT	22	1	miR950	Mature 5' variant	2
+		TCACATCTGGCCCACGATGGGTT	23	1	miR950	Mature 5' super variant	2
+	+	TCACATCTGGCCCACGATGGT	21	5	miR950	Mature 5' sub variant	1
	+	TCACATCTGGCCCACGATGGTA	22	1	miR950	Mature 5' variant	2
+	+	TCACATCTGGCCCACGATGGTT	22	45	miR950	Mature 5' variant	1
+	+	TCACATCTGGCCCACGATGGTTA	23	3	miR950	Mature 5' super variant	2
+		TCACATCTGGCCCACGATGGTTG	23	1	miR950	Mature 5' super variant	2
+	+	TCACATCTGGCCCACGATGGTTT	23	7	miR950	Mature 5' super variant	1
	+	TCACATCTGGCCCACGATGTT	21	1	miR950	Mature 5' sub variant	2
+	+	TCACATCTGGCCGACGATGGT	21	4	miR950	Mature 5' sub variant	2
+	+	TCACATCTGGCCGACGATGGTT	22	176	miR950	Mature 5' variant	2
+	+	TCACATCTGGCCGACGATGGTTT	23	20	miR950	Mature 5' super variant	2
+	+	TCACATCTGGCCTACGATGGTT	22	6	miR950	Mature 5' variant	2
+		TCACATCTGGCCTACGATGGTTT	23	1	miR950	Mature 5' super variant	2
	+	TCACATCTGGCGCACGATGGT	21	2	miR950	Mature 5' sub variant	2
+	+	TCACATCTGGCGCACGATGGTT	22	4	miR950	Mature 5' variant	2
+		TCACATCTGGGCACCGATGGTT	22	3	miR950	Mature 5' variant	2
	+	TCACATCTGGGCAGCGATGGTT	22	1	miR950	Mature 5' variant	2
+	+	TCACATCTGGGCCACAATGGTT	22	4	miR950	Mature 5' variant	1
	+	TCACATCTGGGCCACAGTGGTT	22	1	miR950	Mature 5' variant	2
+		TCACATCTGGGCCACCATGGTT	22	1	miR950	Mature 5' variant	1
+	+	TCACATCTGGGCCACCGTGGTT	22	5	miR950	Mature 5' variant	2
+		TCACATCTGGGCCACGACGGTT	22	3	miR950	Mature 5' variant	1
+		TCACATCTGGGCCACGAGGGC	21	1	miR950	Mature 5' sub variant	2
+		TCACATCTGGGCCACGAGGGTT	22	1	miR950	Mature 5' variant	1
	+	TCACATCTGGGCCACGAGGTT	21	1	miR950	Mature 5' sub variant	2
+	+	TCACATCTGGGCCACGATAGTT	22	3	miR950	Mature 5' variant	1
+	+	TCACATCTGGGCCACGATCGGTT	23	6	miR950	Mature 5' super variant	2
+		TCACATCTGGGCCACGATCGTT	22	1	miR950	Mature 5' variant	1
[truncated: 2,977 more rows]

## Sheet: MeJA
IsomiRs found in MeJA treated samples
Small RNA sequence	Length	Count	miRNA name	miRBase annotation from species	Match type	Mismatches
TGTTCTTGACGTCTGGACCACG	22	13116	MIR951	Picea abies	Mature 5'	0
TGACATCAGGTCCTCGATGGTT	22	8296	MIR950a//MIR950b	Pinus taeda	Precursor variant	2
TTCCACAGCTTTCTTGAACTT	21	4407	MIR396	Pinus taeda	Precursor variant	0
TCTTCCCTACTCCTCCCATTCC	22	3440	MIR482a//MIR482b	Pinus taeda	Precursor variant	0
TCACATCTGGGCCACGATGGTT	22	3422	MIR950	Picea abies	Precursor variant	0
TCTGGTCCTCGGTGGTTTATGA	22	3273	MIR950	Picea abies	Precursor variant	2
TTCCACGGCTTTCTTGAACTT	21	2443	MIR396b//MIR396c	Picea abies	Precursor variant	0
TGTGGATATGGAAGGGTTAGT	21	1984	MIR946b	Pinus taeda	Precursor variant	0
TCGGACCAGGCTTCATTCCCC	21	1396	MIR166a//MIR166b	Pinus taeda	Precursor variant	0
TCTGGGCCACGGTGGTTAATGA	22	1356	MIR950	Picea abies	Precursor variant	2
TCGGCCTCGAATGTTAGGAGAA	22	1287	MIR1314	Pinus taeda	Precursor variant	1
TTCCACAGCTTTCTTGAACTA	21	993	MIR396a	Picea abies	Precursor variant	0
TTACATCAGGTCCTCGGTGGTT	22	908	MIR950a//MIR950b	Pinus taeda	Precursor variant	0
TTTGGTTTGAAGGGAGCTCTA	21	694	MIR159	Pinus densata	Precursor variant	0
TTCCCTATTCCTCCCATTCCTA	22	694	MIR482b	Pinus densata	Precursor variant	0
CAGCCCTTCTCCTATCCACAAC	22	688	MIR946b	Pinus taeda	Precursor variant	0
TTTCCTACTCCTCCCAAGCCCA	22	659	MIR482c	Pinus densata	Precursor variant	1
TCTTTCCTACTCCTCCCATTCC	22	655	MIR482a	Pinus densata	Precursor variant	0
AGAATCTTGATGATGCTGCAT	21	619	MIR172f	Nicotiana tabacum	Precursor variant	0
TTTGGAGAGAAAATGGCTACAT	22	615	MIR1312	Pinus taeda	Precursor variant	1
CTCAAGAAAGCTGTGGGAAA	20	553	MIR396b	Arabidopsis thaliana	Precursor variant	0
TGTGGAAGGATAGGGTAAGACT	22	547	MIR482a//MIR482b//MIR482d	Pinus taeda	Precursor variant	0
TTGGTTTGAAGGGAGCTCTAC	21	458	MIR159	Pinus densata	Precursor variant	0
TGTTCTTGACGTCTGGACCAC	21	409	MIR951	Pinus taeda	Precursor variant	0
TCACGTCTGGGCCGCGATGGTT	22	400	MIR950	Picea abies	Precursor variant	2
CGGTTCAGTCATCAAGAACACC	22	378	MIR951	Pinus taeda	Precursor variant	0
TCAGAGTTTTGCCAGTTCCGCC	22	375	MIR1311	Pinus taeda	Precursor variant	0
TAGACCTTCTCCTATCCACAAT	22	367	MIR946a	Pinus taeda	Precursor variant	2
TGACAGAAGAGAGTGAGCAC	20	360	MIR156a//MIR156b//MIR156c//MIR156d//MIR156e//MIR156f	Populus trichocarpa	Precursor variant	0
TTACATCTGGTCCTCGGTGGTT	22	333	MIR950a//MIR950b	Pinus taeda	Precursor variant	1
TCTGGTCCTCGGTGGTTTATG	21	299	MIR950a//MIR950b	Pinus taeda	Precursor variant	2
TGAAGGGTTGGAGTTGTTCGGT	22	282	MIR3701	Pinus densata	Precursor variant	0
TGAAGCTGCCAGCATGATCTGG	22	269	MIR167d	Arabidopsis thaliana	Precursor variant	0
TGTGGATAGAGAAGGGTTAGT	21	261	MIR946a	Pinus taeda	Precursor variant	0
CAGCCCTTCTCCTATCCACAAT	22	238	MIR946a	Pinus taeda	Precursor variant	0
TAACATCTGGGCCACGATGGTT	22	190	MIR950	Picea abies	Precursor variant	1
TCGGACCAGGCTTCATTCCCT	21	187	MIR166m	Oryza sativa	Precursor variant	0
CATCGGAATCTGTTACTGTTTC	22	186	MIR947	Pinus taeda	Precursor variant	0
TCGGCCTTGAATGTTAGGAGAA	22	180	MIR1314	Pinus taeda	Precursor variant	0
GCTCAAGAAAGCTGTGGGAAA	21	173	MIR396b	Arabidopsis thaliana	Precursor variant	0
TCTTCCCTACTCCTCCCATTCT	22	168	MIR482a//MIR482b	Pinus taeda	Precursor variant	1
TCTGGGCCACGGTGGTTAATG	21	165	MIR950	Picea abies	Precursor variant	2
TAAACAATGTCCACCCTTCATC	22	158	MIR3701	Pinus densata	Precursor variant	2
TGACAACGAGAGAGAGCACGT	21	157	MIR535	Picea abies	Precursor variant	1
TCACATCTGGGCCACGATGGTC	22	145	MIR950	Picea abies	Precursor variant	1
CAAGATTTGTAGATTTGGGAG	21	142	MIR3707	Picea abies	Precursor variant	2
TCTCCGGGAATCCAATGCGCT	21	141	MIR949	Pinus taeda	Precursor variant	1
TGACAGAAGATAGACTTTGGTC	22	141	MIR3699	Picea abies	Precursor variant	0
TCCACGGCTTTCTTGAACTTC	21	137	MIR396c	Picea abies	Precursor variant	0
AGAAGGGTAGGCGTTGTTTGG	21	129	MIR3701	Picea abies	Precursor variant	2
TTACATCTGGACCACGATGGTT	22	125	MIR950	Picea abies	Precursor variant	2
CAGCCCTTCTGCTATCCACATT	22	124	MIR946a	Pinus taeda	Precursor variant	2
TGTTCTTGACGTCTGGACCACA	22	123	MIR951	Picea abies	Precursor variant	1
AGAAGAGAGAGAGTACAGCC	20	120	MIR529	Zea mays	Precursor variant	0
AGATCATGCTGCAGTTTCACC	21	119	MIR167f//MIR167g//MIR167h	Populus trichocarpa	Precursor variant	2
TGACATCAGGTCCTCGATGGTTT	23	119	MIR950a//MIR950b	Pinus taeda	Precursor variant	2
GACTGCCGATTTATGCATCCT	21	113	MIR159	Pinus densata	Precursor variant	0
TGTTCTTGACGTCTGGACCACGT	23	108	MIR951	Pinus densata	Precursor variant	0
TGTGGATATGGAAGGGTTAGC	21	107	MIR946b	Pinus taeda	Precursor variant	1
TCACATCTGGCCGACGATGGTT	22	106	MIR950	Picea abies	Precursor variant	2
TTTCCACAGCTTTCTTGAACT	21	105	MIR396b	Vitis vinifera	Precursor variant	0
TTCAAGAAAACTGTGGGAAAG	21	105	MIR396	Pinus taeda	Precursor variant	0
TTACATCAGGTCCTCGGTGGT	21	101	MIR950a//MIR950b	Pinus taeda	Precursor variant	0
TTGGAGAGAAAATGGCTACAT	21	101	MIR1312	Pinus taeda	Precursor variant	1
TGTGGATATGGAAGGGTTAG	20	100	MIR946b	Pinus taeda	Precursor variant	0
TCGGACCAGGCTTCATTCCCCC	22	98	MIR166a	Pinus taeda	Precursor variant	0
CTTGGATTGAAGGGAGCTCCA	21	83	MIR159a	Pinus taeda	Precursor variant	0
CCAACCCTTCTCCTATCCACAT	22	73	MIR946a//MIR946b	Pinus taeda	Precursor variant	2
TTTGGAGAGAAAATGGCTACA	21	72	MIR1312	Pinus taeda	Precursor variant	1
TGACATCAGGTCCTCGATGGT	21	72	MIR950a//MIR950b	Pinus taeda	Precursor variant	2
AGTGGGAGGATAGGGTAAGACT	22	72	MIR482a	Picea abies	Precursor variant	1
TTTGGTTTGAAGGGAGCTCT	20	70	MIR159	Pinus densata	Precursor variant	0
TGTGCATAAGGCGGGAGTTGT	21	68	MIR159	Pinus densata	Precursor variant	0
GGAATGTTGTCTGGCTCGACT	21	68	MIR166a	Pinus taeda	Precursor variant	0
TACATCAGGTCCTCGGTGGTT	21	66	MIR950a//MIR950b	Pinus taeda	Precursor variant	0
TTTGGAGAGAAAATGGCGACAT	22	65	MIR1312	Pinus taeda	Precursor variant	0
TCAGAGTTTTGCCAGTTCCGCT	22	65	MIR1311	Pinus taeda	Precursor variant	1
TTCCACAGCTTTCTTGAACT	20	64	MIR396b	Vitis vinifera	Precursor variant	0
TGTGGATATAGAAGGGTTAGC	21	64	MIR946a	Pinus taeda	Precursor variant	2
GTTCTTGACGTCTGGACCACG	21	61	MIR951	Picea abies	Precursor variant	0
AGAAATCTTGATGATGCTGCAT	22	57	MIR172d//MIR172e	Populus trichocarpa	Precursor variant	2
TCACATCTGGGCCACGATGGT	21	56	MIR950	Picea abies	Precursor variant	0
TCACATCTGGGCCACGATGGTTT	23	56	MIR950	Picea abies	Precursor variant	0
CGTGTTCCCAGGTCACCCCAG	21	55	MIR398	Pinus taeda	Precursor variant	2
GCTCACGTCTCTTTCTGTCAGC	22	55	MIR156f//MIR156h//MIR156l	Oryza sativa	Precursor variant	1
TTGGAGAGAAAATGGCGACAT	21	54	MIR1312	Pinus taeda	Precursor variant	0
TTTGGAGAGAAAATGGCCACAT	22	53	MIR1312	Pinus taeda	Precursor variant	1
TCTGCAGACTGGAGCACTCAG	21	52	MIR1315	Pinus taeda	Precursor variant	2
TGTGGATATGGAAGGGTTAGTT	22	52	MIR946b	Pinus taeda	Precursor variant	1
TTACATCTGGGCCACGGTGGTT	22	50	MIR950	Pinus densata	Precursor variant	1
TGGAGAAGCAGGGCACGTGCG	21	49	MIR164c	Arabidopsis thaliana	Precursor variant	0
TCGGCCTCGAATGTTAGGAGAAA	23	48	MIR1314	Pinus taeda	Precursor variant	2
TTTCCACTCCTCCCAAGCCCA	21	44	MIR482c	Pinus densata	Precursor variant	1
TTCCACAGCTTTCTTGAACTC	21	44	MIR396	Pinus taeda	Precursor variant	1
TTACATCTGGTCCTCGGTGGT	21	44	MIR950a//MIR950b	Pinus taeda	Precursor variant	1
TTGCCAGTTCCGCCCATTCCTA	22	44	MIR1311	Pinus taeda	Precursor variant	0
CCAGCCCTTCCCCTATCCACAT	22	44	MIR946a//MIR946b	Pinus taeda	Precursor variant	2
TTGGCACTATCCTCTATATCCT	22	43	MIR3701	Pinus densata	Precursor variant	0
TTGGTTTGAAGGGAGCTCTA	20	42	MIR159	Pinus densata	Precursor variant	0
TGCTCTTCCACAGCTTTCTTG	21	42	MIR396a	Picea abies	Precursor variant	0
TTACATCAGGTCCTCGGTGGTC	22	41	MIR950a//MIR950b	Pinus taeda	Precursor variant	1
TTGGCAATATCTTCTATATCCT	22	40	MIR3701	Pinus densata	Precursor variant	2
TTTTTCCCACTCCTCCCAAGCC	22	38	MIR482c	Pinus densata	Precursor variant	0
TATCGGAACCTGTCACTGTTTC	22	38	MIR947	Picea abies	Precursor variant	2
TTTTCCTACTCCTCCCAAGCCCA	23	38	MIR482c	Pinus densata	Precursor variant	1
TTTGGAGAGAAAATGGCTACT	21	37	MIR1312	Pinus taeda	Precursor variant	2
GCTGTGGGAAAACATGGACGG	21	37	MIR396a	Picea abies	Precursor variant	1
TTGGAGGCCTGTCAGGTTCCC	21	36	MIR1315	Pinus taeda	Precursor variant	0
TCGATTGGTGCAGATCGGGAA	21	36	MIR168a//MIR168b	Populus trichocarpa	Precursor variant	2
TCGGCCTCGAATGTTAGGAGA	21	36	MIR1314	Pinus taeda	Precursor variant	1
AAGCTCAGGAGGGATAGCGCC	21	36	MIR390a//MIR390b//MIR390c//MIR390d	Populus trichocarpa	Precursor variant	0
TTTCCTACTCCTCCCATTCCTA	22	36	MIR482a	Pinus densata	Precursor variant	0
TTCAAGAAAGCCGTGGGAAA	20	35	MIR396g	Populus trichocarpa	Precursor variant	1
CTTGGATTGAAGGGAGCTCC	20	35	MIR159c	Pinus taeda	Precursor variant	0
TGACGTCTGGTCCGCGTGGTT	21	35	MIR951	Picea abies	Precursor variant	2
TCTTCCCTACTCCTCCCATT	20	34	MIR482a//MIR482b	Pinus taeda	Precursor variant	0
TCTGGTCCTCGGTGGTTTATGAT	23	34	MIR950	Picea abies	Precursor variant	2
TTCCACGGCTTTCTTGAACT	20	33	MIR396b//MIR396c	Picea abies	Precursor variant	0
TCTTCCCTACTCCTCCCATTC	21	33	MIR482a//MIR482b	Pinus taeda	Precursor variant	0
TGACTGTAGGCATTGGTGGAT	21	33	MIR948	Pinus taeda	Precursor variant	0
GCAGCATCATCACGATTCACA	21	33	MIR172a//MIR172c	Populus trichocarpa	Precursor variant	1
CTTGGATTGAAGAGAGCTCCC	21	33	MIR159b	Pinus taeda	Precursor variant	0
GTTCAAGAAAACTGTGGGAAA	21	32	MIR396	Pinus taeda	Precursor variant	0
TACCGCTGAAATTATTGTTCG	21	32	MIR1313	Pinus taeda	Precursor variant	1
AATCATGACTGTGGAACGGAT	21	31	MIR3702	Picea abies	Precursor variant	2
CGGTTCAGTCATCAAGAACAC	21	31	MIR951	Pinus taeda	Precursor variant	0
GGAATGTTGTCTGGCTCGAGG	21	31	MIR166d	Oryza sativa	Precursor variant	0
AGACTCCGCTGGGAACCTGAC	21	31	MIR3710	Picea abies	Precursor variant	2
TTCCACGGCTTTCTTGAACTC	21	31	MIR396b//MIR396c	Picea abies	Precursor variant	1
TTCCACAGCTTTCTTGAAACTT	22	31	MIR396	Pinus taeda	Precursor variant	2
TGAAGGGTTGGAGTTGTTTGGT	22	30	MIR3701	Pinus densata	Precursor variant	1
TGACAACGAGAGAGAGCAC	19	29	MIR535	Picea abies	Precursor variant	0
ACGTGTTCCCAGGTCACCCCA	21	29	MIR398	Pinus taeda	Precursor variant	2
TGCACTGCCTCTTCCCTGGCT	21	29	MIR408	Nicotiana tabacum	Precursor variant	0
GGAGTGGGAGCGTAGGAGAAGG	22	29	MIR482c	Pinus taeda	Precursor variant	1
TCCACAGCTTTCTTGAACTT	20	28	MIR396	Pinus taeda	Precursor variant	0
TGTCTTGCATCGGAATCTGTT	21	28	MIR947	Pinus taeda	Precursor variant	0
TGAAAGTATTTGGAGCGCTTG	21	28	MIR3707	Picea abies	Precursor variant	1
AGAATCTTGATGATGCTGCAC	21	28	MIR172f	Nicotiana tabacum	Precursor variant	1
TCTTTCCTACTCCTCCCATTCT	22	28	MIR482a	Pinus densata	Precursor variant	1
TTGGAGAGAAAATGGCCACAT	21	26	MIR1312	Pinus taeda	Precursor variant	1
TTTCCACGGCTTTCTTGAACTT	22	26	MIR396b//MIR396c	Picea abies	Precursor variant	0
TTTCCACAGCTTTCTTGAACTT	22	25	MIR396	Pinus taeda	Precursor variant	0
TCGTCTGGTCCTCGGTGGTTT	21	24	MIR950	Picea abies	Precursor variant	2
GGCTTTGGAGGATTTGGAAAGG	22	24	MIR482d	Pinus densata	Precursor variant	0
TTTGGACTGAAGGGAGCTCC	20	23	MIR319e	Vitis vinifera	Precursor variant	0
TGATTGAGCCGTGCCAATATC	21	23	MIR171	Pinus densata	Precursor variant	0
TTCCACAGCTTTCTTGAACTTT	22	23	MIR396	Pinus taeda	Precursor variant	0
CTCAAGAAAGCTGTGGGAA	19	22	MIR396b	Arabidopsis thaliana	Precursor variant	0
TTCCCACGGCTTTCTTGAACTT	22	22	MIR396	Pinus densata	Precursor variant	0
TTTACATCAGGTCCTCGGTGGTT	23	22	MIR950a//MIR950b	Pinus taeda	Precursor variant	0
TCCACGGCTTTCTTGAACTT	20	21	MIR396b//MIR396c	Picea abies	Precursor variant	0
TCGATAAACCTCTGCATCCAG	21	21	MIR162	Pinus densata	Precursor variant	0
TCTTGCTCAAATGAGTGTTCCA	22	21	MIR828a//MIR828b	Populus trichocarpa	Precursor variant	1
TGTGGAAGGATAGGGTAAGACC	22	21	MIR482a//MIR482b//MIR482d	Pinus taeda	Precursor variant	1
TTGGGAACCTGACGGGCCTCC	21	20	MIR3710	Picea abies	Precursor variant	0
ATTCCCACTTCTCAAATCGAT	21	20	MIR3696	Picea abies	Precursor variant	2
TTTGCCAGTTCCGCCCATTCCT	22	20	MIR1311	Pinus taeda	Precursor variant	0
TTTTTTCCCACTCCTCCCAAGCC	23	20	MIR482c	Pinus densata	Precursor variant	1
TTGTTCTTGACGTCTGGACCACG	23	20	MIR951	Pinus taeda	Precursor variant	1
AGCTCCCTTCAGTCCAACC	19	19	MIR159a	Pinus taeda	Precursor variant	0
TTCCCCTATTCCTCCCATTCCTA	23	19	MIR482b	Pinus densata	Precursor variant	2
TGTTCTTGACGTCTGGACC	19	18	MIR951	Pinus taeda	Precursor variant	0
TGACAGAAGAGAGTGAGCAT	20	18	MIR156a//MIR156b//MIR156c//MIR156d//MIR156e//MIR156f	Populus trichocarpa	Precursor variant	1
TACATCTGGTCCTCGGTGGTT	21	18	MIR950a//MIR950b	Pinus taeda	Precursor variant	1
TCGGACCAGGCTTCATTCCCA	21	18	MIR166a//MIR166b	Pinus taeda	Precursor variant	1
CCACCGTGGACCAGATGAAAAG	22	18	MIR950b	Pinus taeda	Precursor variant	2
TCTTGCTCAAATGAGTATTCCA	22	18	MIR828a//MIR828b	Populus trichocarpa	Precursor variant	0
TCTGGGCCACGGTGGTTAATGAT	23	18	MIR950	Picea abies	Precursor variant	2
TTCAAGAAAACTGTGGGAAA	20	17	MIR396	Pinus taeda	Precursor variant	0
TGTTCTTGACGTCTGGACCA	20	17	MIR951	Pinus taeda	Precursor variant	0
TAACATCTGGGCCACGATGGT	21	17	MIR950	Picea abies	Precursor variant	1
TCGCTTGGTGCAGGTCGGGAA	21	17	MIR168a//MIR168b	Populus trichocarpa	Precursor variant	0
AGACCTTCTCCTATCCACAAT	21	17	MIR946a	Pinus taeda	Precursor variant	1
TCCACAGCTTTCTTGAACTTT	21	17	MIR396	Pinus taeda	Precursor variant	0
TTGACATCAGGTCCTCGATGGTT	23	17	MIR950a//MIR950b	Pinus taeda	Precursor variant	2
CTCAAGAAAGCCGTGGGAAA	20	16	MIR396g	Populus trichocarpa	Precursor variant	0
TGGCACTATCCTCTATATCCT	21	16	MIR3701	Pinus densata	Precursor variant	0
ACCATCGCGGAGCAGATGAAA	21	16	MIR950b	Pinus taeda	Precursor variant	1
TGTGGAAGGATAGGGTAAGAC	21	16	MIR482a//MIR482b//MIR482d	Pinus taeda	Precursor variant	0
ATCGCTTTTTCTCTCCTAATT	21	16	MIR1312	Pinus taeda	Precursor variant	2
TTCCCACAGCTTTCTTGAACTT	22	16	MIR396	Pinus taeda	Precursor variant	1
TCGGCCTCGAATGTTAGGAGAC	22	16	MIR1314	Pinus taeda	Precursor variant	2
TGAAGGGTTGGAGTTGTTCGGC	22	16	MIR3701	Pinus densata	Precursor variant	1
TCTTCCCTACTCCTCCACTTCC	22	16	MIR482a//MIR482b	Pinus taeda	Precursor variant	2
TTTGGAGAGAAAATGGCTAC	20	15	MIR1312	Pinus taeda	Precursor variant	1
TTGACTGAGTTTGACCGAGCT	21	15	MIR6440d//MIR6440a	Populus trichocarpa	Precursor variant	2
GACAACGAGAGAGAGCACGCT	21	15	MIR535a//MIR535b//MIR535c	Vitis vinifera	Precursor variant	0
TCACGTCTGGGCCGCGATGGT	21	15	MIR950	Picea abies	Precursor variant	2
GGAGAATCTTGATGATGCTGC	21	15	MIR172f	Nicotiana tabacum	Precursor variant	1
ACTTAAAGTGATTGGAGCGCT	21	15	MIR3703	Picea abies	Precursor variant	2
TTGGTGGAGCAAGTACGTCAA	21	15	MIR952b	Pinus taeda	Precursor variant	1
TCGGACCAGGCTTCATTTCCCC	22	15	MIR166a	Pinus taeda	Precursor variant	1
TTTGGAGAGAAAATGGCTACAC	22	15	MIR1312	Pinus taeda	Precursor variant	2
AACAATAATTTCAGTGGAAGA	21	14	MIR1313	Pinus taeda	Precursor variant	0
TGTGGATAGAGAAGGGTTAGC	21	14	MIR946a	Pinus taeda	Precursor variant	1
TGACAGTTATATTGCATGGTT	21	14	MIR3706	Picea abies	Precursor variant	0
CGGTTCAGTCATCAAGAACACT	22	14	MIR951	Pinus taeda	Precursor variant	1
TGTTCTTGACGTCTGGACCACGA	23	14	MIR951	Pinus taeda	Precursor variant	0
CAGCCCTTCTCCTATCCACA	20	13	MIR946a//MIR946b	Pinus taeda	Precursor variant	0
CTCAAAGAAAGCTGTGGGAAA	21	13	MIR396b	Nicotiana tabacum	Precursor variant	2
TTGCATGGTTTCGGAGGGATG	21	13	MIR3706	Picea abies	Precursor variant	1
TCACATCTGGGCCACGATGTT	21	13	MIR950	Picea abies	Precursor variant	1
ACATCAGGTCCTCGGTGGTTT	21	13	MIR950a//MIR950b	Pinus taeda	Precursor variant	0
TTCAACATCGATAAAGGAATT	21	13	MIR3696	Picea abies	Precursor variant	2
TTACATCTGGTCCTCGGTGGTC	22	13	MIR950a//MIR950b	Pinus taeda	Precursor variant	2
TCGGACCAGGCTTCATTTCCCCC	23	13	MIR166a	Pinus taeda	Precursor variant	1
TCGGCCTTGAATGTTAGGAGAAA	23	13	MIR1314	Pinus taeda	Precursor variant	1
TCACATCTGGCCGACGATGGTTT	23	13	MIR950	Picea abies	Precursor variant	2
TTCCCTATTCCTCCCATTCCT	21	12	MIR482b	Pinus densata	Precursor variant	0
TTCCTACTCCTCCCAAGCCCA	21	12	MIR482c	Pinus densata	Precursor variant	1
CTCAAGAAAGCTGTGGGAAAT	21	12	MIR396b	Arabidopsis thaliana	Precursor variant	1
TAGAAGAGAGAGAGCACATCC	21	12	MIR156a	Pinus taeda	Precursor variant	2
AGCCCTTCTCCTATCCACAAC	21	12	MIR946b	Pinus taeda	Precursor variant	0
AGACCTTCTCCTATCCACAATT	22	12	MIR946a	Pinus taeda	Precursor variant	1
TGTTCTTGACGTCTGGACCACT	22	12	MIR951	Picea abies	Precursor variant	1
TGTTCTTGACGTCTGGACCACC	22	12	MIR951	Picea abies	Precursor variant	1
TCTCCGGGAATCCAATGCGCCT	22	12	MIR949	Pinus taeda	Precursor variant	0
TTCCACGGCTTTCTTGAACTTT	22	12	MIR396	Pinus taeda	Precursor variant	1
TCGGGCCTCGAATGTTAGGAGAA	23	12	MIR1314	Pinus densata	Precursor variant	2
TGAAAGCTGCCAGCATGATCTGG	23	12	MIR167a	Vitis vinifera	Precursor variant	2
TCGGACCAGGCTTCATTCCC	20	11	MIR166h//MIR166e//MIR166i//MIR166f//MIR166g//MIR166b//MIR166c//MIR166d	Zea mays	Precursor variant	0
CTACCGATCCCTACAGCCACT	21	11	MIR948	Pinus taeda	Precursor variant	2
TTGGTTTGAAGGGAGCTCTAT	21	11	MIR159	Pinus densata	Precursor variant	1
TTTGGATTGAAGAGAGCTCCG	21	11	MIR159c	Arabidopsis thaliana	Precursor variant	2
TTGATCTTGGCTATACCGTGG	21	11	MIR169a//MIR169b	Zea mays	Precursor variant	2
ACGCTCCCGGACTCGGTTGGG	21	11	MIR3710	Picea abies	Precursor variant	2
TCGGACCAGGCTTCATTCCCCT	22	11	MIR166b	Pinus taeda	Precursor variant	0
TCACATCTGGGCCACGATTGGTT	23	11	MIR950	Picea abies	Precursor variant	2
TTTCCTACTCCTCCCAAGCCCAA	23	11	MIR482c	Pinus densata	Precursor variant	2
TCGTTCTTGACGTCTGGACCACG	23	11	MIR951	Pinus taeda	Precursor variant	2
TCCACATCTGGGCCACGATGGTT	23	11	MIR950	Picea abies	Precursor variant	1
CCGACCTTAGCTCAGTTGGTAGAGC	25	11	MIR6478	Populus trichocarpa	Precursor variant	1
TCTGGTCCTCGGTGGTTTA	19	10	MIR950a//MIR950b	Pinus taeda	Precursor variant	1
TGCTTTTCCACGGCTTTCTTG	21	10	MIR396g	Populus trichocarpa	Precursor variant	0
GGATATGGAGGATTTGCCAAA	21	10	MIR3701	Pinus densata	Precursor variant	1
CTCAAGAAAGCTGTGGGGAAA	21	10	MIR396b	Arabidopsis thaliana	Precursor variant	1
TCAGGTTCTCAACCGAGTCTG	21	10	MIR1315	Pinus taeda	Precursor variant	2
GCTCAAGAAAGCCGTGGGAAA	21	10	MIR396g	Populus trichocarpa	Precursor variant	0
TGAAGCTGCCAGCATGATCTGT	22	10	MIR167d	Arabidopsis thaliana	Precursor variant	1
TAACATCTGGGCCACGATGGTC	22	10	MIR950	Picea abies	Precursor variant	2
TTCCACAGCTTTCTTGAACTAA	22	10	MIR396a	Picea abies	Precursor variant	0
TGTCCTTGACGTCTGGACCACG	22	10	MIR951	Picea abies	Precursor variant	1
CCACATCTGGGCCACGATGGTT	22	10	MIR950	Picea abies	Precursor variant	1
TGTTCCTGACGTCTGGACCACG	22	10	MIR951	Picea abies	Precursor variant	1
TGTGGATATGGAAGGGTTAT	20	9	MIR946b	Pinus taeda	Precursor variant	1
CTGTGGGAAAACATGGACGG	20	9	MIR396a	Picea abies	Precursor variant	1
TCCCTATTCCTCCCATTCCTA	21	9	MIR482b	Pinus densata	Precursor variant	0
TGGGAACTTGATGGGCCTCCA	21	9	MIR3710	Picea abies	Precursor variant	2
TGACGAGCCTCCAAACTCTTG	21	9	MIR3710	Picea abies	Precursor variant	2
GGCTTGCGAGGGTAGGAAAAA	21	9	MIR482c	Pinus densata	Precursor variant	1
GATCTTGTGATGGGTACTTGT	21	9	MIR3700	Picea abies	Precursor variant	2
GGAACAGGCGGACTGGCATAA	21	9	MIR1311	Pinus densata	Precursor variant	0
CATCGGAATCTGTTACTGTTT	21	9	MIR947	Pinus taeda	Precursor variant	0
TTTCCTACTCCTCCCAAGCCC	21	9	MIR482c	Pinus densata	Precursor variant	1
TGGCAATATCTTCTATATCCT	21	9	MIR3701	Pinus densata	Precursor variant	2
TGTTCTTGACGTCTGGGCCACG	22	9	MIR951	Picea abies	Precursor variant	1
TGTTCTTGACGCCTGGACCACG	22	9	MIR951	Picea abies	Precursor variant	1
TGGTTCTTGACGTCTGGACCACG	23	9	MIR951	Pinus taeda	Precursor variant	2
TGCTCACGTCTCTTTCTGTCAGC	23	9	MIR156f//MIR156h//MIR156l	Oryza sativa	Precursor variant	1
TCAGAGTTTTGCCAGTTCCGCCT	23	9	MIR1311	Pinus taeda	Precursor variant	1
TCAACATCTGGGCCACGATGGTT	23	9	MIR950	Picea abies	Precursor variant	2
TTGTGGATAGAGAAGGGTT	19	8	MIR946a	Pinus taeda	Precursor variant	1
TGTGGATAGAGAAGGGTTAG	20	8	MIR946a	Pinus taeda	Precursor variant	0
GCTCAAGAAAGCTGTGGGAA	20	8	MIR396b	Arabidopsis thaliana	Precursor variant	0
TCCAGACTCGGTTGGGAACT	20	8	MIR3710	Picea abies	Precursor variant	1
GCAGCATCATCACGATTCAC	20	8	MIR172a//MIR172c	Populus trichocarpa	Precursor variant	1
AAAGGAATTCCCACTTCTCAA	21	8	MIR3696	Picea abies	Precursor variant	1
TGCCAGACTCGGTTGGGAACT	21	8	MIR3710	Picea abies	Precursor variant	2
TTTGGTTTGAAGGGAGCTCCA	21	8	MIR159	Pinus densata	Precursor variant	1
TGCAGAAGCTTCCGGACTCGG	21	8	MIR3710	Picea abies	Precursor variant	2
TTCCACAGCTTTCTTGAACCA	21	8	MIR396a	Picea abies	Precursor variant	1
CTCAAGAAAGCTGTGGGAAAA	21	8	MIR396b	Arabidopsis thaliana	Precursor variant	0
TGGGAACCTGACAGGCCTCCA	21	8	MIR3710	Picea abies	Precursor variant	1
TTGCGAAGGTGTTCTTGACGT	21	8	MIR951	Picea abies	Precursor variant	2
ATTGCCATTATCACTTAAAGT	21	8	MIR3703	Picea abies	Precursor variant	1
ATTGAGGGGAATGTTGTCTGG	21	8	MIR166a	Pinus taeda	Precursor variant	0
GTTCCACAGCTTTCTTGAACTT	22	8	MIR396	Pinus taeda	Precursor variant	1
CCATCGTGGACCAGATGAAAAG	22	8	MIR950b	Pinus taeda	Precursor variant	1
CGTTCTTGACGTCTGGACCACG	22	8	MIR951	Picea abies	Precursor variant	1
TTTCCACAGCTTTCTTGAAACT	22	8	MIR396	Pinus taeda	Precursor variant	2
TTCCACAAGCTTTCTTGAACTT	22	8	MIR396c//MIR396d	Zea mays	Precursor variant	2
TGTTCTTGACGTCTGGACCACGC	23	8	MIR951	Pinus taeda	Precursor variant	1
TAAACATCTGGGCCACGATGGTT	23	8	MIR950	Picea abies	Precursor variant	2
TTACATCAGGTCCTCGGTGGGTT	23	8	MIR950a//MIR950b	Pinus taeda	Precursor variant	1
TTCCACGGCTTTCTTGAAC	19	7	MIR396b//MIR396c	Picea abies	Precursor variant	0
TTCCCTATTCCTCCCATTCC	20	7	MIR482b	Pinus densata	Precursor variant	0
AGAAGAGAGAGAGTACAGCT	20	7	MIR529b	Oryza sativa	Precursor variant	0
AGATCATGCTGCAGTTTCACT	21	7	MIR167e//MIR167i	Oryza sativa	Precursor variant	2
ATAAACCATCGTGGACCAGAT	21	7	MIR950b	Pinus taeda	Precursor variant	1
TTTCCTACTCCTCCCATTCCT	21	7	MIR482a	Pinus densata	Precursor variant	0
TTCCTTACACAAACCATTGGA	21	7	MIR1316	Pinus taeda	Precursor variant	1
CGCCATGCTCTTCCACAGCTT	21	7	MIR396a	Picea abies	Precursor variant	0
AGCGATGGTGTTCTTGACGTC	21	7	MIR951	Pinus taeda	Precursor variant	0
TTACATCAGGTCCTCGGTGGC	21	7	MIR950a//MIR950b	Pinus taeda	Precursor variant	1
AAGAAGAGAGAGAGTACAGCC	21	7	MIR529a	Oryza sativa	Precursor variant	0
AATCTCTTGGTGCTTATTGGC	21	7	MIR3702	Picea abies	Precursor variant	1
AGAGCTCCTTTTGTACCAATC	21	7	MIR159	Pinus densata	Precursor variant	0
TTTGGAGAGAAAATGGCGACAC	22	7	MIR1312	Pinus taeda	Precursor variant	1
TGACGTCTGGTCCGCGTGGTTT	22	7	MIR951	Picea abies	Precursor variant	2
TTCCACAGCCTTTCTTGAACTT	22	7	MIR396c//MIR396d	Zea mays	Precursor variant	2
TTTTCCTACTCCTCCCAAGCCC	22	7	MIR482c	Pinus densata	Precursor variant	1
TAGACCTTCTCCTATCCACAAC	22	7	MIR946b	Pinus taeda	Precursor variant	2
TGTTCTTGACGTCTGGACCATG	22	7	MIR951	Picea abies	Precursor variant	1
TCACATCTGGGCCACGATGGCT	22	7	MIR950	Picea abies	Precursor variant	1
TCTTCCCTACTCCTCCCACTTCT	23	7	MIR482a//MIR482b	Pinus taeda	Precursor variant	2
TTCACATCTGGGCCACGATGGTT	23	7	MIR950	Picea abies	Precursor variant	0
TTTTCCTACTCCTCCCAAGCCCAA	24	7	MIR482c	Pinus densata	Precursor variant	2
TCCACGGCTTTCTTGAACT	19	6	MIR396b//MIR396c	Picea abies	Precursor variant	0
TTGGTTTGAAGGGAGCTCT	19	6	MIR159	Pinus densata	Precursor variant	0
TTCCACAGCTTTCTTGAAC	19	6	MIR396	Pinus taeda	Precursor variant	0
TTTGGACTGAAGGGAGCTCT	20	6	MIR159a//MIR159b	Populus trichocarpa	Precursor variant	1
ATCAAGAACACCTTTGCTTT	20	6	MIR951	Pinus taeda	Precursor variant	0
TGGTTTGAAGGGAGCTCTAC	20	6	MIR159	Pinus densata	Precursor variant	0
TCTTTCCTACTCCTCCCATT	20	6	MIR482a	Pinus densata	Precursor variant	0
CAGGATTTATAGATTTGGGAG	21	6	MIR3707	Picea abies	Precursor variant	0
AGGCTTCCGGACTCGGTTGGG	21	6	MIR3710	Picea abies	Precursor variant	2
TTGGGAACCTGACAGACCTCC	21	6	MIR3710	Picea abies	Precursor variant	2
TTACATCTGGACCACGATGGT	21	6	MIR950	Picea abies	Precursor variant	2
CAGCCAAGGATGACTTGCCTA	21	6	MIR169	Pinus densata	Precursor variant	0
TGTGAGTTTCATGAACTGCCA	21	6	MIR952b	Pinus taeda	Precursor variant	0
CTCAAGAAAGCTGTGGGAAAC	21	6	MIR396b	Arabidopsis thaliana	Precursor variant	1
TACATCAGGTCCTCGGTGGTC	21	6	MIR950a//MIR950b	Pinus taeda	Precursor variant	1
ATTCAACATCGATAAAGGAAT	21	6	MIR3696	Picea abies	Precursor variant	2
AGAAGAGAGAGAGTACAGCCC	21	6	MIR529	Zea mays	Precursor variant	1
TTCCATCTCTTGCACACTGAA	21	6	MIR2950	Vitis vinifera	Precursor variant	1
TGGAACGGATGCCTTGAACAC	21	6	MIR3702	Picea abies	Precursor variant	2
TCGGTTGGGAACCTGACGGGC	21	6	MIR3710	Picea abies	Precursor variant	0
CAGCCCTTCTCCTATCCACAA	21	6	MIR946a//MIR946b	Pinus taeda	Precursor variant	0
TGAAGGGTTGGAGTTGTTCGG	21	6	MIR3701	Pinus densata	Precursor variant	0
TTCAAGAAAGCCGTGGGAAAA	21	6	MIR396g	Populus trichocarpa	Precursor variant	1
TCCGGACCAGGCTTCATTCCCC	22	6	MIR166b//MIR166d//MIR166e//MIR166f	Populus trichocarpa	Precursor variant	1
TTGTGGATATGGAAGGGTTAGT	22	6	MIR946b	Pinus taeda	Precursor variant	1
TGTGCATAAGGCGGGAGTTGTA	22	6	MIR159	Pinus densata	Precursor variant	0
TTTTGGTTTGAAGGGAGCTCTA	22	6	MIR159	Pinus densata	Precursor variant	1
TTTCCACAGCTTTCTTGAACTA	22	6	MIR396a	Vitis vinifera	Precursor variant	0
TCTCCGGGAATCCAATGCGCCA	22	6	MIR949	Pinus taeda	Precursor variant	1
TGCTCTTGACGTCTGGACCACG	22	6	MIR951	Picea abies	Precursor variant	1
CGACTGCCGATTTATGCATCCT	22	6	MIR159	Pinus densata	Precursor variant	0
CCATGGTGCCCCAGATGAGAAG	22	6	MIR950	Picea abies	Precursor variant	0
TGTTCTTGACGTCTGGACCGCG	22	6	MIR951	Picea abies	Precursor variant	1
TGTTCTTGACGTCTGGATCACG	22	6	MIR951	Picea abies	Precursor variant	1
TCTTCCCTACTCCTCCCATTCA	22	6	MIR482a//MIR482b	Pinus taeda	Precursor variant	1
TTTCCCACGGCTTTCTTGAACTT	23	6	MIR396	Pinus densata	Precursor variant	0
GTGTTCTTGACGTCTGGACCACG	23	6	MIR951	Pinus taeda	Precursor variant	0
TTTGGAGAGAAAATGGCTACATT	23	6	MIR1312	Pinus taeda	Precursor variant	2
TTTGGAGAGAAAATGGCTACATA	23	6	MIR1312	Pinus taeda	Precursor variant	1
TCACATCTGGGCCACGATG	19	5	MIR950	Picea abies	Precursor variant	0
TTCTTGACGTCTGGACCACG	20	5	MIR951	Picea abies	Precursor variant	0
TCACATCTGGGCCACGATGG	20	5	MIR950	Picea abies	Precursor variant	0
TTCCACAGCTTTCTTGAATT	20	5	MIR396b	Vitis vinifera	Precursor variant	1
TTGTGGATAGAGAAGGGTTAG	21	5	MIR946a	Pinus taeda	Precursor variant	1
ACAGACTCGGTTGAGAACCTG	21	5	MIR3710	Picea abies	Precursor variant	2
TGTCAAGTTCCCAAGCGAGTC	21	5	MIR1315	Pinus taeda	Precursor variant	2
TCCGGGCCACGATGGTTTATG	21	5	MIR950	Picea abies	Precursor variant	2
GACTGCCGATTTATGCATCCC	21	5	MIR159	Pinus densata	Precursor variant	1
GTTCAAGAAAGCCGTGGGAAA	21	5	MIR396g	Populus trichocarpa	Precursor variant	1
TTGAGCCGCGTCAATATCCCC	21	5	MIR171b	Vitis vinifera	Precursor variant	1
CTTCCCTACTCCTCCCATTCC	21	5	MIR482a//MIR482b	Pinus taeda	Precursor variant	0
GCAGCATCATCCAGATTCACA	21	5	MIR172a//MIR172c	Populus trichocarpa	Precursor variant	1
ATGGTTTCGGTGGAATGGGAA	21	5	MIR3706	Picea abies	Precursor variant	2
TTCCATACACAAACCATTGGG	21	5	MIR1316	Pinus taeda	Precursor variant	1
AGTCATCAAGAACACCTTTGC	21	5	MIR951	Pinus taeda	Precursor variant	0
TTCCACAGCCTTCTTGAACTT	21	5	MIR396	Pinus taeda	Precursor variant	1
TCTGCAGACGCTGCCAGACTC	21	5	MIR3710	Picea abies	Precursor variant	2
CTTGGATTGAAGGGAGCTCCT	21	5	MIR159d	Populus trichocarpa	Precursor variant	0
AGGTTCCCAACCGAGTCCGGA	21	5	MIR1315	Pinus taeda	Precursor variant	1
GAGAATCTTGATGATGCTGCA	21	5	MIR172f	Nicotiana tabacum	Precursor variant	0
TGCAGACGCTCCCGGACTCGG	21	5	MIR3710	Picea abies	Precursor variant	2
TCTTCAACATTAGAAGCCGAT	21	5	MIR1314	Pinus densata	Precursor variant	1
TTCAGTCATCAAGAACACCTT	21	5	MIR951	Pinus taeda	Precursor variant	0
CAGTTATATTGCATGGTTTCG	21	5	MIR3706	Picea abies	Precursor variant	0
CGCTATCCATCCTGGGCTTCA	21	5	MIR390a	Arabidopsis thaliana	Precursor variant	2
TTCCACGGCCTTCTTGAACTT	21	5	MIR396b//MIR396c	Picea abies	Precursor variant	1
TCTTACCGACCCCTCCCATGCC	22	5	MIR482d	Populus trichocarpa	Precursor variant	2
TCTTCCCTACTCCCCCCATTCC	22	5	MIR482a//MIR482b	Pinus taeda	Precursor variant	1
TCTGGTCCTCGGTGGTTTATGG	22	5	MIR950a//MIR950b	Pinus taeda	Precursor variant	2
GGCTTGCGAGGGTAGGAAAAAA	22	5	MIR482c	Pinus densata	Precursor variant	2
TTCCACAGGCTTTCTTGAACTT	22	5	MIR396c//MIR396d	Zea mays	Precursor variant	1
TGTTCTTGACGTCTGGACCATT	22	5	MIR951	Picea abies	Precursor variant	2
TTCCAACGGCTTTCTTGAACTT	22	5	MIR396	Pinus densata	Precursor variant	1
TTTTCCCACTCCTCCCAAGCCCA	23	5	MIR482c	Pinus densata	Precursor variant	0
TGTTCTTGACGTCTGGACCACGG	23	5	MIR951	Pinus taeda	Precursor variant	1
TCACGTCTGGGCCGCGATGGTTT	23	5	MIR950	Picea abies	Precursor variant	2
TCCTTCCCTACTCCTCCCATTCC	23	5	MIR482a	Populus trichocarpa	Precursor variant	2
TGTGGATATGGAAGGGTTA	19	4	MIR946b	Pinus taeda	Precursor variant	0
CCGACCTTAGCTCAGTTGG	19	4	MIR6478	Populus trichocarpa	Precursor variant	0
TCAAGAAAGCTGTGGGAAA	19	4	MIR396b	Arabidopsis thaliana	Precursor variant	0
CGCCATGCTCTTCCACAGCT	20	4	MIR396a	Picea abies	Precursor variant	0
AACAATAATTTCAGTGGAAG	20	4	MIR1313	Pinus taeda	Precursor variant	0
CTCAAGAAAGCTGTGGGAAT	20	4	MIR396b	Arabidopsis thaliana	Precursor variant	1
GTTCTTGACGTCTGGACCAC	20	4	MIR951	Pinus taeda	Precursor variant	0
TTTGGTTTGAAGGGAGCTCC	20	4	MIR159	Pinus densata	Precursor variant	1
AGCTCCCTTCAGTCCAACCA	20	4	MIR159a	Pinus taeda	Precursor variant	0
TTTCCTACTCCTCCCAAGCC	20	4	MIR482c	Pinus densata	Precursor variant	1
TCTGGTCCTCGGTGGTTTAT	20	4	MIR950a//MIR950b	Pinus taeda	Precursor variant	1
GAGCTCCCTTCAGTCCAACC	20	4	MIR159a	Pinus taeda	Precursor variant	0
GTTGTGGATAGAGAAGGGTT	20	4	MIR946a	Pinus taeda	Precursor variant	1
CTGGGCCACGGTGGTTAATGA	21	4	MIR950	Picea abies	Precursor variant	2
TGCCTGGTTCCCTGTATGCCA	21	4	MIR160a//MIR160b	Picea abies	Precursor variant	1
TACCGATCCCTACAGCCACTT	21	4	MIR948	Pinus taeda	Precursor variant	2
TTGGGAACCTGACGGGCCTCT	21	4	MIR3710	Picea abies	Precursor variant	1
GGTTTGAAGGGAGCTCTACTG	21	4	MIR159	Pinus densata	Precursor variant	0
CGGACCAGGCTTCATTCCCCC	21	4	MIR166a	Pinus taeda	Precursor variant	0
TGTGCATAAGGCGGGAGTTGC	21	4	MIR159	Pinus densata	Precursor variant	1
TGTGGATATAGAAGGGTTAGT	21	4	MIR946a	Pinus taeda	Precursor variant	1
TGACAACGAGAGAGAGCACAC	21	4	MIR535	Picea abies	Precursor variant	1
GTTATATTGCATGGTTTTGGA	21	4	MIR3706	Picea abies	Precursor variant	1
TGACAACGAGAGAGAGCACGA	21	4	MIR535	Picea abies	Precursor variant	1
TCGATAAAGGAATTCCCACTT	21	4	MIR3696	Picea abies	Precursor variant	2
CGGACTGGCATAACTCCGCCC	21	4	MIR1311	Pinus densata	Precursor variant	0
GTTCAAGAAATCCGTGGGAAA	21	4	MIR396g	Populus trichocarpa	Precursor variant	2
TGAAGCTGCCAGCATGATCTG	21	4	MIR167e	Populus trichocarpa	Precursor variant	0
ACCGAGTCCGGGAGCGTCTGC	21	4	MIR1315	Pinus taeda	Precursor variant	2
TTCCACAGCTTTCTTGAGCTT	21	4	MIR396	Pinus taeda	Precursor variant	1
ACGCTTCCGGACTCGGTTGGG	21	4	MIR3710	Picea abies	Precursor variant	1
ACGTCAGGTCCTCGATGGTTT	21	4	MIR950a//MIR950b	Pinus taeda	Precursor variant	2
TTGGCAATATCTTCTATATCC	21	4	MIR3701	Pinus densata	Precursor variant	2
TCAACCGAGAGAGAGAGAGAT	21	4	MIR159b	Zea mays	Precursor variant	2
TGGGAACCTGATGGACCTCCA	21	4	MIR3710	Picea abies	Precursor variant	2
TATTGAGTGCAGCGTTGACGG	21	4	MIR397	Picea abies	Precursor variant	2
TTGACGGTCCTCCAAAGTCTT	21	4	MIR3710	Picea abies	Precursor variant	2
TGAAAGTATTCGGAGCGCTTG	21	4	MIR3707	Picea abies	Precursor variant	2
TTACATCTGGGCCACGGTGGT	21	4	MIR950	Pinus densata	Precursor variant	1
TGCCTGGCTCCCTGTATGCCA	21	4	MIR160a//MIR160b	Picea abies	Precursor variant	0
TCGATTGGTGCAGATCGGGAT	21	4	MIR168a	Oryza sativa	Precursor variant	2
AGGCTGTGCTCTCTCTCTTCT	21	4	MIR529	Zea mays	Precursor variant	2
TTGGCACTATCCTCTATATCT	21	4	MIR3701	Pinus densata	Precursor variant	1
TGGAGGCCCATCAAGTTCCCA	21	4	MIR1315	Pinus taeda	Precursor variant	2
TCGATAAACCTCTGCATCCGG	21	4	MIR162	Pinus densata	Precursor variant	1
TGTGGACTGGATGCCTGGAAC	21	4	MIR3702	Picea abies	Precursor variant	2
ATTCGTTGTCTGTTCGACCTT	21	4	MIR858a	Arabidopsis thaliana	Precursor variant	1
TCAACATCGATAAAGGAATTC	21	4	MIR3696	Picea abies	Precursor variant	2
TCAGCCAAGGATGACTTGCCT	21	4	MIR169	Pinus densata	Precursor variant	0
TCTTGCTCAAATGAGTGTTCA	21	4	MIR828a//MIR828b	Populus trichocarpa	Precursor variant	2
TTGAGGTGAGAATCTTGATGA	21	4	MIR172d	Vitis vinifera	Precursor variant	1
AATTCCCACTTCTCAAATCGA	21	4	MIR3696	Picea abies	Precursor variant	2
AGAAAGAGAGAGAGTACAGCC	21	4	MIR529a	Oryza sativa	Precursor variant	2
ACATCAGGTCCTCGATGGTTT	21	4	MIR950a//MIR950b	Pinus taeda	Precursor variant	1
AAGCTCAGGAGGGATAGCGCT	21	4	MIR390a//MIR390b//MIR390c//MIR390d	Populus trichocarpa	Precursor variant	1
ATCGGAACCTGTCACTGTTTC	21	4	MIR947	Picea abies	Precursor variant	2
CTCCACAGCTTTCTTGAACTT	21	4	MIR396	Pinus taeda	Precursor variant	1
GTCTGGTCCTCGGTGGTTTATG	22	4	MIR950	Picea abies	Precursor variant	2
TTCACGTCTGGGCCGCGATGGT	22	4	MIR950	Picea abies	Precursor variant	2
TGACATCAGGTCCTCGGTGGTT	22	4	MIR950a//MIR950b	Pinus taeda	Precursor variant	1
TTCCACCGGCTTTCTTGAACTT	22	4	MIR396c//MIR396d	Zea mays	Precursor variant	2
TTCCCACAGCTTTCTTGAACTA	22	4	MIR396a	Vitis vinifera	Precursor variant	1
ACATCAGGTCCTCGATGGTTTA	22	4	MIR950a//MIR950b	Pinus taeda	Precursor variant	1
TCTCCTGAACAATGCCCACCCT	22	4	MIR3701	Pinus densata	Precursor variant	0
TCGGGACCAGGCTTCATTCCCC	22	4	MIR166b//MIR166d//MIR166e//MIR166f	Populus trichocarpa	Precursor variant	2
TGTTCTTGACGTCTAGACCACG	22	4	MIR951	Picea abies	Precursor variant	1
CAGCCCTTCTGCTATCCACATC	22	4	MIR946b	Pinus taeda	Precursor variant	2
TCCACGGCTTTCTTGAACTTCT	22	4	MIR396	Pinus densata	Precursor variant	1
TGTGGATAGAGAAGGGTTAGTT	22	4	MIR946a	Pinus taeda	Precursor variant	1
TTCAGTCATCAAGAACACCTTT	22	4	MIR951	Pinus taeda	Precursor variant	0
TCACATCTGGGCCGCGATGGTC	22	4	MIR950	Picea abies	Precursor variant	2
TCCTCTACCTAAGCATGTCATC	22	4	MIR1314	Pinus taeda	Precursor variant	2
TGTTCTTGACGTCTGGACTACG	22	4	MIR951	Picea abies	Precursor variant	1
TTTGGTTTGAAGGGAGCTCTAC	22	4	MIR159	Pinus densata	Precursor variant	0
TTTTCCACAGCTTTCTTGAACT	22	4	MIR396b	Vitis vinifera	Precursor variant	0
TGTTCTTGACATCTGGACCACG	22	4	MIR951	Picea abies	Precursor variant	1
TGTTCTTGACGTCTGAACCACG	22	4	MIR951	Picea abies	Precursor variant	1
TTCCACAGCTTTCTTGAACTAT	22	4	MIR396	Pinus taeda	Precursor variant	1
TTCCCTATTCCTCCCATTCCTAT	23	4	MIR482b	Pinus densata	Precursor variant	0
TTTTCCTACTCCTCCCATTCCTA	23	4	MIR482a	Pinus densata	Precursor variant	1
TTACATCTGGTCCTCGGTGGGTT	23	4	MIR950a//MIR950b	Pinus taeda	Precursor variant	2
TCTTCCCTACTCCTCCCATTTCC	23	4	MIR482a//MIR482b	Pinus taeda	Precursor variant	2
TTCCCACAGCTTTCTTGAACTTT	23	4	MIR396	Pinus taeda	Precursor variant	1
TCGGCCTCGAATGTTAGGAGAAT	23	4	MIR1314	Pinus densata	Precursor variant	1
TTTTTCCCACTCCTCCCAAAGCC	23	4	MIR482c	Pinus densata	Precursor variant	2
TCTTCCCTACTCCTCCCATTCCA	23	4	MIR482a//MIR482b	Pinus taeda	Precursor variant	1
TTTACATCTGGTCCTCGGTGGTT	23	4	MIR950a//MIR950b	Pinus taeda	Precursor variant	1
TGTGGAAGGATAGGGTAAGACTT	23	4	MIR482a//MIR482b//MIR482d	Pinus taeda	Precursor variant	1
ACAACGAGAGAGAGCACGC	19	3	MIR535	Picea abies	Precursor variant	0
TCTTGACGTCTGGACCACG	19	3	MIR951	Pinus taeda	Precursor variant	0
AGAATCTTGATGATGCTGC	19	3	MIR172f	Nicotiana tabacum	Precursor variant	0
AGGATATGGAGGATTTGCCA	20	3	MIR3701	Pinus densata	Precursor variant	1
CTCAAGAAAGCTGTGGGAAC	20	3	MIR396b	Arabidopsis thaliana	Precursor variant	1
TTACATCAGGTCCTCGGTGG	20	3	MIR950a//MIR950b	Pinus taeda	Precursor variant	0
AGCGATGGTGTTCTTGACGT	20	3	MIR951	Pinus taeda	Precursor variant	0
TACATCAGGTCCTCGGTGGT	20	3	MIR950a//MIR950b	Pinus taeda	Precursor variant	0
AGAGTTTTGCCAGTTCCGCC	20	3	MIR1311	Pinus taeda	Precursor variant	0
TGAAGCTGCCAGCATGATCT	20	3	MIR167a//MIR167b//MIR167c//MIR167d//MIR167e//MIR167f//MIR167g	Populus trichocarpa	Precursor variant	0
TTCCACTCCTCCCAAGCCCA	20	3	MIR482c	Pinus densata	Precursor variant	1
TCTTCCCTACTCCTCCCATC	20	3	MIR482a//MIR482b	Pinus taeda	Precursor variant	1
ATTGAGTGCAGCGTTGACGG	20	3	MIR397	Picea abies	Precursor variant	1
TGACAACGAGAGAGAGCACG	20	3	MIR535	Picea abies	Precursor variant	0
CGGACCAGGCTTCATTCCCC	20	3	MIR166a//MIR166b	Pinus taeda	Precursor variant	0
TGTGGATATAGAAGGGTTAG	20	3	MIR946a	Pinus taeda	Precursor variant	1
TCAAGAAAACTGTGGGAAAG	20	3	MIR396	Pinus taeda	Precursor variant	0
GCAGCATCATCCAGATTCAC	20	3	MIR172a//MIR172c	Populus trichocarpa	Precursor variant	1
TTTGGATTGAAGGGAGCTCT	20	3	MIR159a//MIR159b	Populus trichocarpa	Precursor variant	0
CGGACTGGCATAACTCCGCC	20	3	MIR1311	Pinus densata	Precursor variant	0
TCGGAATCTGTTACTGTTTC	20	3	MIR947	Picea abies	Precursor variant	0
AACATCGATAAAGGAATTCCC	21	3	MIR3696	Picea abies	Precursor variant	2
AATTCAACATCGATAAAGGAA	21	3	MIR3696	Picea abies	Precursor variant	2
TCAGGTCCTCGGTGGTTTATT	21	3	MIR950a//MIR950b	Pinus taeda	Precursor variant	0
AGAGAGATCGAGGTATTTCAG	21	3	MIR391	Arabidopsis thaliana	Precursor variant	2
TCGGCCTTGAATGTTAGGAGA	21	3	MIR1314	Pinus taeda	Precursor variant	0
TCTTCCCTACTCCTCCACTTC	21	3	MIR482a//MIR482b	Pinus taeda	Precursor variant	2
AGGGTTGGAGTTGTTCGGTAG	21	3	MIR3701	Pinus densata	Precursor variant	0
CGTGGACCAGATGAAAAGAGC	21	3	MIR950b	Pinus taeda	Precursor variant	1
AGGCGAGAAGAGCACCTTCGC	21	3	MIR950	Picea abies	Precursor variant	2
TCCGACTGCCGATTTATGCAT	21	3	MIR159	Pinus densata	Precursor variant	0
AAGCTCAAGAAAGCTGTGGGA	21	3	MIR396b	Arabidopsis thaliana	Precursor variant	0
AGACGTTTCCAGACCCGGTTG	21	3	MIR3710	Picea abies	Precursor variant	2
TCCGCCAATGACACGCTCAGT	21	3	MIR952a//MIR952b//MIR952c	Pinus densata	Precursor variant	0
TACATCTGGACCACGATGGTT	21	3	MIR950	Picea abies	Precursor variant	2
TGACAACGAGAGAGAGCACCA	21	3	MIR535	Picea abies	Precursor variant	2
ATCTTGTGATGGGTACTTGTG	21	3	MIR3700	Picea abies	Precursor variant	2
TGACAACGAGGGAGAGCACGC	21	3	MIR535	Picea abies	Precursor variant	1
ACATCGATAAAGGAATTCCCA	21	3	MIR3696	Picea abies	Precursor variant	2
TGACAGAAGATAGACTTTGGT	21	3	MIR3699	Picea abies	Precursor variant	0
TCTTCCCTACTCCTCCCATTT	21	3	MIR482a//MIR482b	Pinus taeda	Precursor variant	1
TTGAGCCGCGTCAATATCCCT	21	3	MIR171i	Oryza sativa	Precursor variant	1
GAATGTTGTCTGGCTCGACTT	21	3	MIR166a	Pinus taeda	Precursor variant	0
GAGCTCCCTTCAGTCCAACCA	21	3	MIR159a	Pinus taeda	Precursor variant	0
TCGGACCAGGCTTCATTCTCC	21	3	MIR166a//MIR166b	Pinus taeda	Precursor variant	1
ATGGTTTCGGAGGAATGGGGA	21	3	MIR3706	Picea abies	Precursor variant	1
TCCAGTCAGGTTCCCAACCGA	21	3	MIR1315	Pinus taeda	Precursor variant	2
TGTGTTCCCAGGTCGCCCCGG	21	3	MIR398b//MIR398c	Populus trichocarpa	Precursor variant	2
TTCCGGACTCGGTTGGGAACT	21	3	MIR3710	Picea abies	Precursor variant	2
TTCCGGACACGGTTGGGAACC	21	3	MIR3710	Picea abies	Precursor variant	2
TCAGAGTTTTGCCAGTTCCGC	21	3	MIR1311	Pinus taeda	Precursor variant	0
TTCCACAGCTTTCTCGAACTT	21	3	MIR396	Pinus taeda	Precursor variant	1
TTCCACAGCTTTCTTGAACTG	21	3	MIR396a//MIR396b	Populus trichocarpa	Precursor variant	0
TTTCCACGGCTTTCTTGAACT	21	3	MIR396b//MIR396c	Picea abies	Precursor variant	0
AGAAGAGAGAGAGTACAGCCT	21	3	MIR529	Zea mays	Precursor variant	0
TTGCCAGTTCCGCCCATTCCT	21	3	MIR1311	Pinus taeda	Precursor variant	0
TGTCTTGACGTCTGGACCACG	21	3	MIR951	Picea abies	Precursor variant	2
GGCTTGCAAGGATGGGAAAAA	21	3	MIR482d	Picea abies	Precursor variant	2
TTTGGAGAGAAAATGGCGACA	21	3	MIR1312	Pinus taeda	Precursor variant	0
TCGAATTCGCTTGGTGCAGGT	21	3	MIR168b	Populus trichocarpa	Precursor variant	1
CTTGGATTGAAGAGAGCTCCT	21	3	MIR159d	Populus trichocarpa	Precursor variant	1
TTGGCACTATCCTCTATATCC	21	3	MIR3701	Pinus densata	Precursor variant	0
AAGCTTCCGGACTCGGTTGGG	21	3	MIR3710	Picea abies	Precursor variant	1
CGTGGATATGGAAGGGTTAGT	21	3	MIR946b	Pinus taeda	Precursor variant	1
TCGCCTCGAATGTTAGGAGAA	21	3	MIR1314	Pinus densata	Precursor variant	2
TGCAGACGCTTCCGGACTCGG	21	3	MIR3710	Picea abies	Precursor variant	1
GATGGTGTTCTTGACGTCTGG	21	3	MIR951	Pinus taeda	Precursor variant	0
TCAGGTTCCCAACCGAGTCCG	21	3	MIR1315	Pinus taeda	Precursor variant	0
AGAAGAGAGAGAGCACCGCCT	21	3	MIR529	Zea mays	Precursor variant	2
TCCGGGAGCGTCTGCAGACTG	21	3	MIR1315	Pinus taeda	Precursor variant	2
ATGTTCTCAGGTCGCCCCGGT	21	3	MIR398	Nicotiana tabacum	Precursor variant	2
TGCATCAGGTCCTCGATGGTT	21	3	MIR950a//MIR950b	Pinus taeda	Precursor variant	2
TTTCCTACTCCTCCCAAGCCA	21	3	MIR482c	Pinus densata	Precursor variant	2
GCTCAAGAAAACCGTGGGAAA	21	3	MIR396g	Populus trichocarpa	Precursor variant	1
TGAGCCGTGCCAATATCACAC	21	3	MIR171g//MIR171h	Populus trichocarpa	Precursor variant	0
TTCCGCAGCTTTCTTGAACTT	21	3	MIR396	Pinus taeda	Precursor variant	1
TTCCACAGCTTTCTTGGACTT	21	3	MIR396	Pinus taeda	Precursor variant	1
AAGCTACCAGACTCGCTTGGG	21	3	MIR3710	Picea abies	Precursor variant	2
TTGGAGAGAAAATGGCTACTT	21	3	MIR1312	Pinus taeda	Precursor variant	2
TCTGGTCCCCGGTGGTTTATGA	22	3	MIR950	Picea abies	Precursor variant	1
CGGCCTCGAATGTTAGGAGAAT	22	3	MIR1314	Pinus densata	Precursor variant	0
AGTGGGAGGATAGGGTAAGACC	22	3	MIR482a	Picea abies	Precursor variant	2
TCACATCTGGCCCACGATGGTT	22	3	MIR950	Picea abies	Precursor variant	1
TGACGTCTGGTCCACGATGGTT	22	3	MIR951	Pinus taeda	Precursor variant	2
TGACAGAAGATAGACTTTGGTT	22	3	MIR3699	Picea abies	Precursor variant	1
TGTGATCAGAATCAGACTCCCA	22	3	MIR3712	Pinus densata	Precursor variant	2
CCATCGCGGAGCAGATGAAAAG	22	3	MIR950b	Pinus taeda	Precursor variant	1
TCTTTCCTACTCCTCCACTTCC	22	3	MIR482a	Pinus densata	Precursor variant	2
TTCCACGGGCTTTCTTGAACTT	22	3	MIR396c//MIR396d	Zea mays	Precursor variant	2
TTTGGGTTTGAAGGGAGCTCTA	22	3	MIR159	Pinus densata	Precursor variant	2
TCGGGGGCCCGGTGGTTTATGA	22	3	MIR950	Picea abies	Precursor variant	2
AGAATCTTGATGATGCTGCATT	22	3	MIR172i	Nicotiana tabacum	Precursor variant	0
GTTCCACAGCTTTCTTGAACTA	22	3	MIR396a	Picea abies	Precursor variant	1
TTGTTCTTGACGTCTGGACCAC	22	3	MIR951	Pinus taeda	Precursor variant	1
TGTCTTGCATCGGAATCTGTTT	22	3	MIR947	Pinus taeda	Precursor variant	1
TGCTCTTCCACAGCTTTCTTGT	22	3	MIR396a	Picea abies	Precursor variant	1
TCACATCGTGGCCACGATGGTT	22	3	MIR950	Picea abies	Precursor variant	2
TCTCCGGGAATCCAATGCGCCC	22	3	MIR949	Pinus taeda	Precursor variant	1
TGTGGATATGGAAGGGTTAGTA	22	3	MIR946b	Pinus taeda	Precursor variant	0
TCGGCCTCGAATGTTAGGAGGA	22	3	MIR1314	Pinus taeda	Precursor variant	2
TGTTCTCGACGTCTGGACCACG	22	3	MIR951	Picea abies	Precursor variant	1
TGTTCTTGACGTCCGGACCACG	22	3	MIR951	Picea abies	Precursor variant	1
TTTCCTACTCCTCCCAAGCCCT	22	3	MIR482c	Pinus densata	Precursor variant	2
TTGGCCTTGAATGTTAGGAGAA	22	3	MIR1314	Pinus taeda	Precursor variant	1
TGTGGATATGGAAGGGTTAGTC	22	3	MIR946b	Pinus taeda	Precursor variant	1
CCATCGTGGAGCAGATGAAAAG	22	3	MIR950b	Pinus taeda	Precursor variant	0
TATTCTTGACGTCTGGACCACG	22	3	MIR951	Picea abies	Precursor variant	1
TTTGGTTTGAAGGGAGCTCTAT	22	3	MIR159	Pinus densata	Precursor variant	1
TTTTGCCAGTTCCGCCCATTCC	22	3	MIR1311	Pinus taeda	Precursor variant	0
TCTGGTCCTCGGTGGTTTATTC	22	3	MIR950a//MIR950b	Pinus taeda	Precursor variant	2
GTCACATCTGGGCCACGATGGTT	23	3	MIR950	Picea abies	Precursor variant	1
TCTTGACAGAAGATAGACTTTGG	23	3	MIR3699	Picea abies	Precursor variant	0
CGGGTTCAGTCATCAAGAACACC	23	3	MIR951	Pinus taeda	Precursor variant	2
GTCTTCCCTACTCCTCCCATTCC	23	3	MIR482a//MIR482b	Pinus taeda	Precursor variant	0
CCAGCCCTTCCCCTATCCACATT	23	3	MIR946a	Pinus taeda	Precursor variant	2
TTTCCCTATTCCTCCCATTCCTA	23	3	MIR482b	Pinus densata	Precursor variant	1
TGTTCTTGACGTCTGGACCACCG	23	3	MIR951	Pinus taeda	Precursor variant	2
CAGCCCTTCTCCTATCCACAACT	23	3	MIR946b	Pinus taeda	Precursor variant	0
TTACATCAGGTCCTCGGTGGTTT	23	3	MIR950a//MIR950b	Pinus taeda	Precursor variant	0
TCGGCCTTGAATGTTAGGAGAAT	23	3	MIR1314	Pinus taeda	Precursor variant	1
TCACATCTGGGCCACGATGGTTC	23	3	MIR950	Picea abies	Precursor variant	1
TTCTTCCCTACTCCTCCCATTCC	23	3	MIR482a	Populus trichocarpa	Precursor variant	1
TTTTCCCTACTCCTCCCAAGCCCA	24	3	MIR482c	Pinus densata	Precursor variant	2
CCGACCTTAGCTCAGTTGGTAGAG	24	3	MIR6478	Populus trichocarpa	Precursor variant	1
TCAAGAAAACTGTGGGAAA	19	2	MIR396	Pinus taeda	Precursor variant	0
CATCAGGTCCTCGATGGTT	19	2	MIR950a//MIR950b	Pinus taeda	Precursor variant	1
CCGACTTTAGCTCAGTTGG	19	2	MIR6478	Populus trichocarpa	Precursor variant	1
TGGATATGGAAGGGTTAGT	19	2	MIR946b	Pinus taeda	Precursor variant	0
TTCAAGAAAGCCGTGGGAA	19	2	MIR396g	Populus trichocarpa	Precursor variant	1
GACTGCCGATTTATGCATC	19	2	MIR159	Pinus densata	Precursor variant	0
TCCACAGCTTTCTTGAACT	19	2	MIR396	Pinus taeda	Precursor variant	0
TTCCCTATTCCTCCCATTT	19	2	MIR482b	Pinus densata	Precursor variant	1
TTCCACAGCTTTCTTGAAT	19	2	MIR396	Pinus taeda	Precursor variant	1
TGAAGCTGCCAGCATGATC	19	2	MIR167a//MIR167b//MIR167c//MIR167d//MIR167e//MIR167f//MIR167g	Populus trichocarpa	Precursor variant	0
ACCTTCTCCTATCCACAAT	19	2	MIR946a	Pinus taeda	Precursor variant	1
AGAAGAGAGAGAGTACAGC	19	2	MIR529b	Oryza sativa	Precursor variant	0
TGTGGATATGGAAGGGTTAC	20	2	MIR946b	Pinus taeda	Precursor variant	1
ACATCTGGGCCACGATGGTT	20	2	MIR950	Picea abies	Precursor variant	0
GGAACAGGCGGACTGGCATA	20	2	MIR1311	Pinus densata	Precursor variant	0
AGCTCAGGAGGGATAGCGCC	20	2	MIR390a//MIR390b//MIR390c//MIR390d	Populus trichocarpa	Precursor variant	0
CTCAAGAAAACCGTGGGAAA	20	2	MIR396g	Populus trichocarpa	Precursor variant	1
TCACATCTGGGCCACGATTG	20	2	MIR950	Picea abies	Precursor variant	1
TGGTGGAGCAAGTACGTCAA	20	2	MIR952b	Pinus taeda	Precursor variant	1
AGAAGAGAGAGGGTACAGCC	20	2	MIR529	Zea mays	Precursor variant	1
TCCACAGCTTTCTTGAACTA	20	2	MIR396a	Picea abies	Precursor variant	0
TTCCACGGCTTTCTTGAATT	20	2	MIR396b//MIR396c	Picea abies	Precursor variant	1
ATGGTGCCCCAGATGAGAAG	20	2	MIR950	Picea abies	Precursor variant	0
ACATCAGGTCCTCGGTGGTT	20	2	MIR950a//MIR950b	Pinus taeda	Precursor variant	0
TCGATTGGTGCAGATCGGGA	20	2	MIR168a	Oryza sativa	Precursor variant	1
TTGGAGAGAAAATGGCTACA	20	2	MIR1312	Pinus taeda	Precursor variant	1
CCCAAGAAAGCTGTGGGAAA	20	2	MIR396b	Arabidopsis thaliana	Precursor variant	1
CGGTTCAGTCATCAAGAACA	20	2	MIR951	Pinus taeda	Precursor variant	0
GGAATGTTGTCTGGCTCGAG	20	2	MIR166d	Oryza sativa	Precursor variant	0
TGGCACTATCCTCTATATCT	20	2	MIR3701	Pinus densata	Precursor variant	1
TTCCCTACTCCTCCCATTCC	20	2	MIR482a//MIR482b	Pinus taeda	Precursor variant	0
TTGGTGGAGCAAGTACGTCA	20	2	MIR952b	Pinus taeda	Precursor variant	1
GATCCCCGGCAACGGCGCCA	20	2	MIR8175	Arabidopsis thaliana	Precursor variant	0
GACTGCCGATTTATGCATCT	20	2	MIR159	Pinus densata	Precursor variant	1
CTTGGATTGAAGAGAGCTCT	20	2	MIR159f	Oryza sativa	Precursor variant	1
TTGGGAACCTGACGGGCATCC	21	2	MIR3710	Picea abies	Precursor variant	1
TTGGGAACCTGACGGGCATCT	21	2	MIR3710	Picea abies	Precursor variant	2
TCAGTTTCCCAACCGAGTCCG	21	2	MIR1315	Pinus taeda	Precursor variant	1
GTGAGTTTGGAGAACTGCCAC	21	2	MIR952a//MIR952c	Pinus densata	Precursor variant	1
TTGGAGGCCCGTCAGGTTCCC	21	2	MIR1315	Pinus taeda	Precursor variant	0
AGTCCGGGAGCATCTGCAGAC	21	2	MIR1315	Pinus taeda	Precursor variant	1
AACGAGAGAGAGCACGCTTGT	21	2	MIR535	Picea abies	Precursor variant	1
CACGTCTGGGCCGCGATGGTT	21	2	MIR950	Picea abies	Precursor variant	2
TTGAGGGGAGAATCTTGATGA	21	2	MIR172d	Vitis vinifera	Precursor variant	2
TCCATACACAAACCATTGGAA	21	2	MIR1316	Pinus taeda	Precursor variant	0
AACTGCTGGTTCATGGACTCT	21	2	MIR159b	Pinus taeda	Precursor variant	0
TCCATACACAAACCATTGGGA	21	2	MIR1316	Pinus taeda	Precursor variant	1
TGCATGGTTTCGGAGGAATGG	21	2	MIR3706	Picea abies	Precursor variant	0
TAAACAATGTCCACCCTTCAT	21	2	MIR3701	Pinus densata	Precursor variant	2
TGCACTGCCTCTTCCCTGGCG	21	2	MIR408	Nicotiana tabacum	Precursor variant	1
TGCACTGCCTCTTCCCTGGCC	21	2	MIR408	Nicotiana tabacum	Precursor variant	1
TTTCCACAGCTTTCTTGAACC	21	2	MIR396b	Vitis vinifera	Precursor variant	1
CGGACCAGGCTTCATTCCCCT	21	2	MIR166b	Pinus taeda	Precursor variant	0
GTTGGAAACTTGACGGGCCTC	21	2	MIR3710	Picea abies	Precursor variant	2
TGCACTGCCTCTTCCCTGACT	21	2	MIR408	Nicotiana tabacum	Precursor variant	1
TGACAGAAGAGAGTGAGCACA	21	2	MIR156a//MIR156b//MIR156c//MIR156d//MIR156e//MIR156f	Populus trichocarpa	Precursor variant	0
GCATGGTTTCGGTGGAATGGG	21	2	MIR3706	Picea abies	Precursor variant	1
TGACAGAAGAGAGTGAGCACC	21	2	MIR156b	Nicotiana tabacum	Precursor variant	0
TTACAGACTCGGTTGAGAACC	21	2	MIR3710	Picea abies	Precursor variant	2
TGAGCTTCAAGAATTGCCATA	21	2	MIR952a	Pinus taeda	Precursor variant	2
ATCGATAAAGGAATTCCCACT	21	2	MIR3696	Picea abies	Precursor variant	2
TGTGGATATGGAAGGGTTAGA	21	2	MIR946b	Pinus taeda	Precursor variant	1
TACATCTGGGCCACGGTGGTT	21	2	MIR950	Pinus densata	Precursor variant	1
TGACAACGAGAGAGAGCACGC	21	2	MIR535	Picea abies	Precursor variant	0
TCTCCCTACTCCTCCCATTCC	21	2	MIR482d	Pinus taeda	Precursor variant	1
TGCAGACTGGAGCACTCTCGC	21	2	MIR1315	Pinus taeda	Precursor variant	2
ATGTGGATATGGAAGGGTTAG	21	2	MIR946b	Pinus taeda	Precursor variant	0
AGTAATTGTTTCACAAACTGC	21	2	MIR169q//MIR169r	Nicotiana tabacum	Precursor variant	2
TCTGCAGACTGGAGCACCTGC	21	2	MIR1315	Pinus taeda	Precursor variant	1
TTTGGTTTGAAGGGAGCTCTG	21	2	MIR159	Pinus densata	Precursor variant	1
TCTGCAGACTGGAGCACCTGT	21	2	MIR1315	Pinus taeda	Precursor variant	2
CAGCCAAGAATGAATTGCCTA	21	2	MIR169	Pinus densata	Precursor variant	2
AGAGTTTTGCCAGATCCACCC	21	2	MIR1311	Pinus taeda	Precursor variant	2
CTGGTCCTCGGTGGTTTATGA	21	2	MIR950	Picea abies	Precursor variant	2
ACTTGGTTGGGAACCTGACGG	21	2	MIR3710	Picea abies	Precursor variant	1
TTCCATGGCTTTCTTGAACTT	21	2	MIR396b//MIR396c	Picea abies	Precursor variant	1
TGCTCCGCTCTGCAGACGCTT	21	2	MIR3710	Picea abies	Precursor variant	1
TCCATATCGCTTTTTCTCTCC	21	2	MIR1312	Pinus taeda	Precursor variant	2
TCGGACCAGGCTTCACTTCCC	21	2	MIR166a//MIR166b	Pinus taeda	Precursor variant	2
ATCGGAATCTGTTACTGTTTC	21	2	MIR947	Picea abies	Precursor variant	0
TGAGGCCCGTCAGGTTCCCAA	21	2	MIR1315	Pinus taeda	Precursor variant	1
AGCTGGTGTGAGCTTTGGGAA	21	2	MIR952b	Pinus densata	Precursor variant	1
CAGCTGGTGTGAGCTTTGGGA	21	2	MIR952b	Pinus densata	Precursor variant	1
TCTGCAGACTGGAGCACTCTC	21	2	MIR1315	Pinus taeda	Precursor variant	1
GGATCAGATTTGATGGCCTTT	21	2	MIR1309	Pinus taeda	Precursor variant	1
GGAGTTGTTCGGTAGAAGAGT	21	2	MIR3701	Pinus densata	Precursor variant	0
TTCCATACGCAAACCATTGGA	21	2	MIR1316	Pinus taeda	Precursor variant	1
AGCCAAAGCAGATTTGCAACG	21	2	MIR952b	Pinus taeda	Precursor variant	2
TTCCACAGCTTTCTTGAAACT	21	2	MIR396	Pinus taeda	Precursor variant	2
TCGGACCAGGCTTCATTCCAC	21	2	MIR166a//MIR166b	Pinus taeda	Precursor variant	1
TTGGAGAGAAAATGGCCACAC	21	2	MIR1312	Pinus taeda	Precursor variant	2
CTCAAGAAAGCCGTGGGAAAA	21	2	MIR396g	Populus trichocarpa	Precursor variant	0
TTCCACAGCTTCCTTGAACTT	21	2	MIR396	Pinus taeda	Precursor variant	1
TGGGAACCTGACGGGCCTCCA	21	2	MIR3710	Picea abies	Precursor variant	0
TGGGAACCTGACGGGCCTCCG	21	2	MIR3710	Picea abies	Precursor variant	1
TGGGAACCTGACGGGCCTTCA	21	2	MIR3710	Picea abies	Precursor variant	1
ATTGAAAGTATTTGGAGCGCT	21	2	MIR3707	Picea abies	Precursor variant	2
TGCTAGGTTCCCAACCGAGTC	21	2	MIR1315	Pinus taeda	Precursor variant	2
CTGGGAACCTGACAGGCCTCC	21	2	MIR3710	Picea abies	Precursor variant	2
ATGCCTGGAACACTGAAACCA	21	2	MIR3702	Picea abies	Precursor variant	2
TGTGGATGTGGAAGGGTTAGT	21	2	MIR946b	Pinus taeda	Precursor variant	1
ATGCCTGGAACACTGAAACGA	21	2	MIR3702	Picea abies	Precursor variant	1
TGTGGATCGGATGCCTGGAAC	21	2	MIR3702	Picea abies	Precursor variant	0
TTACATCTGGTCCTCGGTGGC	21	2	MIR950a//MIR950b	Pinus taeda	Precursor variant	2
ACAGTTATATTGCATGGTTTT	21	2	MIR3706	Picea abies	Precursor variant	1
CCTCAAGAAAGCTGTGGGAAA	21	2	MIR396b	Arabidopsis thaliana	Precursor variant	1
TGGGAATTTGACGGGCCTCCA	21	2	MIR3710	Picea abies	Precursor variant	2
TGTCAGGTTCCCAGCGGAGTC	21	2	MIR1315	Pinus taeda	Precursor variant	2
CCCAGGCGAGAAGAGCACCTT	21	2	MIR950	Picea abies	Precursor variant	2
GTGAGCTTCAAGAATTGCCAT	21	2	MIR952a	Pinus taeda	Precursor variant	2
TGGAGGCCTGCTAGGTTCCCA	21	2	MIR1315	Pinus taeda	Precursor variant	2
TGCGGATATGGAAGGGTTAGT	21	2	MIR946b	Pinus taeda	Precursor variant	1
TCCATACGCAAACCATTGGAA	21	2	MIR1316	Pinus taeda	Precursor variant	1
CTCCGTTCTGCAGACGCTTCC	21	2	MIR3710	Picea abies	Precursor variant	2
TGCCAGTTCCGCCCATTCCTA	21	2	MIR1311	Pinus taeda	Precursor variant	0
TTCCTCGGCTTTCTTGAACTT	21	2	MIR396b//MIR396c	Picea abies	Precursor variant	1
TTCCCTACTCCTCCCATTCCC	21	2	MIR482a//MIR482b	Pinus taeda	Precursor variant	1
CACATCTGGGCCACGATGGTT	21	2	MIR950	Picea abies	Precursor variant	0
TTCCCTACTCCTCCCATTCCT	21	2	MIR482a//MIR482b	Pinus taeda	Precursor variant	0
GGTGTGAGCTTTGGGAATTGC	21	2	MIR952b	Pinus densata	Precursor variant	0
TCACATCTGGCGCACGATGGT	21	2	MIR950	Picea abies	Precursor variant	2
TTGGAGAGAAAATGGCGACAC	21	2	MIR1312	Pinus taeda	Precursor variant	1
TCACATCTGGGCCACGATGGC	21	2	MIR950	Picea abies	Precursor variant	1
TGCAGACGCTGCCAGACTCGC	21	2	MIR3710	Picea abies	Precursor variant	2
GACATCAGGTCCTCGATGGTT	21	2	MIR950a//MIR950b	Pinus taeda	Precursor variant	2
TTTGGTCTGAAGGGAGCTCTA	21	2	MIR159	Pinus densata	Precursor variant	1
TCTCTCCTAATTACGCTGAAT	21	2	MIR1312	Pinus taeda	Precursor variant	2
TCAGGTTCCCAACCGAGTCCC	21	2	MIR1315	Pinus taeda	Precursor variant	1
TCTTTCCTACTCCTCCCATTC	21	2	MIR482a	Pinus densata	Precursor variant	0
TAGCCAAGGATGACTTGCCTA	21	2	MIR169r	Populus trichocarpa	Precursor variant	0
AGTGGGAGGATAGGGTAAGAC	21	2	MIR482a	Picea abies	Precursor variant	1
AGGCACGGGCTATTAATAGAT	21	2	MIR3696	Picea abies	Precursor variant	2
TCAGCCAAGGATGACTTGCCC	21	2	MIR169s	Populus trichocarpa	Precursor variant	1
TCTCCGGGAATCCAATGCGCC	21	2	MIR949	Pinus taeda	Precursor variant	0
TTCTTGACGTCTGGACCACGA	21	2	MIR951	Pinus taeda	Precursor variant	0
CAGAGTTTTGCCAGTTCCGCC	21	2	MIR1311	Pinus taeda	Precursor variant	0
TTCTTGACGTCTGGACCACGT	21	2	MIR951	Pinus densata	Precursor variant	0
TTCCAACGCCTCCCATGCCTA	21	2	MIR482d	Pinus densata	Precursor variant	0
GAGCTCCTTTTGTACCAATCA	21	2	MIR159	Pinus densata	Precursor variant	0
AGGCCTGTCAGGTTCCCAGCG	21	2	MIR1315	Pinus taeda	Precursor variant	2
TCTTGCTCAAATGAGTGTTCC	21	2	MIR828a//MIR828b	Populus trichocarpa	Precursor variant	1
AAGGTTCCCAACCGAGTCCGG	21	2	MIR1315	Pinus taeda	Precursor variant	1
TACGTCAGGTCCTCGATGGTT	21	2	MIR950a//MIR950b	Pinus taeda	Precursor variant	2
TCTACCGATCCCTACAGCCAC	21	2	MIR948	Pinus taeda	Precursor variant	2
AACCGAGTCCGGGAGCGTCTG	21	2	MIR1315	Pinus taeda	Precursor variant	2
TTGGACCAGGCTTCATTCCCC	21	2	MIR166a//MIR166b	Pinus taeda	Precursor variant	1
CATATAACAGTTATATTGCAT	21	2	MIR3706	Picea abies	Precursor variant	2
AATCTCTTGGTGCTTATTGGT	21	2	MIR3702	Picea abies	Precursor variant	2
TTTCCTACTCCTCCCAAGCCT	21	2	MIR482a	Pinus densata	Precursor variant	2
CCAGTCCTTCTGCTATCCACA	21	2	MIR946a//MIR946b	Pinus taeda	Precursor variant	2
TCTCGGACCAGGCTTCATTCC	21	2	MIR166a	Vitis vinifera	Precursor variant	0
TTTTGCCAGTTCCGCCCATTC	21	2	MIR1311	Pinus taeda	Precursor variant	0
TGGGGAATCTCTCTGATGCAT	21	2	MIR3630	Vitis vinifera	Precursor variant	2
TGGTGGATATGGAAGGGTTAG	21	2	MIR946b	Pinus taeda	Precursor variant	2
TTCCACGGCTTCTTTGAACTT	21	2	MIR396b//MIR396c	Picea abies	Precursor variant	2
TGGAGAAGCAGGGCACGTGCA	21	2	MIR164a//MIR164b//MIR164c//MIR164d//MIR164e	Populus trichocarpa	Precursor variant	0
AGCTCAAGAAAGCCGTGGGAA	21	2	MIR396g	Populus trichocarpa	Precursor variant	0
TTGGAGAGAAAATGGCTACAC	21	2	MIR1312	Pinus taeda	Precursor variant	2
CAACAATAATTTCAGTGGAAGA	22	2	MIR1313	Pinus taeda	Precursor variant	0
TTCCACAGCTTTCTTGAACTTA	22	2	MIR396	Pinus taeda	Precursor variant	1
CGAGCCAAGAATGACTTGCCAA	22	2	MIR169t	Populus trichocarpa	Precursor variant	2
AACAATAATTTCAGTGGAAGAA	22	2	MIR1313	Pinus taeda	Precursor variant	1
TCTGGCCCTCGGTGGTTTATGA	22	2	MIR950	Picea abies	Precursor variant	2
ATGAACTGCTCATAGATGGGGG	22	2	MIR3693	Picea abies	Precursor variant	2
GGAACAGGCGGACTGGCATAAA	22	2	MIR1311	Pinus densata	Precursor variant	1
TGTTCTTGACGTCTGGACCTCC	22	2	MIR951	Picea abies	Precursor variant	2
TAACATCTGGACCACGATGGTT	22	2	MIR950	Picea abies	Precursor variant	2
TCGGACCAGGCTTCATTCCCCA	22	2	MIR166j	Oryza sativa	Precursor variant	0
TAACATCAGGTCCTCGATGGTT	22	2	MIR950a//MIR950b	Pinus taeda	Precursor variant	2
CGCCATGCTCTTCCACAGCTTT	22	2	MIR396a	Picea abies	Precursor variant	0
TTTGGAGAGAAAATGGCCACAC	22	2	MIR1312	Pinus taeda	Precursor variant	2
TCTTCCCTACTCCCTCCATTCC	22	2	MIR482a//MIR482b	Pinus taeda	Precursor variant	2
GGATGCAAAGGGTTTACCGACC	22	2	MIR162	Pinus densata	Precursor variant	0
TCGGCCTTGAATGTTAGGAGAT	22	2	MIR1314	Pinus taeda	Precursor variant	1
TGAAGCTGCCAGCATGATCTGC	22	2	MIR167d	Arabidopsis thaliana	Precursor variant	1
GCTCAAGAAAGCTGTGGGAAAA	22	2	MIR396b	Arabidopsis thaliana	Precursor variant	0
CTTGGGAATCTCTCTGATGCAT	22	2	MIR3630	Vitis vinifera	Precursor variant	2
TTTCCACCTCCTCCCAAGCCCA	22	2	MIR482c	Pinus densata	Precursor variant	2
TCTTCCCTACTTCTCCCATTCC	22	2	MIR482a//MIR482b	Pinus taeda	Precursor variant	1
GGATGCAAAGGGTTTACCGACT	22	2	MIR162	Pinus densata	Precursor variant	1
TCGGCCTCGAATGTTAGGAGAT	22	2	MIR1314	Pinus taeda	Precursor variant	2
AGATCATGCTGCAGTTTCACCT	22	2	MIR167f//MIR167g//MIR167h	Populus trichocarpa	Precursor variant	2
CGGTTCAGTCATCAAGAACAAC	22	2	MIR951	Pinus taeda	Precursor variant	1
TTTCCTACTCCTCCCAGGCCCA	22	2	MIR482c	Pinus densata	Precursor variant	2
ATGTGGATATGGAAGGGTTAGT	22	2	MIR946b	Pinus taeda	Precursor variant	0
CCGACCTTAGCTCAGTTGGTAG	22	2	MIR6478	Populus trichocarpa	Precursor variant	1
TCTTTCCTACTCCTCCCATTCA	22	2	MIR482a	Pinus densata	Precursor variant	1
CTCAAGAAAGCTGTGGGGAAAA	22	2	MIR396b	Arabidopsis thaliana	Precursor variant	2
CTTGGATTGAAGGGAGCTCCAT	22	2	MIR159a//MIR159c	Pinus taeda	Precursor variant	1
TGACGTCAGGTCCTCGGTGGTT	22	2	MIR950a//MIR950b	Pinus taeda	Precursor variant	2
CAACCCTTCTCCTATCCACATT	22	2	MIR946a	Pinus taeda	Precursor variant	2
TGCTCACGTCTCTTCTGTCAGC	22	2	MIR156a//MIR156f	Populus trichocarpa	Precursor variant	1
TGTGCATAAGGCGGGAGTTGTT	22	2	MIR159	Pinus densata	Precursor variant	1
TCGGACCAGGCTTCATTTCCCT	22	2	MIR166b	Pinus taeda	Precursor variant	1
TTACATCAGGTCCTCGGTGGGT	22	2	MIR950a//MIR950b	Pinus taeda	Precursor variant	1
TCACATCTGGGCCACGATGGAT	22	2	MIR950	Picea abies	Precursor variant	1
ACCATCGCGGAGCAGATGAAAA	22	2	MIR950b	Pinus taeda	Precursor variant	1
TTTTCCTACTCCTCCCAAGCCT	22	2	MIR482c	Pinus densata	Precursor variant	2
TTACATCTGGTCCTCGGTGGGT	22	2	MIR950a//MIR950b	Pinus taeda	Precursor variant	2
TTCCACAGCCTTTCTTGAACTA	22	2	MIR396c//MIR396d	Zea mays	Precursor variant	2
CTTTCCTACTCCTCCCATTCCT	22	2	MIR482a	Pinus densata	Precursor variant	0
AGAAGGGTAGGCGTTGTTTGGC	22	2	MIR3701	Picea abies	Precursor variant	2
TGGAGTTGTTCGGTAGAAGAGT	22	2	MIR3701	Pinus densata	Precursor variant	0
TCTTCCCCACTCCTCCCATTCC	22	2	MIR482a//MIR482b	Pinus taeda	Precursor variant	1
TTACATCTGGTCCTCGGTGGTA	22	2	MIR950a//MIR950b	Pinus taeda	Precursor variant	2
TCCCCTATTCCTCCCATTCCTA	22	2	MIR482b	Pinus densata	Precursor variant	1
TCTCCGGGAATCCAATGCGCAT	22	2	MIR949	Pinus taeda	Precursor variant	1
TTCCACAAGCTTTCTTGAACTA	22	2	MIR396c//MIR396d	Zea mays	Precursor variant	2
TGAAGCTGTCAGCATGATCTGG	22	2	MIR167d	Arabidopsis thaliana	Precursor variant	1
CAGCCCTTCTCTCATCCACAAC	22	2	MIR946b	Pinus taeda	Precursor variant	2
CTCAAGAAAGCTGTGGGAAATT	22	2	MIR396g	Populus trichocarpa	Precursor variant	2
TGCTCACGTCTCTTTCTGTCAG	22	2	MIR156b	Arabidopsis thaliana	Precursor variant	1
TGTGGATATGGAAGGGTTAGTG	22	2	MIR946b	Pinus taeda	Precursor variant	1
TTTCCTACTCCTCCCAAGCCCC	22	2	MIR482c	Pinus densata	Precursor variant	2
TCACATCTGGGTCACGATGGTT	22	2	MIR950	Picea abies	Precursor variant	1
GCTCAAGAAAGCTGTGGGGAAA	22	2	MIR396b	Arabidopsis thaliana	Precursor variant	1
TATCATCAGGTCCTCGGTGGTT	22	2	MIR950a//MIR950b	Pinus taeda	Precursor variant	2
CATCGGAATCTGTTACTGTTTT	22	2	MIR947	Pinus taeda	Precursor variant	1
TGAAGCTGCCAGCATGATCTGGG	23	2	MIR167d	Arabidopsis thaliana	Precursor variant	1
TTACATCAGGTCCTCGGTTGGTT	23	2	MIR950a//MIR950b	Pinus taeda	Precursor variant	2
TGCTCACGTCTCTTTCTGTCAGT	23	2	MIR156b	Arabidopsis thaliana	Precursor variant	1
CCAGCCCTTCCCCTATCCACATC	23	2	MIR946b	Pinus taeda	Precursor variant	2
TAGACCTTCTCCTATCCACAATT	23	2	MIR946a	Pinus taeda	Precursor variant	2
GTCTTCCCTACTCCTCCACTTCC	23	2	MIR482a//MIR482b	Pinus taeda	Precursor variant	2
TCTTTCCTACTCCTCCCATTCCC	23	2	MIR482a	Pinus densata	Precursor variant	1
TTTGGAGAGAAAATGGCGACATA	23	2	MIR1312	Pinus taeda	Precursor variant	0
TTTCCTACTCCTCCCAAGCCCAT	23	2	MIR482c	Pinus densata	Precursor variant	1
TTGCCAGTTCCGCCCATTCCTAA	23	2	MIR1311	Pinus taeda	Precursor variant	1
TAACATCTGGGCCACGATGGTTT	23	2	MIR950	Picea abies	Precursor variant	1
TTCGGCCTCGAATGTTAGGAGAA	23	2	MIR1314	Pinus taeda	Precursor variant	2
TTACATCTGGTCCTCGGTGGTTT	23	2	MIR950a//MIR950b	Pinus taeda	Precursor variant	1
CAGCCCTTCTCCTATCCACAACA	23	2	MIR946b	Pinus taeda	Precursor variant	1
TGTTCTTGACGTCTGGACCATTT	23	2	MIR951	Pinus densata	Precursor variant	2
TTACATCAGGTCCTCGGTGGTTC	23	2	MIR950a//MIR950b	Pinus taeda	Precursor variant	1
TCACATCTGGGCCACGATGGTTA	23	2	MIR950	Picea abies	Precursor variant	1
CATCGGAATCTGTTACTGTTTTC	23	2	MIR947	Pinus taeda	Precursor variant	1
TCTTCCCTACTCCTCCCATTCCC	23	2	MIR482a//MIR482b	Pinus taeda	Precursor variant	1
TCGGGACCAGGCTTCATTCCCCC	23	2	MIR166b//MIR166e	Populus trichocarpa	Precursor variant	2
TTTCCACAGCTTTCTTGAACTTT	23	2	MIR396	Pinus taeda	Precursor variant	0
TGTGGATAGAGAAGGGTTAGTTT	23	2	MIR946a	Pinus taeda	Precursor variant	2
TCACATCTGGGCCACGATGGGTT	23	2	MIR950	Picea abies	Precursor variant	1
GCAGCCCTTCTCCTATCCACAAC	23	2	MIR946b	Pinus taeda	Precursor variant	1
AGTTTCATGAATTGCCATAAGCCA	24	2	MIR952b	Pinus taeda	Precursor variant	2
TTGACATCAGGTCCTCGATGGTTT	24	2	MIR950a//MIR950b	Pinus taeda	Precursor variant	2
TAAACATCTGGGCCACGATGGTTT	24	2	MIR950	Picea abies	Precursor variant	2
CGTGTTCTTGACGTCTGGACCACG	24	2	MIR951	Pinus taeda	Precursor variant	1
TCACATCTGGGCCACGATGGTTTC	24	2	MIR950	Picea abies	Precursor variant	1
TCTGGGCCACGGTGGTTAATGATC	24	2	MIR950	Picea abies	Precursor variant	2
AGCTTTGGGAATTGCCATACGCCA	24	2	MIR952b	Pinus densata	Precursor variant	0
ATGTTTTGCCGATGCCTCCCA	21	1	MIR2118p	Oryza sativa	Precursor variant	1
ACATCAGGTCCTCGATGGTT	20	1	MIR950a//MIR950b	Pinus taeda	Precursor variant	1
TGACAACGGGAGAGAGCACGCC	22	1	MIR535	Picea abies	Precursor variant	1
TGTTCGTGACGTCTGGACCACG	22	1	MIR951	Picea abies	Precursor variant	1
TGTTCTTGACGTCCGGACCAC	21	1	MIR951	Pinus taeda	Precursor variant	1
TTTCCTCTCCTCCCAAGCCCA	21	1	MIR482c	Pinus densata	Precursor variant	2
AACAACTGGTTGAAGAGTTTT	21	1	MIR3703	Picea abies	Precursor variant	2
TGACGGAAGAGAGTGAGCAC	20	1	MIR156a//MIR156b//MIR156c//MIR156d//MIR156e//MIR156f	Populus trichocarpa	Precursor variant	1
TGACAGAAGATAGACTTTGGGTC	23	1	MIR3699	Picea abies	Precursor variant	2
TCTCCCTACTCCTCCCATTC	20	1	MIR482d	Pinus taeda	Precursor variant	1
CATCGGAATCTGTTACTGTTC	21	1	MIR947	Pinus taeda	Precursor variant	1
AATGGCTTGCGAGGGTAGGAAAA	23	1	MIR482c	Pinus densata	Precursor variant	0
TGATTGAGCCGCGTCAATATC	21	1	MIR171b	Vitis vinifera	Precursor variant	0
TTTCCACAGCTTTCTTGAAT	20	1	MIR396	Pinus taeda	Precursor variant	1
CAAGAAAGCTGTGGGGAAA	19	1	MIR396a	Picea abies	Precursor variant	1
AATTCCCACTTCTCAAATCGAT	22	1	MIR3696	Picea abies	Precursor variant	2
TTTACATCTGGTCCTCGGTGGT	22	1	MIR950a//MIR950b	Pinus taeda	Precursor variant	1
TTCAAGAAAACTGTGGGGA	19	1	MIR396	Pinus taeda	Precursor variant	1
TTGAAAAAGAAGGAGAGAGTG	21	1	MIR8166	Arabidopsis thaliana	Precursor variant	2
TTTTCCCAACTCCTCCCAAGCCCA	24	1	MIR482c	Pinus densata	Precursor variant	2
TTCCATCGGCTTTCTTGAACTT	22	1	MIR396	Pinus densata	Precursor variant	2
CACATCTGGGCCACGATGTT	20	1	MIR950	Picea abies	Precursor variant	1
GTTTCCCACAGCTTTCTTGAACTT	24	1	MIR396	Pinus taeda	Precursor variant	2
TCTTGGATTGAAGGGAGCTCC	21	1	MIR159a	Pinus taeda	Precursor variant	0
TTGGAGGCCCGACAGGTTCCC	21	1	MIR1315	Pinus taeda	Precursor variant	1
TGAACAACGAGAGAGAGCACG	21	1	MIR535a//MIR535b//MIR535c	Vitis vinifera	Precursor variant	2
ATGCTCTTCCACAGCTTTCTT	21	1	MIR396a	Picea abies	Precursor variant	0
TTCCCTATTCCTCCCATTCCTCA	23	1	MIR482c	Pinus taeda	Precursor variant	2
TGTGGATAGAGAAGGGTTA	19	1	MIR946a	Pinus taeda	Precursor variant	0
TTCAAGAAAGCCGTGGGGAAA	21	1	MIR396g	Populus trichocarpa	Precursor variant	2
TGCCTGGCTCCCTGTATGCC	20	1	MIR160a//MIR160b	Picea abies	Precursor variant	0
CATCCCTTCTCCTATCCACAAT	22	1	MIR946a	Pinus taeda	Precursor variant	1
TTGGGAACTTGACAGGCCTCC	21	1	MIR3710	Picea abies	Precursor variant	2
TTCCACGGCTTCCTTGAACTT	21	1	MIR396b//MIR396c	Picea abies	Precursor variant	1
CTGCAGACGCTCCCGGACTCG	21	1	MIR3710	Picea abies	Precursor variant	2
CCGACCTTAGCTCAGTTGGT	20	1	MIR6478	Populus trichocarpa	Precursor variant	0
AGACTCTGTTGGGAACTTGAC	21	1	MIR3710	Picea abies	Precursor variant	2
TTCACAGCTTTCTTGAACTT	20	1	MIR396	Pinus taeda	Precursor variant	1
TTAGGAGGAAGGTGTATTGAT	21	1	MIR949	Pinus taeda	Precursor variant	0
AGCCCTTCTCCTATCCACAATTG	23	1	MIR946a	Pinus taeda	Precursor variant	0
AACAGAGTCCGGGAGCATCTG	21	1	MIR1315	Pinus taeda	Precursor variant	2
CCGACCTTAGCTCAGTTGGG	20	1	MIR6478	Populus trichocarpa	Precursor variant	1
TGTGTTCCCAGGTCGCCCC	19	1	MIR398b//MIR398c	Populus trichocarpa	Precursor variant	1
TGAAGGGTTGGAGTTGTTCGGGT	23	1	MIR3701	Pinus densata	Precursor variant	2
TTGGTTTGAAGGGAGCTCTACT	22	1	MIR159	Pinus densata	Precursor variant	0
TCAAGAAAACTGTGGGAAAA	20	1	MIR396b	Arabidopsis thaliana	Precursor variant	1
TTTGGAGAGAAAGTGGCGACAT	22	1	MIR1312	Pinus taeda	Precursor variant	1
AGGTTCCCAACCGAGTCTGGG	21	1	MIR1315	Pinus taeda	Precursor variant	1
TCGGACCAGGCTTCATTCCCAATC	24	1	MIR166j	Oryza sativa	Precursor variant	2
AATGGGAGGATAGGGTAAGACT	22	1	MIR482a	Picea abies	Precursor variant	2
ACCATCGCGGAGCAGATGAA	20	1	MIR950b	Pinus taeda	Precursor variant	1
CCGACCTTAGCTCAGTTGGA	20	1	MIR6478	Populus trichocarpa	Precursor variant	1
TTTACATCAGGTCCTCGGTGGTC	23	1	MIR950a//MIR950b	Pinus taeda	Precursor variant	1
TCTTCCCTACTCCTCCCACT	20	1	MIR482a//MIR482b	Pinus taeda	Precursor variant	1
CAGGCCCTTCTCCTATCCACAAC	23	1	MIR946b	Pinus taeda	Precursor variant	2
TTTTGCCAGTTCCGCCCAT	19	1	MIR1311	Pinus taeda	Precursor variant	0
AAGAAGAGAGAGAGTACAGCT	21	1	MIR529b	Oryza sativa	Precursor variant	1
AGATGAAGGGTTGGAGTTGTT	21	1	MIR3701	Pinus densata	Precursor variant	0
ATCTTCAAGATTCAAAAATCT	21	1	MIR172d	Arabidopsis thaliana	Precursor variant	2
TTCCACGGCTTTCTTGAACTCA	22	1	MIR396b	Picea abies	Precursor variant	1
TTCCACGGCTTTCTTGAACC	20	1	MIR396b//MIR396c	Picea abies	Precursor variant	1
GCAGCATCATCACGATTCA	19	1	MIR172a//MIR172c	Populus trichocarpa	Precursor variant	1
GGATATGGAGGATTTGCCAA	20	1	MIR3701	Pinus densata	Precursor variant	1
TTCCACGGCTTTCTTGAGCTC	21	1	MIR396b//MIR396c	Picea abies	Precursor variant	2
TTACATCAGGTCCTCGGCGGTT	22	1	MIR950a//MIR950b	Pinus taeda	Precursor variant	1
TGTTCTTGACGTCTGGACCG	20	1	MIR951	Pinus taeda	Precursor variant	1
TGAGCCGTGCCAATATCACAT	21	1	MIR171	Pinus densata	Precursor variant	0
ATTCCACAGCTTTCTTGAACTT	22	1	MIR396	Pinus taeda	Precursor variant	1
TCCGGACTCGGTTGGGAACCT	21	1	MIR3710	Picea abies	Precursor variant	1
TTAACATCTGGTCCTCGGTGGTT	23	1	MIR950a//MIR950b	Pinus taeda	Precursor variant	2
CCAGACCCGGTTGAGAACCTG	21	1	MIR3710	Picea abies	Precursor variant	2
TTGGAGGTTCGTCAGGTTCCC	21	1	MIR1315	Pinus taeda	Precursor variant	2
CACATCTGGGCCACGATGGTTT	22	1	MIR950	Picea abies	Precursor variant	0
TGCCCGTCAGGTTCCCAACCG	21	1	MIR1315	Pinus taeda	Precursor variant	1
TTTCCACAGCTTTTCTTGAACT	22	1	MIR396e	Oryza sativa	Precursor variant	2
TTTCCACTCCTCCCAAGCCCT	21	1	MIR482c	Pinus densata	Precursor variant	2
CTTTCCTACTCCTCCCATTCC	21	1	MIR482a	Pinus densata	Precursor variant	0
TTTCCTACTCCTCCCAAGCCAA	22	1	MIR482c	Pinus densata	Precursor variant	2
TCCTACTTCTCCCATTCCTA	20	1	MIR482a	Pinus densata	Precursor variant	1
TTACATCAGGTCCTCGGTGGTTG	23	1	MIR950a//MIR950b	Pinus taeda	Precursor variant	1
GGAATGTTGTCTGGCTCGAC	20	1	MIR166a	Pinus taeda	Precursor variant	0
ATGGATCTGGCTGATGGAAGG	21	1	MIR5083	Oryza sativa	Precursor variant	2
CAGGCGAGAAGAGCACCTTCG	21	1	MIR950	Picea abies	Precursor variant	2
CGATTCAGTCATCAAGAACACC	22	1	MIR951	Pinus taeda	Precursor variant	1
TGTTCTTGACGTCTTGACCACG	22	1	MIR951	Picea abies	Precursor variant	1
GCTCAAGAAAGCCGTGGGGAAA	22	1	MIR396g	Populus trichocarpa	Precursor variant	1
TTACATCTGGTCCTCAGTGGT	21	1	MIR950a//MIR950b	Pinus taeda	Precursor variant	2
TTTGGTTTGAAGGGAGCTCTTC	22	1	MIR159	Pinus densata	Precursor variant	1
TTTCCACGGCTTTCTTGAACTTT	23	1	MIR396	Pinus taeda	Precursor variant	1
TTCCTGACTCGTTTGGGAACC	21	1	MIR3710	Picea abies	Precursor variant	2
GTGAGCTTTGGGAATTGCC	19	1	MIR952b	Pinus densata	Precursor variant	0
ATCGTTGATGTCATTTTCCTT	21	1	MIR397b	Arabidopsis thaliana	Precursor variant	2
GTTTGGCACTATCCTCTATATC	22	1	MIR3701	Pinus densata	Precursor variant	0
TTCAAGAAAGCCGTGGGAAAATT	23	1	MIR396g	Populus trichocarpa	Precursor variant	2
TCCGGGAGCATTTGCAGACTG	21	1	MIR1315	Pinus taeda	Precursor variant	2
TCAGAGTTTTACCAGTTCCGCC	22	1	MIR1311	Pinus taeda	Precursor variant	1
TTTCCTACTCCTCCCAAGC	19	1	MIR482c	Pinus densata	Precursor variant	1
TTCAAGAAAACTGTGGGAAG	20	1	MIR396	Pinus taeda	Precursor variant	1
TCGGCCTTGAATGTTAGGA	19	1	MIR1314	Pinus taeda	Precursor variant	0
TTTCCACATGCTTTCTTGAACT	22	1	MIR396e	Oryza sativa	Precursor variant	1
TGACAGAAGATAGACTTTGGTCC	23	1	MIR3699	Picea abies	Precursor variant	0
GCAGCATCATCCAGATTCA	19	1	MIR172a//MIR172c	Populus trichocarpa	Precursor variant	1
TGAGTTTGGGGAACTGCCACAT	22	1	MIR952a//MIR952c	Pinus densata	Precursor variant	0
GTTCAAGAAAACTGTGGGAAAGC	23	1	MIR396	Pinus taeda	Precursor variant	0
TTGGTCTGAAGGGAGCTCTAC	21	1	MIR159	Pinus densata	Precursor variant	1
ATGTGGATATAGAAGGGTTAGC	22	1	MIR946a	Pinus taeda	Precursor variant	2
TTTAGGAGGAAGGTGTATTGAT	22	1	MIR949	Pinus taeda	Precursor variant	0
TCTTGGATTGAAGGGAGCTAC	21	1	MIR159a	Pinus taeda	Precursor variant	1
TTTTCCCTACTCCACCCATTCC	22	1	MIR472a	Populus trichocarpa	Precursor variant	1
TGTGTGGAAGCCAATTGTGAC	21	1	MIR169ag	Populus trichocarpa	Precursor variant	2
TCCACATCTGGGCCACGATGGT	22	1	MIR950	Picea abies	Precursor variant	1
TTTTGGAGGCCTGTCAAGTTCC	22	1	MIR1315	Pinus taeda	Precursor variant	2
TCTTGCTCAAATGAGTATTCC	21	1	MIR828a//MIR828b	Populus trichocarpa	Precursor variant	0
AAAGTTCAAGAAAACTGTGGG	21	1	MIR396	Pinus taeda	Precursor variant	0
TCTGCAGACTGGAGCACTCTT	21	1	MIR1315	Pinus taeda	Precursor variant	0
CTGACAGAAGAGAGTGAGCAC	21	1	MIR156a//MIR156c//MIR156f	Populus trichocarpa	Precursor variant	0
TTGAGCCGCGTCAATATCCCCC	22	1	MIR171i	Oryza sativa	Precursor variant	2
TCCAATGCGCCTTCCTCTTGAA	22	1	MIR949	Pinus taeda	Precursor variant	0
TCATATCTGGGCCACGATGGTT	22	1	MIR950	Picea abies	Precursor variant	1
TTTCCCAACCGAGTCCGGGAGC	22	1	MIR1315	Pinus taeda	Precursor variant	2
TAATAGCACGCTCAGTTCAAT	21	1	MIR952b	Pinus taeda	Precursor variant	1
TTTGGATATGGAAGGGTTAGT	21	1	MIR946b	Pinus taeda	Precursor variant	1
TTTCCTACTCCTCCCATTCC	20	1	MIR482a	Pinus densata	Precursor variant	0
TCTGGAAGCCCGTCAGGTTCC	21	1	MIR1315	Pinus taeda	Precursor variant	2
GGAGAATCTTGATGATGCTGT	21	1	MIR172f	Nicotiana tabacum	Precursor variant	2
TTGGATTTGAAGGGAGCTCTA	21	1	MIR159	Pinus densata	Precursor variant	2
TTGGGAACCTGACGGGCCGTC	21	1	MIR3710	Picea abies	Precursor variant	2
GCTCAAGAAAGCTGCTGGAAA	21	1	MIR396b	Arabidopsis thaliana	Precursor variant	2
TGTGGAACGGATGCCTGGAAC	21	1	MIR3702	Picea abies	Precursor variant	1
TTTCCAATTCCACCCATTCCC	21	1	MIR482a//MIR482c	Nicotiana tabacum	Precursor variant	1
GAATCTTGATGATGCTGCA	19	1	MIR172f	Nicotiana tabacum	Precursor variant	0
TATTGCATGGTTTTGGAGGAA	21	1	MIR3706	Picea abies	Precursor variant	1
TCACATCTGGGCCACGGTGGTT	22	1	MIR950	Picea abies	Precursor variant	1
CCGACCTTAGCTCAGTTGGC	20	1	MIR6478	Populus trichocarpa	Precursor variant	1
TCATACTTTTCCACAGCTTTC	21	1	MIR396	Pinus taeda	Precursor variant	0
TTTTGGGTTTGAAGGGAGCTCTAA	24	1	MIR159a//MIR159b	Populus trichocarpa	Precursor variant	2
TGTTCTTAACGTCTGGACCACG	22	1	MIR951	Picea abies	Precursor variant	1
TCTCAAACAGTGCCCTCCCTT	21	1	MIR3701	Picea abies	Precursor variant	2
TGGACCAGGCTTCATTCCCT	20	1	MIR166m	Oryza sativa	Precursor variant	1
TGTGGGCAAGTTGTTCTTGGC	21	1	MIR169b	Zea mays	Precursor variant	2
AGGTTCCCAACCGATTCCGGG	21	1	MIR1315	Pinus taeda	Precursor variant	1
TTCCCTATTCCTCCCATTCCCA	22	1	MIR482b	Pinus densata	Precursor variant	1
TTCCCTATTCCTCCCATTCCTC	22	1	MIR482b	Pinus densata	Precursor variant	1
TTGCGAGGGTAGGAAAAACT	20	1	MIR482c	Pinus densata	Precursor variant	1
TCACATCCTGGCCACGATGGTT	22	1	MIR950	Picea abies	Precursor variant	2
GACAGAAGAGAGTGAGCACA	20	1	MIR156a//MIR156b//MIR156c//MIR156d//MIR156e//MIR156f	Populus trichocarpa	Precursor variant	0
TTTGGTTTGAAGGGAGCTCTT	21	1	MIR159	Pinus densata	Precursor variant	1
TTCCCTATTCCTCCCATTCCTT	22	1	MIR482a//MIR482b	Pinus taeda	Precursor variant	1
TCTTCCCTACTCCTCCCATCCC	22	1	MIR482a//MIR482b	Pinus taeda	Precursor variant	1
TCTACGGCTTTCTTGAACTTC	21	1	MIR396c	Picea abies	Precursor variant	1
TCCCTATTCCTCCCATTCCTCA	22	1	MIR482c	Pinus taeda	Precursor variant	2
GCTCAAGAAAGCCGTGGGAAAA	22	1	MIR396g	Populus trichocarpa	Precursor variant	0
TGCACTGCCTCTTCCCCGGCT	21	1	MIR408	Nicotiana tabacum	Precursor variant	1
TCGATAAACCTCTGCATCC	19	1	MIR162	Pinus densata	Precursor variant	0
AGAATCTTGATGATGCTGCATC	22	1	MIR172f	Nicotiana tabacum	Precursor variant	0
TTGGAGGCCTGTCAGGTTCT	20	1	MIR1315	Pinus taeda	Precursor variant	1
TCGGACCAGGCTTTATTCCCC	21	1	MIR166a//MIR166b	Pinus taeda	Precursor variant	1
TACCACGGCTTTCTTGAACTT	21	1	MIR396	Pinus densata	Precursor variant	1
TGGACAACGAGAGAGAGCA	19	1	MIR535a//MIR535b//MIR535c	Vitis vinifera	Precursor variant	1
TTCCCTATTCCTCCCATTCCTAGA	24	1	MIR482b	Pinus densata	Precursor variant	2
CGCCATGCTCTTCCACAGCC	20	1	MIR396a	Picea abies	Precursor variant	1
CGGGACTGGCATAACTCCGCCC	22	1	MIR1311	Pinus densata	Precursor variant	2
TGCCAGACTCGGTTGGGAACC	21	1	MIR3710	Picea abies	Precursor variant	1
TCCAGAGTCGGTTGGGAACTT	21	1	MIR3710	Picea abies	Precursor variant	2
TGTTCTTGACGTCTGGGCCA	20	1	MIR951	Pinus taeda	Precursor variant	1
TTTGGAGGGAAAATGGCGACAT	22	1	MIR1312	Pinus taeda	Precursor variant	1
TTGGTTTGAAGGGAGCTCTC	20	1	MIR159	Pinus densata	Precursor variant	1
TGTTCTTGACGTCTGGACCGC	21	1	MIR951	Pinus taeda	Precursor variant	1
CTTGGTTGGGAACCTGACGGG	21	1	MIR3710	Picea abies	Precursor variant	1
TCTTGACGTCTGGACCACGAG	21	1	MIR951	Pinus taeda	Precursor variant	0
TTACACCAGGTCCTCGGTGGTT	22	1	MIR950a//MIR950b	Pinus taeda	Precursor variant	1
TCCAGACTCGGTTGGGAACTT	21	1	MIR3710	Picea abies	Precursor variant	1
TTGTCTTGCATCGGAATCTGTTT	23	1	MIR947	Pinus taeda	Precursor variant	2
TGTTTTTGACGTCTGGACCACG	22	1	MIR951	Picea abies	Precursor variant	1
ATCGGACCAGGCTTCATTCCC	21	1	MIR166h//MIR166e//MIR166i//MIR166f//MIR166g//MIR166b//MIR166c//MIR166d	Zea mays	Precursor variant	1
TCAGAGTTTTGCCAGTTCCGTC	22	1	MIR1311	Pinus taeda	Precursor variant	1
TTCGATCCCCGGCAACGGCGCCA	23	1	MIR8175	Arabidopsis thaliana	Precursor variant	0
TCGGGGCCCCGGTGGTTTATGA	22	1	MIR950	Picea abies	Precursor variant	1
TCTTCCCTACTCCTTCCATTCC	22	1	MIR482a//MIR482b	Pinus taeda	Precursor variant	1
AGGTTCCCAAACGAGTCCGGA	21	1	MIR1315	Pinus taeda	Precursor variant	2
TCGGATCAGGCTTCATTCCCT	21	1	MIR166m	Oryza sativa	Precursor variant	1
CCAGAGTCGATTGGGAACCTG	21	1	MIR3710	Picea abies	Precursor variant	2
GCAGCATCATCACGATTCACAA	22	1	MIR172g	Populus trichocarpa	Precursor variant	2
GAGAAGTTCAAGAAAGCCGTG	21	1	MIR396c	Populus trichocarpa	Precursor variant	1
CATGCATCAACTGAATCGGAG	21	1	MIR168a//MIR168b	Populus trichocarpa	Precursor variant	1
TCCAATGCGCCTTCCTCTTGA	21	1	MIR949	Pinus taeda	Precursor variant	0
AACCTGACGGGCCTCTGAAGT	21	1	MIR3710	Picea abies	Precursor variant	2
AGCTTGGGGAATTGCCATAAG	21	1	MIR952a	Pinus taeda	Precursor variant	2
ACATCAGGTCCTCGGTGGT	19	1	MIR950a//MIR950b	Pinus taeda	Precursor variant	0
TGTGGATATGGAAGGGTTAGTAT	23	1	MIR946b	Pinus taeda	Precursor variant	1
ACGCTCCCAGGCTCGGTTGGG	21	1	MIR3710	Picea abies	Precursor variant	2
CCAATGGCACGCTCAGTTCAA	21	1	MIR952a	Pinus taeda	Precursor variant	1
TGTTCTTGGCGTCTGGACCACG	22	1	MIR951	Picea abies	Precursor variant	1
AAACCGAGTCCGGGAGCATCTG	22	1	MIR1315	Pinus taeda	Precursor variant	2
TTCACGGCTTTCTTGAACTTC	21	1	MIR396c	Picea abies	Precursor variant	1
TTGAAGCTGCCAGCATGATCT	21	1	MIR167a//MIR167c//MIR167e//MIR167f//MIR167g	Populus trichocarpa	Precursor variant	0
AGTTATGTTGCATGGTTTCGG	21	1	MIR3706	Picea abies	Precursor variant	1
TGCATGGTTTCGGTGGAATGG	21	1	MIR3706	Picea abies	Precursor variant	1
AGTTTCCAACCGAGTCCGGGA	21	1	MIR1315	Pinus taeda	Precursor variant	2
GGAATCCAATGCGCCTTCCTCT	22	1	MIR949	Pinus taeda	Precursor variant	0
CCATCGTGGAGCAGATGAAAA	21	1	MIR950b	Pinus taeda	Precursor variant	0
TTTGGGAGAGAAAATGGCGACAT	23	1	MIR1312	Pinus taeda	Precursor variant	2
CTCCTGAACAATGCCCACCCT	21	1	MIR3701	Pinus densata	Precursor variant	0
TGCTCAGCTCTGCAGACGCTT	21	1	MIR3710	Picea abies	Precursor variant	2
TTACATCAGGTCCCCGGTGGT	21	1	MIR950a//MIR950b	Pinus taeda	Precursor variant	1
TGTTCTTGACGCCTGGACCAC	21	1	MIR951	Pinus taeda	Precursor variant	1
ATGGTGTTCTTGACGTCTGGA	21	1	MIR951	Pinus taeda	Precursor variant	0
TTTTCCACATGCTTTCTTGAACT	23	1	MIR396c//MIR396d	Zea mays	Precursor variant	2
TTCCCTATTCCTCCTATTCCTAA	23	1	MIR482b	Pinus densata	Precursor variant	2
TGATGGCCTTTCTGAAGGACA	21	1	MIR1309	Pinus taeda	Precursor variant	2
AGGTTCCCAGCCGAGTCCGGA	21	1	MIR1315	Pinus taeda	Precursor variant	2
TCCTGCTCAAATGAGTGTTCCA	22	1	MIR828a//MIR828b	Populus trichocarpa	Precursor variant	2
AAGCCCATTAGCTTATTCCCA	21	1	MIR3694	Picea abies	Precursor variant	2
CCAGCCCTTCCCCTATCCACCA	22	1	MIR946a//MIR946b	Pinus taeda	Precursor variant	2
TCACATCTGGGCCACGATGGGTC	23	1	MIR950	Picea abies	Precursor variant	2
TGGACAGAAGAGAGTGAGCAC	21	1	MIR156d//MIR156e	Populus trichocarpa	Precursor variant	1
TTTGGTTTGAAGGGAGCTCTTA	22	1	MIR159	Pinus densata	Precursor variant	2
TTAAACAATGTCCACCCTTCAT	22	1	MIR3701	Picea abies	Precursor variant	2
TCCGGTCCTCGGTGGTTTATG	21	1	MIR950a//MIR950b	Pinus taeda	Precursor variant	2
CTGGTTGAAGAGTTTTTGGAT	21	1	MIR3703	Picea abies	Precursor variant	2
TGGCAATATCTTCTATATCCTT	22	1	MIR3701	Pinus densata	Precursor variant	2
TGGATAGAGAAGGGTTAGTT	20	1	MIR946a	Pinus taeda	Precursor variant	1
TCTTTCCTACTCCTCCCATTCCT	23	1	MIR482a	Pinus densata	Precursor variant	0
TAACAATGTCCACCCTTCATC	21	1	MIR3701	Pinus densata	Precursor variant	2
TTCAAGAAAGCCGTGGGAAAC	21	1	MIR396b	Vitis vinifera	Precursor variant	1
GGTTTGAAGGGAGCTCTAC	19	1	MIR159	Pinus densata	Precursor variant	0
TCACATCTGGGCCACGATGGTTTT	24	1	MIR950	Picea abies	Precursor variant	1
TTTCCTACTCCTCCCAAGCTCA	22	1	MIR482c	Pinus densata	Precursor variant	2
CTGTGGGAAAACATGGACG	19	1	MIR396a	Picea abies	Precursor variant	1
CCATCGTGGAGCAGATGAAAT	21	1	MIR950b	Pinus taeda	Precursor variant	1
ATGAAGGGTTGGAGTTGTTTG	21	1	MIR3701	Pinus densata	Precursor variant	1
TTCCACGGCTTTCTTGAATTT	21	1	MIR396b//MIR396c	Picea abies	Precursor variant	1
TCGGCCTGGAATGTTAGGAGAA	22	1	MIR1314	Pinus taeda	Precursor variant	1
TGGGAACCTATCGGGCCTCCA	21	1	MIR3710	Picea abies	Precursor variant	2
TGGTTTGAAGGGAGCTCTAT	20	1	MIR159	Pinus densata	Precursor variant	1
GAATTCAACATCGATAAAGGA	21	1	MIR3696	Picea abies	Precursor variant	2
TTGGAGGCTTGTCAGGTTCCC	21	1	MIR1315	Pinus taeda	Precursor variant	1
TTCCACAGCTTTCTTGAACTTG	22	1	MIR396	Pinus taeda	Precursor variant	1
TTCCGCAGCTTTCTTGAACTA	21	1	MIR396a	Picea abies	Precursor variant	1
TTTGGAGGCCTGTCAGGTTCCC	22	1	MIR1315	Pinus taeda	Precursor variant	0
TGACTGTAAGCATTGGTGGAT	21	1	MIR948	Pinus taeda	Precursor variant	1
TCCGGACTCGGTTGGGAACTT	21	1	MIR3710	Picea abies	Precursor variant	2
TGGCTTATGGCAGTTCGTGAA	21	1	MIR952b	Pinus taeda	Precursor variant	1
TCAAGAAAGCTGTGGGAAC	19	1	MIR396b	Arabidopsis thaliana	Precursor variant	1
GTTCAAGAAAACTGTGGGAA	20	1	MIR396	Pinus taeda	Precursor variant	0
TTCCACGGGCTTCTTGAACTT	21	1	MIR396b//MIR396c	Picea abies	Precursor variant	2
TCTTTCCTACTCCCCCCATTCC	22	1	MIR482a	Pinus densata	Precursor variant	1
CCAACCCTTCTCCTATCCA	19	1	MIR946a//MIR946b	Pinus taeda	Precursor variant	1
GTGGGAGGATAGGGTAAGACT	21	1	MIR482a//MIR482b//MIR482d	Pinus taeda	Precursor variant	1
TTTTTTTCCCACTCCTCCCAAGCC	24	1	MIR482c	Pinus densata	Precursor variant	2
ACCGCTGAAATTATTGTTCG	20	1	MIR1313	Pinus taeda	Precursor variant	1
TTTGGAGAGAAAATGGCGACCTT	23	1	MIR1312	Pinus taeda	Precursor variant	2
TCCACGGCTTTCTTGAACTTT	21	1	MIR396	Pinus taeda	Precursor variant	1
ACCGAGTCCGAGAGCATCTGC	21	1	MIR1315	Pinus taeda	Precursor variant	2
CTCAAGAAAGCTGTGGGGA	19	1	MIR396b	Arabidopsis thaliana	Precursor variant	1
TTCCACAGCTTTCTTGAACC	20	1	MIR396b	Vitis vinifera	Precursor variant	1
GAATGTTGTCTGGCTCGAT	19	1	MIR166d	Oryza sativa	Precursor variant	1
TCGGCATTGAATGTTAGGAGAA	22	1	MIR1314	Pinus taeda	Precursor variant	1
TTGCCAGTTCCGCCCATTCCA	21	1	MIR1311	Pinus taeda	Precursor variant	1
TGGGAACCTGATGGGCCTCCA	21	1	MIR3710	Picea abies	Precursor variant	1
AATGGCTTGCGAGGGTAGGAAAAAA	25	1	MIR482c	Pinus densata	Precursor variant	2
TTTCCTACTCCTCCCAAGACCA	22	1	MIR482c	Pinus densata	Precursor variant	2
TACCACTGAAATTATTGTTC	20	1	MIR1313	Pinus taeda	Precursor variant	0
TTTGGAGAGAAAGTGGCTACAT	22	1	MIR1312	Pinus taeda	Precursor variant	2
TTTGGAGAGAAAATGGCGACATCT	24	1	MIR1312	Pinus taeda	Precursor variant	2
TCGTTTGGGAACCTGACAGGC	21	1	MIR3710	Picea abies	Precursor variant	2
TTTTGGTTTGAAGGGAGCTCT	21	1	MIR159	Pinus densata	Precursor variant	1
CCGACCTTAGCTCAGTTGGTAGA	23	1	MIR6478	Populus trichocarpa	Precursor variant	1
TCTTTGCTCAAATGAGTATTCCA	23	1	MIR828a//MIR828b	Populus trichocarpa	Precursor variant	2
GTTGGATCGGATTTGATGGC	20	1	MIR1309	Pinus taeda	Precursor variant	1
CATCGGAATCTGTTACTGTAT	21	1	MIR947	Pinus taeda	Precursor variant	1
TCTCATCTGGGCCACGATGGTT	22	1	MIR950	Picea abies	Precursor variant	1
CAAGCCCTTCTCCTATCCACAAT	23	1	MIR946a	Pinus taeda	Precursor variant	1
TTGACAGAAGATAGAGGGCAC	21	1	MIR156g//MIR156h//MIR156i//MIR156j	Populus trichocarpa	Precursor variant	1
TGTGGATATGGAAGGGTTATT	21	1	MIR946b	Pinus taeda	Precursor variant	1
TTCTCAACCGAGTCCGGGAGC	21	1	MIR1315	Pinus taeda	Precursor variant	2
CTAGGTTCCCAACCGAGTCCG	21	1	MIR1315	Pinus taeda	Precursor variant	2
TGACAACGAGAGAGAGCACCG	21	1	MIR535	Picea abies	Precursor variant	2
TTGGTTTGAAGGGAGCTCTACA	22	1	MIR159	Pinus densata	Precursor variant	1
TTCCCCTACTCCTCCCATTCCT	22	1	MIR482a//MIR482b	Pinus taeda	Precursor variant	2
TCACATCTGGGCCACCGTGGTT	22	1	MIR950	Picea abies	Precursor variant	2
CTTGGATTGAGGGGAGCTCCA	21	1	MIR159a	Pinus taeda	Precursor variant	1
TGAGAGAAAATGGCGACAT	19	1	MIR1312	Pinus taeda	Precursor variant	1
TTTGGAGAGAAAATGGCCTCAT	22	1	MIR1312	Pinus taeda	Precursor variant	2
TGACAGAAGAGAGTGAGCACT	21	1	MIR156a//MIR156b//MIR156c//MIR156d//MIR156e//MIR156f	Populus trichocarpa	Precursor variant	1
TGTGGATATGGGAAGGTTAGT	21	1	MIR946b	Pinus taeda	Precursor variant	2
CCTGGAATCCAATGGGCCTTC	21	1	MIR949	Pinus taeda	Precursor variant	2
TTCCACGGCTTTCTTGAACTTC	22	1	MIR396c	Picea abies	Precursor variant	0
CATTATTAAGTTTTAGTAGCG	21	1	MIR3694	Picea abies	Precursor variant	2
GTTGAAAAGTTTTTGGGTGCC	21	1	MIR3703	Picea abies	Precursor variant	2
TTCCCACGGCTTTCTTGAACTTT	23	1	MIR396	Pinus densata	Precursor variant	1
CAGCCCTTCTCCTATCCACAAAC	23	1	MIR946a//MIR946b	Pinus taeda	Precursor variant	2
TTGCATGGTTTCGGTGGAATG	21	1	MIR3706	Picea abies	Precursor variant	1
TTTGGACTGAAGGGAGCTCCC	21	1	MIR319e	Vitis vinifera	Precursor variant	1
TTCCCTATTCCTCCCATTC	19	1	MIR482b	Pinus densata	Precursor variant	0
TTTTACATCTGGTCCTCGGTGG	22	1	MIR950a//MIR950b	Pinus taeda	Precursor variant	2
CCCTTCTCCTATCCACAATT	20	1	MIR946a	Pinus taeda	Precursor variant	0
ACATCTGGTCCTCGGTGGTT	20	1	MIR950a//MIR950b	Pinus taeda	Precursor variant	1
CAACAATAATTTCAGTGGAAG	21	1	MIR1313	Pinus taeda	Precursor variant	0
AGCCAAGGATGACTTGCCTAG	21	1	MIR169	Pinus densata	Precursor variant	0
AGAATCTTGGTGATGCTGCAT	21	1	MIR172f	Nicotiana tabacum	Precursor variant	1
TGTGGATATGGAAGGGTTAGTTT	23	1	MIR946b	Pinus taeda	Precursor variant	2
TTCCAGACTCTGTTGGGAACC	21	1	MIR3710	Picea abies	Precursor variant	1
TGTTCTTGCCGTCTGGACCACG	22	1	MIR951	Picea abies	Precursor variant	1
TGGCCATACTCACTAAATGGG	21	1	MIR946a	Pinus taeda	Precursor variant	1
TTTTGGATGCCTGCGATGGAT	21	1	MIR3703	Picea abies	Precursor variant	2
TTCCGCGGCTTTCTTGAACTT	21	1	MIR396b//MIR396c	Picea abies	Precursor variant	1
TTCCACAGCTTTCTTGAACA	20	1	MIR396b	Vitis vinifera	Precursor variant	1
TCAGAGTTTTGCCAGTTCCGCAT	23	1	MIR1311	Pinus taeda	Precursor variant	2
GACTGCCGATTTATGCATCCCC	22	1	MIR159	Pinus densata	Precursor variant	2
TGACAACGCGAGAGGGCACGC	21	1	MIR535	Picea abies	Precursor variant	2
CGAGCCCTTCTCCTATCCACAAT	23	1	MIR946a	Pinus taeda	Precursor variant	1
TTAACATCTGGACCACGATGGTT	23	1	MIR950	Picea abies	Precursor variant	2
TGACAACGAGAGAGGGCACGCC	22	1	MIR535	Picea abies	Precursor variant	1
TCTTCCCTACTCCCTCCATTC	21	1	MIR482a//MIR482b	Pinus taeda	Precursor variant	2
CCACCGTGGACCAGATGAAAA	21	1	MIR950b	Pinus taeda	Precursor variant	2
TTCCCAACGGCTTTCTTGAACTT	23	1	MIR396	Pinus densata	Precursor variant	2
GGAACAGGCGGACTGGCAT	19	1	MIR1311	Pinus densata	Precursor variant	0
TTCCACAGCTTTCTTGAACCT	21	1	MIR396	Pinus taeda	Precursor variant	1
GTGGATATGGAAGGGTTAG	19	1	MIR946b	Pinus taeda	Precursor variant	0
TCCCATGCCTTTATTCCTCAT	21	1	MIR482d	Pinus densata	Precursor variant	2
TCTCCCCTACTCCTCCCATTCC	22	1	MIR482a//MIR482b	Pinus taeda	Precursor variant	1
TGGCTCTTCCACAGCTTTCTTG	22	1	MIR396a	Picea abies	Precursor variant	2
TTCCACAGCTTTCTTGAACAT	21	1	MIR396	Pinus taeda	Precursor variant	1
ATAAAGGAATTCCCACTTCTC	21	1	MIR3696	Picea abies	Precursor variant	1
TCTTCCCTACTCCTCCCATTCG	22	1	MIR482a//MIR482b	Pinus taeda	Precursor variant	1
ATGTGGATATAGAAGGGTT	19	1	MIR946a//MIR946b	Pinus taeda	Precursor variant	1
AGAATCTTGATGATGCTGTAT	21	1	MIR172f	Nicotiana tabacum	Precursor variant	1
CACGTGCTCCCCTTCTCCAAC	21	1	MIR164c	Populus trichocarpa	Precursor variant	0
GTTCCCTACTCCTCCCATTCC	21	1	MIR482a//MIR482b	Pinus taeda	Precursor variant	1
AGTCCGGGAGCGTCTGCAGAC	21	1	MIR1315	Pinus taeda	Precursor variant	2
GGCTCAAGAAAGCTGTGGGAAA	22	1	MIR396b	Arabidopsis thaliana	Precursor variant	1
TCTCGGCCACGGTGGTTTATGA	22	1	MIR950	Picea abies	Precursor variant	2
TCGCTTGGTGCAGGTCGGGAAA	22	1	MIR168a//MIR168b	Populus trichocarpa	Precursor variant	1
CCAGCCCTTCCCCTATCCACAC	22	1	MIR946a//MIR946b	Pinus taeda	Precursor variant	2
GCTCAAGAAAGCTGTGGGGAAT	22	1	MIR396b	Arabidopsis thaliana	Precursor variant	2
ACTTGGATTGAAGGGAGCTCC	21	1	MIR159a//MIR159b//MIR159c	Pinus taeda	Precursor variant	1
GGCTTTGGAGGATTTGGAAAGGG	23	1	MIR482d	Pinus densata	Precursor variant	1
TCTTGCTCAAATGAGTGTTCCAA	23	1	MIR828a//MIR828b	Populus trichocarpa	Precursor variant	1
GATGTGGATATAGAAGGGTT	20	1	MIR946a//MIR946b	Pinus taeda	Precursor variant	1
GGCTTTGGAGGATTAGGAAAGG	22	1	MIR482d	Pinus densata	Precursor variant	1
AGAAAAGCTGTGGGAAAACATG	22	1	MIR396a	Picea abies	Precursor variant	2
TTCCACAGCTTTTCTGAACTA	21	1	MIR396a	Picea abies	Precursor variant	2
AACTTGACGGTCCTCCAAAGT	21	1	MIR3710	Picea abies	Precursor variant	2
TTGGAGAGAAAATGGCTAC	19	1	MIR1312	Pinus taeda	Precursor variant	1
AGCTCCCTTCAGTCCAACCAT	21	1	MIR159a	Pinus taeda	Precursor variant	1
AGAAGAGAGATAGTACAACCC	21	1	MIR156k	Oryza sativa	Precursor variant	2
ATGAACTGCTCATAGATGGGG	21	1	MIR3693	Picea abies	Precursor variant	2
TTGTGGATATGGAAGGGTTAGC	22	1	MIR946b	Pinus taeda	Precursor variant	2
GTGGATATGGAAGGGTTAGTA	21	1	MIR946b	Pinus taeda	Precursor variant	0
TACATCAGGTCCTCGGTCGGTT	22	1	MIR950a//MIR950b	Pinus taeda	Precursor variant	2
GGACCAGGCTTCATTCCCCCC	21	1	MIR166a	Pinus taeda	Precursor variant	0
TGTGGACATGGAAGGGTTAGT	21	1	MIR946b	Pinus taeda	Precursor variant	1
ACAACTGGTTGAAAAGTTTTT	21	1	MIR3703	Picea abies	Precursor variant	1
CCAGCCCTTCCCCTATCCACA	21	1	MIR946a//MIR946b	Pinus taeda	Precursor variant	1
ATGTTGGTTAGATGAAGGAAT	21	1	MIR1314	Pinus densata	Precursor variant	0
GATGTGGATATGGAAGGGTT	20	1	MIR946b	Pinus taeda	Precursor variant	0
GGAATGTTATCTGGCTCGACT	21	1	MIR166a	Pinus taeda	Precursor variant	1
CTTGGATTGAAGAGAGCTCCCC	22	1	MIR159b	Pinus taeda	Precursor variant	1
GCATCGGAATCTGTTACTGTTTC	23	1	MIR947	Pinus taeda	Precursor variant	0
ACTCGTTTGGGAACCTGACGG	21	1	MIR3710	Picea abies	Precursor variant	1
TTGGAGGCCCGTCAAGTTCCC	21	1	MIR1315	Pinus taeda	Precursor variant	1
TTTTCCTACTCCCTCCCATTCCTA	24	1	MIR2118i	Oryza sativa	Precursor variant	2
GCTCAAGAAAGCTGTGGGAAT	21	1	MIR396b	Arabidopsis thaliana	Precursor variant	1
TTCCGGACTCGGTTGGGAACC	21	1	MIR3710	Picea abies	Precursor variant	1
CTTTCCTACTCCCTCCCATTCC	22	1	MIR2118g	Oryza sativa	Precursor variant	2
TTTGGAGAGAAAATGGCGAC	20	1	MIR1312	Pinus taeda	Precursor variant	0
CGGTGTGAGTTTCATGAACTGCCA	24	1	MIR952b	Pinus taeda	Precursor variant	1
TGTTCGGTAGAAGAGTTTCAT	21	1	MIR3701	Pinus densata	Precursor variant	0
ACATCTGGTCCTCGGTGGTTT	21	1	MIR950a//MIR950b	Pinus taeda	Precursor variant	1
AGTCGATTGGGAACCTGACGG	21	1	MIR3710	Picea abies	Precursor variant	2
TCAAGAAAGCCGTGGGAAAA	20	1	MIR396g	Populus trichocarpa	Precursor variant	0
TGAAGCTGCCAGCATGATCTGGGCG	25	1	MIR167e//MIR167i	Oryza sativa	Precursor variant	2
GTGTTCTTGACGTCTGGACCACA	23	1	MIR951	Pinus taeda	Precursor variant	1
TCCACAGCTTTCCTGAACTT	20	1	MIR396	Pinus taeda	Precursor variant	1
TCCATACGCAAACCATTGGA	20	1	MIR1316	Pinus taeda	Precursor variant	1
TGACAGAAGAGAGTGAGCAA	20	1	MIR156a//MIR156b//MIR156c//MIR156d//MIR156e//MIR156f	Populus trichocarpa	Precursor variant	1
TTCCACAACTTTCTTGAACTT	21	1	MIR396	Pinus taeda	Precursor variant	1
CGTGTTCCAAGGTCACCCCAG	21	1	MIR398	Pinus taeda	Precursor variant	1
TTCCCACGGCTTTCTTGAACCTT	23	1	MIR396	Pinus densata	Precursor variant	2
ACGAGTCCGGGAGCATCTGCA	21	1	MIR1315	Pinus taeda	Precursor variant	2
TCGGACCAGGCTTCATTCCT	20	1	MIR166a//MIR166b	Vitis vinifera	Precursor variant	0
GAAGAGAGAGAGTACAGCC	19	1	MIR529	Zea mays	Precursor variant	0
TTTCCGCGGCTTTCTTGAACTT	22	1	MIR396b//MIR396c	Picea abies	Precursor variant	1
TCCTTCCCTACTCCTCCCATTC	22	1	MIR482a	Populus trichocarpa	Precursor variant	2
TTGGTTTGAAGGGAGCTCC	19	1	MIR159e	Zea mays	Precursor variant	0
TTCCCACGGCTTTCTTGAAC	20	1	MIR396	Pinus densata	Precursor variant	0
TCAGGTTCCCAATCGAGTCCG	21	1	MIR1315	Pinus taeda	Precursor variant	1
GCTCACGTCTCTTTCTGTCAGA	22	1	MIR156a	Arabidopsis thaliana	Precursor variant	2
TCAGGTCCTCGGTGGTTTATC	21	1	MIR950a//MIR950b	Pinus taeda	Precursor variant	1
GTCGTGGATATGGAAGGGTTAGT	23	1	MIR946b	Pinus taeda	Precursor variant	2
TTCAAGAAAGCCGTGGAAAA	20	1	MIR396	Pinus densata	Precursor variant	0
CAACAACCAGTCGATTACGCT	21	1	MIR952a	Pinus taeda	Precursor variant	2
CCATGGTGCCCCAGATGAGA	20	1	MIR950	Picea abies	Precursor variant	0
CATGGTTTTGGAGGAATGGGG	21	1	MIR3706	Picea abies	Precursor variant	2
AGAATCTTGATGATGCTGCAA	21	1	MIR172f	Nicotiana tabacum	Precursor variant	1
TGTGGATATGGAAGGGTTGGT	21	1	MIR946b	Pinus taeda	Precursor variant	1
TTTGGAGAGAAAATGGCGAT	20	1	MIR1312	Pinus taeda	Precursor variant	1
TTGTGATCAAGATCAGACTCCCA	23	1	MIR3712	Pinus densata	Precursor variant	1
CATGCACTGCCTCTTCCCTGG	21	1	MIR408	Populus trichocarpa	Precursor variant	0
GACAACGAGAGAGAGCACGCTT	22	1	MIR535	Picea abies	Precursor variant	1
TCACATCTGGGCCACGATGGGT	22	1	MIR950	Picea abies	Precursor variant	1
TTTAGAGAGAAAATGGCCACAT	22	1	MIR1312	Pinus taeda	Precursor variant	2
CCGACTTTAGCTCAGTTGGTAGAGC	25	1	MIR6478	Populus trichocarpa	Precursor variant	2
CAAACAATAATTTCAGTGGAAGAA	24	1	MIR1313	Pinus taeda	Precursor variant	2
CCATCGTGGAGCAGATGAAAAAG	23	1	MIR950b	Pinus taeda	Precursor variant	2
TTGAGAATCTGACGGGCCTCC	21	1	MIR3710	Picea abies	Precursor variant	2
AGAGTCGATTGGGAACCTGAC	21	1	MIR3710	Picea abies	Precursor variant	2
TGGTGTGAGCTTCAAGAATTGCCA	24	1	MIR952a	Pinus taeda	Precursor variant	2
TGTTCTTGACGTCTGGACCTT	21	1	MIR951	Pinus taeda	Precursor variant	2
TTTCGGAGGAATGGGGAAAAC	21	1	MIR3706	Picea abies	Precursor variant	2
TTTCCTACTCCTCCCATTCCTG	22	1	MIR482a	Pinus densata	Precursor variant	1
CCATCTCTTGCACACTGAACC	21	1	MIR2950	Vitis vinifera	Precursor variant	1
ATGTTCTTGACGTCTGGACCACG	23	1	MIR951	Pinus taeda	Precursor variant	1
TGACAGAAGAGAGTGAGCCAC	21	1	MIR156b	Nicotiana tabacum	Precursor variant	2
AACCGAGTCCGGGAGCATCTG	21	1	MIR1315	Pinus taeda	Precursor variant	1
TACCACTGAAACTGTTGTTCGA	22	1	MIR1313	Pinus densata	Precursor variant	1
TTGGGAATCTGACGGGCCTCC	21	1	MIR3710	Picea abies	Precursor variant	1
TTCAAGAAAGCCGTGGGAAATT	22	1	MIR396b	Picea abies	Precursor variant	1
ATGCTTCCAGACTCGGTGGGG	21	1	MIR3710	Picea abies	Precursor variant	2
CAAGCCCTTCTCCTATCCACAAC	23	1	MIR946b	Pinus taeda	Precursor variant	1
TTCAAGAAAGCTGTGGGAAA	20	1	MIR396b	Vitis vinifera	Precursor variant	0
TTTTGGAGGCCTGTCAGGTTCC	22	1	MIR1315	Pinus taeda	Precursor variant	1
TCAGGTTCCCAAACGAGTCCG	21	1	MIR1315	Pinus taeda	Precursor variant	1
TTCTGCAGACTGGAGCACTCA	21	1	MIR1315	Pinus taeda	Precursor variant	2
CGCCATGCTCTTCCACAGCTC	21	1	MIR396a	Picea abies	Precursor variant	1
TGAAGGGTTGGAGTTGTTTGG	21	1	MIR3701	Pinus densata	Precursor variant	1
TAGAGCTCCTTTTGTACCAAT	21	1	MIR159	Pinus densata	Precursor variant	0
TTTGGAGAGGAAATGGCCACAT	22	1	MIR1312	Pinus taeda	Precursor variant	2
TTCCAGACTCTGTTGGGAACT	21	1	MIR3710	Picea abies	Precursor variant	2
TTTGGTTTGAAGGGAGCGCT	20	1	MIR159	Pinus densata	Precursor variant	1
TGTAGATATGGAAGGGTTAGT	21	1	MIR946b	Pinus taeda	Precursor variant	1
TTTCCACCGGCTTTCTTGAACTT	23	1	MIR396	Pinus densata	Precursor variant	2
TCTTTCCTACTCCTCCCATTTCC	23	1	MIR482a	Pinus densata	Precursor variant	2
AAAAGGAATTCCCACTTCTCAA	22	1	MIR3696	Picea abies	Precursor variant	2
GTCTGGTCCTCGGTGGTTTATGA	23	1	MIR950	Picea abies	Precursor variant	2
TATTGAGTGCAGCGTTGACGA	21	1	MIR397	Picea abies	Precursor variant	1
TTTCCTACTTCTCCCAAGCCCA	22	1	MIR482c	Pinus densata	Precursor variant	2
TGTGGATATGGACGGGTTAGT	21	1	MIR946b	Pinus taeda	Precursor variant	1
ATGTTCTTGACGTCTGGACCACGT	24	1	MIR951	Pinus densata	Precursor variant	1
TCGGACCAGGCTTTATTCCCT	21	1	MIR166m	Oryza sativa	Precursor variant	1
ACATCTGGGCCACGATGGT	19	1	MIR950	Picea abies	Precursor variant	0
AGACTCGTTTGGGAACCTGAC	21	1	MIR3710	Picea abies	Precursor variant	1
AGACTCGCTTGGGAACTTGAC	21	1	MIR3710	Picea abies	Precursor variant	2
TCCGGGAGAATCTGCAGACTG	21	1	MIR1315	Pinus taeda	Precursor variant	2
TGTGCATAAGGCGGGAGTTGTC	22	1	MIR159	Pinus densata	Precursor variant	1
TGTGGAAGGATAGGGTAAGAA	21	1	MIR482a//MIR482b//MIR482d	Pinus taeda	Precursor variant	1
GGAATGTTGTCTGGCTCGACTTT	23	1	MIR166a	Pinus taeda	Precursor variant	1
AGACTCTGTTGGGAACCTGAC	21	1	MIR3710	Picea abies	Precursor variant	1
CAGCCAAGGATGACTTGCCT	20	1	MIR169	Pinus densata	Precursor variant	0
TGGGAATCTCTCTGATGCAT	20	1	MIR3630	Vitis vinifera	Precursor variant	1
CCCTTCTCCTATCCACAATTCG	22	1	MIR946a	Pinus taeda	Precursor variant	2
TGTTCTTGTCGTCTGGACCACG	22	1	MIR951	Picea abies	Precursor variant	1
TCGGACCAGGCTTCAATTCCC	21	1	MIR166a//MIR166b	Pinus taeda	Precursor variant	2
TTGGCACTATCCTCTATATCCA	22	1	MIR3701	Pinus densata	Precursor variant	1
TTTAGCTAGAGTTGTTTTACC	21	1	MIR6024	Nicotiana tabacum	Precursor variant	2
TTCCACGTCTTTCTTGAGCTT	21	1	MIR396b//MIR396c	Picea abies	Precursor variant	2
CATCGTGGAGCAGATGAAAAG	21	1	MIR950b	Pinus taeda	Precursor variant	0
TCACATCTGGGCCACGATGTTTA	23	1	MIR950	Picea abies	Precursor variant	2
TGCATGGTTTCGGAGGAAATGG	22	1	MIR3706	Picea abies	Precursor variant	2
TGTTCTTGACGTCTGGACT	19	1	MIR951	Pinus taeda	Precursor variant	1
TCACATCTGGGCCACGTTGGTT	22	1	MIR950	Picea abies	Precursor variant	1
CATCAAGAACACCTTTGCTTT	21	1	MIR951	Pinus taeda	Precursor variant	0
CCAGATTCGGTTGGGAACCTG	21	1	MIR3710	Picea abies	Precursor variant	1
GACTGTAGGCATTGGTGGATA	21	1	MIR948	Pinus taeda	Precursor variant	0
TTCCACAGCTTTCTTGAACTTTG	23	1	MIR396	Pinus taeda	Precursor variant	1
CAGCCCTTCTTCTATCCACAAC	22	1	MIR946b	Pinus taeda	Precursor variant	1
TTCCAACGGCTTTCTTGAACTG	22	1	MIR396c//MIR396d	Zea mays	Precursor variant	2
ATGACTGTGGAACGGATGCCT	21	1	MIR3702	Picea abies	Precursor variant	2
TCAAGAAAACCGTGGGAAA	19	1	MIR396g	Populus trichocarpa	Precursor variant	1
TCATGACTGTGGAACGGATGC	21	1	MIR3702	Picea abies	Precursor variant	2
GACCTTCTCCTATCCACAAT	20	1	MIR946a	Pinus taeda	Precursor variant	1
CGGACTGGCATAACTCCGCT	20	1	MIR1311	Pinus densata	Precursor variant	1
GTTCTTGACGTCTGGACCA	19	1	MIR951	Pinus taeda	Precursor variant	0
TTTTCCTACTCCTCCCAAGACCA	23	1	MIR482c	Pinus densata	Precursor variant	2
TGAACAGAGCACGCCATTGGT	21	1	MIR952a//MIR952b	Pinus densata	Precursor variant	1
CAGGCCTTCTCCTATCCACAAC	22	1	MIR946b	Pinus taeda	Precursor variant	1
TATGGCAGTTCCTCAAGCTCA	21	1	MIR952a//MIR952c	Pinus densata	Precursor variant	1
TTTGGAGGCCCGTCAAGTTTC	21	1	MIR1315	Pinus taeda	Precursor variant	2
TAAAGGAATTCCCACTTCTCA	21	1	MIR3696	Picea abies	Precursor variant	1
TGAACAATGACCACCCTTCATC	22	1	MIR3701	Pinus densata	Precursor variant	1
TTTACATCTGGTCCTCGGTGGTC	23	1	MIR950a//MIR950b	Pinus taeda	Precursor variant	2
GTTATATTGCATGGTTTCGGA	21	1	MIR3706	Picea abies	Precursor variant	0
GGAATGTTGTCTGGCTCGAA	20	1	MIR166b//MIR166f	Nicotiana tabacum	Precursor variant	0
TCGGACCAGGCTTCATTCCTC	21	1	MIR166a	Picea abies	Precursor variant	0
TAGCCCTTCTCCTATCCACAAC	22	1	MIR946b	Pinus taeda	Precursor variant	1
GCATCGGAATCTGTTACTGTTC	22	1	MIR947	Pinus taeda	Precursor variant	1
GAAATGTTGTCTGGCTCGACTT	22	1	MIR166a	Pinus taeda	Precursor variant	1
CTTGCGAGGGTAGGAAAAACT	21	1	MIR482c	Pinus densata	Precursor variant	1
TGTGGATCGGATGCCTGGA	19	1	MIR3702	Picea abies	Precursor variant	0
CTGGCATTCCGTCCACCTCCA	21	1	MIR394a	Populus trichocarpa	Precursor variant	2
TTTGGTTTGAAGGGAGCTTT	20	1	MIR159	Pinus densata	Precursor variant	1
TTGGTTTGAAGGGAGCTCCA	20	1	MIR159e	Zea mays	Precursor variant	0
TTAACATCTGGTCCTCGGTGGT	22	1	MIR950a//MIR950b	Pinus taeda	Precursor variant	2
TGCACTGCCTCTTCCCTGGCA	21	1	MIR408	Nicotiana tabacum	Precursor variant	1
TCTGGTCCTCGGTGGTTTATA	21	1	MIR950a//MIR950b	Pinus taeda	Precursor variant	2
AGAAGCTTCCGGACTCGGTTG	21	1	MIR3710	Picea abies	Precursor variant	1
TTGGATTGAAGAGAGCTCCC	20	1	MIR159b	Pinus taeda	Precursor variant	0
AGGTTCCCAACCGAGTCCGGG	21	1	MIR1315	Pinus taeda	Precursor variant	0
GTGGATATGGAAGGGTTAGT	20	1	MIR946b	Pinus taeda	Precursor variant	0
TCTTCTCCTGAACAATGCCCAC	22	1	MIR3701	Pinus densata	Precursor variant	0
TCCGGACTCGGTTGGGAACCG	21	1	MIR3710	Picea abies	Precursor variant	2
AGAATCTTGATGATGCTGCAG	21	1	MIR172c//MIR172d	Arabidopsis thaliana	Precursor variant	0
ACAGGGATGAGTTAGCGCATG	21	1	MIR408	Pinus taeda	Precursor variant	2
TGACAGAAGAGAGTGAGCATT	21	1	MIR156l	Oryza sativa	Precursor variant	2
AAAGTTTTTAGATGGCTGCCA	21	1	MIR3703	Picea abies	Precursor variant	1
TTTTCCACTCCTCCCAAGCCCA	22	1	MIR482c	Pinus densata	Precursor variant	1
TGACAACGAGAGAGAGCACCCC	22	1	MIR535	Picea abies	Precursor variant	1
AAAGAAGAGAGAGAGTACAGCC	22	1	MIR529a	Oryza sativa	Precursor variant	1
AGGAATCTTGATGATGCTGCAT	22	1	MIR172d//MIR172e	Populus trichocarpa	Precursor variant	1
CTTGGATTGAAGGGAGCTCA	20	1	MIR159c	Pinus taeda	Precursor variant	1
TGTGGAAGGATAGAGTAAGACT	22	1	MIR482a//MIR482b//MIR482d	Pinus taeda	Precursor variant	1
CCGGCCTCGAATGTTAGGAGAA	22	1	MIR1314	Pinus densata	Precursor variant	0
TGTGAGCTTAAGGAATTGCCAT	22	1	MIR952a	Pinus taeda	Precursor variant	2
TTGGAGAGAAATTGGCGACATT	22	1	MIR1312	Pinus taeda	Precursor variant	2
GAAAAGTTTTTGGGTGCCTGC	21	1	MIR3703	Picea abies	Precursor variant	2
TTTCCCAACCGAGTCCGGGAG	21	1	MIR1315	Pinus taeda	Precursor variant	2
TGAACAATGCCCACCCTCC	19	1	MIR3701	Pinus densata	Precursor variant	1
TGTTCTTGACGTCTGGAACACG	22	1	MIR951	Picea abies	Precursor variant	1
TTGGTTTGAAGGGAGCTCTAGC	22	1	MIR159	Pinus densata	Precursor variant	2
CTCAAGAAAGCTGTGGAAAA	20	1	MIR396b	Arabidopsis thaliana	Precursor variant	1
TCTTCCCTACTCCTCCCATTCCAA	24	1	MIR482a//MIR482b	Pinus taeda	Precursor variant	2
TGCCTGGAACACTGAAACGA	20	1	MIR3702	Picea abies	Precursor variant	1
TTGGAGAGAAAATGGCGACATT	22	1	MIR1312	Pinus taeda	Precursor variant	1
TTGAGCCGTGCCAATATCGC	20	1	MIR171e	Populus trichocarpa	Precursor variant	0
TTCCACAGCTTCTTTGAACTT	21	1	MIR396	Pinus taeda	Precursor variant	2
TGGGCCACGGTGGTTAATGAT	21	1	MIR950	Picea abies	Precursor variant	2
AACAGGCGGACTGGCATAACT	21	1	MIR1311	Pinus densata	Precursor variant	0
TTGGGAACCCGACGGGCCTCC	21	1	MIR3710	Picea abies	Precursor variant	1
GCTCACGTCTCTTTCTGTCAGCC	23	1	MIR156d	Zea mays	Precursor variant	1
TTATCATCAGGTCCTCGGTGGTT	23	1	MIR950a//MIR950b	Pinus taeda	Precursor variant	2
TTGGCCTTGAATGTTAGGAGA	21	1	MIR1314	Pinus taeda	Precursor variant	1
GCTCACGTCTCTTTCTGTCAGTC	23	1	MIR156d//MIR156a	Zea mays	Precursor variant	2
TTCCCTAATTCCTCCCATTCCTA	23	1	MIR2118g	Oryza sativa	Precursor variant	2
AAAAAGGAAAAGAAAAGCGAT	21	1	MIR5027	Arabidopsis thaliana	Precursor variant	2
TGTGGATAGAGAAGGGTTACT	21	1	MIR946a	Pinus taeda	Precursor variant	1
AGCTTTGGGAATTGCCATACGC	22	1	MIR952b	Pinus densata	Precursor variant	0
AGAATCTTGATGATGCTGCATCCCC	25	1	MIR172a	Oryza sativa	Precursor variant	1
ATACACAAACCATTGGAAT	19	1	MIR1316	Pinus taeda	Precursor variant	0
CTGGGCATTCCGTCCACCTCC	21	1	MIR394a//MIR394b	Zea mays	Precursor variant	2
GCCGACCTTAGCTCAGTTGG	20	1	MIR6478	Populus trichocarpa	Precursor variant	1
TGTGGATATAGAAGGGTTA	19	1	MIR946a	Pinus taeda	Precursor variant	1
TCGGGCCAGGCTTCATTCCCT	21	1	MIR166m	Oryza sativa	Precursor variant	1
CCCACGGCTTTCTTGAACTT	20	1	MIR396	Pinus densata	Precursor variant	0
AGCTTCAAGAATTGCCATATG	21	1	MIR952a	Pinus taeda	Precursor variant	2
TCACATCTGGGCCGCGATGGTT	22	1	MIR950	Picea abies	Precursor variant	1
TGTCTTGCATCGGAATCTGTC	21	1	MIR947	Pinus taeda	Precursor variant	1
AAACATCTGGGCCACGATGGTT	22	1	MIR950	Picea abies	Precursor variant	2
CGCTATCCATCCTGAGTTTT	20	1	MIR390d	Populus trichocarpa	Precursor variant	0
ACATGCATCAACTGAATCGGA	21	1	MIR168a//MIR168b	Populus trichocarpa	Precursor variant	2
ACCTGGAACACTAAAACGAAG	21	1	MIR3702	Picea abies	Precursor variant	1
TTTTTCCTACTCCTCCCAAGCCC	23	1	MIR482c	Pinus densata	Precursor variant	1
GCTCTTGACGTCTGGACCACG	21	1	MIR951	Picea abies	Precursor variant	1
TCAGCCTCGAATGTTAGGAGAA	22	1	MIR1314	Pinus taeda	Precursor variant	2
TGAAGCTGCCAGCATGATCA	20	1	MIR167a//MIR167b//MIR167c//MIR167d//MIR167e//MIR167f//MIR167g	Populus trichocarpa	Precursor variant	1
TTGGAAACCTCACGGGCCTCC	21	1	MIR3710	Picea abies	Precursor variant	2
TGGGAGGATAGGGTAAGACT	20	1	MIR482a//MIR482b//MIR482d	Pinus taeda	Precursor variant	1
AGCATGCTCCCGTGGAATCCT	21	1	MIR5527	Oryza sativa	Precursor variant	2
TCGGACCAGGCTTCAGTTCCCC	22	1	MIR166a	Pinus taeda	Precursor variant	2
TTGGGAACCTGACGGACATCC	21	1	MIR3710	Picea abies	Precursor variant	2
TCTTTCCTACCCCTCCCATTCC	22	1	MIR482a	Pinus densata	Precursor variant	1
TCGGCCCCGAATGTTAGGAGAA	22	1	MIR1314	Pinus taeda	Precursor variant	2
ATCAAGAACACCTTTGCTTTC	21	1	MIR951	Pinus densata	Precursor variant	0
TACCAGGATTTATAGATTTGG	21	1	MIR3707	Picea abies	Precursor variant	0
ATTGCCATTATCACTTAAAGC	21	1	MIR3703	Picea abies	Precursor variant	1
TCCCGGACTCGGTTGGGAACC	21	1	MIR3710	Picea abies	Precursor variant	2
GACAACGAGAGAGAGCACGC	20	1	MIR535	Picea abies	Precursor variant	0
CATCGAAATCTGTTACTGTTTC	22	1	MIR947	Pinus taeda	Precursor variant	1
GTGACAGAAGATAGACTTTGGTC	23	1	MIR3699	Picea abies	Precursor variant	1
TTGGTACTATCCTCTATATCT	21	1	MIR3701	Pinus densata	Precursor variant	2
TCAGAGTTTTGCCAGTTCC	19	1	MIR1311	Pinus taeda	Precursor variant	0
AAACAATGTCCACCCTTCATC	21	1	MIR3701	Pinus densata	Precursor variant	2
TTCCCTATTCCTCCCATTCCTAGT	24	1	MIR482b	Pinus densata	Precursor variant	1
AACAGTTATATTGCATGGTTT	21	1	MIR3706	Picea abies	Precursor variant	1
TTACATCAGGTCCTCGGTGATT	22	1	MIR950a//MIR950b	Pinus taeda	Precursor variant	1
TCCCCAACCGAGTCCGGGAGC	21	1	MIR1315	Pinus taeda	Precursor variant	2
CTCAAGAAAGCCGTGGGAA	19	1	MIR396g	Populus trichocarpa	Precursor variant	0
GAGAATCTTGATGATGCTGCAT	22	1	MIR172f	Nicotiana tabacum	Precursor variant	0
GTTCTTGACGTCTGGACCACGT	22	1	MIR951	Pinus densata	Precursor variant	0
TTGAGGCCCGTCTGGTTCCCA	21	1	MIR1315	Pinus taeda	Precursor variant	2
ACCTGTCGGGCCTCCAAAGTC	21	1	MIR3710	Picea abies	Precursor variant	1
TTCCACAGCTTTCTTGAACCTT	22	1	MIR396	Pinus taeda	Precursor variant	1
TACCAAGATTTGTAGATTTGG	21	1	MIR3707	Picea abies	Precursor variant	2
TGGGAACCTGACGGGCCGCCA	21	1	MIR3710	Picea abies	Precursor variant	1
ATGTGGATCTGGAAGGGTTAG	21	1	MIR946b	Pinus taeda	Precursor variant	1
TCTTTCCTACTCCTCCCACTCC	22	1	MIR482a	Pinus densata	Precursor variant	1
TCCACCTTGTATGAGTTCCCCAAC	24	1	MIR952b	Pinus taeda	Precursor variant	2
GTTCAAGAAAACTGTGGGAAC	21	1	MIR396	Pinus taeda	Precursor variant	1
TGCACTGCCTCTTCCCTGGCTT	22	1	MIR408	Populus trichocarpa	Precursor variant	0
TTTCCACAGCTTTCTTGAAACTT	23	1	MIR396	Pinus taeda	Precursor variant	2
AGGAAATCTTGATGATGCTGCAT	23	1	MIR172d//MIR172e	Populus trichocarpa	Precursor variant	2
TTAACATCAGGTCCTCGGTGGTTT	24	1	MIR950a//MIR950b	Pinus taeda	Precursor variant	1
TTGAAGCTGCCAGCATGATCTGG	23	1	MIR167a	Vitis vinifera	Precursor variant	0
TTACATCAGGTCCTCGGTGGCT	22	1	MIR950a//MIR950b	Pinus taeda	Precursor variant	1
ACTCGGTGGGGAACCTGTCGG	21	1	MIR3710	Picea abies	Precursor variant	2
TCGATTGGTGCAGATCGGGAC	21	1	MIR168a	Oryza sativa	Precursor variant	1
TTCCACAGCTTCCTTGAACT	20	1	MIR396b	Vitis vinifera	Precursor variant	1
TCGGACCAGGCTTCAATTCCCC	22	1	MIR166a	Pinus taeda	Precursor variant	2
TGAGGGGGAGAATCTTGATGAT	22	1	MIR172c	Populus trichocarpa	Precursor variant	2
TCACATCTGGGCCAGGATG	19	1	MIR950	Picea abies	Precursor variant	1
TTTGCCAGTTCCGCCCATTCC	21	1	MIR1311	Pinus taeda	Precursor variant	0
AGTTCAAGAAAGCCGTGGGAA	21	1	MIR396g	Populus trichocarpa	Precursor variant	1
GTAGAGCTCCTTTTGTACCAA	21	1	MIR159	Pinus densata	Precursor variant	0
TGGTTTGAAGGGAGCTCTA	19	1	MIR159	Pinus densata	Precursor variant	0
TTGGATTGAAGAGAGCTCCG	20	1	MIR159b	Pinus taeda	Precursor variant	1
GTGTATTGATTTCCGGGGAAG	21	1	MIR949	Pinus taeda	Precursor variant	0
TTGGGAACCTGACGGGCCTC	20	1	MIR3710	Picea abies	Precursor variant	0
GATCAGATTTGATGGCCTTTT	21	1	MIR1309	Pinus taeda	Precursor variant	1
CTTGGATTGAAGGGAGCTCT	20	1	MIR159f	Oryza sativa	Precursor variant	0
TTGGCATTCTGTCCACCTCC	20	1	MIR394a//MIR394b	Populus trichocarpa	Precursor variant	0
TCTGGTCCTCGGTGGTTTACTG	22	1	MIR950a//MIR950b	Pinus taeda	Precursor variant	2
TTGAAAGTATTTGGAGCGCTT	21	1	MIR3707	Picea abies	Precursor variant	1
CACATCTGGGCCACGATGGTC	21	1	MIR950	Picea abies	Precursor variant	1
AGGGTCCCAACCGAGTCCGGG	21	1	MIR1315	Pinus taeda	Precursor variant	1
GCTCACGTCTCTTTCTGTCAGT	22	1	MIR156b	Arabidopsis thaliana	Precursor variant	1
CAGCCCTTCTCCTATCCACAACC	23	1	MIR946b	Pinus taeda	Precursor variant	1
TCACATCTGGGCCACGATCGGTT	23	1	MIR950	Picea abies	Precursor variant	2
ATTGCCGGATCCTACAAACCC	21	1	MIR948	Pinus taeda	Precursor variant	1
GGCCTATTGCAGTTCCTGAAG	21	1	MIR952b	Pinus densata	Precursor variant	0
TGTGAGCTTCATGAACTGCCAT	22	1	MIR952b	Pinus taeda	Precursor variant	2
TTAACATCAGGTCCTCGGTGGTT	23	1	MIR950a//MIR950b	Pinus taeda	Precursor variant	1
TCTGCAGGCCCGTCAGGTTCC	21	1	MIR1315	Pinus taeda	Precursor variant	2
TGCAGACTCTTCCACACTCGG	21	1	MIR3710	Picea abies	Precursor variant	2
TGGTGGAAGGATAGGGTAAGACTG	24	1	MIR482a	Picea abies	Precursor variant	2
CTCAAGAAAGCCGTGGGAAAAA	22	1	MIR396g	Populus trichocarpa	Precursor variant	1
TTCCCAACCCAGTCCGGGAGC	21	1	MIR1315	Pinus taeda	Precursor variant	2
TCCCACGGCTTTCTTGAACTTC	22	1	MIR396	Pinus densata	Precursor variant	0
TTGGGAACCTGACGGGCCTTT	21	1	MIR3710	Picea abies	Precursor variant	2
GGAATGTTGTCTGGCTCGACTT	22	1	MIR166a	Pinus taeda	Precursor variant	0
AAAAATTCTTCTCCTGAACAAT	22	1	MIR3701	Pinus densata	Precursor variant	1
TTCCGACTGCCGATTTATGCAC	22	1	MIR159	Pinus densata	Precursor variant	2
AGTCCGGGAGCATCTGCAGGC	21	1	MIR1315	Pinus taeda	Precursor variant	2
TCCCACGGCTTTCTTGAACTT	21	1	MIR396	Pinus densata	Precursor variant	0
GACTGCCGATTTATGCATCCTC	22	1	MIR159	Pinus densata	Precursor variant	1
AATCTCTTGGTGCTTATTGG	20	1	MIR3702	Picea abies	Precursor variant	1
TCTCTTAAACAATGTCCACCC	21	1	MIR3701	Picea abies	Precursor variant	2
TTCCACAGCTTTCTTAAACTT	21	1	MIR396	Pinus taeda	Precursor variant	1
AGACTGGAGCACTCTTCCAAG	21	1	MIR1315	Pinus taeda	Precursor variant	1
TCGGGGGCCCGGTGGTTTATG	21	1	MIR950	Picea abies	Precursor variant	2
CAGCCCTTCTCCTATCCACAATT	23	1	MIR946a	Pinus taeda	Precursor variant	0
TTGACAACGAGAGAGAGCA	19	1	MIR535a//MIR535b//MIR535c	Vitis vinifera	Precursor variant	0
TGTTCTTGACGTCTGGACCACGTT	24	1	MIR951	Picea abies	Precursor variant	1
TTGGGAACCTGGCAGGCCTCC	21	1	MIR3710	Picea abies	Precursor variant	2
TGACATACTTCATCCGCTAAT	21	1	MIR952b	Pinus taeda	Precursor variant	0
AGACGCTTCCGGACTCGGTTG	21	1	MIR3710	Picea abies	Precursor variant	1
TGAAAACGCGTTTAGGAGGAAG	22	1	MIR949	Pinus taeda	Precursor variant	0
TGACAACGGGAGAGAGCACGC	21	1	MIR535	Picea abies	Precursor variant	1
TCTTCCCTACTCCTCACCTTCC	22	1	MIR482a//MIR482b	Pinus taeda	Precursor variant	2
TCGGTTGGGAACCTGACGGGT	21	1	MIR3710	Picea abies	Precursor variant	1
CTCAAGAAAGCTGTGGGAAATG	22	1	MIR396b	Arabidopsis thaliana	Precursor variant	2
GACTGCCGATTTATGCATCC	20	1	MIR159	Pinus densata	Precursor variant	0
CGCTTGGTGCAGGTCGGAA	19	1	MIR168a//MIR168b	Populus trichocarpa	Precursor variant	1
CAGCCCTTCTCCTATCCACTT	21	1	MIR946a//MIR946b	Pinus taeda	Precursor variant	2
TCTTCCCTACTCCTCCCATTCCT	23	1	MIR482a//MIR482b	Pinus taeda	Precursor variant	0
TCGGAGTTTTGCCAGTTCCGCC	22	1	MIR1311	Pinus taeda	Precursor variant	1
GCTTGCAAGGATGGGAAAAAC	21	1	MIR482d	Picea abies	Precursor variant	2
TCTTCCCTACTCCACCCATTCC	22	1	MIR482a//MIR482b	Pinus taeda	Precursor variant	1
GCGAGCCCTTCTCCTATCCACAAC	24	1	MIR946b	Pinus taeda	Precursor variant	2
TTCTTCAACATTAGAGGCCAA	21	1	MIR1314	Pinus taeda	Precursor variant	0
CAGAAGATAGACTTTGGTC	19	1	MIR3699	Picea abies	Precursor variant	0
AGACTCGGTTGAGAACCTGAG	21	1	MIR3710	Picea abies	Precursor variant	2
TTCCACGGCTTTCTTGAACTG	21	1	MIR396f	Populus trichocarpa	Precursor variant	0
AACTCTTCTGCTTCCATGCCT	21	1	MIR5521	Oryza sativa	Precursor variant	2
TGTTCTCGACGTCTGGACCACGT	23	1	MIR951	Pinus densata	Precursor variant	1
TGAAAGCTGCCAGCATGATCTGA	23	1	MIR167e	Populus trichocarpa	Precursor variant	2
TCGGCCTTGAATGTTAGGAGATT	23	1	MIR1314	Pinus taeda	Precursor variant	2
GGTTGAAAAGGTTTTGGATGC	21	1	MIR3703	Picea abies	Precursor variant	2
TGGATGCCTGCGATGGATTGC	21	1	MIR3703	Picea abies	Precursor variant	2
TCCACAGCCTTCTTGAACT	19	1	MIR396	Pinus taeda	Precursor variant	1
TTTTCCCACAGCTTTCTTGAACT	23	1	MIR396	Pinus densata	Precursor variant	1
TCACATCTGGGCCGCGATGGT	21	1	MIR950	Picea abies	Precursor variant	1
TCTTGCTCAAATGAGTGTT	19	1	MIR828a//MIR828b	Populus trichocarpa	Precursor variant	1
TTCGGAGAGAAAATGGCTACAT	22	1	MIR1312	Pinus taeda	Precursor variant	2
CCATCGTGGAGCAGATGAAA	20	1	MIR950b	Pinus taeda	Precursor variant	0
TAACATCAGGTCCTCGGTGGTT	22	1	MIR950a//MIR950b	Pinus taeda	Precursor variant	1
AGTGGGAGCATAGGATAAGGCT	22	1	MIR482a	Pinus densata	Precursor variant	0
TCCCAACCGAGTCCGGGAGC	20	1	MIR1315	Pinus taeda	Precursor variant	1
TTGGAGAGAAAATGGCGACATA	22	1	MIR1312	Pinus taeda	Precursor variant	0
TTTGGATTGAAGAGAGCTCCGT	22	1	MIR159c	Arabidopsis thaliana	Precursor variant	2
TTTGGATGCCTGCGATGGATT	21	1	MIR3703	Picea abies	Precursor variant	2
TTCCACGTCTTTCTTGAACTT	21	1	MIR396b//MIR396c	Picea abies	Precursor variant	1
AGAAAGCTGTGGGAAAACATG	21	1	MIR396a	Picea abies	Precursor variant	0
TGTTCTAGACGTCTGGACCACG	22	1	MIR951	Picea abies	Precursor variant	1
TCTGGTCCCCGGTGGTTTATGAT	23	1	MIR950	Picea abies	Precursor variant	1
TTTAGTTTGAAGGGAGCTCTA	21	1	MIR159	Pinus densata	Precursor variant	1
TGAACAGAGCGTGCCATTGGT	21	1	MIR952a//MIR952b	Pinus densata	Precursor variant	1
ACAGGGATGAGTTAGGGCATG	21	1	MIR408	Pinus taeda	Precursor variant	1
CCAGCCCTTCTCCTATCCACAAC	23	1	MIR946b	Pinus taeda	Precursor variant	0
GTGAAGGGTTGGAGTTGTTCGGT	23	1	MIR3701	Pinus densata	Precursor variant	1
TTCGGACCAGGCTTCATTCCCC	22	1	MIR166b//MIR166d//MIR166e//MIR166f	Populus trichocarpa	Precursor variant	0
TCTTGGTGCTTATTGGCGATC	21	1	MIR3702	Picea abies	Precursor variant	2
CCTGGATTGAAGGGAGCTCCA	21	1	MIR159a	Pinus taeda	Precursor variant	1
TCCACGGCTTTCTTGAACTTTCTA	24	1	MIR396b	Picea abies	Precursor variant	2
TTTCCTACTCCTCCCAAGCCCAC	23	1	MIR482c	Pinus densata	Precursor variant	2
AACATCTGGGCCACGATGGTT	21	1	MIR950	Picea abies	Precursor variant	1
TTTTCCTACTCCTCCCAAGCCA	22	1	MIR482c	Pinus densata	Precursor variant	2
TTGGAGGCCTGTCAGGTTCCT	21	1	MIR1315	Pinus taeda	Precursor variant	1
TCTTCCCTACTTCTCCCATTCT	22	1	MIR482a//MIR482b	Pinus taeda	Precursor variant	2
TAGCCAAGGATGACTTGCCAAC	22	1	MIR169v//MIR169w	Populus trichocarpa	Precursor variant	1
TCAGACTCCCAAATCCAACAG	21	1	MIR3712	Pinus densata	Precursor variant	0
TACTTTTCCACAGCTTTCTTG	21	1	MIR396	Pinus taeda	Precursor variant	0
CCGACTTTAGCTCAGTTGGTAGAG	24	1	MIR6478	Populus trichocarpa	Precursor variant	2
GCTCAAGAAAGCTGTGGGAAG	21	1	MIR396b	Arabidopsis thaliana	Precursor variant	1
TTTCCACAGCCTTTCTTGAACTT	23	1	MIR396e	Oryza sativa	Precursor variant	2
TTTTCCCACTCCTCCCAAGCC	21	1	MIR482c	Pinus densata	Precursor variant	0
AACTGAGTCCGGGAGCATCTG	21	1	MIR1315	Pinus taeda	Precursor variant	2
TCTTTTGCTCTTATGCCTTTT	21	1	MIR6462a//MIR6462c	Populus trichocarpa	Precursor variant	2
TCGGACCAGGCTTCATCCCT	20	1	MIR166a//MIR166b	Vitis vinifera	Precursor variant	1
TCGACAACGAGAGAGAGCA	19	1	MIR535a//MIR535b//MIR535c	Vitis vinifera	Precursor variant	1
TTCCGCATGCTTTCTTGAACT	21	1	MIR396c//MIR396d	Zea mays	Precursor variant	2
TTAACATCAGGTCCTCGGTGGT	22	1	MIR950a//MIR950b	Pinus taeda	Precursor variant	1
TTCGGTTTGAAGGGAGCTCTA	21	1	MIR159	Pinus densata	Precursor variant	1
CGGACCAGGCTTCATTTCCCCC	22	1	MIR166a	Pinus taeda	Precursor variant	1
TGTTCTTGACGTCTGGACCAAG	22	1	MIR951	Picea abies	Precursor variant	1
CTTCCACAGCTTTCTTGAACT	21	1	MIR396a	Picea abies	Precursor variant	0
TTCCATGCACAAACCATTGGA	21	1	MIR1316	Pinus taeda	Precursor variant	1
TGACTGGCCTCCAAAATCTTG	21	1	MIR3710	Picea abies	Precursor variant	2
GGAATGTTGTCTGGCTCGAT	20	1	MIR166d	Oryza sativa	Precursor variant	1
TCGGACCAGGCTTCATCCC	19	1	MIR165a//MIR165b	Arabidopsis thaliana	Precursor variant	0
CCATCGTGCCGCAGATGAT	19	1	MIR950	Pinus densata	Precursor variant	0
TCTGCAGACGCTTCCGGACTC	21	1	MIR3710	Picea abies	Precursor variant	2
CCTGAACAATGCCCACCCTCC	21	1	MIR3701	Pinus densata	Precursor variant	1
TTACATCTGGACCACGTGGTT	21	1	MIR951	Picea abies	Precursor variant	2
TCAGAGTTTTGCCAATTCCGCC	22	1	MIR1311	Pinus taeda	Precursor variant	1
TTCCCCATTCCTCCCATTCCTA	22	1	MIR482b	Pinus densata	Precursor variant	1
TCTTCCCTATTCCTCCACTTCC	22	1	MIR482b	Pinus densata	Precursor variant	2
CAAGTTCAAGAAATCCGTGGG	21	1	MIR396b	Picea abies	Precursor variant	2
TCTTCCCTACTCCTCCCATTCTG	23	1	MIR482a//MIR482b	Pinus taeda	Precursor variant	2
TGTTCTTGACGTGTGGACCACG	22	1	MIR951	Picea abies	Precursor variant	1
CGAGCCCTTCTCCTATCCACAAC	23	1	MIR946b	Pinus taeda	Precursor variant	1
GCTCAAGAAAGCTGTGGGAAC	21	1	MIR396b	Arabidopsis thaliana	Precursor variant	1
ATTGCCGGATCCTACAAAACC	21	1	MIR948	Pinus taeda	Precursor variant	2
TGACAACGAGAGAGAGCACGTT	22	1	MIR535a//MIR535b//MIR535c	Vitis vinifera	Precursor variant	1
GAGCTCCTTTTGTACCAATC	20	1	MIR159	Pinus densata	Precursor variant	0
TGGATGCCTGCCTTGGATTGC	21	1	MIR3703	Picea abies	Precursor variant	2
TTCAAGAAAACTGTGGGAA	19	1	MIR396	Pinus taeda	Precursor variant	0
ACTTTGGAGGCCCGTCAGGTT	21	1	MIR1315	Pinus taeda	Precursor variant	2
TTACATTTGGTCCTCGGTGGTT	22	1	MIR950a//MIR950b	Pinus taeda	Precursor variant	2
TCGACAGAAGATAGACTTTGGTC	23	1	MIR3699	Picea abies	Precursor variant	1
TTACATCTGGTCCTCGGTGGAT	22	1	MIR950a//MIR950b	Pinus taeda	Precursor variant	2
TCACATCTGGGCCCCGATGGTT	22	1	MIR950	Picea abies	Precursor variant	1
TCTCCGGGAATCCAATGCGCCTCCG	25	1	MIR949	Pinus taeda	Precursor variant	2
TTTGCCAGTTCCGCCCATT	19	1	MIR1311	Pinus taeda	Precursor variant	0
TACCACTGAAGTTGTTGTTCG	21	1	MIR1313	Pinus densata	Precursor variant	1
ATGTGGATATGGAAGGGTTAGTT	23	1	MIR946b	Pinus taeda	Precursor variant	1
CTCCACGGCTTTCTTGAACTT	21	1	MIR396b//MIR396c	Picea abies	Precursor variant	1
TGAAGAGTTGGAGTTGTTCGGT	22	1	MIR3701	Pinus densata	Precursor variant	1
CTTTGGACTGAAGGGAGCTCC	21	1	MIR319b//MIR319e//MIR319h	Populus trichocarpa	Precursor variant	1
CAGCATCATCACGATTCACAC	21	1	MIR172d	Vitis vinifera	Precursor variant	1
AGCTCCCTTCAGTCCAACCT	20	1	MIR159a	Pinus taeda	Precursor variant	1
TCGGACCAGACTTCATTCCCC	21	1	MIR166a//MIR166b	Pinus taeda	Precursor variant	1
ATGTGATCAAGATCAGACGTCCA	23	1	MIR3712	Pinus densata	Precursor variant	2
TCGTGGATATGGAAGGGTTAGT	22	1	MIR946b	Pinus taeda	Precursor variant	2
ACTGGGTTGGGAACCTGACGG	21	1	MIR3710	Picea abies	Precursor variant	1
TAACAACGAGAGAGAGCACGT	21	1	MIR535	Picea abies	Precursor variant	2
TTGAGTGCAGCGTTGACGG	19	1	MIR397	Picea abies	Precursor variant	1
TTGACGTCTGGTCCGCGTGGGTT	23	1	MIR951	Pinus densata	Precursor variant	2
CCCTTCTCCTATCCACAATTG	21	1	MIR946a	Pinus taeda	Precursor variant	0
CTCCACACGCTTTCTTGAACTA	22	1	MIR396f	Oryza sativa	Precursor variant	2
ATCTGCAGACTGGAGCAGTAG	21	1	MIR1315	Pinus taeda	Precursor variant	2
AGACCTTCTCCTATCCACAATTT	23	1	MIR946a	Pinus taeda	Precursor variant	2
GAGGAAGCGATGGTGTTCTTG	21	1	MIR951	Picea abies	Precursor variant	2
AGGAATTCCCACTTCTCAAAT	21	1	MIR3696	Picea abies	Precursor variant	2
TGGAGGCTCGTCAGGTTCCCG	21	1	MIR1315	Pinus taeda	Precursor variant	2
AGTGGGAGGATAGGGTAAG	19	1	MIR482a	Picea abies	Precursor variant	1
ACCATCGCGGAGCAGCTGAAAA	22	1	MIR950b	Pinus taeda	Precursor variant	2
TCGGCCTTGAATGTTAGGAGGAA	23	1	MIR1314	Pinus taeda	Precursor variant	2
TCCGGCCTCGAATGTTAGGA	20	1	MIR1314	Pinus densata	Precursor variant	1
TCCACAGCTTTCTTGAACTAA	21	1	MIR396a	Picea abies	Precursor variant	0
TTTTGCCAGTTCCGCCCATTCCT	23	1	MIR1311	Pinus taeda	Precursor variant	0
TCCGAGAGCATCTGCAGACTG	21	1	MIR1315	Pinus taeda	Precursor variant	2
ATGCTACGGTTTTCCCCATTC	21	1	MIR1863c	Oryza sativa	Precursor variant	2
CAGCCCTTCTCCTATCTACAAC	22	1	MIR946b	Pinus taeda	Precursor variant	1
TGAAGGGTTGGAGTTGTTCGGGC	23	1	MIR3701	Pinus densata	Precursor variant	2
TGACGAGCCTCCAAAATCTTG	21	1	MIR3710	Picea abies	Precursor variant	2
AGAATCTTGATGATGCTGCA	20	1	MIR172f	Nicotiana tabacum	Precursor variant	0
TTGCCAGTCCCGCCCATTCCTA	22	1	MIR1311	Pinus taeda	Precursor variant	1
CTCAAGAAAGCTGTGGGAAATTAT	24	1	MIR396a//MIR396b	Picea abies	Precursor variant	2
CTTGGATTGAAGGGAGCTCCCA	22	1	MIR159b//MIR159c	Pinus taeda	Precursor variant	1
TCGGCCCTGAATGTTAGGAGAA	22	1	MIR1314	Pinus taeda	Precursor variant	1
AACAATGCCCACCCTACATCT	21	1	MIR3701	Pinus densata	Precursor variant	1
TTCCACAGCTTTCTTTAACTT	21	1	MIR396	Pinus taeda	Precursor variant	1
AGATGAAGGAATTCTTCAAC	20	1	MIR1314	Pinus densata	Precursor variant	0
TGTGGAAGGATAGGGTAAGA	20	1	MIR482a//MIR482b//MIR482d	Pinus taeda	Precursor variant	0
TTGGAGGCCCATCAAGTTCCC	21	1	MIR1315	Pinus taeda	Precursor variant	2
GCTTACAAGGAGCCAAGCATA	21	1	MIR160a	Picea abies	Precursor variant	0
AGCCCTTCTCCTATCCACAACA	22	1	MIR946b	Pinus taeda	Precursor variant	1
TTGGTTTGAAGGGAGCTCTTAC	22	1	MIR159d	Populus trichocarpa	Precursor variant	2
TGCTTCGCTCTGCAGACGCTT	21	1	MIR3710	Picea abies	Precursor variant	2
TCTTCCCTACTCCTCCCACTT	21	1	MIR482a//MIR482b	Pinus taeda	Precursor variant	2
GCTCAAGAAAGCTGTGGGGAAAA	23	1	MIR396b	Arabidopsis thaliana	Precursor variant	2
AAGACTACCGTCGATCTGGAAGACT	25	1	MIR1313	Pinus densata	Precursor variant	2
TCGGTTTGGAACCTGACGGGC	21	1	MIR3710	Picea abies	Precursor variant	1
CTCTGTTGGGAACCTGACTGG	21	1	MIR3710	Picea abies	Precursor variant	2
TTCCAGACCCGGTTGAGAACC	21	1	MIR3710	Picea abies	Precursor variant	2
TTTGGAGGCCTGTCAGGTTTCCC	23	1	MIR1315	Pinus taeda	Precursor variant	2
TCCACAGCTTTCTTGAACTTTT	22	1	MIR396	Pinus taeda	Precursor variant	1
TGATGGTCTTTTTGAAGGACA	21	1	MIR1309	Pinus taeda	Precursor variant	2
TTGACAGAAGAGAGTGAGCAC	21	1	MIR156d//MIR156e	Populus trichocarpa	Precursor variant	0
TCGGGCCTCGAATGTTAGGAGA	22	1	MIR1314	Pinus densata	Precursor variant	2
AGGAACAGGCGGACTGGCAT	20	1	MIR1311	Pinus densata	Precursor variant	0
TTTGGAGCTGAAGGGAGCTCC	21	1	MIR319i	Populus trichocarpa	Precursor variant	2
TGTTCTTGACGTTTGGACCACG	22	1	MIR951	Picea abies	Precursor variant	1
AAGGAATTCCCACTTCTCAAA	21	1	MIR3696	Picea abies	Precursor variant	1
ATTTGGTTTGAAGGGAGCTCTA	22	1	MIR159	Pinus densata	Precursor variant	1
CTCTCCGGGAATCCAATGCGCT	22	1	MIR949	Pinus taeda	Precursor variant	1
AACCATCGTGGACCAGATGAAA	22	1	MIR950b	Pinus taeda	Precursor variant	1
CCAGCCCTTCTCCTATCCACAAT	23	1	MIR946a	Pinus taeda	Precursor variant	0
CTCCCTATTCCTCCCATTCCTA	22	1	MIR482b	Pinus densata	Precursor variant	1
TTGGTTTGAAGGGAGCCCTAC	21	1	MIR159	Pinus densata	Precursor variant	1
TTCCCACAGCTTTCTTGAACTC	22	1	MIR396	Pinus taeda	Precursor variant	2
GCATAGAGGGAGCCATGCAGA	21	1	MIR160b	Picea abies	Precursor variant	2
TTCCCTATTCCTCCCATTCCTG	22	1	MIR482b	Pinus densata	Precursor variant	1
TTGCCAGTTCCGCCCATTCCTAT	23	1	MIR1311	Picea abies	Precursor variant	0
TTGGTTTGAAGGGAGCTCA	19	1	MIR159	Pinus densata	Precursor variant	1
TTCCACGGCTTTCTTGAACTTG	22	1	MIR396g	Populus trichocarpa	Precursor variant	0
TGGAGAAGCAGGGCACGTGC	20	1	MIR164a//MIR164b//MIR164c//MIR164d//MIR164e	Populus trichocarpa	Precursor variant	0
AACTGCTGGGTCATGGACTC	20	1	MIR159b	Pinus taeda	Precursor variant	1
TTGTCCAGTTCCGCCCATTCCTA	23	1	MIR1311	Pinus taeda	Precursor variant	2
CGGTTCAGTCATCAAGAACAA	21	1	MIR951	Pinus taeda	Precursor variant	1
TGGCACTATCCTCTATATCCC	21	1	MIR3701	Pinus densata	Precursor variant	1
ACCTGACAGGCCTCCAAAGGC	21	1	MIR3710	Picea abies	Precursor variant	2
TGTGGACAGGATGCCTGGAAC	21	1	MIR3702	Picea abies	Precursor variant	2
TACATCTGGCCCTCGGTGGTT	21	1	MIR950a//MIR950b	Pinus taeda	Precursor variant	2
TCTTTCCTACTCCTCCCATTT	21	1	MIR482a	Pinus densata	Precursor variant	1
TCTGCAGACTGGAGCACCAGC	21	1	MIR1315	Pinus taeda	Precursor variant	0
CTTTTGGAGGCCTGTCAGGTTC	22	1	MIR1315	Pinus taeda	Precursor variant	2
TGACTGAGTTTGACCGAGT	19	1	MIR6440d//MIR6440a	Populus trichocarpa	Precursor variant	1
TGTTCTTGACATCCGGACCAC	21	1	MIR951	Pinus taeda	Precursor variant	2
CAGCCCTTCTCCTATCCACAC	21	1	MIR946a//MIR946b	Pinus taeda	Precursor variant	1
CTTGACAGAAGATAGACTTTGG	22	1	MIR3699	Picea abies	Precursor variant	0
TGCGAAGGTGTTCTTGACGT	20	1	MIR951	Picea abies	Precursor variant	1
TCTTCCCTATTCCTCCCATTCC	22	1	MIR482b	Pinus densata	Precursor variant	0
TTACATCAGTCCCTCGGTGGTTT	23	1	MIR950a//MIR950b	Pinus taeda	Precursor variant	2
TCGCTTGGTGCAGGTCGGGGAA	22	1	MIR168a//MIR168b	Populus trichocarpa	Precursor variant	2
TTACATCAGGTCCTCGGTG	19	1	MIR950a//MIR950b	Pinus taeda	Precursor variant	0
GTTCAAGAAGGCCGTGGGAAA	21	1	MIR396g	Populus trichocarpa	Precursor variant	2
TGACAGTTATATTGCATGGTC	21	1	MIR3706	Picea abies	Precursor variant	1
TCACATCCGGGCCACGATGGTT	22	1	MIR950	Picea abies	Precursor variant	1
CGGTTCAGTCATCAAGAACACAT	23	1	MIR951	Pinus taeda	Precursor variant	1
TCTTTCCTACTCCTCCCATCC	21	1	MIR482a	Pinus densata	Precursor variant	1
AACTTATTCTCCGCTGCAACA	21	1	MIR952a//MIR952c	Pinus densata	Precursor variant	2
TCACATCTAGGCCACGATGGTT	22	1	MIR950	Picea abies	Precursor variant	1
TTCCACAGCTTCGTTGAACTT	21	1	MIR396	Pinus taeda	Precursor variant	2
TACATCAGGTCCTCGATGGTT	21	1	MIR950a//MIR950b	Pinus taeda	Precursor variant	1
TGTCATACTTTTCCACAGCTT	21	1	MIR396	Pinus taeda	Precursor variant	0
TTTGGAGAGAAAATGGCGACATT	23	1	MIR1312	Pinus taeda	Precursor variant	1
CTCAGGAAAGCTGTGGGAAA	20	1	MIR396b	Arabidopsis thaliana	Precursor variant	1
TATCGGAACCTGTCACTGTTT	21	1	MIR947	Picea abies	Precursor variant	2
GAAGCTGCCAGCATGATCTGG	21	1	MIR167d	Arabidopsis thaliana	Precursor variant	0
TGAAGCTGCCAGCATGATCTGGT	23	1	MIR167d	Arabidopsis thaliana	Precursor variant	0
CATCAAGAAAGCTGTGGGAAA	21	1	MIR396b	Arabidopsis thaliana	Precursor variant	2
ATGGGTTGGAGTTGTTCGGTAG	22	1	MIR3701	Pinus densata	Precursor variant	1
TCTTTCCTACTCCTCCGACTCC	22	1	MIR482a	Pinus densata	Precursor variant	2
TTCCGACAGCTTTCTTGAACTT	22	1	MIR396	Pinus taeda	Precursor variant	2
TCTTTCCTATTCCTCCCATTCC	22	1	MIR482a//MIR482b	Pinus densata	Precursor variant	1
TTCCGGACTCGGTGGGGAACC	21	1	MIR3710	Picea abies	Precursor variant	2
CCAACCCTTCTCCTATCCAC	20	1	MIR946a//MIR946b	Pinus taeda	Precursor variant	1
TGTGCATGACGCAGGAGATGT	21	1	MIR159a	Pinus taeda	Precursor variant	0
TGTTGGTTAGATGAAGGAATT	21	1	MIR1314	Pinus densata	Precursor variant	0
TTACATCTGGGCCACGGTGGTTT	23	1	MIR950	Pinus densata	Precursor variant	1
ATGACAGTTATATTGCATGGT	21	1	MIR3706	Picea abies	Precursor variant	0
GCAGCCCTTCTCCTATCCACAATA	24	1	MIR946a	Pinus taeda	Precursor variant	2
CGGTTCAGTCATCAAGAAC	19	1	MIR951	Pinus taeda	Precursor variant	0
TGCAGACTGGAGCACCTGCC	20	1	MIR1315	Pinus taeda	Precursor variant	1
TTCCACAGCTTTCTGTAACTA	21	1	MIR396a	Picea abies	Precursor variant	2
GTACCGCTGAAATTATTGTTCG	22	1	MIR1313	Pinus taeda	Precursor variant	2
CATCGGGATCTGTTACTGT	19	1	MIR947	Pinus taeda	Precursor variant	1
GTTTGGTTTGAAGGGAGCTCTA	22	1	MIR159	Pinus densata	Precursor variant	0
TGTGGAAGGATAGGGTAAGGCT	22	1	MIR482a//MIR482b//MIR482d	Pinus taeda	Precursor variant	1
CTTGGATTGAAGAGAGCTCCAT	22	1	MIR159a//MIR159b//MIR159c	Pinus taeda	Precursor variant	2
TCACATCTGGCGCACGATGGTT	22	1	MIR950	Picea abies	Precursor variant	2
TCTTTCCTACTCCTCCCATTCCAAT	25	1	MIR482a	Pinus densata	Precursor variant	1
TCACATCTGGGCCACGATGAT	21	1	MIR950	Picea abies	Precursor variant	1
TGCAGACTCTTCCAGACTCGC	21	1	MIR3710	Picea abies	Precursor variant	2
TCTCGGACCAGGCTTCATTCT	21	1	MIR166a	Vitis vinifera	Precursor variant	1
CAGCCCTTCTCCTATCCACAATA	23	1	MIR946a	Pinus taeda	Precursor variant	1
TTGGAAACCTGACGGGACTCC	21	1	MIR3710	Picea abies	Precursor variant	2
CTTCCGGACTCGGTTGGGAAC	21	1	MIR3710	Picea abies	Precursor variant	1
TTCCACGGCTTTCTTGAAACT	21	1	MIR396b//MIR396c	Picea abies	Precursor variant	2
TTTCAACGGCTTTCTTGAACTT	22	1	MIR396b//MIR396c	Picea abies	Precursor variant	1
TGTGCATAAGGCGGGAGTTG	20	1	MIR159	Pinus densata	Precursor variant	0
CTTTGGAGGCCTGTCAGGTTC	21	1	MIR1315	Pinus taeda	Precursor variant	1
TTTCCACAGCTTTCTTGAATAA	22	1	MIR396a	Vitis vinifera	Precursor variant	2
TGGGTTGGGAACCTGACGGGC	21	1	MIR3710	Picea abies	Precursor variant	1
TCCGGGAATCCAATGGGCCTT	21	1	MIR949	Pinus taeda	Precursor variant	1
AGAATCTTGATGATGCTGCT	20	1	MIR172f	Nicotiana tabacum	Precursor variant	1
TGTGGATAGAGAAGGGTTAGTA	22	1	MIR946a	Pinus taeda	Precursor variant	0
TGACTGTAGGCATTGGTGGGC	21	1	MIR948	Pinus taeda	Precursor variant	2
TTGTGGAAGGATAGGGTAAGACT	23	1	MIR482a//MIR482b//MIR482d	Pinus taeda	Precursor variant	1
TTGCCAGTTCCGCCCATTCCC	21	1	MIR1311	Pinus taeda	Precursor variant	1
TTCACATCAGGTCCTCGGTGGTT	23	1	MIR950a//MIR950b	Pinus taeda	Precursor variant	1
TTTGGAGAGAAAATGGCTACC	21	1	MIR1312	Pinus taeda	Precursor variant	2
TTTACATCTGGTCCTCGGTGA	21	1	MIR950a//MIR950b	Pinus taeda	Precursor variant	2
TCTGAAGAGTGGAGCACCAGC	21	1	MIR1315	Pinus taeda	Precursor variant	2
GTTGGCACTATCCTCTATATCT	22	1	MIR3701	Pinus densata	Precursor variant	2
TGTCATGTTGGTTAGATGAAGGA	23	1	MIR1314	Pinus densata	Precursor variant	1
TTTGGAGAGAAAATGGCTATAT	22	1	MIR1312	Pinus taeda	Precursor variant	2
AGTCCGGGAGCATCTGAAGAC	21	1	MIR1315	Pinus taeda	Precursor variant	2
TAGGCCTTCTCCTATCCACAAT	22	1	MIR946a	Pinus taeda	Precursor variant	2
AGAGGAGAGAGAGTACAGCC	20	1	MIR529	Zea mays	Precursor variant	1
TTTGGAAAGAAAATGGCTACAT	22	1	MIR1312	Pinus taeda	Precursor variant	2
CATCGATAAAGGAATTCCCAC	21	1	MIR3696	Picea abies	Precursor variant	2
TCGGACCAGGCTTCATTCC	19	1	MIR166a//MIR166b	Pinus densata	Precursor variant	0
TCGGACCAGGCTTCATTTCCC	21	1	MIR166a//MIR166b	Pinus taeda	Precursor variant	1
TACCACTGAAATTATTGTTCG	21	1	MIR1313	Pinus taeda	Precursor variant	0
GTTACATCAGGTCCTCGGTGGTT	23	1	MIR950a//MIR950b	Pinus taeda	Precursor variant	1
TCTTCACGTCTGGGCCGCGATG	22	1	MIR950	Picea abies	Precursor variant	2
TGACAACGAGAGAGAGCACTG	21	1	MIR535	Picea abies	Precursor variant	2
TCTGCAGACTGGAGCACTC	19	1	MIR1315	Pinus taeda	Precursor variant	0
ACTGGATGCCTGGAACACTAA	21	1	MIR3702	Picea abies	Precursor variant	2
GATCCCCGGCAACGGCGCA	19	1	MIR8175	Arabidopsis thaliana	Precursor variant	1
TGCCTGCGATGGATTGCCATT	21	1	MIR3703	Picea abies	Precursor variant	1
TAACAGTTATATTGCATGGTT	21	1	MIR3706	Picea abies	Precursor variant	1
TGGATCGGATGCCTGGAACAC	21	1	MIR3702	Picea abies	Precursor variant	0
TTACATCAGTTCCTCGGTGGTT	22	1	MIR950a//MIR950b	Pinus taeda	Precursor variant	1
TCGGACCAGGCTTCATTCCCAC	22	1	MIR166a	Pinus taeda	Precursor variant	1
AGAATTTTGATGATGCTGCATAC	23	1	MIR172a	Oryza sativa	Precursor variant	2
CAGCCCTTCTGCTATCCACA	20	1	MIR946a//MIR946b	Pinus taeda	Precursor variant	1
TTACATCAGGTCCTCGGTGGTGA	23	1	MIR950a//MIR950b	Pinus taeda	Precursor variant	2
CCTTTCCTACTCCTCCCATTCC	22	1	MIR482a	Pinus densata	Precursor variant	1
TCACATCTGGGCCATGATGGTT	22	1	MIR950	Picea abies	Precursor variant	1
TCCGCTCTGCAGACGCTTCCG	21	1	MIR3710	Picea abies	Precursor variant	2
ATTGGGAATCTCTCTGATGCAT	22	1	MIR3630	Vitis vinifera	Precursor variant	2
TGTGGATAGAGAAGGGTTAAT	21	1	MIR946a	Pinus taeda	Precursor variant	1
TCGGCCTCGAGTGTTAGGAGAA	22	1	MIR1314	Pinus taeda	Precursor variant	2
TTCTTTCCTACTCCTCCCATTCC	23	1	MIR482a	Populus trichocarpa	Precursor variant	1
TTTACATCTGGGCCACGGTGGT	22	1	MIR950	Pinus densata	Precursor variant	1
TGCTCACGTCTCTTCTGTCAG	21	1	MIR156a//MIR156f	Populus trichocarpa	Precursor variant	1
CATCGGAATCTGTTACTGGTTC	22	1	MIR947	Pinus taeda	Precursor variant	1
GCGCTATCCATCCTGGGCTTC	21	1	MIR390a	Arabidopsis thaliana	Precursor variant	2
TTTGTCCAGTTCCGCCCATTCC	22	1	MIR1311	Pinus taeda	Precursor variant	2
TTCCCTATTCCTCCCATTCCTAA	23	1	MIR482b	Pinus densata	Precursor variant	1
CCAGATTCGATTGGGAACCTG	21	1	MIR3710	Picea abies	Precursor variant	2
CAACCCTTCTCCTATCCACAT	21	1	MIR946a//MIR946b	Pinus taeda	Precursor variant	2
TGTTCTTGACGTCTGGACCGG	21	1	MIR951	Pinus taeda	Precursor variant	2
GTGGAAGGATAGGGTAAGACT	21	1	MIR482a//MIR482b//MIR482d	Pinus taeda	Precursor variant	0
GTACCAGCCCTTCTCCTATCCA	22	1	MIR946a	Pinus taeda	Precursor variant	0
TGACTGTAGGCATTGGTGGAC	21	1	MIR948	Pinus taeda	Precursor variant	1
TTCCACAGCCTTCTTGAACTA	21	1	MIR396a	Picea abies	Precursor variant	1
TGAAGCTGCCAGCCTGATCTGG	22	1	MIR167d	Arabidopsis thaliana	Precursor variant	1
TGGAGAAGCAGGGCACGGGCG	21	1	MIR164c	Arabidopsis thaliana	Precursor variant	1
TCGGCCTTGAATGTTAGGAT	20	1	MIR1314	Pinus taeda	Precursor variant	1
CAGCCCTTCTCCTATCCACAGC	22	1	MIR946b	Pinus taeda	Precursor variant	1
GTGATCTTCACATCTGGGCCA	21	1	MIR950	Picea abies	Precursor variant	0
TCTTCCCTACTCCTCCACTTCCT	23	1	MIR482a//MIR482b	Pinus taeda	Precursor variant	2
CGATAAACCTCTGCATCCAG	20	1	MIR162	Pinus densata	Precursor variant	0
CTTGGATTGAAGAGAGCTCC	20	1	MIR159b	Pinus taeda	Precursor variant	0
TACATCAGGTCCTCGGTGGGTT	22	1	MIR950a//MIR950b	Pinus taeda	Precursor variant	1
TACATCTGGCCGACGGTGGTT	21	1	MIR950	Pinus densata	Precursor variant	2
TCACATCTGGGCCACGATGGTA	22	1	MIR950	Picea abies	Precursor variant	1
ACCCATCGCGGAGCAGATGAAA	22	1	MIR950b	Pinus taeda	Precursor variant	2
TTGAACAACTGGTTGAAGAGT	21	1	MIR3703	Picea abies	Precursor variant	2
CAGCCCTTCTCCTATCCACCAAT	23	1	MIR946a//MIR946b	Pinus taeda	Precursor variant	2
CGACAGAAGAGAGTGAGCAC	20	1	MIR156g	Arabidopsis thaliana	Precursor variant	0
TTTGCCAGTTCCGCCCATTCCC	22	1	MIR1311	Pinus taeda	Precursor variant	1
GTGACAACGAGAGAGAGCA	19	1	MIR535	Oryza sativa	Precursor variant	0
TCAGAAATAAAAGCAAAACCT	21	1	MIR869	Arabidopsis thaliana	Precursor variant	2
TGTTCTTGACGTCTCGACCA	20	1	MIR951	Pinus taeda	Precursor variant	1
TTTTGCCAGTTCCGCCCATTCT	22	1	MIR1311	Pinus taeda	Precursor variant	1
GTTCTTGACGTCGTGACCACG	21	1	MIR951	Picea abies	Precursor variant	2
CTTCAAGAAAGCTGTGGGAAAA	22	1	MIR396c	Nicotiana tabacum	Precursor variant	1
GCGCAGGAGAGATGACACCGT	21	1	MIR1432	Zea mays	Precursor variant	2
TGACAACGAGAGAGGGCACGC	21	1	MIR535	Picea abies	Precursor variant	1
TGGTGGATATGGAAGGGTTAGT	22	1	MIR946b	Pinus taeda	Precursor variant	2
GACTGCCGATTTATGCATTCT	21	1	MIR159	Pinus densata	Precursor variant	1
TCTGACGGGCCTCCAAAGTCT	21	1	MIR3710	Picea abies	Precursor variant	1
TTACATCAGGTCCTCGGTGGGC	22	1	MIR950a//MIR950b	Pinus taeda	Precursor variant	2
CTGGATTGAAGGGAGCTCC	19	1	MIR159a//MIR159c	Pinus taeda	Precursor variant	1
TCTTCCCTACTCCTCCCAT	19	1	MIR482a//MIR482b	Pinus taeda	Precursor variant	0
TGAAGGGTTGGAGTTGTTTGGC	22	1	MIR3701	Pinus densata	Precursor variant	2
TCGGCCTCGAATGTTAGGA	19	1	MIR1314	Pinus taeda	Precursor variant	1
AGAATCTTGACGATGCTGCAT	21	1	MIR172f	Nicotiana tabacum	Precursor variant	1
TGTGGATATAGAAGGGTTAGTG	22	1	MIR946a	Pinus taeda	Precursor variant	2
TGTTCTCGACGTCTGGACCACA	22	1	MIR951	Picea abies	Precursor variant	2
AGATGCTCCCAGACTCGGTTG	21	1	MIR3710	Picea abies	Precursor variant	2
TCGGGGCCTCGGTGGTTTATGA	22	1	MIR950	Picea abies	Precursor variant	2
AGTGGTTGAAGCTGCCAGC	19	1	MIR167e	Populus trichocarpa	Precursor variant	1
TTCCCTATTCCTCCCATTCCC	21	1	MIR482b	Pinus densata	Precursor variant	1
GCATGGTTTCGGTGGAATGGGT	22	1	MIR3706	Picea abies	Precursor variant	1
TTTCCTACTCCTCCCAAGCCCATT	24	1	MIR482c	Pinus densata	Precursor variant	2
GACTGCCGATTTATGCATCCA	21	1	MIR159	Pinus densata	Precursor variant	1
TTGGAGAGAAAATGGCCAC	19	1	MIR1312	Pinus taeda	Precursor variant	1
TTTCCACCTCCTCCCATTCCTA	22	1	MIR482a	Pinus densata	Precursor variant	2
TCTGGTCCTCGGTGGTTTATT	21	1	MIR950a//MIR950b	Pinus taeda	Precursor variant	1
TCGGCCTCGAATGTTAGGGGAA	22	1	MIR1314	Pinus taeda	Precursor variant	2
TTACGTCAGGTCCTCGGTGGTT	22	1	MIR950a//MIR950b	Pinus taeda	Precursor variant	1
AGCTCCCTTCAGTCCAACT	19	1	MIR159a	Pinus taeda	Precursor variant	1
CTGGTCCTCGGTGGTTTATGAT	22	1	MIR950	Picea abies	Precursor variant	2
TGTGGATCCAGAAGGGCTAGT	21	1	MIR946	Pinus densata	Precursor variant	2
TCTTCCCTACTCCTCCCATTCTC	23	1	MIR482a//MIR482b	Pinus taeda	Precursor variant	2
AAAGGGTCGCACCAACCAGCC	21	1	MIR952b	Pinus densata	Precursor variant	0
GTGACAACGAGAGAGAGCAT	20	1	MIR535	Oryza sativa	Precursor variant	1
AGAGCTGCCAGCATGATCTGG	21	1	MIR167d	Arabidopsis thaliana	Precursor variant	2
TTACATCTCGGCCACGGTGGTT	22	1	MIR950	Pinus densata	Precursor variant	2
TTGGAGGCCCGTCAAATTCCC	21	1	MIR1315	Pinus taeda	Precursor variant	2
AGCAGATGAAAAGAGCACCTC	21	1	MIR950b	Pinus taeda	Precursor variant	0
CATCGGAATCTGTTACTGTTTCG	23	1	MIR947	Pinus taeda	Precursor variant	1
TGGAGGCCAGTCAGGTTACCA	21	1	MIR1315	Pinus taeda	Precursor variant	2
TGTGGATATGGAAGGGTTATG	21	1	MIR946b	Pinus taeda	Precursor variant	2
GTGTCTTGCATCGGAATCTGTT	22	1	MIR947	Pinus taeda	Precursor variant	0
TCAGGGCCTCGGTGGTTAATTG	22	1	MIR950a//MIR950b	Pinus taeda	Precursor variant	2
TGACAACGAGAGAGAGCACGGTT	23	1	MIR535	Picea abies	Precursor variant	2
TCAGCCAAGGATGACTTGCC	20	1	MIR169s	Populus trichocarpa	Precursor variant	0
TCGGCCTCGAATGTTAGGAGAG	22	1	MIR1314	Pinus taeda	Precursor variant	2
TGTCAATATCTCTGTCTTCTCT	22	1	MIR170	Arabidopsis thaliana	Precursor variant	2
TGTGGAAGGATAGGGTAAGACAT	23	1	MIR482a//MIR482b//MIR482d	Pinus taeda	Precursor variant	2
GAGCTTTCTTCTGTCCAACGA	21	1	MIR159b	Pinus taeda	Precursor variant	1
CACCGGAATCTGTTACTGTTT	21	1	MIR947	Pinus taeda	Precursor variant	1
AAAGGGTCGCACCAACCAGCCA	22	1	MIR952b	Pinus densata	Precursor variant	0
TCGGTTGGGAACCTGAAGGGC	21	1	MIR3710	Picea abies	Precursor variant	1
TGCAGACGCTTCCGGACTCGGG	22	1	MIR3710	Picea abies	Precursor variant	2
TCAAGAAAGCCGTGGGAAA	19	1	MIR396g	Populus trichocarpa	Precursor variant	0
GTCGGACCAGGCTTCATTCCCT	22	1	MIR166a//MIR166b	Pinus taeda	Precursor variant	1
CGGTTCAGTCATCAAGAGCACC	22	1	MIR951	Pinus taeda	Precursor variant	1
TGTTCTTGACGTCTGGACCACG	22	8581	MIR951	Picea abies	Precursor variant	0
TCTGGTCCTCGGTGGTTTATGA	22	5835	MIR950	Picea abies	Precursor variant	2
TGACATCAGGTCCTCGATGGTT	22	4922	MIR950a//MIR950b	Pinus taeda	Precursor variant	2
TCACATCTGGGCCACGATGGTT	22	3522	MIR950	Picea abies	Precursor variant	0
TAGACCTTCTCCTATCCACAAT	22	2644	MIR946a	Pinus taeda	Precursor variant	2
TCTTCCCTACTCCTCCCATTCC	22	2321	MIR482a//MIR482b	Pinus taeda	Precursor variant	0
CAGCCCTTCTCCTATCCACAAC	22	2272	MIR946b	Pinus taeda	Precursor variant	0
TTCCACAGCTTTCTTGAACTT	21	1700	MIR396	Pinus taeda	Precursor variant	0
TTCCACAGCTTTCTTGAACTA	21	1331	MIR396a	Picea abies	Precursor variant	0
TCGGACCAGGCTTCATTCCCC	21	1306	MIR166a//MIR166b	Pinus taeda	Precursor variant	0
TAAACAATGTCCACCCTTCATC	22	1084	MIR3701	Pinus densata	Precursor variant	2
TCTGGGCCACGGTGGTTAATGA	22	1066	MIR950	Picea abies	Precursor variant	2
TGACAACGAGAGAGAGCACGC	21	1037	MIR535	Picea abies	Precursor variant	0
CATCGGAATCTGTTACTGTTTC	22	1033	MIR947	Pinus taeda	Precursor variant	0
TTCCCTATTCCTCCCATTCCTA	22	947	MIR482b	Pinus densata	Precursor variant	0
TCAGAGTTTTGCCAGTTCCGCC	22	925	MIR1311	Pinus taeda	Precursor variant	0
TTCCACGGCTTTCTTGAACTT	21	646	MIR396b//MIR396c	Picea abies	Precursor variant	0
CAGCCCTTCTCCTATCCACAAT	22	592	MIR946a	Pinus taeda	Precursor variant	0
TTTGGTTTGAAGGGAGCTCTA	21	533	MIR159	Pinus densata	Precursor variant	0
TAACATCTGGGCCACGATGGTT	22	518	MIR950	Picea abies	Precursor variant	1
TCTTTCCTACTCCTCCCATTCC	22	491	MIR482a	Pinus densata	Precursor variant	0
TCTGGTCCTCGGTGGTTTATG	21	452	MIR950a//MIR950b	Pinus taeda	Precursor variant	2
TTTGGAGAGAAAATGGCTACAT	22	432	MIR1312	Pinus taeda	Precursor variant	1
CGGTTCAGTCATCAAGAACACC	22	423	MIR951	Pinus taeda	Precursor variant	0
TTACATCAGGTCCTCGGTGGTT	22	401	MIR950a//MIR950b	Pinus taeda	Precursor variant	0
TGACAACGAGAGAGAGCACGCC	22	347	MIR535	Picea abies	Precursor variant	0
TATCGGAACCTGTCACTGTTTC	22	323	MIR947	Picea abies	Precursor variant	2
TGAAGCTGCCAGCATGATCTGG	22	295	MIR167d	Arabidopsis thaliana	Precursor variant	0
TGTGGATATGGAAGGGTTAGT	21	287	MIR946b	Pinus taeda	Precursor variant	0
TACCGCTGAAATTATTGTTCG	21	273	MIR1313	Pinus taeda	Precursor variant	1
TTACATCTGGACCACGATGGTT	22	272	MIR950	Picea abies	Precursor variant	2
TCGGCCTCGAATGTTAGGAGAA	22	264	MIR1314	Pinus taeda	Precursor variant	1
GACTGCCGATTTATGCATCCT	21	260	MIR159	Pinus densata	Precursor variant	0
TTTCCTACTCCTCCCAAGCCCA	22	254	MIR482c	Pinus densata	Precursor variant	1
TTGGCACTATCCTCTATATCCT	22	250	MIR3701	Pinus densata	Precursor variant	0
TGACAGAAGATAGACTTTGGTC	22	249	MIR3699	Picea abies	Precursor variant	0
TGTTCTTGACGTCTGGACCAC	21	238	MIR951	Pinus taeda	Precursor variant	0
TCACGTCTGGGCCGCGATGGTT	22	222	MIR950	Picea abies	Precursor variant	2
CAGCCCTTCTGCTATCCACATT	22	218	MIR946a	Pinus taeda	Precursor variant	2
TCGGACCAGGCTTCATTCCCCC	22	217	MIR166a	Pinus taeda	Precursor variant	0
TGACAGAAGAGAGTGAGCAC	20	216	MIR156a//MIR156b//MIR156c//MIR156d//MIR156e//MIR156f	Populus trichocarpa	Precursor variant	0
TTGGCAATATCTTCTATATCCT	22	215	MIR3701	Pinus densata	Precursor variant	2
TTACATCTGGTCCTCGGTGGTT	22	174	MIR950a//MIR950b	Pinus taeda	Precursor variant	1
CCAACCCTTCTCCTATCCACAT	22	173	MIR946a//MIR946b	Pinus taeda	Precursor variant	2
TTGGTTTGAAGGGAGCTCTAC	21	168	MIR159	Pinus densata	Precursor variant	0
TCTGGGCCACGGTGGTTAATG	21	151	MIR950	Picea abies	Precursor variant	2
TCGATAAACCTCTGCATCCAG	21	140	MIR162	Pinus densata	Precursor variant	0
TGTGGAAGGATAGGGTAAGACT	22	122	MIR482a//MIR482b//MIR482d	Pinus taeda	Precursor variant	0
TGACATCAGGTCCTCGATGGTTT	23	115	MIR950a//MIR950b	Pinus taeda	Precursor variant	2
CCAGCCCTTCCCCTATCCACAT	22	109	MIR946a//MIR946b	Pinus taeda	Precursor variant	2
TCTGCAGACTGGAGCACTCAG	21	107	MIR1315	Pinus taeda	Precursor variant	2
TCACATCTGGGCCACGATGGTTT	23	105	MIR950	Picea abies	Precursor variant	0
TCAGAGTTTTGCCAGTTCCGCT	22	101	MIR1311	Pinus taeda	Precursor variant	1
TGTTCTTGACGTCTGGACCACA	22	100	MIR951	Picea abies	Precursor variant	1
CAAGATTTGTAGATTTGGGAG	21	88	MIR3707	Picea abies	Precursor variant	2
TCACATCTGGGCCACGATGGTC	22	82	MIR950	Picea abies	Precursor variant	1
CTCAAGAAAGCTGTGGGAAA	20	81	MIR396b	Arabidopsis thaliana	Precursor variant	0
AGAATCTTGATGATGCTGCAT	21	77	MIR172f	Nicotiana tabacum	Precursor variant	0
TGGCACTATCCTCTATATCCT	21	71	MIR3701	Pinus densata	Precursor variant	0
TCGGACCAGGCTTCATTCCCT	21	70	MIR166m	Oryza sativa	Precursor variant	0
TTACATCTGGGCCACGGTGGTT	22	70	MIR950	Pinus densata	Precursor variant	1
TCCACGGCTTTCTTGAACTTC	21	68	MIR396c	Picea abies	Precursor variant	0
TCTTCCCTACTCCTCCCATTCT	22	66	MIR482a//MIR482b	Pinus taeda	Precursor variant	1
TGTTCTTGACGTCTGGACCACGT	23	65	MIR951	Pinus densata	Precursor variant	0
TTCCCCTATTCCTCCCATTCCTA	23	65	MIR482b	Pinus densata	Precursor variant	2
TTCCACAGCTTTCTTGAAACTT	22	55	MIR396	Pinus taeda	Precursor variant	2
TAAACATCTGGGCCACGATGGTT	23	55	MIR950	Picea abies	Precursor variant	2
TCTTGCTCAAATGAGTGTTCCA	22	53	MIR828a//MIR828b	Populus trichocarpa	Precursor variant	1
TTGCCAGTTCCGCCCATTCCTA	22	51	MIR1311	Pinus taeda	Precursor variant	0
TTTGGAGAGAAAATGGCGACAT	22	50	MIR1312	Pinus taeda	Precursor variant	0
TTTTCCTACTCCTCCCAAGCCCA	23	49	MIR482c	Pinus densata	Precursor variant	1
TTCCACAGCTTTCTTGAACT	20	48	MIR396b	Vitis vinifera	Precursor variant	0
TCTCCGGGAATCCAATGCGCT	21	48	MIR949	Pinus taeda	Precursor variant	1
TTGGAGAGAAAATGGCTACAT	21	48	MIR1312	Pinus taeda	Precursor variant	1
TCGATAAACCTCTGCATCCGG	21	46	MIR162	Pinus densata	Precursor variant	1
AGATCATGCTGCAGTTTCACC	21	45	MIR167f//MIR167g//MIR167h	Populus trichocarpa	Precursor variant	2
TGACAACGAGAGAGAGCACGT	21	42	MIR535	Picea abies	Precursor variant	1
GCTCACGTCTCTTTCTGTCAGC	22	41	MIR156f//MIR156h//MIR156l	Oryza sativa	Precursor variant	1
CGTGTTCCCAGGTCACCCCAG	21	40	MIR398	Pinus taeda	Precursor variant	2
TTCAAGAAAACTGTGGGAAAG	21	40	MIR396	Pinus taeda	Precursor variant	0
TTTCCACAGCTTTCTTGAACT	21	39	MIR396b	Vitis vinifera	Precursor variant	0
GTTCTTGACGTCTGGACCACG	21	39	MIR951	Picea abies	Precursor variant	0
TCACATCTGGGCCACGATGGT	21	39	MIR950	Picea abies	Precursor variant	0
TTTGGAGAGAAAATGGCCACAT	22	38	MIR1312	Pinus taeda	Precursor variant	1
TATTGAGTGCAGCGTTGACGG	21	37	MIR397	Picea abies	Precursor variant	2
GCAGCATCATCACGATTCACA	21	36	MIR172a//MIR172c	Populus trichocarpa	Precursor variant	1
CATCGGAATCTGTTACTGTTTTC	23	36	MIR947	Pinus taeda	Precursor variant	1
TGGCAATATCTTCTATATCCT	21	35	MIR3701	Pinus densata	Precursor variant	2
TTTCCTACTCCTCCCATTCCTA	22	35	MIR482a	Pinus densata	Precursor variant	0
CAGCCCTTCTCCTATCCACAAAC	23	35	MIR946a//MIR946b	Pinus taeda	Precursor variant	2
TTTCCACAGCTTTCTTGAACTT	22	34	MIR396	Pinus taeda	Precursor variant	0
TCTGGTCCTCGGTGGTTTATGAT	23	34	MIR950	Picea abies	Precursor variant	2
ACTTAAAGTGATTGGAGCGCT	21	33	MIR3703	Picea abies	Precursor variant	2
TGGAGAAGCAGGGCACGTGCG	21	33	MIR164c	Arabidopsis thaliana	Precursor variant	0
AGAAGAGAGAGAGTACAGCC	20	32	MIR529	Zea mays	Precursor variant	0
TGTGCATAAGGCGGGAGTTGT	21	31	MIR159	Pinus densata	Precursor variant	0
TCTTCCCTACTCCTCCCATTC	21	31	MIR482a//MIR482b	Pinus taeda	Precursor variant	0
TTTGGAGAGAAAATGGCTACA	21	31	MIR1312	Pinus taeda	Precursor variant	1
TCGATTGGTGCAGATCGGGAA	21	31	MIR168a//MIR168b	Populus trichocarpa	Precursor variant	2
TAGACCTTCTCCTATCCACAAC	22	31	MIR946b	Pinus taeda	Precursor variant	2
TTTGGTTTGAAGGGAGCTCT	20	30	MIR159	Pinus densata	Precursor variant	0
TTCCACAGCTTTCTTGAACTAA	22	30	MIR396a	Picea abies	Precursor variant	0
TCAACATCTGGGCCACGATGGTT	23	30	MIR950	Picea abies	Precursor variant	2
CTTGGATTGAAGGGAGCTCCA	21	28	MIR159a	Pinus taeda	Precursor variant	0
TGAAGGGTTGGAGTTGTTCGGT	22	28	MIR3701	Pinus densata	Precursor variant	0
TTTTTTCCCACTCCTCCCAAGCC	23	28	MIR482c	Pinus densata	Precursor variant	1
TTTCCACAGCTTTCTTGAACTA	22	27	MIR396a	Vitis vinifera	Precursor variant	0
TCTCCGGGAATCCAATGCGCCT	22	27	MIR949	Pinus taeda	Precursor variant	0
TTTTTCCCACTCCTCCCAAGCC	22	27	MIR482c	Pinus densata	Precursor variant	0
TGGTTCTTGACGTCTGGACCACG	23	27	MIR951	Pinus taeda	Precursor variant	2
TGTGGATATAGAAGGGTTAGC	21	26	MIR946a	Pinus taeda	Precursor variant	2
TCGGCCTTGAATGTTAGGAGAA	22	26	MIR1314	Pinus taeda	Precursor variant	0
TGTTCTTGACGTCTGGACCACC	22	25	MIR951	Picea abies	Precursor variant	1
TCAGAGTTTTGCCAGTTCCGCCT	23	25	MIR1311	Pinus taeda	Precursor variant	1
TTCCCACAGCTTTCTTGAACTT	22	24	MIR396	Pinus taeda	Precursor variant	1
TCGGACCAGGCTTCATTTCCCCC	23	24	MIR166a	Pinus taeda	Precursor variant	1
TAGACCTTCTCCTATCCACAATT	23	24	MIR946a	Pinus taeda	Precursor variant	2
TGAAAGCTGCCAGCATGATCTGG	23	24	MIR167a	Vitis vinifera	Precursor variant	2
TGTGGATAGAGAAGGGTTAGT	21	23	MIR946a	Pinus taeda	Precursor variant	0
TACATCAGGTCCTCGGTGGTT	21	23	MIR950a//MIR950b	Pinus taeda	Precursor variant	0
CATCGGAATCTGTTACTGTTT	21	23	MIR947	Pinus taeda	Precursor variant	0
TTCACATCTGGGCCACGATGGTT	23	23	MIR950	Picea abies	Precursor variant	0
TGTGGATATGGAAGGGTTAG	20	22	MIR946b	Pinus taeda	Precursor variant	0
TCCCTATTCCTCCCATTCCTA	21	22	MIR482b	Pinus densata	Precursor variant	0
TTGGAGGCCTGTCAGGTTCCC	21	22	MIR1315	Pinus taeda	Precursor variant	0
TCCATACACAAACCATTGGGA	21	22	MIR1316	Pinus taeda	Precursor variant	1
TGCACTGCCTCTTCCCTGGCT	21	22	MIR408	Nicotiana tabacum	Precursor variant	0
TTTACATCAGGTCCTCGGTGGTT	23	22	MIR950a//MIR950b	Pinus taeda	Precursor variant	0
TTGGTTTGAAGGGAGCTCTA	20	21	MIR159	Pinus densata	Precursor variant	0
TTTCCACTCCTCCCAAGCCCA	21	21	MIR482c	Pinus densata	Precursor variant	1
TTCCACAGCTTTCTTGAACTC	21	21	MIR396	Pinus taeda	Precursor variant	1
TCACATCTGGGCCACGATGTT	21	21	MIR950	Picea abies	Precursor variant	1
GCTCAAGAAAGCTGTGGGAAA	21	21	MIR396b	Arabidopsis thaliana	Precursor variant	0
TTCCACAGCTTTCTTGAACTTT	22	21	MIR396	Pinus taeda	Precursor variant	0
TTTCCACGGCTTTCTTGAACTT	22	21	MIR396b//MIR396c	Picea abies	Precursor variant	0
TTGTTCTTGACGTCTGGACCACG	23	21	MIR951	Pinus taeda	Precursor variant	1
TTTGGACTGAAGGGAGCTCC	20	20	MIR319e	Vitis vinifera	Precursor variant	0
[truncated: 3,391 more rows]

## Sheet: Control
IsomiRs found in control samples
Small RNA sequence	Length	Count	miRNA name	miRBase annotation from species	Match type	Mismatches
TGTTCTTGACGTCTGGACCACG	22	4311	MIR951	Picea abies	Mature 5'	0
TCTGGTCCTCGGTGGTTTATGA	22	3503	MIR950	Picea abies	Mature 3' variant	2
TCACATCTGGGCCACGATGGTT	22	3091	MIR950	Picea abies	Mature 3' variant	0
TGACATCAGGTCCTCGATGGTT	22	2284	MIR950a//MIR950b	Pinus taeda	Mature 3' variant	2
TCTTCCCTACTCCTCCCATTCC	22	2058	MIR482a	Picea abies	Mature 3' variant	0
TGACAACGAGAGAGAGCACGC	21	1334	MIR535	Oryza sativa	Mature 3' variant	0
TCGGACCAGGCTTCATTCCCC	21	1237	MIR166a//MIR166b//MIR166c//MIR166d//MIR166e//MIR166f//MIR166g	Arabidopsis thaliana	Mature 3' variant	0
CAGCCCTTCTCCTATCCACAAC	22	1147	MIR946b	Pinus taeda	Mature 3' variant	0
TTCCACAGCTTTCTTGAACTA	21	1094	MIR396a	Picea abies	Mature 3' variant	0
TTCCACAGCTTTCTTGAACTT	21	1077	MIR396b	Arabidopsis thaliana	Mature 3' variant	0
TAGACCTTCTCCTATCCACAAT	22	1058	MIR946a	Pinus taeda	Mature 3' variant	2
TAAACAATGTCCACCCTTCATC	22	925	MIR3701	Picea abies	Mature 3' variant	2
TCTGGGCCACGGTGGTTAATGA	22	505	MIR950	Picea abies	Mature 3' variant	2
TCAGAGTTTTGCCAGTTCCGCC	22	478	MIR1311	Picea abies	Mature 3' variant	0
TCTTTCCTACTCCTCCCATTCC	22	446	MIR482c	Picea abies	Mature 3' variant	0
TTCCCTATTCCTCCCATTCCTA	22	445	MIR482b	Picea abies	Mature 3' variant	0
TTTCCTACTCCTCCCAAGCCCA	22	356	MIR482d	Picea abies	Mature 3' variant	1
TAACATCTGGGCCACGATGGTT	22	356	MIR950	Picea abies	Mature 3' variant	1
TTCCACGGCTTTCTTGAACTT	21	322	MIR396b//MIR396c	Picea abies	Mature 3' variant	0
TCTGGTCCTCGGTGGTTTATG	21	305	MIR950a//MIR950b	Pinus taeda	Mature 3' variant	2
TTACATCAGGTCCTCGGTGGTT	22	289	MIR950a//MIR950b	Pinus taeda	Mature 3' variant	0
CGGTTCAGTCATCAAGAACACC	22	282	MIR951	Pinus taeda	Mature 3' variant	0
TCGGCCTCGAATGTTAGGAGAA	22	260	MIR1314	Pinus taeda	Mature 3' variant	1
TTGGTTTGAAGGGAGCTCTA	20	258	MIR159	Pinus densata	Mature 3' variant	0
TGACAACGAGAGAGAGCACGCC	22	245	MIR535	Oryza sativa	Mature 3' variant	0
TGTGGATATGGAAGGGTTAGT	21	237	MIR946b	Pinus taeda	Mature 3' variant	0
TACCGCTGAAATTATTGTTCG	21	204	MIR1313	Pinus taeda	Mature 3' variant	1
TCACGTCTGGGCCGCGATGGTT	22	200	MIR950	Picea abies	Mature 3' variant	2
CAGCCCTTCTCCTATCCACAAT	22	192	MIR946a	Pinus taeda	Mature 3' variant	0
TTTGGTTTGAAGGGAGCTCTA	21	177	MIR159	Pinus densata	Mature 3' variant	0
CTCAAGAAAGCTGTGGGAAA	20	142	MIR396b	Arabidopsis thaliana	Mature 3' variant	0
TGTTCTTGACGTCTGGACCAC	21	141	MIR951	Pinus taeda	Mature 3' variant	0
TATCGGAACCTGTCACTGTTTC	22	139	MIR947	Picea abies	Mature 3' variant	2
TTACATCTGGACCACGATGGTT	22	137	MIR950	Picea abies	Mature 3' variant	2
TGACAGAAGAGAGTGAGCAC	20	129	MIR156a//MIR156b//MIR156c//MIR156d//MIR156e//MIR156f	Arabidopsis thaliana	Mature 3' variant	0
CATCGGAATCTGTTACTGTTTC	22	114	MIR947	Pinus taeda	Mature 3' variant	0
CAGCCCTTCTGCTATCCACATT	22	110	MIR946a	Pinus taeda	Mature 3' variant	2
TTGGTTTGAAGGGAGCTCTAC	21	106	MIR159	Pinus densata	Mature 3' variant	0
GACTGCCGATTTATGCATCCT	21	101	MIR159	Pinus densata	Mature 3' variant	0
TCACATCTGGGCCACGATGTT	21	101	MIR950	Picea abies	Mature 3' variant	1
TGGCACTATCCTCTATATCCT	21	97	MIR3701	Pinus densata	Mature 3' variant	0
TTACATCTGGTCCTCGGTGGTT	22	93	MIR950a//MIR950b	Pinus taeda	Mature 3' variant	1
TCACATCTGGGCCACGATGGTTT	23	93	MIR950	Picea abies	Mature 3' variant	0
TTACATCTGGGCCACGGTGGTT	22	90	MIR950	Pinus densata	Mature 3' variant	1
TTGGAGAGAAAATGGCTACAT	21	89	MIR1312	Pinus taeda	Mature 3' variant	1
TTGGCACTATCCTCTATATCCT	22	85	MIR3701	Pinus densata	Mature 3' variant	0
TCACATCTGGGCCACGATGGTC	22	78	MIR950	Picea abies	Mature 3' variant	1
TTTGGAGAGAAAATGGCTACAT	22	76	MIR1312	Pinus taeda	Mature 3' variant	1
TTGGCAATATCTTCTATATCCT	22	76	MIR3701	Pinus densata	Mature 3' variant	2
CCAACCCTTCTCCTATCCACAT	22	74	MIR946a//MIR946b	Pinus taeda	Mature 3' variant	2
TCTTCCCTACTCCTCCCATTCT	22	72	MIR482a	Picea abies	Mature 3' variant	1
TGAAGCTGCCAGCATGATCTGG	22	69	MIR167d	Arabidopsis thaliana	Mature 3' variant	0
TCTGGGCCACGGTGGTTAATG	21	68	MIR950	Picea abies	Mature 3' variant	2
GCTCAAGAAAGCTGTGGGAAA	21	65	MIR396b	Arabidopsis thaliana	Mature 3' variant	0
AGAATCTTGATGATGCTGCAT	21	60	MIR172f	Nicotiana tabacum	Mature 3' variant	0
TTCAAGAAAACTGTGGGAAAG	21	58	MIR396	Pinus taeda	Mature 3' variant	0
TGTGGAAGGATAGGGTAAGACT	22	58	MIR482a//MIR482b//MIR482d	Pinus taeda	Mature 3' variant	0
TGACAGAAGATAGACTTTGGTC	22	57	MIR3699	Picea abies	Mature 3' variant	0
TCTCCGGGAATCCAATGCGCT	21	56	MIR949	Pinus taeda	Mature 3' variant	1
TGGCAATATCTTCTATATCCT	21	53	MIR3701	Pinus densata	Mature 3' variant	2
TCGGACCAGGCTTCATTCCCCC	22	52	MIR166a//MIR166b//MIR166c//MIR166d	Arabidopsis thaliana	Mature 3' variant	0
TGGTTTGAAGGGAGCTCTAC	20	51	MIR159	Pinus densata	Mature 3' variant	0
TTTCCACAGCTTTCTTGAACT	21	51	MIR396b	Vitis vinifera	Mature 3' variant	0
CAAGATTTGTAGATTTGGGAG	21	50	MIR3707	Picea abies	Mature 3' variant	2
TGACAACGAGAGAGAGCACGT	21	49	MIR535	Oryza sativa	Mature 3' variant	1
TACATCAGGTCCTCGGTGGTT	21	49	MIR950a//MIR950b	Pinus taeda	Mature 3' variant	0
TCGGACCAGGCTTCATTCCCT	21	48	MIR166m	Oryza sativa	Mature 3' variant	0
TGTTCTTGACGTCTGGACCACA	22	48	MIR951	Picea abies	Mature 3' variant	1
TCAGAGTTTTGCCAGTTCCGCT	22	46	MIR1311	Picea abies	Mature 3' variant	1
TCTTGCTCAAATGAGTGTTCCA	22	46	MIR828b	Vitis vinifera	Mature 3' variant	0
TGACATCAGGTCCTCGATGGTTT	23	46	MIR950a//MIR950b	Pinus taeda	Mature 3' variant	2
CCAGCCCTTCCCCTATCCACAT	22	45	MIR946a//MIR946b	Pinus taeda	Mature 3' variant	2
TTCCACAGCTTTCTTGAACT	20	41	MIR396b	Vitis vinifera	Mature 3' variant	0
TCGATAAACCTCTGCATCCAG	21	41	MIR162	Acacia auriculiformis	Mature 3' variant	0
AGATCATGCTGCAGTTTCACC	21	40	MIR167f//MIR167g//MIR167h	Populus trichocarpa	Mature 3' variant	2
TGTGGATATAGAAGGGTTAGC	21	37	MIR946a	Pinus taeda	Mature 3' variant	2
AGAAGAGAGAGAGTACAGCC	20	36	MIR529	Zea mays	Mature 3' variant	0
TGTTCTTGACGTCTGGACCACGT	23	35	MIR951	Picea abies	Mature 3' variant	0
TTACATCAGGTCCTCGGTGGT	21	33	MIR950a//MIR950b	Pinus taeda	Mature 3' variant	0
TCGGCCTTGAATGTTAGGAGAA	22	31	MIR1314	Pinus taeda	Mature 3' variant	0
GCTCACGTCTCTTTCTGTCAGC	22	29	MIR156f//MIR156h//MIR156l	Oryza sativa	Mature 3' variant	1
TCTTCCCTACTCCTCCCATTC	21	28	MIR482a	Picea abies	Mature 3' variant	0
GCAGCATCATCACGATTCACA	21	27	MIR172a//MIR172c	Populus trichocarpa	Mature 3' variant	1
TCCACGGCTTTCTTGAACTTC	21	26	MIR396c	Picea abies	Mature 3' variant	0
TCACATCTGGGCCACGATGGT	21	26	MIR950	Picea abies	Mature 3' variant	0
TTTCCTACTCCTCCCATTCCTA	22	26	MIR482c	Picea abies	Mature 3' variant	0
TCCACAGCTTTCTTGAACTT	20	25	MIR396b	Arabidopsis thaliana	Mature 3' variant	0
TGACAACGAGAGAGAGCACGCT	22	25	MIR535a//MIR535b//MIR535c	Vitis vinifera	Mature 3' variant	0
TAGAAGAGAGAGAGCACATCC	21	24	MIR156a	Pinus taeda	Mature 3' variant	2
TTTCCACTCCTCCCAAGCCCA	21	23	MIR482d	Picea abies	Mature 3' variant	1
TCGGACCAGGCTTCATTTCCCC	22	23	MIR166a//MIR166b//MIR166c//MIR166d	Arabidopsis thaliana	Mature 3' variant	1
TCCCTATTCCTCCCATTCCTA	21	22	MIR482b	Picea abies	Mature 3' variant	0
TCTGCAGACTGGAGCACTCAG	21	22	MIR1315	Pinus taeda	Mature 3' variant	2
GTTCTTGACGTCTGGACCACG	21	22	MIR951	Picea abies	Mature 3' variant	0
TTGACATCAGGTCCTCGATGGTT	23	22	MIR950a//MIR950b	Pinus taeda	Mature 3' variant	2
TCCACAGCTTTCTTGAACTA	20	21	MIR396a	Picea abies	Mature 3' variant	0
CTGGTCCTCGGTGGTTTATGA	21	21	MIR950	Picea abies	Mature 3' variant	2
TTCCTACTCCTCCCAAGCCCA	21	20	MIR482d	Picea abies	Mature 3' variant	1
TCGGACCAGGCTTCATTCCC	20	19	MIR166h//MIR166e//MIR166i//MIR166f//MIR166g//MIR166b//MIR166c//MIR166d	Zea mays	Mature 3' variant	0
CACATCTGGGCCACGATGGTT	21	19	MIR950	Picea abies	Mature 3' variant	0
TAACATCTGGGCCACGATGGT	21	18	MIR950	Picea abies	Mature 3' variant	1
TTGATCTTGGCTATACCGTGG	21	18	MIR169a//MIR169b	Zea mays	Mature 3' variant	2
CTTGGATTGAAGAGAGCTCCC	21	18	MIR159b	Pinus taeda	Mature 3' variant	0
TAGACCTTCTCCTATCCACAAC	22	18	MIR946b	Pinus taeda	Mature 3' variant	2
TCACATCTGGGCCACGATTGGTT	23	18	MIR950	Picea abies	Mature 3' variant	2
TCAACATCTGGGCCACGATGGTT	23	18	MIR950	Picea abies	Mature 3' variant	2
TCAAGAAAACTGTGGGAAAG	20	17	MIR396	Pinus taeda	Mature 3' variant	0
TGTGCATAAGGCGGGAGTTGT	21	17	MIR159	Pinus densata	Mature 3' variant	0
TAACAATGTCCACCCTTCATC	21	17	MIR3701	Pinus densata	Mature 3' variant	2
TTGCCAGTTCCGCCCATTCCTA	22	17	MIR1311	Picea abies	Mature 3' variant	0
GGAACAGGCGGACTGGCATAA	21	16	MIR1311	Pinus densata	Mature 3' variant	0
TCGATTGGTGCAGATCGGGAA	21	16	MIR168a//MIR168b	Arabidopsis thaliana	Mature 3' variant	2
TCTTGCTCAAATGAGTATTCCA	22	16	MIR828a//MIR828b	Populus trichocarpa	Mature 3' variant	0
TTGGAGAGAAAATGGCTACA	20	15	MIR1312	Pinus taeda	Mature 3' variant	1
AATCATGACTGTGGAACGGAT	21	15	MIR3702	Picea abies	Mature 3' variant	2
TACATCTGGACCACGATGGTT	21	15	MIR950	Picea abies	Mature 3' variant	2
GTTCAAGAAAACTGTGGGAAA	21	15	MIR396	Pinus taeda	Mature 3' variant	0
TTCCATACACAAACCATTGGG	21	15	MIR1316	Pinus taeda	Mature 3' variant	1
TCGGACCAGGCTTCATTCCCA	21	15	MIR166a//MIR166b//MIR166c//MIR166d//MIR166e//MIR166f//MIR166g	Arabidopsis thaliana	Mature 3' variant	1
AGAAGGGTAGGCGTTGTTTGG	21	15	MIR3701	Picea abies	Mature 3' variant	2
TGACATCAGGTCCTCGATGGT	21	15	MIR950a//MIR950b	Pinus taeda	Mature 3' variant	2
ACTTAAAGTGATTGGAGCGCT	21	15	MIR3703	Picea abies	Mature 3' variant	2
TTCAAGAAAACTGTGGGAAA	20	14	MIR396	Pinus taeda	Mature 3' variant	0
TAACATCTGGGCCACGATGTT	21	14	MIR950	Picea abies	Mature 3' variant	2
CGCCATGCTCTTCCACAGCTT	21	14	MIR396a	Picea abies	Mature 3' variant	0
CTTCCCTACTCCTCCCATTCC	21	14	MIR482a	Picea abies	Mature 3' variant	0
TTCCACAGCTTTCTTGAACCA	21	14	MIR396a	Picea abies	Mature 3' variant	1
TTCCACAGCTTTCTTGAACTC	21	14	MIR396	Acacia auriculiformis	Mature 3' variant	1
TTTGGAGAGAAAATGGCTACA	21	14	MIR1312	Pinus taeda	Mature 3' variant	1
TGAAGGGTTGGAGTTGTTCGGT	22	14	MIR3701	Pinus densata	Mature 3' variant	0
TTTCCACAGCTTTCTTGAACTT	22	14	MIR396b	Arabidopsis thaliana	Mature 3' variant	0
TCTGGTCCTCGGTGGTTTATGAT	23	14	MIR950	Picea abies	Mature 3' variant	2
TCGATAAACCTCTGCATCCGG	21	13	MIR162	Acacia auriculiformis	Mature 3' variant	1
TTGGAGAGAAAATGGCGACAT	21	13	MIR1312	Pinus taeda	Mature 3' variant	0
TTTTTCCCACTCCTCCCAAGCC	22	13	MIR482d	Picea abies	Mature 3' variant	0
TGCTCACGTCTCTTTCTGTCAGC	23	13	MIR156f//MIR156h//MIR156l	Oryza sativa	Mature 3' variant	1
TTGTTCTTGACGTCTGGACCACG	23	13	MIR951	Picea abies	Mature 3' variant	1
TGTGGATATGGAAGGGTTAG	20	12	MIR946b	Pinus taeda	Mature 3' variant	0
CGGACCAGGCTTCATTCCCC	20	12	MIR166a//MIR166b//MIR166c//MIR166d//MIR166e//MIR166f//MIR166g	Arabidopsis thaliana	Mature 3' variant	0
TTGGAGGCCTGTCAGGTTCCC	21	12	MIR1315	Pinus taeda	Mature 3' variant	0
TCGATAAAGGAATTCCCACTT	21	12	MIR3696	Picea abies	Mature 3' variant	2
GGAATGTTGTCTGGCTCGACT	21	12	MIR166a	Pinus taeda	Mature 3' variant	0
TCGGCCTCGAATGTTAGGAGA	21	12	MIR1314	Pinus taeda	Mature 3' variant	1
TGACGTCTGGTCCGCGTGGTT	21	12	MIR951	Picea abies	Mature 3' variant	2
GCTGTGGGAAAACATGGACGG	21	12	MIR396a	Picea abies	Mature 3' variant	1
TCGGACCAGGCTTCATTTCCCCC	23	12	MIR166a//MIR166b//MIR166d	Arabidopsis thaliana	Mature 3' variant	1
TAAACAATGTCCACCCTTCAT	21	11	MIR3701	Picea abies	Mature 3' variant	2
TTGGAGAGAAAATGGCCACAT	21	11	MIR1312	Pinus taeda	Mature 3' variant	1
AACTTATTCTCCGCTGCAACA	21	11	MIR952a//MIR952c	Pinus densata	Mature 3' variant	2
CAGAGTTTTGCCAGTTCCGCC	21	11	MIR1311	Picea abies	Mature 3' variant	0
AAGCTCAGGAGGGATAGCGCC	21	11	MIR390a//MIR390b	Arabidopsis thaliana	Mature 3' variant	0
TGACAACGAGAGAGAGCACGCA	22	11	MIR535	Oryza sativa	Mature 3' variant	1
TCCACATCTGGGCCACGATGGTT	23	11	MIR950	Picea abies	Mature 3' variant	1
TTCCCCTATTCCTCCCATTCCTA	23	11	MIR482b	Picea abies	Mature 3' variant	2
TCTTCCCTACTCCTCCCATT	20	10	MIR482a	Picea abies	Mature 3' variant	0
TACCACTGAAATTATTGTTCG	21	10	MIR1313	Pinus taeda	Mature 3' variant	0
CGGTTCAGTCATCAAGAACACT	22	10	MIR951	Pinus taeda	Mature 3' variant	1
TTTCCACAGCTTTCTTGAACTA	22	10	MIR396a	Vitis vinifera	Mature 3' variant	0
TGGTTCTTGACGTCTGGACCACG	23	10	MIR951	Picea abies	Mature 3' variant	2
TTTTCCTACTCCTCCCAAGCCCA	23	10	MIR482d	Picea abies	Mature 3' variant	1
TTGGTTTGAAGGGAGCTCT	19	9	MIR159	Pinus densata	Mature 3' variant	0
CAGCCCTTCTCCTATCCACA	20	9	MIR946a//MIR946b	Pinus taeda	Mature 3' variant	0
TCCACGGCTTTCTTGAACTT	20	9	MIR396b//MIR396c	Picea abies	Mature 3' variant	0
TCCGACTGCCGATTTATGCAT	21	9	MIR159	Pinus densata	Mature 3' variant	0
TGTGGATAGAGAAGGGTTAGT	21	9	MIR946a	Pinus taeda	Mature 3' variant	0
TACATCTGGTCCTCGGTGGTT	21	9	MIR950a//MIR950b	Pinus taeda	Mature 3' variant	1
TGCTCTTCCACAGCTTTCTTG	21	9	MIR396a	Picea abies	Mature 3' variant	0
TCAGGTTCCCAACCGAGTCCG	21	9	MIR1315	Pinus taeda	Mature 3' variant	0
TCTTTCCTACTCCTCCCATTCT	22	9	MIR482c	Picea abies	Mature 3' variant	1
AGTGGGAGGATAGGGTAAGACT	22	9	MIR482a	Picea abies	Mature 3' variant	1
TTCCCACAGCTTTCTTGAACTA	22	9	MIR396a	Vitis vinifera	Mature 3' variant	1
TCGGACCAGGCTTCATTCCCCT	22	9	MIR166e//MIR166f//MIR166g	Arabidopsis thaliana	Mature 3' variant	0
TGTTCTTGACGTCTGGACCACGA	23	9	MIR951	Pinus taeda	Mature 3' variant	0
TAGACCTTCTCCTATCCACAATT	23	9	MIR946a	Pinus taeda	Mature 3' variant	2
GCTCAAGAAAGCTGTGGGAA	20	8	MIR396b	Arabidopsis thaliana	Mature 3' variant	0
TATTGAGTGCAGCGTTGACGG	21	8	MIR397b	Oryza sativa	Mature 3' variant	2
AGCCCTTCTCCTATCCACAAC	21	8	MIR946b	Pinus taeda	Mature 3' variant	0
TAACATCTGGGCCACGATGGTC	22	8	MIR950	Picea abies	Mature 3' variant	2
TTCCACAGCTTTCTTGAACTTT	22	8	MIR396b	Arabidopsis thaliana	Mature 3' variant	0
TCACATCTGGCCGACGATGGTT	22	8	MIR950	Picea abies	Mature 3' variant	2
TGTGGATATGGAAGGGTTAGTT	22	8	MIR946b	Pinus taeda	Mature 3' variant	1
TCTGGTCCTCGGTGGTTTATGG	22	8	MIR950a//MIR950b	Pinus taeda	Mature 3' variant	2
TCGTTCTTGACGTCTGGACCACG	23	8	MIR951	Picea abies	Mature 3' variant	2
TCACATCTGGGCCACGATGGTTA	23	8	MIR950	Picea abies	Mature 3' variant	1
TCACATCTGGGCCACGATG	19	7	MIR950	Picea abies	Mature 3' variant	0
CAGCCCTTCTCCTATCCAC	19	7	MIR946a//MIR946b	Pinus taeda	Mature 3' variant	0
TTCAAGAAAGCCGTGGGAAA	20	7	MIR396g	Populus trichocarpa	Mature 3' variant	1
TTCCACGGCTTTCTTGAACT	20	7	MIR396b//MIR396c	Picea abies	Mature 3' variant	0
TTTGGTTTGAAGGGAGCTCT	20	7	MIR159	Pinus densata	Mature 3' variant	0
TTCCCTATTCCTCCCATTCCT	21	7	MIR482b	Picea abies	Mature 3' variant	0
TCCATACACAAACCATTGGGA	21	7	MIR1316	Pinus taeda	Mature 3' variant	1
TCCGGGCCACGATGGTTTATG	21	7	MIR950	Picea abies	Mature 3' variant	2
CAGAAGTGTTTGGGGGGACTC	21	7	MIR395b//MIR395c//MIR395f	Arabidopsis thaliana	Mature 3' variant	1
TGGGAACCTGACAGGCCTCCA	21	7	MIR3710	Picea abies	Mature 3' variant	1
TTACATCTGGTCCTCGGTGGT	21	7	MIR950a//MIR950b	Pinus taeda	Mature 3' variant	1
TGCCTGGCTCCCTGTATGCCA	21	7	MIR160a//MIR160b//MIR160c	Arabidopsis thaliana	Mature 3' variant	0
TTGCATGGTTTCGGAGGGATG	21	7	MIR3706	Picea abies	Mature 3' variant	1
AAACAATGTCCACCCTTCATC	21	7	MIR3701	Picea abies	Mature 3' variant	2
TCTTCAACATTAGAAGCCGAT	21	7	MIR1314	Pinus densata	Mature 3' variant	1
ATTCCCACTTCTCAAATCGAT	21	7	MIR3696	Picea abies	Mature 3' variant	2
TGAACAACGAGAGAGAGCACGC	22	7	MIR535a//MIR535b//MIR535c	Vitis vinifera	Mature 3' variant	2
TTTCCACGGCTTTCTTGAACTT	22	7	MIR396b//MIR396c	Picea abies	Mature 3' variant	0
TTCCACAGCCTTTCTTGAACTT	22	7	MIR396c//MIR396d	Zea mays	Mature 3' variant	2
TCACATCTGGGCCTCGATGGTT	22	7	MIR950	Picea abies	Mature 3' variant	1
CGTTCTTGACGTCTGGACCACG	22	7	MIR951	Picea abies	Mature 3' variant	1
TTTACATCAGGTCCTCGGTGGTT	23	7	MIR950a//MIR950b	Pinus taeda	Mature 3' variant	0
TTCCACAGCTTTCTTGAAC	19	6	MIR396	Acacia auriculiformis	Mature 3' variant	0
TGTTCTTGACGTCTGGACC	19	6	MIR951	Picea abies	Mature 3' variant	0
TCTGGTCCTCGGTGGTTTA	19	6	MIR950a//MIR950b	Pinus taeda	Mature 3' variant	1
TCTAGTAATGTTCATCAAGC	20	6	MIR3695	Picea abies	Mature 3' variant	1
TGTTCTTGACGTCTGGACCA	20	6	MIR951	Picea abies	Mature 3' variant	0
TGACAACGAGAGAGAGCACG	20	6	MIR535	Oryza sativa	Mature 3' variant	0
CTGTGGGAAAACATGGACGG	20	6	MIR396a	Picea abies	Mature 3' variant	1
TACCGCTGAAATTATTGTTC	20	6	MIR1313	Pinus taeda	Mature 3' variant	1
TCACGTCTGGGCCGCGATGGT	21	6	MIR950	Picea abies	Mature 3' variant	2
ATCGCTTTTTCTCTCCTAATT	21	6	MIR1312	Pinus taeda	Mature 3' variant	2
CAGCCCTTCTCCTATCCACAT	21	6	MIR946a//MIR946b	Pinus taeda	Mature 3' variant	1
TCTCGGACCAGGCTTCATTCC	21	6	MIR166a	Vitis vinifera	Mature 3' variant	0
TTGGTGGAGCAAGTACGTCAA	21	6	MIR952b	Pinus taeda	Mature 3' variant	1
TTCCACGGCTTTCTTGAACTC	21	6	MIR396b//MIR396c	Picea abies	Mature 3' variant	1
TTCAACATCGATAAAGGAATT	21	6	MIR3696	Picea abies	Mature 3' variant	2
CCACATCTGGGCCACGATGGTT	22	6	MIR950	Picea abies	Mature 3' variant	1
TGTTCTTGACGTCTGGACCACC	22	6	MIR951	Picea abies	Mature 3' variant	1
TTCCCACAGCTTTCTTGAACTT	22	6	MIR396b	Arabidopsis thaliana	Mature 3' variant	1
TTCCACAGCTTTCTTGAACTAA	22	6	MIR396a	Picea abies	Mature 3' variant	0
TCGGCCTCGAATGTTAGGAGAC	22	6	MIR1314	Pinus taeda	Mature 3' variant	2
TCGGACCAGGCTTCATTCCCCA	22	6	MIR166j	Oryza sativa	Mature 3' variant	0
TCTCCTGAACAATGCCCACCCT	22	6	MIR3701	Pinus densata	Mature 3' variant	0
TCTTCCCTACTCCTCCCATTCA	22	6	MIR482a	Picea abies	Mature 3' variant	1
TTCCCACGGCTTTCTTGAACTT	22	6	MIR396	Pinus densata	Mature 3' variant	0
TGTTCTTGACGTCTGGACCGCG	22	6	MIR951	Picea abies	Mature 3' variant	1
TCGGGACCAGGCTTCATTCCCC	22	6	MIR166a	Arabidopsis thaliana	Mature 3' variant	2
TGTTCTTGACGTCTGGACCACCG	23	6	MIR951	Picea abies	Mature 3' variant	2
TCACGTCTGGGCCGCGATGGTTT	23	6	MIR950	Picea abies	Mature 3' variant	2
TCCTTCCCTACTCCTCCCATTCC	23	6	MIR482a	Populus trichocarpa	Mature 3' variant	2
TCGGGACCAGGCTTCATTCCCCC	23	6	MIR166a	Arabidopsis thaliana	Mature 3' variant	2
TTCACATCTGGGCCACGATGGTT	23	6	MIR950	Picea abies	Mature 3' variant	0
CATCGGAATCTGTTACTGT	19	5	MIR947	Pinus taeda	Mature 3' variant	0
TTCCACTCCTCCCAAGCCCA	20	5	MIR482d	Picea abies	Mature 3' variant	1
TCTGGTCCTCGGTGGTTTAT	20	5	MIR950a//MIR950b	Pinus taeda	Mature 3' variant	1
CTACCGATCCCTACAGCCACT	21	5	MIR948	Pinus taeda	Mature 3' variant	2
GGTTTGAAGGGAGCTCTACTG	21	5	MIR159	Pinus densata	Mature 3' variant	0
TGGCACTATCCTCTATATCCA	21	5	MIR3701	Pinus densata	Mature 3' variant	1
TGGGAACTTGATGGGCCTCCA	21	5	MIR3710	Picea abies	Mature 3' variant	2
TCCGCCAATGACACGCTCAGT	21	5	MIR952a//MIR952b//MIR952c	Pinus densata	Mature 3' variant	0
ATCGATAAAGGAATTCCCACT	21	5	MIR3696	Picea abies	Mature 3' variant	2
TCTCCCTACTCCTCCCATTCC	21	5	MIR482d	Pinus taeda	Mature 3' variant	1
TGACTGTAGGCATTGGTGGAT	21	5	MIR948	Pinus taeda	Mature 3' variant	0
TTGAGCCGCGTCAATATCCCC	21	5	MIR171b	Vitis vinifera	Mature 3' variant	1
CTCAAGAAAGCTGTGGGGAAA	21	5	MIR396b	Arabidopsis thaliana	Mature 3' variant	1
TTTGGAGAGAAAATGGCTACT	21	5	MIR1312	Pinus taeda	Mature 3' variant	2
TTCCATCTCTTGCACACTGAA	21	5	MIR2950	Vitis vinifera	Mature 3' variant	1
TTACATCTGGGCCACGGTGGT	21	5	MIR950	Pinus densata	Mature 3' variant	1
CGGTTCAGTCATCAAGAACAC	21	5	MIR951	Pinus taeda	Mature 3' variant	0
AAGCCCATTAGCTTATTCCCA	21	5	MIR3694	Picea abies	Mature 3' variant	2
TTACATCTGGACCACGTGGTT	21	5	MIR951	Picea abies	Mature 3' variant	2
TCCACAGCTTTCTTGAACTTT	21	5	MIR396b	Arabidopsis thaliana	Mature 3' variant	0
AGAATCTTGATGATGCTGCAC	21	5	MIR172f	Nicotiana tabacum	Mature 3' variant	1
AGAGCTCCTTTTGTACCAATC	21	5	MIR159	Pinus densata	Mature 3' variant	0
TTCCACCGGCTTTCTTGAACTT	22	5	MIR396c//MIR396d	Zea mays	Mature 3' variant	2
TCTCCGGGAATCCAATGCGCCA	22	5	MIR949	Pinus taeda	Mature 3' variant	1
TGTTCTTGACGTCTGGGCCACG	22	5	MIR951	Picea abies	Mature 3' variant	1
TTCCACAGCTTTCTTGAACTTA	22	5	MIR396b	Arabidopsis thaliana	Mature 3' variant	1
TCAGAGTTTTGCCAGTTCCGCA	22	5	MIR1311	Picea abies	Mature 3' variant	1
TTTTGGTTTGAAGGGAGCTCTA	22	5	MIR159	Pinus densata	Mature 3' variant	1
TAACATCTGGGCCACGATGGTTT	23	5	MIR950	Picea abies	Mature 3' variant	1
TCAGACCTTCTCCTATCCACAAT	23	5	MIR946a	Pinus taeda	Mature 3' variant	2
TTCTTCCCTACTCCTCCCATTCC	23	5	MIR482a	Populus trichocarpa	Mature 3' variant	1
CCAGTCCTTCTGCTATCCACAAT	23	5	MIR946a	Pinus taeda	Mature 3' variant	2
TTGGAGAGAAAATGGCTAC	19	4	MIR1312	Pinus taeda	Mature 3' variant	1
TGGTTTGAAGGGAGCTCTA	19	4	MIR159	Pinus densata	Mature 3' variant	0
CTCAAGAAAGCTGTGGGAA	19	4	MIR396b	Arabidopsis thaliana	Mature 3' variant	0
TGGGAATCTCTCTGATGCAT	20	4	MIR3630	Vitis vinifera	Mature 3' variant	1
CGGACTGGCATAACTCCGCC	20	4	MIR1311	Pinus densata	Mature 3' variant	0
GACTGCCGATTTATGCATCC	20	4	MIR159	Pinus densata	Mature 3' variant	0
GACTGCCGATTTATGCATCT	20	4	MIR159	Pinus densata	Mature 3' variant	1
CTGGGCCACGGTGGTTAATGA	21	4	MIR950	Picea abies	Mature 3' variant	2
ACAGACTCGGTTGAGAACCTG	21	4	MIR3710	Picea abies	Mature 3' variant	2
TGCTTTTCCACGGCTTTCTTG	21	4	MIR396g	Populus trichocarpa	Mature 3' variant	0
TCGGCCTTGAATGTTAGGAGA	21	4	MIR1314	Pinus taeda	Mature 3' variant	0
TGGCACTATCCTCTATATCCC	21	4	MIR3701	Pinus densata	Mature 3' variant	1
TTCCTACTCCTCCCATTCCTA	21	4	MIR482c	Picea abies	Mature 3' variant	0
TTTCCTACTCCTCCCATTCCT	21	4	MIR482c	Picea abies	Mature 3' variant	0
TTCCTTACACAAACCATTGGA	21	4	MIR1316	Pinus taeda	Mature 3' variant	1
TCTGGTCCTCGGTGGTTTATA	21	4	MIR950a//MIR950b	Pinus taeda	Mature 3' variant	2
AGACCTTCTCCTATCCACAAT	21	4	MIR946a	Pinus taeda	Mature 3' variant	1
TTGGCAATATCTTCTATATCC	21	4	MIR3701	Pinus densata	Mature 3' variant	2
TCGTCTGGTCCTCGGTGGTTT	21	4	MIR950	Picea abies	Mature 3' variant	2
TTCCACAGCCTTCTTGAACTA	21	4	MIR396a	Picea abies	Mature 3' variant	1
AGAAAGCTGTGGGAAAACATG	21	4	MIR396b	Arabidopsis thaliana	Mature 3' variant	0
CATCGGAATCTGTTACTGTTT	21	4	MIR947	Pinus taeda	Mature 3' variant	0
CTTTCCTACTCCTCCCATTCC	21	4	MIR482c	Picea abies	Mature 3' variant	0
CAGCCCTTCTCCTATCCACAA	21	4	MIR946a//MIR946b	Pinus taeda	Mature 3' variant	0
AATCTCTTGGTGCTTATTGGC	21	4	MIR3702	Picea abies	Mature 3' variant	1
TCACATCTGGGCCATGATGGTT	22	4	MIR950	Picea abies	Mature 3' variant	1
TTTGGAGAGAAAATGGCGACAT	22	4	MIR1312	Pinus taeda	Mature 3' variant	0
TCTTCCCTACTCCCTCCATTCC	22	4	MIR482a	Picea abies	Mature 3' variant	2
TTCCACAGCTTTCTTGAACTAT	22	4	MIR396b	Arabidopsis thaliana	Mature 3' variant	1
TCACATCTGGGCCACGATGTTT	22	4	MIR950	Picea abies	Mature 3' variant	1
TCAGGGCCTCGGTGGTTAATTG	22	4	MIR950a//MIR950b	Pinus taeda	Mature 3' variant	2
TTGACAACGAGAGAGAGCACGC	22	4	MIR535a//MIR535b//MIR535c	Vitis vinifera	Mature 3' variant	0
TGGACAACGAGAGAGAGCACGC	22	4	MIR535a//MIR535b//MIR535c	Vitis vinifera	Mature 3' variant	1
TCCGGACCAGGCTTCATTCCCC	22	4	MIR166a	Arabidopsis thaliana	Mature 3' variant	1
TTCCCTATTCCTCCCATTCCCA	22	4	MIR482b	Picea abies	Mature 3' variant	1
TCTCCGGGAATCCAATGCGCCT	22	4	MIR949	Pinus taeda	Mature 3' variant	0
TCACATCTGGGCCGCGATGGTT	22	4	MIR950	Picea abies	Mature 3' variant	1
TTACATCAGGTCCTCGGTGGTC	22	4	MIR950a//MIR950b	Pinus taeda	Mature 3' variant	1
TCGACAACGAGAGAGAGCACGC	22	4	MIR535a//MIR535b//MIR535c	Vitis vinifera	Mature 3' variant	1
CACATCTGGGCCACGATGGTTT	22	4	MIR950	Picea abies	Mature 3' variant	0
TTTGGAGAGAAAATGGCTACAC	22	4	MIR1312	Pinus taeda	Mature 3' variant	2
CAGCCCTTCTCCTATCCACAGC	22	4	MIR946b	Pinus taeda	Mature 3' variant	1
TGACGTCAGGTCCTCGGTGGTT	22	4	MIR950a//MIR950b	Pinus taeda	Mature 3' variant	2
GTGTTCTTGACGTCTGGACCACG	23	4	MIR951	Picea abies	Mature 3' variant	0
CAGCCCTTCTGCTATCCACATTT	23	4	MIR946a	Pinus taeda	Mature 3' variant	2
TGACAACGAGAGAGAGCACGCCT	23	4	MIR535	Picea abies	Mature 3' variant	0
TCTTCCCTACTCCTCCCATTCCC	23	4	MIR482a	Picea abies	Mature 3' variant	1
TAAACATCTGGGCCACGATGGTT	23	4	MIR950	Picea abies	Mature 3' variant	2
CAGCCCTTCTCCTATCCACAACT	23	4	MIR946b	Pinus taeda	Mature 3' variant	0
TCAGAGTTTTGCCAGTTCCGCCT	23	4	MIR1311	Picea abies	Mature 3' variant	1
CAGCCCTTCTCCTATCCACAACC	23	4	MIR946b	Pinus taeda	Mature 3' variant	1
TCGGCCTCGAATGTTAGGAGAAA	23	4	MIR1314	Pinus taeda	Mature 3' variant	2
TCAGCCCTTCTCCTATCCACAAC	23	4	MIR946b	Pinus taeda	Mature 3' variant	1
TCTGGGCCACGGTGGTTAATGAT	23	4	MIR950	Picea abies	Mature 3' variant	2
TCAAGAAAGCTGTGGGAAA	19	3	MIR396b	Arabidopsis thaliana	Mature 3' variant	0
TGACAACGAGAGAGAGCAC	19	3	MIR535	Oryza sativa	Mature 3' variant	0
TTCCACGGCTTTCTTGAAC	19	3	MIR396b//MIR396c	Picea abies	Mature 3' variant	0
TCGGACCAGGCTTCATTCC	19	3	MIR166a//MIR166b	Pinus densata	Mature 3' variant	0
CGCCATGCTCTTCCACAGCT	20	3	MIR396a	Picea abies	Mature 3' variant	0
ACATCTGGGCCACGATGGTT	20	3	MIR950	Picea abies	Mature 3' variant	0
TGAGCCGCGTCAATATCCCC	20	3	MIR171b	Vitis vinifera	Mature 3' variant	1
TTGGTTTGAAGGGAGCTCCA	20	3	MIR159e	Zea mays	Mature 3' variant	0
TACATCAGGTCCTCGGTGGT	20	3	MIR950a//MIR950b	Pinus taeda	Mature 3' variant	0
CATCGGAATCTGTTACTGTT	20	3	MIR947	Pinus taeda	Mature 3' variant	0
CTTGGATTGAAGGGAGCTCC	20	3	MIR159c	Pinus taeda	Mature 3' variant	0
CGGTTCAGTCATCAAGAACA	20	3	MIR951	Pinus taeda	Mature 3' variant	0
CTCAAGAAAGCCGTGGGAAA	20	3	MIR396g	Populus trichocarpa	Mature 3' variant	0
TCTTCAACATTAGAAGCCGA	20	3	MIR1314	Pinus densata	Mature 3' variant	1
TCAGTTTCCCAACCGAGTCCG	21	3	MIR1315	Pinus taeda	Mature 3' variant	1
CAGAAGAGAGAGAGCACAGCC	21	3	MIR156k	Oryza sativa	Mature 3' variant	1
TGCCAGACTCGGTTGGGAACT	21	3	MIR3710	Picea abies	Mature 3' variant	2
GTGTATTGATTTCCGGGGAAG	21	3	MIR949	Pinus taeda	Mature 3' variant	0
AACTGCTGGTTCATGGACTCT	21	3	MIR159b	Pinus taeda	Mature 3' variant	0
TTACATCTGGACCACGATGGT	21	3	MIR950	Picea abies	Mature 3' variant	2
AACAATAATTTCAGTGGAAGA	21	3	MIR1313	Pinus taeda	Mature 3' variant	0
ATAAACCATCGTGGACCAGAT	21	3	MIR950b	Pinus taeda	Mature 3' variant	1
CGGACCAGGCTTCATTCCCCC	21	3	MIR166a//MIR166b//MIR166c//MIR166d	Arabidopsis thaliana	Mature 3' variant	0
GACAACGAGAGAGAGCACGCT	21	3	MIR535a//MIR535b//MIR535c	Vitis vinifera	Mature 3' variant	0
TGCATTGGCCTATGGCAGTTC	21	3	MIR952a//MIR952c	Pinus densata	Mature 3' variant	0
TGTGGATATGGAAGGGTTAGC	21	3	MIR946b	Pinus taeda	Mature 3' variant	1
TACATCTGGGCCACGGTGGTT	21	3	MIR950	Pinus densata	Mature 3' variant	1
GACTGCCGATTTATGCATCCC	21	3	MIR159	Pinus densata	Mature 3' variant	1
GGCTTGCGAGGGTAGGAAAAA	21	3	MIR482d	Picea abies	Mature 3' variant	1
TCTTCCCTACTCCTCCCATCC	21	3	MIR482a	Picea abies	Mature 3' variant	1
TGAAGCTGCCAGCATGATCTG	21	3	MIR167d//MIR167e//MIR167f//MIR167g//MIR167h//MIR167i//MIR167j	Oryza sativa	Mature 3' variant	0
TACCGCTGAAATTATTGTTCA	21	3	MIR1313	Pinus taeda	Mature 3' variant	2
GGATATGGAGGATTTGCCAAA	21	3	MIR3701	Pinus densata	Mature 3' variant	1
TCTTGCTCAAATGAGTATTCC	21	3	MIR828a//MIR828b	Populus trichocarpa	Mature 3' variant	0
TCGGACCAGGCTTCATTTCCC	21	3	MIR166a//MIR166b//MIR166c//MIR166d//MIR166e//MIR166f//MIR166g	Arabidopsis thaliana	Mature 3' variant	1
ATGAGTAATCTGCATCCTGAG	21	3	MIR2111b	Arabidopsis thaliana	Mature 3' variant	2
AGTCATCAAGAACACCTTTGC	21	3	MIR951	Pinus taeda	Mature 3' variant	0
CTCAAGAAAGCTGTGGGAAAC	21	3	MIR396b	Arabidopsis thaliana	Mature 3' variant	1
TTCCACAGCCTTCTTGAACTT	21	3	MIR396b	Arabidopsis thaliana	Mature 3' variant	1
CAGAAGTGTTTGGGAGGACTC	21	3	MIR395b//MIR395c//MIR395f	Arabidopsis thaliana	Mature 3' variant	2
ATAAAGGAATTCCCACTTCTC	21	3	MIR3696	Picea abies	Mature 3' variant	1
TTGCCAGTTCCGCCCATTCCT	21	3	MIR1311	Picea abies	Mature 3' variant	0
ATGCCTGGAACACTGAAACGA	21	3	MIR3702	Picea abies	Mature 3' variant	1
TAATAGCACGCTCAGTTCAAT	21	3	MIR952b	Pinus taeda	Mature 3' variant	1
TTCCCACAGCTTTCTTGAACT	21	3	MIR396b	Vitis vinifera	Mature 3' variant	1
TGCCAGTTCCGCCCATTCCTA	21	3	MIR1311	Picea abies	Mature 3' variant	0
TCACATCTGGGCCACGATGGC	21	3	MIR950	Picea abies	Mature 3' variant	1
TAAAGGAATTCCCACTTCTCA	21	3	MIR3696	Picea abies	Mature 3' variant	1
TCAGGTTCTCAACCGAGTCTG	21	3	MIR1315	Pinus taeda	Mature 3' variant	2
TCTTTCCTACTCCTCCCATTC	21	3	MIR482c	Picea abies	Mature 3' variant	0
TTACATCAGGTCCTCGGTGGC	21	3	MIR950a//MIR950b	Pinus taeda	Mature 3' variant	1
TGATTGAGCCGTGCCAATATC	21	3	MIR171b//MIR171c//MIR171d//MIR171e//MIR171f	Oryza sativa	Mature 3' variant	0
CAGCCCTTCTGCTATCCACAT	21	3	MIR946a//MIR946b	Pinus taeda	Mature 3' variant	2
TCTACCGATCCCTACAGCCAC	21	3	MIR948	Pinus taeda	Mature 3' variant	2
CAACAATAATTTCAGTGGAAG	21	3	MIR1313	Pinus taeda	Mature 3' variant	0
TGCATCAGGTCCTCGATGGTT	21	3	MIR950a//MIR950b	Pinus taeda	Mature 3' variant	2
TTTCCTACTCCTCCCAAGCCC	21	3	MIR482d	Picea abies	Mature 3' variant	1
GCTCAAGAAAACCGTGGGAAA	21	3	MIR396g	Populus trichocarpa	Mature 3' variant	1
ACATCAGGTCCTCGGTGGTTT	21	3	MIR950a//MIR950b	Pinus taeda	Mature 3' variant	0
CATCGATAAAGGAATTCCCAC	21	3	MIR3696	Picea abies	Mature 3' variant	2
TTCCCACTCCTCCCAAGCCCA	21	3	MIR482d	Picea abies	Mature 3' variant	0
TTGACAGAAGAGAGTGAGCAC	21	3	MIR156d	Arabidopsis thaliana	Mature 3' variant	0
TGGAGAAGCAGGGCACGTGCG	21	3	MIR164c	Arabidopsis thaliana	Mature 3' variant	0
TTGGAGAGAAAATGGCTACAC	21	3	MIR1312	Pinus taeda	Mature 3' variant	2
ACGCTCCCGGACTCGGTTGGG	21	3	MIR3710	Picea abies	Mature 3' variant	2
TTCCGCAGCTTTCTTGAACTA	21	3	MIR396a	Picea abies	Mature 3' variant	1
TGCTCACGTCTCTTCTGTCAGC	22	3	MIR156a//MIR156f	Populus trichocarpa	Mature 3' variant	1
TTTGGGTTTGAAGGGAGCTCTA	22	3	MIR159	Pinus densata	Mature 3' variant	2
TTGGAGAGAAAATGGCTACATA	22	3	MIR1312	Pinus taeda	Mature 3' variant	1
ATACACAAACCATTGGAATCCT	22	3	MIR1316	Pinus taeda	Mature 3' variant	0
TCACATCTGGGCCACGATGGCT	22	3	MIR950	Picea abies	Mature 3' variant	1
TCACATCTGGGCCACGGTGGTT	22	3	MIR950	Picea abies	Mature 3' variant	1
TTGGTTTGAAGGGAGCTCTAAC	22	3	MIR159	Pinus densata	Mature 3' variant	2
TGTGCATAAGGCGGGAGTTGTA	22	3	MIR159	Pinus densata	Mature 3' variant	0
TCCTCCCTACTCCTCCCATTCC	22	3	MIR482d	Pinus taeda	Mature 3' variant	0
TTTCCTACTCCTCCCAAGCCCC	22	3	MIR482d	Picea abies	Mature 3' variant	2
TAACATCAGGTCCTCGATGGTT	22	3	MIR950a//MIR950b	Pinus taeda	Mature 3' variant	2
CGACTGCCGATTTATGCATCCT	22	3	MIR159	Pinus densata	Mature 3' variant	0
TGTGGATATGGAAGGGTTAGTA	22	3	MIR946b	Pinus taeda	Mature 3' variant	0
ACATCAGGTCCTCGATGGTTTA	22	3	MIR950a//MIR950b	Pinus taeda	Mature 3' variant	1
TGACAACGAGAGAGAGCACGTC	22	3	MIR535	Oryza sativa	Mature 3' variant	1
TTCCACAGCCTTTCTTGAACTA	22	3	MIR396c//MIR396d	Zea mays	Mature 3' variant	2
TGTTCCTGACGTCTGGACCACG	22	3	MIR951	Picea abies	Mature 3' variant	1
TCGGACCAGGCTTCAGTTCCCC	22	3	MIR166a//MIR166b//MIR166c//MIR166d	Arabidopsis thaliana	Mature 3' variant	2
TCACATCTGGCCCACGATGGTT	22	3	MIR950	Picea abies	Mature 3' variant	1
TTCCACAGCTTTCTTGAAACTT	22	3	MIR396b	Arabidopsis thaliana	Mature 3' variant	2
TTTCCTACTCCTCCCAAGCCCAA	23	3	MIR482d	Picea abies	Mature 3' variant	2
TTTCCCTATTCCTCCCATTCCTA	23	3	MIR482b	Picea abies	Mature 3' variant	1
TTTCCCACGGCTTTCTTGAACTT	23	3	MIR396	Pinus densata	Mature 3' variant	0
CGGGTTCAGTCATCAAGAACACC	23	3	MIR951	Pinus taeda	Mature 3' variant	2
TGTTCTTGACGTCTGGACCACGC	23	3	MIR951	Picea abies	Mature 3' variant	1
CCAGCCCTTCTCCTATCCACAAC	23	3	MIR946b	Pinus taeda	Mature 3' variant	0
TTACATCAGGTCCTCGGTGGTTT	23	3	MIR950a//MIR950b	Pinus taeda	Mature 3' variant	0
TCTGGTCCTCGGTGGTTTATTGA	23	3	MIR950a//MIR950b	Pinus taeda	Mature 3' variant	2
TCTTCCCTACTCCTCCCATTCCA	23	3	MIR482a	Populus trichocarpa	Mature 3' variant	1
TTACATCTGGACCACGATGGTTT	23	3	MIR950	Picea abies	Mature 3' variant	2
CAGCCCTTCTCCTATCCACAACA	23	3	MIR946b	Pinus taeda	Mature 3' variant	1
TCAGAGTTTTGCCAGTTCCGCCA	23	3	MIR1311	Picea abies	Mature 3' variant	1
CAGCCCTTCTCCTATCCACAATC	23	3	MIR946a	Pinus taeda	Mature 3' variant	1
TCACATCTGGGCCACGATGGTTC	23	3	MIR950	Picea abies	Mature 3' variant	1
TTTACATCTGGGCCACGGTGGTT	23	3	MIR950	Pinus densata	Mature 3' variant	1
TCACATCTGGCCCACGATGGTTT	23	3	MIR950	Picea abies	Mature 3' variant	1
TCTTCCCTACTCCTCCCATTTCC	23	3	MIR482a	Picea abies	Mature 3' variant	2
CATCGGAATCTGTTACTGTTTTC	23	3	MIR947	Pinus taeda	Mature 3' variant	1
TCACATCTGGGCCACGATGGTTTA	24	3	MIR950	Picea abies	Mature 3' variant	0
TCCGGGCCACGATGGTTTA	19	2	MIR950	Picea abies	Mature 3' variant	1
GTTCTTGACGTCTGGACCA	19	2	MIR951	Picea abies	Mature 3' variant	0
TCTTGACGTCTGGACCACG	19	2	MIR951	Picea abies	Mature 3' variant	0
TCCACAGCTTTCTTGAACT	19	2	MIR396	Acacia auriculiformis	Mature 3' variant	0
TCAAGAAAACTGTGGGAAA	19	2	MIR396	Pinus taeda	Mature 3' variant	0
TGTGGATATGGAAGGGTTAT	20	2	MIR946b	Pinus taeda	Mature 3' variant	1
CTCAAGAAAGCTGTGGGGAA	20	2	MIR396b	Arabidopsis thaliana	Mature 3' variant	1
AGGATATGGAGGATTTGCCA	20	2	MIR3701	Pinus densata	Mature 3' variant	1
TGACAGAAGAGAGTGAGCAA	20	2	MIR156a//MIR156b//MIR156c//MIR156d//MIR156e//MIR156f	Arabidopsis thaliana	Mature 3' variant	1
GGAACAGGCGGACTGGCATA	20	2	MIR1311	Pinus densata	Mature 3' variant	0
CTCAAGAAAGCTGTGGGAAT	20	2	MIR396b	Arabidopsis thaliana	Mature 3' variant	1
TCACATCTGGGCCACGATGG	20	2	MIR950	Picea abies	Mature 3' variant	0
CGATAAACCTCTGCATCCAG	20	2	MIR162	Acacia auriculiformis	Mature 3' variant	0
TTTGGACTGAAGGGAGCTCC	20	2	MIR319e	Vitis vinifera	Mature 3' variant	0
TCCAGACTCGGTTGGGAACT	20	2	MIR3710	Picea abies	Mature 3' variant	1
TCGATTGGTGCAGATCGGGA	20	2	MIR168a	Oryza sativa	Mature 3' variant	1
TTGGAGGCCTGTCAGGTTCC	20	2	MIR1315	Pinus taeda	Mature 3' variant	0
GAACAGGCGGACTGGCATAA	20	2	MIR1311	Pinus densata	Mature 3' variant	0
CCGACCTTAGCTCAGTTGGT	20	2	MIR6478	Populus trichocarpa	Mature 3' variant	0
TTTCCTACTCCTCCCAAGCC	20	2	MIR482d	Picea abies	Mature 3' variant	1
TGGCACTATCCTCTATATCT	20	2	MIR3701	Pinus densata	Mature 3' variant	1
TGGCACTATCCTCTATATCC	20	2	MIR3701	Pinus densata	Mature 3' variant	0
GCAGCATCATCCAGATTCAC	20	2	MIR172a//MIR172c	Populus trichocarpa	Mature 3' variant	1
TTTGGAGAGAAAATGGCTAC	20	2	MIR1312	Pinus taeda	Mature 3' variant	1
TCTAGTAATGGTCATCAAGC	20	2	MIR3695	Picea abies	Mature 3' variant	0
GCTTACAAGGAGCCAAGCATA	21	2	MIR160a	Picea abies	Mature 3' variant	0
TACCAAGATTTGTAGATTTGG	21	2	MIR3707	Picea abies	Mature 3' variant	2
AATTCAACATCGATAAAGGAA	21	2	MIR3696	Picea abies	Mature 3' variant	2
AGATCATGCTGCAGTTTCACT	21	2	MIR167e//MIR167i	Oryza sativa	Mature 3' variant	2
TACCGATCCCTACAGCCACTT	21	2	MIR948	Pinus taeda	Mature 3' variant	2
TTGGTTTGAAGGGAGCTCTAA	21	2	MIR159	Pinus densata	Mature 3' variant	1
TTCCCTATTCCTCCCATTCTA	21	2	MIR482b	Picea abies	Mature 3' variant	2
CACGTCTGGGCCGCGATGGTT	21	2	MIR950	Picea abies	Mature 3' variant	2
CTGGCATTCCGTCCACCTCCA	21	2	MIR394a	Populus trichocarpa	Mature 3' variant	2
AGGGTTGGAGTTGTTCGGTAG	21	2	MIR3701	Pinus densata	Mature 3' variant	0
CGGACCAGGCTTCATTCCCCT	21	2	MIR166e//MIR166f//MIR166g	Arabidopsis thaliana	Mature 3' variant	0
AGGCGAGAAGAGCACCTTCGC	21	2	MIR950	Picea abies	Mature 3' variant	2
ACAAGCTCATCCAAACACCAT	21	2	MIR3623	Vitis vinifera	Mature 3' variant	2
AGACGTTTCCAGACCCGGTTG	21	2	MIR3710	Picea abies	Mature 3' variant	2
TGAGCTTCAAGAATTGCCATA	21	2	MIR952a	Pinus taeda	Mature 3' variant	2
TATCGGAACCTGTCACTGTTT	21	2	MIR947	Picea abies	Mature 3' variant	2
TTTCCTCTCCTCCCAAGCCCA	21	2	MIR3704//MIR482d	Picea abies	Mature 3' variant	2
TGACGAGCCTCCAAACTCTTG	21	2	MIR3710	Picea abies	Mature 3' variant	2
GACTGCCGATTTATGCATCCA	21	2	MIR159	Pinus densata	Mature 3' variant	1
TGACAACGAGAGAGGGCACGC	21	2	MIR535	Oryza sativa	Mature 3' variant	1
TGACAACGAGAGAGAGCACGA	21	2	MIR535	Oryza sativa	Mature 3' variant	1
CGGACTGGCATAACTCCGCCC	21	2	MIR1311	Pinus densata	Mature 3' variant	0
GTTCAAGAAAGCCGTGGGAAA	21	2	MIR396g	Populus trichocarpa	Mature 3' variant	1
GTTCAAGAAATCCGTGGGAAA	21	2	MIR396g	Populus trichocarpa	Mature 3' variant	2
ACATCGATAAAGGAATTCCCA	21	2	MIR3696	Picea abies	Mature 3' variant	2
TGACAGAAGATAGACTTTGGT	21	2	MIR3699	Picea abies	Mature 3' variant	0
CAGCCAAGGATGACTTGCCTA	21	2	MIR169	Pinus densata	Mature 3' variant	0
CAGCCAAGGATGACTTGCCGG	21	2	MIR169b//MIR169c	Arabidopsis thaliana	Mature 3' variant	0
TCCATATCGCTTTTTCTCTCC	21	2	MIR1312	Pinus taeda	Mature 3' variant	2
TTCTCATAAACAATGCCCACC	21	2	MIR3701	Picea abies	Mature 3' variant	2
TCGATTGGGAACCTGACGGGC	21	2	MIR3710	Picea abies	Mature 3' variant	1
CTTCCCTACTCCTCCCATTCT	21	2	MIR482a	Picea abies	Mature 3' variant	1
CGGCCTCGAATGTTAGGAGAA	21	2	MIR1314	Pinus densata	Mature 3' variant	0
GAATTCAACATCGATAAAGGA	21	2	MIR3696	Picea abies	Mature 3' variant	2
TGCAGAAGCTTCCGGACTCGG	21	2	MIR3710	Picea abies	Mature 3' variant	2
TTCCATACGCAAACCATTGGA	21	2	MIR1316	Pinus taeda	Mature 3' variant	1
TCGGACCAGGCTTCATTCCTC	21	2	MIR166g//MIR166h	Oryza sativa	Mature 3' variant	0
TCATCATTGAGTGCAGCATTG	21	2	MIR397a	Arabidopsis thaliana	Mature 3' variant	2
TCGGACCAGGTTTCATTCCCC	21	2	MIR166a//MIR166b//MIR166c//MIR166d//MIR166e//MIR166f//MIR166g	Arabidopsis thaliana	Mature 3' variant	1
TCAGAGTTTTGCCAGTTCCGC	21	2	MIR1311	Picea abies	Mature 3' variant	0
TTCCACAGCTTTCTCGAACTT	21	2	MIR396b	Arabidopsis thaliana	Mature 3' variant	1
TGGGAACCTGATGGACCTCCA	21	2	MIR3710	Picea abies	Mature 3' variant	2
TATTGAGTGCAGCGTTGACGA	21	2	MIR397b	Oryza sativa	Mature 3' variant	1
TTTCCACGGCTTTCTTGAACT	21	2	MIR396b//MIR396c	Picea abies	Mature 3' variant	0
TATCCAACAATAATTTCAGTG	21	2	MIR1313	Pinus taeda	Mature 3' variant	0
TTTAGCTAGAGTTGTTTTACC	21	2	MIR6024	Nicotiana tabacum	Mature 3' variant	2
TTCCATCTCTTGCACACTGAG	21	2	MIR2950	Vitis vinifera	Mature 3' variant	2
CTTGGATTGAAGGGAGCTCCT	21	2	MIR159d	Populus trichocarpa	Mature 3' variant	0
AGGTTCCCAACCGAGTCCGGA	21	2	MIR1315	Pinus taeda	Mature 3' variant	1
TAGGAGGAAGGTGTATTGATT	21	2	MIR949	Pinus taeda	Mature 3' variant	0
GTGAGCTTCAAGAATTGCCAT	21	2	MIR952a	Pinus taeda	Mature 3' variant	2
TCCATACGCAAACCATTGGAA	21	2	MIR1316	Pinus taeda	Mature 3' variant	1
CATCGGAATCTGTTACTGTTC	21	2	MIR947	Pinus taeda	Mature 3' variant	1
TCGCCTCGAATGTTAGGAGAA	21	2	MIR1314	Pinus densata	Mature 3' variant	2
TCACATCTGGTCCACGATGTT	21	2	MIR950	Picea abies	Mature 3' variant	2
TTCCCAACTGAGTCCGGGAGC	21	2	MIR1315	Pinus taeda	Mature 3' variant	2
TCTGGGCCACGATGGTTTATT	21	2	MIR950	Picea abies	Mature 3' variant	0
ATTCGTTGTCTGTTCGACCTT	21	2	MIR858a	Arabidopsis thaliana	Mature 3' variant	1
TCAGGTTCCCAAACGAGTCCG	21	2	MIR1315	Pinus taeda	Mature 3' variant	1
TCAGGTTCCCAATCGAGTCCG	21	2	MIR1315	Pinus taeda	Mature 3' variant	1
CACCCTTCTCCTATCCACAAC	21	2	MIR946b	Pinus taeda	Mature 3' variant	2
TCAGGGCCTCGGTGGTTAATT	21	2	MIR950a//MIR950b	Pinus taeda	Mature 3' variant	2
TCCACAGCTTTCTTGAAACTT	21	2	MIR396b	Arabidopsis thaliana	Mature 3' variant	2
TCAGCCAAGGATGACTTGCCT	21	2	MIR169	Pinus densata	Mature 3' variant	0
TCTCCGGGAATCCAATGCGCC	21	2	MIR949	Pinus taeda	Mature 3' variant	0
CAGAGTTTTGCCAGTTCCGCT	21	2	MIR1311	Picea abies	Mature 3' variant	1
CAGCCCTTCTCCTATCCACAC	21	2	MIR946a//MIR946b	Pinus taeda	Mature 3' variant	1
GAGCTCCTTTTGTACCAATCA	21	2	MIR159	Pinus densata	Mature 3' variant	0
TCCGGGAGCGTCTGCAGACTG	21	2	MIR1315	Pinus taeda	Mature 3' variant	2
TCCCACAGCTTTCTTGAACTT	21	2	MIR396b	Arabidopsis thaliana	Mature 3' variant	1
TTTCCTACTCCTCCCAAGCCA	21	2	MIR482d	Picea abies	Mature 3' variant	2
CGCTATCCATCCTGGGCTTCA	21	2	MIR390a	Arabidopsis thaliana	Mature 3' variant	2
GATATGGAGGATTTGCCAAAA	21	2	MIR3701	Pinus densata	Mature 3' variant	1
TTCCGCAGCTTTCTTGAACTT	21	2	MIR396b	Arabidopsis thaliana	Mature 3' variant	1
TTCCACAGCTTTCTTGGACTA	21	2	MIR396a	Picea abies	Mature 3' variant	1
TTCCACAGCTTTCTTGGACTT	21	2	MIR396b	Arabidopsis thaliana	Mature 3' variant	1
CTCCACAGCTTTCTTGAACTT	21	2	MIR396b	Arabidopsis thaliana	Mature 3' variant	1
TTCCACGGCTTTCTTGAACTTT	22	2	MIR396b	Arabidopsis thaliana	Mature 3' variant	1
TCACATCTAGGCCACGATGGTT	22	2	MIR950	Picea abies	Mature 3' variant	1
TCTTCTCTACTCCTCCCATTCC	22	2	MIR482a	Picea abies	Mature 3' variant	1
TCACGTCTGGGCCACGATGGTT	22	2	MIR950	Picea abies	Mature 3' variant	1
TGAAGCTGCCAGCATGATCTGT	22	2	MIR167d	Arabidopsis thaliana	Mature 3' variant	1
GGCTTTGGAGGATTTGGAAAGG	22	2	MIR482d	Pinus densata	Mature 3' variant	0
TTCCACAAGCTTTCTTGAACTT	22	2	MIR396c//MIR396d	Zea mays	Mature 3' variant	2
TCACATCTGGGCCACGTGGGTT	22	2	MIR950	Picea abies	Mature 3' variant	2
TGAACAATGCCCACCCTTCATC	22	2	MIR3701	Pinus densata	Mature 3' variant	0
AGAAATCTTGATGATGCTGCAT	22	2	MIR172e	Arabidopsis thaliana	Mature 3' variant	2
TTCGGACCAGGCTTCATTCCCC	22	2	MIR166a	Arabidopsis thaliana	Mature 3' variant	0
TTGGCACTATCCTCTATATCCC	22	2	MIR3701	Pinus densata	Mature 3' variant	1
TCTTCCCTACTCCTCCCACTCC	22	2	MIR482a	Picea abies	Mature 3' variant	1
TTCCACAGCTTTCTTGAACTCA	22	2	MIR396a	Picea abies	Mature 3' variant	1
TCACATCTGGTCCACGATGGTT	22	2	MIR950	Picea abies	Mature 3' variant	1
GACTGCCGATTTATGCATCCTT	22	2	MIR159	Pinus densata	Mature 3' variant	0
TCACATCTTGGCCACGATGGTT	22	2	MIR950	Picea abies	Mature 3' variant	1
TCACATCGTGGCCACGATGGTT	22	2	MIR950	Picea abies	Mature 3' variant	2
TCTGGCCCTCGGTGGTTTATGA	22	2	MIR950	Picea abies	Mature 3' variant	2
TGAGCTTCAAGAATTGCCATAT	22	2	MIR952a	Pinus taeda	Mature 3' variant	2
TGGTGGATATGGAAGGGTTAGT	22	2	MIR946b	Pinus taeda	Mature 3' variant	2
TCACATCTGGGCCACGATTGTT	22	2	MIR950	Picea abies	Mature 3' variant	1
CAGCCCTTCTCCTATCCACAAA	22	2	MIR946a//MIR946b	Pinus taeda	Mature 3' variant	1
TCTGGTCCCCGGTGGTTTATGA	22	2	MIR950	Picea abies	Mature 3' variant	1
TCTTCCCTACTCCTCCAATTCC	22	2	MIR482a	Picea abies	Mature 3' variant	1
TCAGGGCCTCGGTGGTTTAATG	22	2	MIR950a//MIR950b	Pinus taeda	Mature 3' variant	2
TCTTCCCTACTCCTCCACTTCC	22	2	MIR482a	Picea abies	Mature 3' variant	2
TGTTCTTGACGTTTGGACCACG	22	2	MIR951	Picea abies	Mature 3' variant	1
TTCACATCTGGGCCACGATGTT	22	2	MIR950	Picea abies	Mature 3' variant	1
TCTGGGCCGCGGTGGTTAATGA	22	2	MIR950	Picea abies	Mature 3' variant	2
TGCTCTTGACGTCTGGACCACG	22	2	MIR951	Picea abies	Mature 3' variant	1
CAGCCCTCCTCCTATCCACAAC	22	2	MIR946b	Pinus taeda	Mature 3' variant	1
TCACATCTGGGCCACGATGGTA	22	2	MIR950	Picea abies	Mature 3' variant	1
TGTTCTTGACGTCTGGACCATC	22	2	MIR951	Picea abies	Mature 3' variant	2
TGTTCTTGACGCCTGGACCACG	22	2	MIR951	Picea abies	Mature 3' variant	1
CCATCGTGCTGCAGATGATAAG	22	2	MIR950	Pinus densata	Mature 3' variant	1
TCAGACGTTTGCCAGTTCCGCC	22	2	MIR1311	Picea abies	Mature 3' variant	2
TGACAACGAGAGAGAGCACCGC	22	2	MIR535	Oryza sativa	Mature 3' variant	2
TGTTCTTGACGTCTGGATCACG	22	2	MIR951	Picea abies	Mature 3' variant	1
TTCCCCATTCCTCCCATTCCTA	22	2	MIR482b	Picea abies	Mature 3' variant	1
AGACCTTCTCCTATCCACAATT	22	2	MIR946a	Pinus taeda	Mature 3' variant	1
TGTCCTTGACGTCTGGACCACG	22	2	MIR951	Picea abies	Mature 3' variant	1
AGAATCTTGATGATGCTGCATT	22	2	MIR172i	Nicotiana tabacum	Mature 3' variant	0
TTCCACAGGCTTTCTTGAACTT	22	2	MIR396c//MIR396d	Zea mays	Mature 3' variant	1
ACACATCTGGGCCACGATGGTT	22	2	MIR950	Picea abies	Mature 3' variant	1
TCACATCTGGGCCACGTTGGTT	22	2	MIR950	Picea abies	Mature 3' variant	1
CAGCCCTTCTCCTATCCGCAAC	22	2	MIR946b	Pinus taeda	Mature 3' variant	1
CAACAATAATTTCAGTGGAAGA	22	2	MIR1313	Pinus taeda	Mature 3' variant	0
TTACATCTGGACCACGTGGTTT	22	2	MIR951	Picea abies	Mature 3' variant	2
TAGCCCTTCTCCTATCCACAAC	22	2	MIR946b	Pinus taeda	Mature 3' variant	1
CAGCCCTTCTGCTATCCACATC	22	2	MIR946b	Pinus taeda	Mature 3' variant	2
CCATCGTGGAGCAGATGAAAAG	22	2	MIR950b	Pinus taeda	Mature 3' variant	0
TCCTCTACCTAAGCATGTCATC	22	2	MIR1314	Pinus taeda	Mature 3' variant	2
TGACAGAAGATAGACTTTGGTT	22	2	MIR3699	Picea abies	Mature 3' variant	1
TCGACATCTGGGCCACGATGGTT	23	2	MIR950	Picea abies	Mature 3' variant	2
TCCAGAGTTTTGCCAGTTCCGCC	23	2	MIR1311	Picea abies	Mature 3' variant	2
TTCCCTAATTCCTCCCATTCCTA	23	2	MIR2118g	Oryza sativa	Mature 3' variant	2
TCGGGCCTCGAATGTTAGGAGAA	23	2	MIR1314	Pinus densata	Mature 3' variant	2
TGACAACGAGAGAGAGCACGCCA	23	2	MIR535	Oryza sativa	Mature 3' variant	1
TTACATCAGGTCCTCGGTGGTTC	23	2	MIR950a//MIR950b	Pinus taeda	Mature 3' variant	1
TTTTTTCCCACTCCTCCCAAGCC	23	2	MIR482d	Picea abies	Mature 3' variant	1
TCGGACCAGGCTTCATTCCCCCT	23	2	MIR166c	Arabidopsis thaliana	Mature 3' variant	0
TGACAACGAGAGAGAGCACGCTT	23	2	MIR535	Picea abies	Mature 3' variant	1
TTTACATCTGGTCCTCGGTGGTT	23	2	MIR950a//MIR950b	Pinus taeda	Mature 3' variant	1
CCAGCCCTTCCCCTATCCACATT	23	2	MIR946a	Pinus taeda	Mature 3' variant	2
TCAGAGTTTTGCCAGTTCCGCCC	23	2	MIR1311	Picea abies	Mature 3' variant	0
TTTGGAGAGAAAATGGCTACATT	23	2	MIR1312	Pinus taeda	Mature 3' variant	2
CAGCCCTTCTCCTATCCACAAAC	23	2	MIR946a//MIR946b	Pinus taeda	Mature 3' variant	2
CAGCCCTTCTCCTATCCACAATT	23	2	MIR946a	Pinus taeda	Mature 3' variant	0
CAGCCCTTCTCCTATCCACACCA	23	2	MIR946b	Pinus taeda	Mature 3' variant	2
TTTCCAACGGCTTTCTTGAACTT	23	2	MIR396	Pinus densata	Mature 3' variant	1
CGGTTCAGTCATCAAGAACACCA	23	2	MIR951	Pinus taeda	Mature 3' variant	1
TTTTCCCTACTCCTCCCAAGCCCA	24	2	MIR482d	Picea abies	Mature 3' variant	2
TCCACATCTGGGCCACGATGGTTT	24	2	MIR950	Picea abies	Mature 3' variant	1
TTTAACATCAGGTCCTCGGTGGTT	24	2	MIR950a//MIR950b	Pinus taeda	Mature 3' variant	2
TTGACATCAGGTCCTCGATGGTTT	24	2	MIR950a//MIR950b	Pinus taeda	Mature 3' variant	2
GTTCAAGAAAACTGTGGGAAAG	22	1	MIR396	Pinus taeda	Mature 3' variant	0
GCTTCCCTACTCCTCCCATTCC	22	1	MIR482a	Picea abies	Mature 3' variant	1
GTCACATCTGGGCCACGATGGTT	23	1	MIR950	Picea abies	Mature 3' variant	1
GCACATCTGGGCCACGATGGTT	22	1	MIR950	Picea abies	Mature 3' variant	1
GGCGTTCTTGACGTCTGGACCACG	24	1	MIR951	Picea abies	Mature 3' variant	1
GCGGCCTCGAATGTTAGGAGAA	22	1	MIR1314	Pinus densata	Mature 3' variant	1
TCTCCGGGAATCCAATGCGCA	21	1	MIR949	Pinus taeda	Mature 3' variant	1
TCCGGACCAGGCTTCATTTCCCC	23	1	MIR166a	Arabidopsis thaliana	Mature 3' variant	2
CGCATCTGGGCCACGATGGTC	21	1	MIR950	Picea abies	Mature 3' variant	2
AGCACATCTGGGCCACGATGGTT	23	1	MIR950	Picea abies	Mature 3' variant	2
AGCTTCCCTACTCCTCCCATTCC	23	1	MIR482a	Picea abies	Mature 3' variant	2
CGGAACCAGGCTTCATTCCCC	21	1	MIR166e	Oryza sativa	Mature 3' variant	2
CTCAAGAAAGCTGTGGAAA	19	1	MIR396b	Arabidopsis thaliana	Mature 3' variant	1
ATGTTCTTGACGTCTGGACCACG	23	1	MIR951	Picea abies	Mature 3' variant	1
CACAACGAGAGAGAGCACGC	20	1	MIR535	Oryza sativa	Mature 3' variant	1
CGGTTCAGTCATCAAGAAA	19	1	MIR951	Pinus taeda	Mature 3' variant	1
TGACACTATCCTCTATATCCT	21	1	MIR3701	Pinus densata	Mature 3' variant	1
CTTCCCTACTCCTCCCATTC	20	1	MIR482a	Picea abies	Mature 3' variant	0
CCACAGCTTTCTTGAACTA	19	1	MIR396a	Picea abies	Mature 3' variant	0
GTACATCAGGTCCTCGGTGGTT	22	1	MIR950a//MIR950b	Pinus taeda	Mature 3' variant	1
AAGGCTCTGGAGGCCCGTCAG	21	1	MIR1315	Pinus taeda	Mature 3' variant	2
TCCTACTCCTCCCAAGCCCA	20	1	MIR482d	Picea abies	Mature 3' variant	1
CACATCTGGGCCACGATGGTTC	22	1	MIR950	Picea abies	Mature 3' variant	1
AGGAATTCCCACTTCTCAA	19	1	MIR3696	Picea abies	Mature 3' variant	1
TTATGGCAGTTCGTGAAGTTC	21	1	MIR952b	Pinus taeda	Mature 3' variant	2
TACCGCTGAAATTATTGTT	19	1	MIR1313	Pinus taeda	Mature 3' variant	1
GCTCACGTCTCTTTCTGTCAGCA	23	1	MIR156l	Oryza sativa	Mature 3' variant	1
CAGCCCTTCTCCTATCCACACT	22	1	MIR946a	Pinus taeda	Mature 3' variant	1
CTCCGGGAATCCAATGCGCT	20	1	MIR949	Pinus taeda	Mature 3' variant	1
TGACAACGAGAGAGAGCACAGC	22	1	MIR535	Oryza sativa	Mature 3' variant	2
TTTGCCAGTTCCGCCCATTCC	21	1	MIR1311	Picea abies	Mature 3' variant	0
TTCCCTATTCCTCCCATTCC	20	1	MIR482b	Picea abies	Mature 3' variant	0
CAGAGTTTTGCCAGTTCCCGCC	22	1	MIR1311	Picea abies	Mature 3' variant	2
TGACAGAAGAGAGTGAGCACATC	23	1	MIR156b	Arabidopsis thaliana	Mature 3' variant	1
TTCCACAGCTTTCTTGAACTAGA	23	1	MIR396	Acacia auriculiformis	Mature 3' variant	2
TTTCCAACAGCTTTCTTGAACT	22	1	MIR396b	Vitis vinifera	Mature 3' variant	2
TAACATCTGGGCCACGATGGTG	22	1	MIR950	Picea abies	Mature 3' variant	2
GTGACAACGAGAGAGAGCACGC	22	1	MIR535	Oryza sativa	Mature 3' variant	0
AGGTTCCCAAACGAGTCCGGG	21	1	MIR1315	Pinus taeda	Mature 3' variant	1
ATGCTTCCAGACTCGGTGGGG	21	1	MIR3710	Picea abies	Mature 3' variant	2
TTTCCCTATTCCTCCCATTC	20	1	MIR482b	Picea abies	Mature 3' variant	1
TCGGACCAGGCTTCATTCCCCATCA	25	1	MIR166j	Oryza sativa	Mature 3' variant	1
TTCACATCAGGTCCTCGGTGGTT	23	1	MIR950a//MIR950b	Pinus taeda	Mature 3' variant	1
TTCCCTATTCCTCCCATTCCC	21	1	MIR482b	Picea abies	Mature 3' variant	1
TTGGGAACCTGACGGGCCTCC	21	1	MIR3710	Picea abies	Mature 3' variant	0
TCACATCTGGGCCTCGATGGTTT	23	1	MIR950	Picea abies	Mature 3' variant	1
TCACATCTGGGCCACGATGGTG	22	1	MIR950	Picea abies	Mature 3' variant	1
CAGATTCGGTTGGGAACCTGC	21	1	MIR3710	Picea abies	Mature 3' variant	2
TGGACCAGGCTTCATTCCCC	20	1	MIR166a//MIR166b//MIR166c//MIR166d//MIR166e//MIR166f//MIR166g	Arabidopsis thaliana	Mature 3' variant	1
TTCCACAGCTTTCTTGAACCT	21	1	MIR396b	Arabidopsis thaliana	Mature 3' variant	1
CGGTTCAGTCATCAAGAACACCATC	25	1	MIR951	Pinus taeda	Mature 3' variant	2
TGACAACGAGAGAGAGCACGCAA	23	1	MIR535a//MIR535b//MIR535c	Vitis vinifera	Mature 3' variant	1
TCAACAATGTCCACCCTTCATC	22	1	MIR3701	Pinus densata	Mature 3' variant	2
TCTGGGCCACGGTGGTTAATT	21	1	MIR950	Pinus densata	Mature 3' variant	2
GAACAGGCGGACTGGCATAAAC	22	1	MIR1311	Pinus densata	Mature 3' variant	2
TGACAACGAGAGAGAGCACGCAAA	24	1	MIR535a//MIR535b//MIR535c	Vitis vinifera	Mature 3' variant	2
CTTTGGATTGAAGAGAGCTCCC	22	1	MIR159b//MIR159c	Pinus taeda	Mature 3' variant	2
CATCGGAATCTGTTACTGTTTT	22	1	MIR947	Pinus taeda	Mature 3' variant	1
TCGGCCTTGAATGTTAGGA	19	1	MIR1314	Pinus taeda	Mature 3' variant	0
CAACCCTTCTCCTATCCACAT	21	1	MIR946a//MIR946b	Pinus taeda	Mature 3' variant	2
CAGCCCCTCTCCTATCCACAAC	22	1	MIR946b	Pinus taeda	Mature 3' variant	1
TTCCACAGCTTTCTTGAACTTC	22	1	MIR396c	Oryza sativa	Mature 3' variant	0
TTCCTATTCCTCCCATTCCTA	21	1	MIR482b//MIR482c	Picea abies	Mature 3' variant	1
AGTCCGGGAGCATCTGCAGGC	21	1	MIR1315	Pinus taeda	Mature 3' variant	2
AATTCCCACTTCTCAAATCGA	21	1	MIR3696	Picea abies	Mature 3' variant	2
TAACATCTGGGCCACGATGGTTC	23	1	MIR950	Picea abies	Mature 3' variant	2
TCTGGGCCACGGTGGTTTATGA	22	1	MIR950	Picea abies	Mature 3' variant	1
GGCTCAAGAAAGCTGTGGGAAAAA	24	1	MIR396c	Oryza sativa	Mature 3' variant	2
CCACCGTGGACCAGATGAAAAG	22	1	MIR950b	Pinus taeda	Mature 3' variant	2
AACCGAGTCCGGGAGCGTCTG	21	1	MIR1315	Pinus taeda	Mature 3' variant	2
TCGTCTGGTCCTCGGTGGTTTA	22	1	MIR950	Picea abies	Mature 3' variant	2
TCTGACGGGCCTCCAAAGTCT	21	1	MIR3710	Picea abies	Mature 3' variant	1
CAACATCTGGGCCACGATGGTT	22	1	MIR950	Picea abies	Mature 3' variant	2
TTGCGAAGGTGTTCTTGACGT	21	1	MIR951	Picea abies	Mature 3' variant	2
TCTTTCCTACTCCCTCCATTCC	22	1	MIR482c	Picea abies	Mature 3' variant	2
TCACATCTGGGCCACGTCGGTT	22	1	MIR950	Picea abies	Mature 3' variant	2
TTCCCACAGCTTTCTTGAACTTT	23	1	MIR396b	Arabidopsis thaliana	Mature 3' variant	1
GGAATGTTGTCTGGCTCGAG	20	1	MIR166d	Oryza sativa	Mature 3' variant	0
TCACATCTGGTCCACGATGGTTT	23	1	MIR950	Picea abies	Mature 3' variant	1
TGACAGAGAGAGAGAGCACGC	21	1	MIR535	Oryza sativa	Mature 3' variant	2
TTCCACAGCTTCCTTGAACT	20	1	MIR396b	Vitis vinifera	Mature 3' variant	1
AGCGATGGTGTTCTTGACGTCT	22	1	MIR951	Pinus taeda	Mature 3' variant	0
TGTTCTTAACGTCTGGACCACG	22	1	MIR951	Picea abies	Mature 3' variant	1
TTACCATCAGGTCCTCGGTGGTT	23	1	MIR950a//MIR950b	Pinus taeda	Mature 3' variant	2
TTGGTGGAGCAAGTACGTCA	20	1	MIR952b	Pinus taeda	Mature 3' variant	1
TCTTCCCTACTCCTCCCATTCCT	23	1	MIR482a	Picea abies	Mature 3' variant	0
TTGCCATTATCATTGAAAGTA	21	1	MIR3707	Picea abies	Mature 3' variant	2
TCCCTATTCCTCCCATCCCTA	21	1	MIR482b	Picea abies	Mature 3' variant	1
TTGCCTGGCTCCCTGTATGCCA	22	1	MIR160a//MIR160b//MIR160c	Arabidopsis thaliana	Mature 3' variant	1
GCATAGAGGGAGCCAAGCAGA	21	1	MIR160b	Picea abies	Mature 3' variant	1
TCACTTCGTCCGCCAATGTCT	21	1	MIR948	Pinus taeda	Mature 3' variant	2
TCTGGTCCTCGGTGGTTTATTC	22	1	MIR950a//MIR950b	Pinus taeda	Mature 3' variant	2
CAGCCCTTCTCCTATCCACT	20	1	MIR946a//MIR946b	Pinus taeda	Mature 3' variant	1
GAGGAAGCGATGGTGTTCTTG	21	1	MIR951	Picea abies	Mature 3' variant	2
AGAAGAGAGAGAGTACAGCT	20	1	MIR529b	Oryza sativa	Mature 3' variant	0
GAAGCTGCCAGCATGATCTGT	21	1	MIR167d	Arabidopsis thaliana	Mature 3' variant	1
TCTGGTCCTCGGTGGTTTAAT	21	1	MIR950a//MIR950b	Pinus taeda	Mature 3' variant	2
TGTTCTTGACGTCTGGACCATT	22	1	MIR951	Picea abies	Mature 3' variant	2
TAAACAATGTCCACCCTTCATCT	23	1	MIR3701	Picea abies	Mature 3' variant	2
TTCCACTCCTCCCAAGCCC	19	1	MIR482d	Picea abies	Mature 3' variant	1
CAGCCCTTCTCCTATCTACAAC	22	1	MIR946b	Pinus taeda	Mature 3' variant	1
GGAGCAAGTACGTCAAGGGAC	21	1	MIR952b	Pinus taeda	Mature 3' variant	1
TCTCCGGGAATCCAATGCGCCTT	23	1	MIR949	Pinus taeda	Mature 3' variant	0
TCACATCTGGGCCACGATGGGTTT	24	1	MIR950	Picea abies	Mature 3' variant	2
TGACAGAAGAGAGTGAGCACC	21	1	MIR156b	Nicotiana tabacum	Mature 3' variant	0
AAGACTTTGGAGGCCTGTCAG	21	1	MIR1315	Pinus taeda	Mature 3' variant	2
TGACAGCGAGAGAGAGCACGCC	22	1	MIR535	Oryza sativa	Mature 3' variant	1
TTCCACAGCTTTCTTGAACCTTT	23	1	MIR396b	Arabidopsis thaliana	Mature 3' variant	2
CCAGAGTTTTGCCAGTTCCGCC	22	1	MIR1311	Picea abies	Mature 3' variant	1
TGCAGACGCTCCCGGACTCGG	21	1	MIR3710	Picea abies	Mature 3' variant	2
CAGCCAAGGATGACTTGCCT	20	1	MIR169	Pinus densata	Mature 3' variant	0
TTCCACAGCTTTCTTGAACTACCA	24	1	MIR396a	Arabidopsis thaliana	Mature 3' variant	2
TTTGGTTTGAAGGGAGCTCCA	21	1	MIR159	Pinus densata	Mature 3' variant	1
CTCAAGAAAGCTGTGGGAAC	20	1	MIR396b	Arabidopsis thaliana	Mature 3' variant	1
TGACAACGAGAGAGAGCACGGCC	23	1	MIR535	Oryza sativa	Mature 3' variant	2
TGTCAATATCTCTGTCTTCTCT	22	1	MIR170	Arabidopsis thaliana	Mature 3' variant	2
TTCCACGGCTTTCTTGGACTT	21	1	MIR396b//MIR396c	Picea abies	Mature 3' variant	1
TCCCTACTCCTCCCATTCC	19	1	MIR482a	Picea abies	Mature 3' variant	0
TTCTAGTAATGTTCATCAAGC	21	1	MIR3695	Picea abies	Mature 3' variant	1
GTTCAAGAAAGCCGTGGAAA	20	1	MIR396	Pinus densata	Mature 3' variant	0
TCAGGGCCTCGGTGGTTTATGA	22	1	MIR950	Picea abies	Mature 3' variant	2
CATAGCCAAGGATGACTTGCC	21	1	MIR169l	Arabidopsis thaliana	Mature 3' variant	1
TGAAGCTGTCAGCATGATCTGG	22	1	MIR167d	Arabidopsis thaliana	Mature 3' variant	1
CGGGACCAGGCTTCATTCCCC	21	1	MIR166a//MIR166b//MIR166c//MIR166d//MIR166e//MIR166f//MIR166g	Arabidopsis thaliana	Mature 3' variant	2
GTTGGAGTTGTTCGGTAGAAAG	22	1	MIR3701	Pinus densata	Mature 3' variant	2
TTTGCCAGTTCCGCCCATTCT	21	1	MIR1311	Picea abies	Mature 3' variant	1
TGAACAATGTCCACCCTTCATC	22	1	MIR3701	Pinus densata	Mature 3' variant	1
TTGGTTTGAAGGGAGCTTCTA	21	1	MIR159d	Populus trichocarpa	Mature 3' variant	2
TCAAGAAAACTGTGGGAAG	19	1	MIR396c	Oryza sativa	Mature 3' variant	1
TCTGGTCCCCGGTGGTTTATG	21	1	MIR950	Picea abies	Mature 3' variant	1
TTCCACAGCTTTCTTGAATTTA	22	1	MIR396b	Arabidopsis thaliana	Mature 3' variant	2
TCCCCTATTCCTCCCATTCCTA	22	1	MIR482b	Picea abies	Mature 3' variant	1
TTGGTTTGAAGGGAGCTTCTAC	22	1	MIR159d	Populus trichocarpa	Mature 3' variant	2
AGTGGGAGGATAGGGTAAGACTT	23	1	MIR482a	Picea abies	Mature 3' variant	2
TTTCCAACGCCTCCCATGCCTA	22	1	MIR482d	Pinus densata	Mature 3' variant	0
TCTGCAGACTGGAGCACGAGT	21	1	MIR1315	Pinus taeda	Mature 3' variant	2
TTTTCCTACTCCTCCCAAGCC	21	1	MIR482d	Picea abies	Mature 3' variant	1
TCCCACAGCTTTCTTGAACTA	21	1	MIR396a	Picea abies	Mature 3' variant	1
CCAGTCCTTCTGCTATCCACAA	22	1	MIR946a//MIR946b	Pinus taeda	Mature 3' variant	2
GTTCTTGACGTCTGGACCACGT	22	1	MIR951	Picea abies	Mature 3' variant	0
TTACATCACGTCCTCGGTGGTC	22	1	MIR950a//MIR950b	Pinus taeda	Mature 3' variant	2
TTCTACATGCTTTCTTGAACT	21	1	MIR396c//MIR396d	Zea mays	Mature 3' variant	2
TCTTTCCTACTCCTCCCATCC	21	1	MIR482c	Picea abies	Mature 3' variant	1
TTGGCACTATCCTCTATATCCCC	23	1	MIR3701	Pinus densata	Mature 3' variant	2
GCTCAAGAAAGCCGTGGGAAA	21	1	MIR396g	Populus trichocarpa	Mature 3' variant	0
TAAACAATGCCCACCCTACAT	21	1	MIR3701	Picea abies	Mature 3' variant	2
TTCCACGGCCTTCTTGAACTT	21	1	MIR396b//MIR396c	Picea abies	Mature 3' variant	1
CAACCCTTCTCCTATCCACATT	22	1	MIR946a	Pinus taeda	Mature 3' variant	2
TTCCACAGCTTACTTGAACTT	21	1	MIR396b	Arabidopsis thaliana	Mature 3' variant	1
TCTTCCCTACTCCTCCCAATTC	22	1	MIR482a	Picea abies	Mature 3' variant	2
TTCCACAGCTTTCTTGAGCTT	21	1	MIR396b	Arabidopsis thaliana	Mature 3' variant	1
AGAAGGGAGAGAGTACAGCC	20	1	MIR529	Zea mays	Mature 3' variant	1
TTGACATCTGGTCCTCGGTGGT	22	1	MIR950a//MIR950b	Pinus taeda	Mature 3' variant	2
TTGCCAGTTCCGCCCATTCCC	21	1	MIR1311	Picea abies	Mature 3' variant	1
CAGACTCTTCCAGACTCGGTT	21	1	MIR3710	Picea abies	Mature 3' variant	1
TACATCAGGTCCTCGGTGG	19	1	MIR950a//MIR950b	Pinus taeda	Mature 3' variant	0
TGAACAGAAGAGAGTGAGCACA	22	1	MIR156d	Arabidopsis thaliana	Mature 3' variant	2
CCAACCCTTCTCCTATCCAC	20	1	MIR946a//MIR946b	Pinus taeda	Mature 3' variant	1
TTCCACAGCTTTCTTGAACTG	21	1	MIR396	Acacia auriculiformis	Mature 3' variant	0
TTCCTTACACAAACCATTGG	20	1	MIR1316	Pinus taeda	Mature 3' variant	1
TTCCAGACTCGGTTGGGAACC	21	1	MIR3710	Picea abies	Mature 3' variant	0
TGAAAGCTGCCAGCATGATCTGG	23	1	MIR167a//MIR167b//MIR167c	Nicotiana tabacum	Mature 3' variant	2
CGGTTCAGTCATCAAGAAC	19	1	MIR951	Pinus taeda	Mature 3' variant	0
TCGGGACCTCGGTGGTTTATT	21	1	MIR950a//MIR950b	Pinus taeda	Mature 3' variant	2
TTCCCTATTCCTCCCATTCCTG	22	1	MIR482a//MIR482b	Picea abies	Mature 3' variant	1
CTGGTCCTCGGTGGTTTATGG	21	1	MIR950a//MIR950b	Pinus taeda	Mature 3' variant	2
GAGCTTTCTTCTGTCCAACG	20	1	MIR159b	Pinus taeda	Mature 3' variant	1
TTGGAGAGAAAATGGCTACGT	21	1	MIR1312	Pinus taeda	Mature 3' variant	2
GAGCCAAGGATGACTTGCCTA	21	1	MIR169g	Oryza sativa	Mature 3' variant	1
TTTACATCTGGTCCTCGGTGG	21	1	MIR950a//MIR950b	Pinus taeda	Mature 3' variant	1
ACATCGATAAAGGAATTCCCAC	22	1	MIR3696	Picea abies	Mature 3' variant	2
TGTGGATAGAGAAGGTTTAGT	21	1	MIR946a	Pinus taeda	Mature 3' variant	1
CGGTTCAGTCATCAAGAACACA	22	1	MIR951	Pinus taeda	Mature 3' variant	1
TTTGGGTTGAAGGGAGCTCTA	21	1	MIR159a	Arabidopsis thaliana	Mature 3' variant	1
TCACATCTGGGCCAGGATG	19	1	MIR950	Picea abies	Mature 3' variant	1
TGTCCTTGACGTCTGGACCAC	21	1	MIR951	Pinus taeda	Mature 3' variant	1
TGACAACGAGAGAGAGCACGTA	22	1	MIR535	Oryza sativa	Mature 3' variant	2
TCTTACCGACCCCTCCCATGCC	22	1	MIR482d	Populus trichocarpa	Mature 3' variant	2
TGCAGACTCTTCCAGACTCGG	21	1	MIR3710	Picea abies	Mature 3' variant	1
AGCTTATTCTCCGCTGCAACA	21	1	MIR952a	Pinus taeda	Mature 3' variant	2
TGTCTTGCATCGGAATCTGTT	21	1	MIR947	Pinus taeda	Mature 3' variant	0
CCAACCCTTCTCCTATCCACATT	23	1	MIR946a	Pinus taeda	Mature 3' variant	2
GTTCAAGAAAACTGTGGGAA	20	1	MIR396	Pinus taeda	Mature 3' variant	0
TATTATCATTGAAAGTATTTG	21	1	MIR3707	Picea abies	Mature 3' variant	2
TTACATCTGGACCACGGTGGTT	22	1	MIR950	Pinus densata	Mature 3' variant	1
ACCATCGCGGAGCAGATGAAA	21	1	MIR950b	Pinus taeda	Mature 3' variant	1
CGGGGAATGTTGTCTGGCTCG	21	1	MIR166b//MIR166d	Oryza sativa	Mature 3' variant	1
AACCGATTCCGGGAGCATCTG	21	1	MIR1315	Pinus taeda	Mature 3' variant	2
TGTCATGTTGGTTAGATGAAG	21	1	MIR1314	Pinus densata	Mature 3' variant	1
TGTGGAAGGATAGGGTAAGACC	22	1	MIR482a//MIR482b//MIR482d	Pinus taeda	Mature 3' variant	1
TCGGTCTCGAATGTTAGGAGAA	22	1	MIR1314	Pinus taeda	Mature 3' variant	2
TGGGAAAGCATGGTAGGATTC	21	1	MIR396	Pinus taeda	Mature 3' variant	0
ATCTGCAGACCGGAGCACCAG	21	1	MIR1315	Pinus taeda	Mature 3' variant	1
TTGGAGAGAAAATGGCTACATG	22	1	MIR1312	Pinus taeda	Mature 3' variant	2
CAGAAGTGTTTGGGCGGACTC	21	1	MIR395b//MIR395c//MIR395f	Arabidopsis thaliana	Mature 3' variant	2
CATCTGGGCCACGATGGTT	19	1	MIR950	Picea abies	Mature 3' variant	0
TCAGTCATCAAGAACACCTT	20	1	MIR951	Pinus taeda	Mature 3' variant	0
CTTGCGAGGATGGGAAAAACT	21	1	MIR482d	Picea abies	Mature 3' variant	1
TTGGGAACCTATCGGGCCTCC	21	1	MIR3710	Picea abies	Mature 3' variant	2
TCGGACCAGTCTTCATTCCCC	21	1	MIR166a//MIR166b//MIR166c//MIR166d//MIR166e//MIR166f//MIR166g	Arabidopsis thaliana	Mature 3' variant	1
TGACAGCGAGAGAGAGCACGC	21	1	MIR535	Oryza sativa	Mature 3' variant	1
TCTTCACGTCTGGGCCGCGATG	22	1	MIR950	Picea abies	Mature 3' variant	2
TCCCTATTCCTCCCATTCCT	20	1	MIR482b	Picea abies	Mature 3' variant	0
TCTTCCCTATTCCTCCCATTCC	22	1	MIR482b	Picea abies	Mature 3' variant	0
GAGCTCCTTTTGTACCAATC	20	1	MIR159	Pinus densata	Mature 3' variant	0
CGTGTTCCCAGGTCACCCCAG	21	1	MIR398	Pinus taeda	Mature 3' variant	2
TTTCCACAGCTTTCTTGAAT	20	1	MIR396b	Arabidopsis thaliana	Mature 3' variant	1
AACTCTTCTGCTTCCATGCCT	21	1	MIR5521	Oryza sativa	Mature 3' variant	2
TGTGCATAAGGCGGGAGTTGTT	22	1	MIR159	Pinus densata	Mature 3' variant	1
TTCCCTACTCCTCCCATTCCT	21	1	MIR482a	Picea abies	Mature 3' variant	0
CCTCAAGAAAGCTGTGGGAAA	21	1	MIR396b	Arabidopsis thaliana	Mature 3' variant	1
TTTGGAGAGAAAATGGCTACATA	23	1	MIR1312	Pinus taeda	Mature 3' variant	1
TAACATCTGGGCCACGATGGGT	22	1	MIR950	Picea abies	Mature 3' variant	2
CTCAAAGAAAGCTGTGGGAAA	21	1	MIR396b	Nicotiana tabacum	Mature 3' variant	2
TTGTTCTTGACGTCTGGACCAC	22	1	MIR951	Pinus taeda	Mature 3' variant	1
AGAAGAGAGAGAGCACATCCTC	22	1	MIR156a	Pinus taeda	Mature 3' variant	2
TTGTGCATGACGCAGGAGATGT	22	1	MIR159a	Pinus taeda	Mature 3' variant	1
GCTCAAGAAAACCGTGGGAAAG	22	1	MIR396g	Populus trichocarpa	Mature 3' variant	2
TCCACCTTGTATGAGTTCCCCAAC	24	1	MIR952b	Pinus taeda	Mature 3' variant	2
TCACATCTGGGCCACAATGGTT	22	1	MIR950	Picea abies	Mature 3' variant	1
TGTTTTCCTCTACCTAAGCATG	22	1	MIR1314	Pinus taeda	Mature 3' variant	1
TTGGAGGCCTGTCAGGTTCT	20	1	MIR1315	Pinus taeda	Mature 3' variant	1
ACGCTTCCCGGCTCGGTTGGG	21	1	MIR3710	Picea abies	Mature 3' variant	2
CTTGGCCTCGGTGGTTTATGA	21	1	MIR950	Picea abies	Mature 3' variant	2
GTAGAGCTCCTTTTGTACA	19	1	MIR159	Pinus densata	Mature 3' variant	1
TTCCACAGGCTTTCTTGAACTA	22	1	MIR396c//MIR396d	Zea mays	Mature 3' variant	1
TCTTTCCTACTCCTCCCATTCA	22	1	MIR482c	Picea abies	Mature 3' variant	1
TTTGGAGAGAAAATGGCGACATA	23	1	MIR1312	Pinus taeda	Mature 3' variant	0
TGTTCTTGACGTCTGGACCACAA	23	1	MIR951	Pinus taeda	Mature 3' variant	1
TTCTTGACGTCTGGACCACG	20	1	MIR951	Picea abies	Mature 3' variant	0
TGTGGATCGGATGCCTGGAAC	21	1	MIR3702	Picea abies	Mature 3' variant	0
AAAGCTCAGGAGGGATAGCGCT	22	1	MIR390a//MIR390b	Arabidopsis thaliana	Mature 3' variant	1
GGTTCAGTCATCAAGAACA	19	1	MIR951	Pinus taeda	Mature 3' variant	0
TCACATCTGGGCCACGATGTTG	22	1	MIR950	Picea abies	Mature 3' variant	2
TCGGACCAGGCTTCATTTCCCCT	23	1	MIR166c	Arabidopsis thaliana	Mature 3' variant	1
TTCCCCTCACAACACTCTTCT	21	1	MIR166b	Pinus taeda	Mature 3' variant	1
TGTGGATATGGAAGGGTTAGTG	22	1	MIR946b	Pinus taeda	Mature 3' variant	1
TTACATCTGGGCCACGGTGGTC	22	1	MIR950	Pinus densata	Mature 3' variant	2
GATATGGAGGATTTTCCAAAA	21	1	MIR3701	Pinus densata	Mature 3' variant	0
TCTGCAGACGCTGCCAGACTC	21	1	MIR3710	Picea abies	Mature 3' variant	2
TTCCACAGCTTCCTTGAACTA	21	1	MIR396a	Picea abies	Mature 3' variant	1
AGAATCTTGATGATGCTGCAA	21	1	MIR172f	Nicotiana tabacum	Mature 3' variant	1
TCGGATCAGGCTTCATTCCCC	21	1	MIR166a//MIR166b//MIR166c//MIR166d//MIR166e//MIR166f//MIR166g	Arabidopsis thaliana	Mature 3' variant	1
TGTGGATATAGAAGGGTTAGT	21	1	MIR946a	Pinus taeda	Mature 3' variant	1
TTGGTTTGAAGGGAGCTCCTA	21	1	MIR159d	Populus trichocarpa	Mature 3' variant	1
TCAAGTTCCCAACCGAGTCTG	21	1	MIR1315	Pinus taeda	Mature 3' variant	2
TTGGGAACCTGACGGGCCTC	20	1	MIR3710	Picea abies	Mature 3' variant	0
TACATCAGGTCCTCGGTGGGTT	22	1	MIR950a//MIR950b	Pinus taeda	Mature 3' variant	1
CACATCTGGGCCACGATGTTT	21	1	MIR950	Picea abies	Mature 3' variant	1
TACGTCAGGTCCTCGATGGTT	21	1	MIR950a//MIR950b	Pinus taeda	Mature 3' variant	2
AGTGGGAGGATAGGGTAAGAC	21	1	MIR482a	Picea abies	Mature 3' variant	1
TCAGAGTTTTGCCAGTTCGCC	21	1	MIR1311	Picea abies	Mature 3' variant	2
TTTGCAGACTGGAGCACGAGC	21	1	MIR1315	Pinus taeda	Mature 3' variant	2
TGTTCTCGACGTCTGGACCACG	22	1	MIR951	Picea abies	Mature 3' variant	1
TTCCTACTCCTCCCAAGCCC	20	1	MIR482d	Picea abies	Mature 3' variant	1
AACTGAAGGTCAGAAATACCC	21	1	MIR3700	Picea abies	Mature 3' variant	2
TGTGAGTTTGGAGAACTGCC	20	1	MIR952a//MIR952c	Pinus densata	Mature 3' variant	1
TGGTTTGAAGGGAGCTCTAA	20	1	MIR159	Pinus densata	Mature 3' variant	1
TCCACGGCTTTCTTGAACTTCT	22	1	MIR396c	Oryza sativa	Mature 3' variant	1
ATCTTCCCTACTCCTCCCATTCC	23	1	MIR482a	Picea abies	Mature 3' variant	1
GTTTCCTACTCCTCCCAAGCCCA	23	1	MIR482d	Picea abies	Mature 3' variant	2
GTTCCCTATTCCTCCCATTCCTA	23	1	MIR482b	Picea abies	Mature 3' variant	1
TGTCAAGTTCCCAAGCGAGTC	21	1	MIR1315	Pinus taeda	Mature 3' variant	2
TCGGAACCGGCTTCATTCCCC	21	1	MIR166a//MIR166b//MIR166c//MIR166d//MIR166e//MIR166f//MIR166g	Arabidopsis thaliana	Mature 3' variant	2
TCACATCTGGGCCACGATGGTAA	23	1	MIR950	Picea abies	Mature 3' variant	2
AGCTCCCTTCAGTCCAACC	19	1	MIR159a	Pinus taeda	Mature 3' variant	0
TAGACCTTCTCCTATCCACAA	21	1	MIR946a//MIR946b	Pinus taeda	Mature 3' variant	2
TTTTCCACATGCTTTCTTGAACT	23	1	MIR396e	Oryza sativa	Mature 3' variant	2
TGACAGAAGATAGACTTTGG	20	1	MIR3699	Picea abies	Mature 3' variant	0
AGAGTTTTGCCAGATCCACCC	21	1	MIR1311	Picea abies	Mature 3' variant	2
TTTCCCAACCGAGTCCGGGAGC	22	1	MIR1315	Pinus taeda	Mature 3' variant	2
TGACAACGAGAGAGAGCACGGC	22	1	MIR535	Oryza sativa	Mature 3' variant	1
CGTGATCAAGATCAGACTCCCA	22	1	MIR3712	Pinus densata	Mature 3' variant	1
TCAGTCATCAAGAACACCTTT	21	1	MIR951	Pinus taeda	Mature 3' variant	0
TGTGGATAGAGAAGGGTTAGC	21	1	MIR946a	Pinus taeda	Mature 3' variant	1
TTGCCAGTTCCGCCCATTCTA	21	1	MIR1311	Picea abies	Mature 3' variant	2
AGTCATCAAGAACACCTTTGCA	22	1	MIR951	Pinus taeda	Mature 3' variant	1
TCTCCGGGAATCCAATACGCC	21	1	MIR949	Pinus taeda	Mature 3' variant	1
TGACGTCTGGTCCGCGAGGGTT	22	1	MIR951	Pinus taeda	Mature 3' variant	2
TACATCAGGTCCTCGGTTGGTT	22	1	MIR950a//MIR950b	Pinus taeda	Mature 3' variant	2
TGAAGTTCCCAACCGAGTCCG	21	1	MIR1315	Pinus taeda	Mature 3' variant	2
TGTGGATATAGAAGGGTTA	19	1	MIR946a	Pinus taeda	Mature 3' variant	1
AGCCCTTCTCCTATCCACAATTA	23	1	MIR946a	Pinus taeda	Mature 3' variant	1
GACTGTAGGCATTGGTGGAT	20	1	MIR948	Pinus taeda	Mature 3' variant	0
TTTGGTTTGAAGGGAGCACCA	21	1	MIR159	Pinus densata	Mature 3' variant	2
TTGAGCCGCGTCAATATCCCCC	22	1	MIR171i	Oryza sativa	Mature 3' variant	2
TTCCCTATTCCTCCCATTCCTT	22	1	MIR482b	Picea abies	Mature 3' variant	1
TACCGCTGAAATTATTGTTCC	21	1	MIR1313	Pinus taeda	Mature 3' variant	2
ATCAGACTCCCAAATCCAACA	21	1	MIR3712	Pinus densata	Mature 3' variant	0
TTTACATCAGGTCCTCGGTGGT	22	1	MIR950a//MIR950b	Pinus taeda	Mature 3' variant	0
GCTCAAGAAAGCTGTTGGGAAA	22	1	MIR396b	Arabidopsis thaliana	Mature 3' variant	2
TACATCTGGTCCTCGATGGTT	21	1	MIR950a//MIR950b	Pinus taeda	Mature 3' variant	2
TTTCCTACTCCTCCCAAGC	19	1	MIR482d	Picea abies	Mature 3' variant	1
CCAACCCTTCTCCTATCCACAC	22	1	MIR946a//MIR946b	Pinus taeda	Mature 3' variant	2
TTGGAAACCTGACGGGACTCC	21	1	MIR3710	Picea abies	Mature 3' variant	2
TATTCTTGACGTCTGGACCACG	22	1	MIR951	Picea abies	Mature 3' variant	1
AGAAGAGAGAGAGCACATCC	20	1	MIR156k	Oryza sativa	Mature 3' variant	1
TCTTTACATCAGGTCCTCGGT	21	1	MIR950a//MIR950b	Pinus taeda	Mature 3' variant	0
TTCCACGGCTTCCTTGAACTT	21	1	MIR396b//MIR396c	Picea abies	Mature 3' variant	1
AGCTTTGGGAATTGCCATACGCCA	24	1	MIR952b	Pinus densata	Mature 3' variant	0
TCTCCGGGAATCCAATGCGCCAT	23	1	MIR949	Pinus taeda	Mature 3' variant	1
AGTCAGGTTCCCAACCGAGTC	21	1	MIR1315	Pinus taeda	Mature 3' variant	1
TGTTCTTGACGTCTGGACCATTT	23	1	MIR951	Picea abies	Mature 3' variant	2
GCTGTGGGAAAACATGGACGGT	22	1	MIR396a	Picea abies	Mature 3' variant	2
TCGTCTTGACGTCTGGACCACG	22	1	MIR951	Picea abies	Mature 3' variant	2
CCAGCCCTTCTCCTATCCACAA	22	1	MIR946a//MIR946b	Pinus taeda	Mature 3' variant	0
TTGGGCACTATCCTCTATATCCT	23	1	MIR3701	Pinus densata	Mature 3' variant	1
TCTGGTCCTCGGTGGTTTATTG	22	1	MIR950a//MIR950b	Pinus taeda	Mature 3' variant	1
GGATGAATCTTGATGATGCTGC	22	1	MIR172c	Oryza sativa	Mature 3' variant	2
GTTTGTCTGGCTCGAGGTCACT	22	1	MIR166b	Pinus densata	Mature 3' variant	2
TCGATAAACCTCTGCATCCAA	21	1	MIR162	Acacia auriculiformis	Mature 3' variant	1
ATGACAACGAGAGAGAGCA	19	1	MIR535	Oryza sativa	Mature 3' variant	1
CAGTTATATTGCATGGTTTCG	21	1	MIR3706	Picea abies	Mature 3' variant	0
CGTCAGTTTCCCAACCGAGTC	21	1	MIR1315	Pinus taeda	Mature 3' variant	1
TCGATTGGTGCAGATCGGGAC	21	1	MIR168a	Oryza sativa	Mature 3' variant	1
CAGCCCTCCTCCTATCCACAACA	23	1	MIR946b	Pinus taeda	Mature 3' variant	2
TCTTGCTCAAATGAGTGTTCC	21	1	MIR828b	Vitis vinifera	Mature 3' variant	0
ACCATCGCGGAGCAGATGAA	20	1	MIR950b	Pinus taeda	Mature 3' variant	1
TACCGCTGAAACTATTGTTCG	21	1	MIR1313	Pinus taeda	Mature 3' variant	2
GGAACAGGCGGACTGGCATAAC	22	1	MIR1311	Pinus densata	Mature 3' variant	0
TTGGGTTGAAGGGAGCTCTAC	21	1	MIR159a	Arabidopsis thaliana	Mature 3' variant	1
ATCCAATGCGCCTTCCTCTTGA	22	1	MIR949	Pinus taeda	Mature 3' variant	0
CCATCGTGCCGCAGATGATAAG	22	1	MIR950	Pinus densata	Mature 3' variant	0
ATACACAAACCATTGGAATCC	21	1	MIR1316	Pinus taeda	Mature 3' variant	0
TATGGCAGTTCCTCAAGGTCA	21	1	MIR952a//MIR952c	Pinus densata	Mature 3' variant	0
ATGAAGGGTTGGAGTTGTTCGGT	23	1	MIR3701	Pinus densata	Mature 3' variant	0
TGGCAACGAGAGAGAGCACGC	21	1	MIR535	Oryza sativa	Mature 3' variant	1
AGAAAGAGAGAGAGTACAGCC	21	1	MIR529a	Oryza sativa	Mature 3' variant	2
TGACGACGAGAGAGAGCACGGC	22	1	MIR535	Oryza sativa	Mature 3' variant	2
TTTCCCACAGCCTTCTTGAACT	22	1	MIR396b	Vitis vinifera	Mature 3' variant	2
TCAGGTTCCCAACCGAGTCAG	21	1	MIR1315	Pinus taeda	Mature 3' variant	1
TATGGATATGGAAGGGTTAGT	21	1	MIR946b	Pinus taeda	Mature 3' variant	1
TTTCCACAGCTTTCTTGAAACT	22	1	MIR396b	Arabidopsis thaliana	Mature 3' variant	2
CATCGGAATCTGTCACTGTTTC	22	1	MIR947	Pinus taeda	Mature 3' variant	1
TTCACATCTGGGCACCGATGGTT	23	1	MIR950	Picea abies	Mature 3' variant	2
AGTCCGGGAGCATCTGCAGAC	21	1	MIR1315	Pinus taeda	Mature 3' variant	1
AAAGCTCAAGAAAGCTGTGGG	21	1	MIR396e//MIR396g	Populus trichocarpa	Mature 3' variant	1
TTACATCTGGGCCACGGTGGTTT	23	1	MIR950	Pinus densata	Mature 3' variant	1
AGGATATGGAGGATTTGCC	19	1	MIR3701	Pinus densata	Mature 3' variant	1
TTGTATGAGTTCCCCAACTGG	21	1	MIR952b	Pinus taeda	Mature 3' variant	1
CAGCCAAGAATGAATTGCCTA	21	1	MIR169n//MIR169o	Oryza sativa	Mature 3' variant	2
CTTGGATTGAAGGGAGCTCT	20	1	MIR159f	Oryza sativa	Mature 3' variant	0
TTCCCTACTCCTCCCATTCCTA	22	1	MIR482a//MIR482b//MIR482c	Picea abies	Mature 3' variant	1
TGAAGTGTCTCCCTCAACTGC	21	1	MIR1446c//MIR1446d//MIR1446e	Populus trichocarpa	Mature 3' variant	2
AGAAAAGCTGTGGGAAAACATG	22	1	MIR396b	Arabidopsis thaliana	Mature 3' variant	2
TGAACAATGCCCACCCTTCAGC	22	1	MIR3701	Pinus densata	Mature 3' variant	1
TCAGGTTCCCAATCGAATCCG	21	1	MIR1315	Pinus taeda	Mature 3' variant	2
AGACTCCGCTGGGAACCTGAC	21	1	MIR3710	Picea abies	Mature 3' variant	2
GTCTTCCCTACTCCTCCCA	19	1	MIR482a	Picea abies	Mature 3' variant	0
ATTTCAGTGGAAGACTACCAT	21	1	MIR1313	Pinus taeda	Mature 3' variant	1
TTCCACAGCTTCGTTGAACTTC	22	1	MIR396c	Oryza sativa	Mature 3' variant	2
TGCTATTATCATTGAAAGTAT	21	1	MIR3707	Picea abies	Mature 3' variant	2
TGACAACGAGAGAGAGCACGCCG	23	1	MIR535	Oryza sativa	Mature 3' variant	0
TTTGGAGAGAAAATGGCGACA	21	1	MIR1312	Pinus taeda	Mature 3' variant	0
TGTTCTTGACGTCTGGACCACGTTT	25	1	MIR951	Picea abies	Mature 3' variant	2
TTGGAGAGAAAATGGCTACATAG	23	1	MIR1312	Pinus taeda	Mature 3' variant	1
GGTTCAGTCATCAAGAACACC	21	1	MIR951	Pinus taeda	Mature 3' variant	0
TTCACAGCTTTCTTGAACTA	20	1	MIR396a	Picea abies	Mature 3' variant	1
CAACAATAATTTCAGTGGAAGAT	23	1	MIR1313	Pinus taeda	Mature 3' variant	1
TGAAGGGTTGGAGTTGTTTGG	21	1	MIR3701	Pinus densata	Mature 3' variant	1
CAGCCCTTCTCGTATCCACATC	22	1	MIR946b	Pinus taeda	Mature 3' variant	2
ACAGTTATATTGCATGGTTTT	21	1	MIR3706	Picea abies	Mature 3' variant	1
TGTTCTTGACGTCTGGACCATG	22	1	MIR951	Picea abies	Mature 3' variant	1
TTTGGCACTATCCTCTATATCC	22	1	MIR3701	Pinus densata	Mature 3' variant	0
TGAAGGGTTGGAGTTGTTTGGT	22	1	MIR3701	Pinus densata	Mature 3' variant	1
TTGGTTTGAAGGGAGCTCTACC	22	1	MIR159	Pinus densata	Mature 3' variant	1
TTGCCAGTTCCGCCCATTCCA	21	1	MIR1311	Picea abies	Mature 3' variant	1
CAGCCAAGGATGATTTGCCCAC	22	1	MIR169a//MIR169b//MIR169c//MIR169v//MIR169w	Populus trichocarpa	Mature 3' variant	2
TATCGGAACCTGTCACTGTTTCT	23	1	MIR947	Picea abies	Mature 3' variant	2
GCGGACCAGGCTTCATTCCC	20	1	MIR166h//MIR166e//MIR166i//MIR166f//MIR166g//MIR166b//MIR166c//MIR166d	Zea mays	Mature 3' variant	1
TTTCCTACTCCTCCCAAGCCCT	22	1	MIR482d	Picea abies	Mature 3' variant	2
TTTCCTACTCCTCCCATTCCCA	22	1	MIR482c	Picea abies	Mature 3' variant	1
TCTTTGCCTACTCCTCCCATTCC	23	1	MIR482a	Populus trichocarpa	Mature 3' variant	2
TTTACATCTGGACCACGATGGTT	23	1	MIR950	Picea abies	Mature 3' variant	2
TGACAACGGGAGAGAGCACGC	21	1	MIR535	Oryza sativa	Mature 3' variant	1
TCAAGAAAGCCGTGGGAAA	19	1	MIR396g	Populus trichocarpa	Mature 3' variant	0
TCACATCTAGGCCACGATGTT	21	1	MIR950	Picea abies	Mature 3' variant	2
TCACCTCAAAACGCTAATACG	21	1	MIR858a	Arabidopsis thaliana	Mature 3' variant	2
ACTCGGTGGGGAACCTGTCGG	21	1	MIR3710	Picea abies	Mature 3' variant	2
GCCTCAAGAAAGCTGTGGGAAA	22	1	MIR396b	Arabidopsis thaliana	Mature 3' variant	2
TGAAGCTGCCAGCATGGTCTGG	22	1	MIR167d	Arabidopsis thaliana	Mature 3' variant	1
TTCCATGCACAAACCATTGGA	21	1	MIR1316	Pinus taeda	Mature 3' variant	1
CCATCGCGGAGCAGATGAAAAG	22	1	MIR950b	Pinus taeda	Mature 3' variant	1
TTGACAGAAGATAGACTTTGGTC	23	1	MIR3699	Picea abies	Mature 3' variant	0
TCCTATTCCTCCCATTCCTA	20	1	MIR482b//MIR482c	Picea abies	Mature 3' variant	1
TCGGCCTTGAATGTTAGGAGAAT	23	1	MIR1314	Pinus taeda	Mature 3' variant	1
TCAGGTTCCCAACCGAGTACG	21	1	MIR1315	Pinus taeda	Mature 3' variant	1
CAGCCCTTCCCCTATCCACAAC	22	1	MIR946b	Pinus taeda	Mature 3' variant	1
TCGGACCAGGCTTCACTCCC	20	1	MIR166h//MIR166e//MIR166i//MIR166f//MIR166g//MIR166b//MIR166c//MIR166d	Zea mays	Mature 3' variant	1
CAGCCCTTCTCCTATCCACGT	21	1	MIR946a//MIR946b	Pinus taeda	Mature 3' variant	2
AAATCTTTAATTTTGTCATCT	21	1	MIR5641	Arabidopsis thaliana	Mature 3' variant	2
TTCCTTACTCCTCCCATTCCTAT	23	1	MIR482a//MIR482b//MIR482c	Picea abies	Mature 3' variant	2
TTCCTACTCCTCCCATTCCT	20	1	MIR482c	Picea abies	Mature 3' variant	0
TGACAGAAGAGAGTGAGCAT	20	1	MIR156a//MIR156b//MIR156c//MIR156d//MIR156e//MIR156f	Arabidopsis thaliana	Mature 3' variant	1
ATGGGCCTCCAAAGGCTTGAC	21	1	MIR3710	Picea abies	Mature 3' variant	2
CCTTCCCTACTCCTCCCATTCC	22	1	MIR482a	Picea abies	Mature 3' variant	1
AAGCTCAAGAAAGCTGTGGGA	21	1	MIR396e	Populus trichocarpa	Mature 3' variant	0
TCTTTCCTACTCCTCCCATTTC	22	1	MIR482c	Picea abies	Mature 3' variant	1
TTCCTATTCCTCCGATTCCTA	21	1	MIR482b//MIR482c	Picea abies	Mature 3' variant	2
AGGCCTGTCAGGTTCCCAGCG	21	1	MIR1315	Pinus taeda	Mature 3' variant	2
TTCCACAGCTTTCTTGAACTAAA	23	1	MIR396a	Picea abies	Mature 3' variant	1
TGATTGAGCCGCGTCAATATC	21	1	MIR171b	Vitis vinifera	Mature 3' variant	0
TCTTGTCATACTTTTCCACAG	21	1	MIR396	Pinus taeda	Mature 3' variant	0
TGGTTTCCTTGACGTCTGGACCACG	25	1	MIR951	Pinus taeda	Mature 3' variant	2
TCTTCCCTACCCCTCCCATTCC	22	1	MIR482a	Picea abies	Mature 3' variant	1
ATTGGCTCATTCCCACATCAT	21	1	MIR3694	Picea abies	Mature 3' variant	2
AATTCCCACTTCTCAAATCGAT	22	1	MIR3696	Picea abies	Mature 3' variant	2
TGGTCACTATCCTCTATATCCT	22	1	MIR3701	Pinus densata	Mature 3' variant	2
TCACATCTGGTCCACGATGGTC	22	1	MIR950	Picea abies	Mature 3' variant	2
TGACAACAAGAGAGAGCACGC	21	1	MIR535	Oryza sativa	Mature 3' variant	1
AGAAGAGAGAGAGTACAGCCC	21	1	MIR529	Zea mays	Mature 3' variant	1
AAAACGCGTTTAGGAGGAAGG	21	1	MIR949	Pinus taeda	Mature 3' variant	0
CTTGCGAGGGTAGGAAAAACT	21	1	MIR482d	Picea abies	Mature 3' variant	1
TTCCACAGCTTTCTTCAACTA	21	1	MIR396a	Picea abies	Mature 3' variant	1
TTCCACAAGCTTTCTTGAACTA	22	1	MIR396c//MIR396d	Zea mays	Mature 3' variant	2
TCACATCTGGGCCACGATGGAC	22	1	MIR950	Picea abies	Mature 3' variant	2
ACTAAAACGAAGAGATCACAG	21	1	MIR3702	Picea abies	Mature 3' variant	1
TCTGGAGAGAAAATGGCTACAT	22	1	MIR1312	Pinus taeda	Mature 3' variant	2
AAGTTTTTAGATGCCTGCCAA	21	1	MIR3703	Picea abies	Mature 3' variant	1
TCGGTTGGGAACCTGACGGC	20	1	MIR3710	Picea abies	Mature 3' variant	1
TGTGGAAGGATAGGGTAAGAC	21	1	MIR482a//MIR482b//MIR482d	Pinus taeda	Mature 3' variant	0
CACATCTGGGCCACGATGGCT	21	1	MIR950	Picea abies	Mature 3' variant	1
GCCTGGAACACTAAAAAGAAG	21	1	MIR3702	Picea abies	Mature 3' variant	1
CGCTTCCAGAATCGTTTGGGA	21	1	MIR3710	Picea abies	Mature 3' variant	2
TCGATTGGGAACCTGACAGGC	21	1	MIR3710	Picea abies	Mature 3' variant	2
TAACATCTGGGCCACGATGGTTG	23	1	MIR950	Picea abies	Mature 3' variant	2
TTCCAATTCCACCCATTCCC	20	1	MIR482a//MIR482c	Nicotiana tabacum	Mature 3' variant	1
ATAAAGGAATTCCCACTTCT	20	1	MIR3696	Picea abies	Mature 3' variant	1
TCCCAAGTTATTCTCAGCTGC	21	1	MIR952b	Pinus taeda	Mature 3' variant	0
TCACATCTGGGCCACCGTGGTT	22	1	MIR950	Picea abies	Mature 3' variant	2
TGTTCTTGACGTCTGGACCAG	21	1	MIR951	Pinus taeda	Mature 3' variant	1
TGAACAATGCTCACCCTTCATC	22	1	MIR3701	Pinus densata	Mature 3' variant	1
CGACTGCCGATTTATGCAT	19	1	MIR159	Pinus densata	Mature 3' variant	0
CAGCCTTTCTCCTATCCACAAC	22	1	MIR946b	Pinus taeda	Mature 3' variant	1
CTTTGGAGGCCTGTCAGGTTC	21	1	MIR1315	Pinus taeda	Mature 3' variant	1
TTTCCACAGCTTTCTTGAACTTA	23	1	MIR396b	Arabidopsis thaliana	Mature 3' variant	1
CGACAACGAGAGAGAGCACGC	21	1	MIR535	Oryza sativa	Mature 3' variant	1
TTCCACAGCTTTCTTGAACTATC	23	1	MIR396b	Arabidopsis thaliana	Mature 3' variant	1
TGCAGAGGCTCCCAGACTCGG	21	1	MIR3710	Picea abies	Mature 3' variant	2
TTGGGAACCTGGCAGGCCTCC	21	1	MIR3710	Picea abies	Mature 3' variant	2
TTTGGAGAGAAAATGGCTGCAT	22	1	MIR1312	Pinus taeda	Mature 3' variant	2
AAGGAATTCCCACTTCTCAAA	21	1	MIR3696	Picea abies	Mature 3' variant	1
CTCGGAATCTGTTACTGTTT	20	1	MIR947	Picea abies	Mature 3' variant	1
TGGAGACCCGTCAGATTCCCA	21	1	MIR1315	Pinus taeda	Mature 3' variant	2
CCCAAGAAAGCTGTGGGAAA	20	1	MIR396b	Arabidopsis thaliana	Mature 3' variant	1
TCAACATCTGGGCCACGATGGTTT	24	1	MIR950	Picea abies	Mature 3' variant	2
TTGGCACCATCCTCTATATCCT	22	1	MIR3701	Pinus densata	Mature 3' variant	1
TTCGGCACTATCCTCTATATCCT	23	1	MIR3701	Pinus densata	Mature 3' variant	1
TTCTTGACGTCTGGACCACGT	21	1	MIR951	Picea abies	Mature 3' variant	0
TGAACAATGCCTACCCTTCATC	22	1	MIR3701	Pinus densata	Mature 3' variant	1
TGTATTGATTTCCGGGGAAGC	21	1	MIR949	Pinus taeda	Mature 3' variant	0
TGACATCAGGTCCTCGATGGTTTA	24	1	MIR950a//MIR950b	Pinus taeda	Mature 3' variant	2
TTCTTCAACATTAGAGGCCGA	21	1	MIR1314	Pinus densata	Mature 3' variant	0
ATGCCTGGAACACTGAAACG	20	1	MIR3702	Picea abies	Mature 3' variant	1
TTTCCTACTCCTCCCAACCCCA	22	1	MIR482d	Picea abies	Mature 3' variant	2
TGAGCCGTGCCAATATCACAT	21	1	MIR171	Pinus densata	Mature 3' variant	0
TAAACCATCGTGCCGCAGATG	21	1	MIR950	Pinus densata	Mature 3' variant	0
TTCAAGAAAACTGTGGGTAAA	21	1	MIR396	Pinus taeda	Mature 3' variant	2
TCAGGTTCCCAACAGAGTCCG	21	1	MIR1315	Pinus taeda	Mature 3' variant	1
ATAAAGGAATTCCCACTTCTT	21	1	MIR3696	Picea abies	Mature 3' variant	2
TGCCAGGTTTCCAACCGAGTC	21	1	MIR1315	Pinus taeda	Mature 3' variant	2
TGAAAGTATTTGGAGCGCTTG	21	1	MIR3707	Picea abies	Mature 3' variant	1
CCGGCCTTGAATGTTAGGAGAA	22	1	MIR1314	Pinus taeda	Mature 3' variant	1
TCCCTATTCCTCCCATTCCCA	21	1	MIR482b	Picea abies	Mature 3' variant	1
TCACATCTGGGCCACGATGGTTAC	24	1	MIR950	Picea abies	Mature 3' variant	2
TTGGTTTGAAGGGAGCTCTACA	22	1	MIR159f	Oryza sativa	Mature 3' variant	1
ATCCACATTCGTACTAGTTTG	21	1	MIR946a	Pinus taeda	Mature 3' variant	2
GTAGAGCTCCTTTTGTACCAT	21	1	MIR159	Pinus densata	Mature 3' variant	1
TCACATATGGGCCACGATGGTT	22	1	MIR950	Picea abies	Mature 3' variant	1
TTCCCTATCCTTCCCATTCCTA	22	1	MIR482b	Picea abies	Mature 3' variant	2
TCACATCTGGGCCACGATGATT	22	1	MIR950	Picea abies	Mature 3' variant	1
AAGCGATGGTGTTCTTGACGT	21	1	MIR951	Pinus taeda	Mature 3' variant	0
CAGCCCTTCTCCTATTCACAAC	22	1	MIR946b	Pinus taeda	Mature 3' variant	1
TGACAACGAGAGAGAGCACGCCGA	24	1	MIR535	Oryza sativa	Mature 3' variant	1
TTCCTATTCCCTCCCATTCCTA	22	1	MIR2118g//MIR2118i	Oryza sativa	Mature 3' variant	2
CTTGGATTGAAGAGAGCTCC	20	1	MIR159b	Pinus taeda	Mature 3' variant	0
AGCTTTGGGAATTGCCATACG	21	1	MIR952b	Pinus densata	Mature 3' variant	0
TCGCTTGGTGCAGGTCGGGA	20	1	MIR168a//MIR168b	Arabidopsis thaliana	Mature 3' variant	0
TCGGACCACGCTTCATTCCCC	21	1	MIR166a//MIR166b//MIR166c//MIR166d//MIR166e//MIR166f//MIR166g	Arabidopsis thaliana	Mature 3' variant	1
CAGCCCTTCTCCTATCCACAATTT	24	1	MIR946a	Pinus taeda	Mature 3' variant	1
TCGACAACGAGAGAGAGCACGCC	23	1	MIR535	Oryza sativa	Mature 3' variant	2
TTCCAACGCCTCCCATGCCTA	21	1	MIR482d	Pinus densata	Mature 3' variant	0
TTTACATCAGGTCCTCGGTGG	21	1	MIR950a//MIR950b	Pinus taeda	Mature 3' variant	0
CTTCAAGAAAGCTGTGGGAA	20	1	MIR396c	Nicotiana tabacum	Mature 3' variant	1
TAACATCTGGGCCACGATG	19	1	MIR950	Picea abies	Mature 3' variant	1
TCTTCCCTACTCCTCCCAC	19	1	MIR482a	Picea abies	Mature 3' variant	1
CTCAAGAAAGCTGTGGGAT	19	1	MIR396e	Populus trichocarpa	Mature 3' variant	1
TCTTCCCTACTCCTCCCAT	19	1	MIR482a	Picea abies	Mature 3' variant	0
TCACATCTCGGCCACGATGTT	21	1	MIR950	Picea abies	Mature 3' variant	2
TTTGGTTTGAAGGGAGCTCTT	21	1	MIR159b	Arabidopsis thaliana	Mature 3' variant	1
TTACATCAGGTCCTCGGTGG	20	1	MIR950a//MIR950b	Pinus taeda	Mature 3' variant	0
TAACATCTGGACCACGATGGTT	22	1	MIR950	Picea abies	Mature 3' variant	2
TCAGGTCCTCGGTGGTTTATGA	22	1	MIR950a//MIR950b	Pinus taeda	Mature 3' variant	2
CAGAAGTGTTTGGGGGGACTT	21	1	MIR395b//MIR395c//MIR395f	Arabidopsis thaliana	Mature 3' variant	2
TTCCACAGCTTTCTTGAACCAA	22	1	MIR396a	Picea abies	Mature 3' variant	1
GATGTTCTTGACGTCTGGACCACG	24	1	MIR951	Picea abies	Mature 3' variant	1
TGATGGCCTTTCTGAAGGACA	21	1	MIR1309	Pinus taeda	Mature 3' variant	2
TCACATCTCGGCCACGATGGTT	22	1	MIR950	Picea abies	Mature 3' variant	1
CGACTGCCGATTTATGCATCCA	22	1	MIR159	Pinus densata	Mature 3' variant	1
AGCTCCCTTCAGTCCAACT	19	1	MIR159a	Pinus taeda	Mature 3' variant	1
TGTTCTTGACGTCTGGACCACT	22	1	MIR951	Picea abies	Mature 3' variant	1
CAGCCCTTCTACTATCCACAAC	22	1	MIR946b	Pinus taeda	Mature 3' variant	1
GCAGCACCATCAAGATTCA	19	1	MIR172d	Oryza sativa	Mature 3' variant	0
TTCCCTATTCCTCCCATTCCTACA	24	1	MIR482b	Picea abies	Mature 3' variant	2
TTCCCCTCACAACACTCTTC	20	1	MIR166b	Pinus taeda	Mature 3' variant	0
GCTGTGGGAAAACATGGACGGA	22	1	MIR396a	Picea abies	Mature 3' variant	1
TTGCCAGTTCCGCCCATTCCTT	22	1	MIR1311	Picea abies	Mature 3' variant	1
CAGCCCTTCTCTTATCCACAAT	22	1	MIR946a	Pinus taeda	Mature 3' variant	1
TCGATAAACCTCTGCATCCT	20	1	MIR162	Zea mays	Mature 3' variant	1
TCGGTGGAATGGGTAAGACCAC	22	1	MIR3706	Picea abies	Mature 3' variant	2
TCTCCGGGAATCCAATGCG	19	1	MIR949	Pinus taeda	Mature 3' variant	0
TCAGAGTTTTGCCAATTCCGCC	22	1	MIR1311	Picea abies	Mature 3' variant	1
TTAAACAATGTCCACCCTTCATC	23	1	MIR3701	Picea abies	Mature 3' variant	2
TGTGGAAGGATAGGGTAAGACTT	23	1	MIR482a//MIR482b//MIR482d	Pinus taeda	Mature 3' variant	1
TTCCACAGCTTTCTTGAAACT	21	1	MIR396b	Arabidopsis thaliana	Mature 3' variant	2
TCGGGGGCCCGGTGGTTTATG	21	1	MIR950	Picea abies	Mature 3' variant	2
TTCAAGAAAACTGTGGGAAAGA	22	1	MIR396	Pinus taeda	Mature 3' variant	1
CAAGCCCTTCTCCTATCCACAAC	23	1	MIR946b	Pinus taeda	Mature 3' variant	1
CACATCTGGCCGACGATGGTT	21	1	MIR950	Picea abies	Mature 3' variant	2
TTCCACGGCTTTCTTGAACG	20	1	MIR396b//MIR396c	Picea abies	Mature 3' variant	1
TTACATCTGGTCCTCGGTGGGTT	23	1	MIR950a//MIR950b	Pinus taeda	Mature 3' variant	2
CGGTTCAGTCATCAAGAACAACC	23	1	MIR951	Pinus taeda	Mature 3' variant	2
TTACATCAGGTCCTCGGTGGGTT	23	1	MIR950a//MIR950b	Pinus taeda	Mature 3' variant	1
CCAGCCCTTCCCCTATCCACA	21	1	MIR946a//MIR946b	Pinus taeda	Mature 3' variant	1
TTGGTTTGAAGGGAGCTCTG	20	1	MIR159a//MIR159b	Oryza sativa	Mature 3' variant	1
CGCCCTTCTCCTATCCACAAC	21	1	MIR946b	Pinus taeda	Mature 3' variant	1
AGGAAGGTGTATTGATTTCCG	21	1	MIR949	Pinus taeda	Mature 3' variant	0
AGAATCTTGATGATGCTGT	19	1	MIR172f	Nicotiana tabacum	Mature 3' variant	1
TTTAGCGAGAGTTGTTTTACC	21	1	MIR6024	Nicotiana tabacum	Mature 3' variant	2
AACAGGCGGACTGACATAA	19	1	MIR1311	Pinus densata	Mature 3' variant	1
TTCTTGACATCTGGACCACGT	21	1	MIR951	Picea abies	Mature 3' variant	1
CATATAACAGTTATATTGCAT	21	1	MIR3706	Picea abies	Mature 3' variant	2
TCCGGACCAGGCTTCATTCCCA	22	1	MIR166a	Arabidopsis thaliana	Mature 3' variant	2
TGAGCCGCGTCAATATCCC	19	1	MIR171i	Oryza sativa	Mature 3' variant	1
CGAGCCCTTCTCCTATCCAC	20	1	MIR946a//MIR946b	Pinus taeda	Mature 3' variant	1
AGAATCTTGATGATGCTGCT	20	1	MIR172f	Nicotiana tabacum	Mature 3' variant	1
TTCCTACTTCCTCCCATTCCTA	22	1	MIR2118g//MIR2118i	Oryza sativa	Mature 3' variant	2
TTTTGGATGCCTGCGATGGAT	21	1	MIR3703	Picea abies	Mature 3' variant	2
TTCCACAGCTTTCTTGAACCTA	22	1	MIR396b	Arabidopsis thaliana	Mature 3' variant	2
TCGGACCAGGCTTCATTCCCCCA	23	1	MIR166a//MIR166b//MIR166c//MIR166d	Arabidopsis thaliana	Mature 3' variant	1
CGGTTCAGTCATCAAGAACACCT	23	1	MIR951	Pinus taeda	Mature 3' variant	0
GTGCGCAGGAGAGATGACACC	21	1	MIR1432	Oryza sativa	Mature 3' variant	2
TGACAACGAGAGAGAGTACGT	21	1	MIR535	Oryza sativa	Mature 3' variant	2
CTCCACAGCTTTCTTGAACTA	21	1	MIR396a	Picea abies	Mature 3' variant	1
ACTTGGTTGGGAACCTGACGG	21	1	MIR3710	Picea abies	Mature 3' variant	1
AAGAAGAGAGAGAGTACAGCT	21	1	MIR529b	Oryza sativa	Mature 3' variant	1
TTCCACAGCTTCTTTGAACTT	21	1	MIR396b	Arabidopsis thaliana	Mature 3' variant	2
AGGCGTAGTCGGCTGGCTGCTGCT	24	1	MIR952b	Pinus densata	Mature 3' variant	1
GCTCACGTCTCTTCTGTCAGC	21	1	MIR156a//MIR156f	Populus trichocarpa	Mature 3' variant	1
TCGGTAAACCTCTGCATCCAG	21	1	MIR162	Acacia auriculiformis	Mature 3' variant	1
TGACAACGAGAGAGAGCACGTCC	23	1	MIR535	Oryza sativa	Mature 3' variant	2
TCTTTCCTACTCCTCCCATCCC	22	1	MIR482c	Picea abies	Mature 3' variant	1
TGACGTCTGGTCCACGATGGTT	22	1	MIR951	Pinus taeda	Mature 3' variant	2
TTGGTGGAGCAAGTACGTC	19	1	MIR952b	Pinus taeda	Mature 3' variant	1
TCGGCCTTGAATGTTAGGAT	20	1	MIR1314	Pinus taeda	Mature 3' variant	1
TAACAGTTATATTGCATGGTT	21	1	MIR3706	Picea abies	Mature 3' variant	1
TGAACAATGCCCACCCTCCATC	22	1	MIR3701	Pinus densata	Mature 3' variant	1
TTTCCTACTTCTCCCAAGCCCA	22	1	MIR482d	Picea abies	Mature 3' variant	2
TCGATAAACCTCTACATCCAG	21	1	MIR162	Acacia auriculiformis	Mature 3' variant	1
TCACATCAGGTCCTCGATGGTT	22	1	MIR950a//MIR950b	Pinus taeda	Mature 3' variant	2
TCTTGCTCAAATGAGTGTTCA	21	1	MIR828b	Vitis vinifera	Mature 3' variant	1
ACATCAGGTCCTCGGTGGTTTA	22	1	MIR950a//MIR950b	Pinus taeda	Mature 3' variant	0
CAGCCCTTCTCCTATCCACCA	21	1	MIR946a//MIR946b	Pinus taeda	Mature 3' variant	1
TCTTCCCTACTCCTCCCATTT	21	1	MIR482a	Picea abies	Mature 3' variant	1
TTTTCCACAGCTTTCTTGAAC	21	1	MIR396b	Arabidopsis thaliana	Mature 3' variant	0
TCGGCCTCGAATGTTAGGAGAAT	23	1	MIR1314	Pinus densata	Mature 3' variant	1
TGGGACCAGGCTTCATTCCCC	21	1	MIR166a//MIR166b//MIR166c//MIR166d//MIR166e//MIR166f//MIR166g	Arabidopsis thaliana	Mature 3' variant	1
TCTGGGTCTCGGTGGTTTATGA	22	1	MIR950	Picea abies	Mature 3' variant	2
TCCCATCTGGGCCACGATGGTT	22	1	MIR950	Picea abies	Mature 3' variant	1
TCAGAGTTTTGCCAGTTCCGCG	22	1	MIR1311	Picea abies	Mature 3' variant	1
TCTTTCCTACTCCTCCCACTTCT	23	1	MIR482c	Picea abies	Mature 3' variant	2
GGAACAGGCGGACTGGCATAAT	22	1	MIR1311	Pinus densata	Mature 3' variant	1
TCGGTTGAGAACTTGACGGGC	21	1	MIR3710	Picea abies	Mature 3' variant	2
TTCCACAGCTTTCTGTAACTA	21	1	MIR396a	Picea abies	Mature 3' variant	2
TCGGGCCTCGAATGTTAGGAGA	22	1	MIR1314	Pinus densata	Mature 3' variant	2
TCGGACCAGGCTTCATTTCCCCCT	24	1	MIR166a//MIR166b//MIR166d	Arabidopsis thaliana	Mature 3' variant	2
CACATCTGGGCCACGATGGGTTT	23	1	MIR950	Picea abies	Mature 3' variant	2
TTTCCCTACTCCTCCCAAGCCCA	23	1	MIR482d	Picea abies	Mature 3' variant	2
TCTTCTCCTGAACAATGCCCAC	22	1	MIR3701	Pinus densata	Mature 3' variant	0
TGTTCTTGACGTCTGGACCTCG	22	1	MIR951	Picea abies	Mature 3' variant	1
TCTTCCCTACTCCACCCATTCC	22	1	MIR482a	Picea abies	Mature 3' variant	1
GCAGCCCTTCTCCTATCCACAAC	23	1	MIR946b	Pinus taeda	Mature 3' variant	1
TTGAACTGAAGGGAGCTCC	19	1	MIR319	Pinus taeda	Mature 3' variant	1
TCGTGGATATGGAAGGGTTAGT	22	1	MIR946b	Pinus taeda	Mature 3' variant	2
TCTTCCCTACTCCTCCCACTTCT	23	1	MIR482a	Picea abies	Mature 3' variant	2
TATGCTACGGTTTTCCCCATT	21	1	MIR1863c	Oryza sativa	Mature 3' variant	2
CGAGCCAAGAATGACTTGCCAA	22	1	MIR169t	Populus trichocarpa	Mature 3' variant	2
TACACTGAAATTGTTGTTCGA	21	1	MIR1313	Pinus densata	Mature 3' variant	2
TTTTTCCAATTCCACCCATTC	21	1	MIR482a//MIR482c	Nicotiana tabacum	Mature 3' variant	2
CTGCAGACGCTTCCGGACTCG	21	1	MIR3710	Picea abies	Mature 3' variant	1
TTAACATCTGGGCCACGATGGTT	23	1	MIR950	Picea abies	Mature 3' variant	1
GAGTTGTTTAGCAGAAGAGTT	21	1	MIR3701	Picea abies	Mature 3' variant	2
TCCGGCCTCGAATGTTAGGAGAA	23	1	MIR1314	Pinus densata	Mature 3' variant	1
CCTCAAGAAAGCTGTGGGGAAA	22	1	MIR396b	Arabidopsis thaliana	Mature 3' variant	2
TGCACTGCCTCTTCCCTGGCT	21	1	MIR408	Nicotiana tabacum	Mature 3' variant	0
TTCCACAGCTTTCTTGAGCTA	21	1	MIR396a	Picea abies	Mature 3' variant	1
TGTTCTTGACGTCTGGACCACCA	23	1	MIR951	Pinus taeda	Mature 3' variant	1
TGACAGGAGATAGAGAGCAC	20	1	MIR157d	Arabidopsis thaliana	Mature 3' variant	1
TCAGACTCCCAAATCCAACAG	21	1	MIR3712	Pinus densata	Mature 3' variant	0
TACCGCTGAAATTATTGTTCGT	22	1	MIR1313	Pinus taeda	Mature 3' variant	2
CCGACTTTAGCTCAGTTGGT	20	1	MIR6478	Populus trichocarpa	Mature 3' variant	1
TAGCTCTGATACCACTTGTTA	21	1	MIR845a//MIR845b	Vitis vinifera	Mature 3' variant	2
TTTTCCTACTCCTCCCAAGCCC	22	1	MIR482d	Picea abies	Mature 3' variant	1
TTTCCACAGCTTTCTTGAACTC	22	1	MIR396b	Arabidopsis thaliana	Mature 3' variant	1
TTCCATACACAAACCATTGGA	21	1	MIR1316	Pinus taeda	Mature 3' variant	0
CTCCACAGCTTTTCTTGAACT	21	1	MIR396f	Oryza sativa	Mature 3' variant	2
TTCACATCTGGGCCACGATGTTA	23	1	MIR950	Picea abies	Mature 3' variant	2
ACTCGTTTGGGAACCTGACGG	21	1	MIR3710	Picea abies	Mature 3' variant	1
TTCCACGGCTTTCCTGAACTT	21	1	MIR396b//MIR396c	Picea abies	Mature 3' variant	1
TCGATAAACCTCTGCATCCGA	21	1	MIR162	Acacia auriculiformis	Mature 3' variant	2
TCGGACCAGGCTTCACCTCCC	21	1	MIR165a//MIR165b	Arabidopsis thaliana	Mature 3' variant	2
TGCATGGTTTCGGAGGGATGG	21	1	MIR3706	Picea abies	Mature 3' variant	1
TACACAAACCATTGGAATCC	20	1	MIR1316	Pinus taeda	Mature 3' variant	0
CATCGGAATCTGTTACTGTCT	21	1	MIR947	Pinus taeda	Mature 3' variant	1
TTTCCACAGCTTTCTTGAACTTT	23	1	MIR396b	Arabidopsis thaliana	Mature 3' variant	0
TAGGTTCCCAACCGAGTCCGG	21	1	MIR1315	Pinus taeda	Mature 3' variant	1
TTACATCTGGGCCACGGTGGGTT	23	1	MIR950	Pinus densata	Mature 3' variant	2
ATGGCTTGGTGCATAAACTTG	21	1	MIR2275d	Zea mays	Mature 3' variant	2
TGTGCATAAGGCGGGAGTTGC	21	1	MIR159	Pinus densata	Mature 3' variant	1
CTTGGATTGAAGAGAGCTCCT	21	1	MIR159d	Populus trichocarpa	Mature 3' variant	1
ACGCTTCTAGACTCGGTTGGG	21	1	MIR3710	Picea abies	Mature 3' variant	1
TCAGCCAAGGATGACTTGCT	20	1	MIR169s	Populus trichocarpa	Mature 3' variant	1
TCTGGTCCTCGGTGGTTTACTG	22	1	MIR950a//MIR950b	Pinus taeda	Mature 3' variant	2
TCCACCTCCTTGTCAAATCCG	21	1	MIR394	Oryza sativa	Mature 3' variant	2
TCTCGAGGCCCGTCAGGTTCC	21	1	MIR1315	Pinus taeda	Mature 3' variant	2
TCTTTCCTACTCCTCCCATTTCC	23	1	MIR482c	Picea abies	Mature 3' variant	2
TTCCACGGCTTTCTTGAACGT	21	1	MIR396b//MIR396c	Picea abies	Mature 3' variant	1
TTCTTCCCTACTCCTCCCATTCT	23	1	MIR482a	Populus trichocarpa	Mature 3' variant	2
TACATCAGGTCCTCGATGGTT	21	1	MIR950a//MIR950b	Pinus taeda	Mature 3' variant	1
TCGGAATCTGTTACTGTTTC	20	1	MIR947	Picea abies	Mature 3' variant	0
TTCCCTATTCCTCCCATTCCTAC	23	1	MIR482b	Picea abies	Mature 3' variant	1
GACAACGAGAGAGAGCACGT	20	1	MIR535	Oryza sativa	Mature 3' variant	1
TGACAACGAGAGAGAGCACGAA	22	1	MIR535	Oryza sativa	Mature 3' variant	2
AGAGCTCCTTTTGTACCAAC	20	1	MIR159	Pinus densata	Mature 3' variant	1
TCTGCAGACTGGAGCACTCGA	21	1	MIR1315	Pinus taeda	Mature 3' variant	2
TCTTCCCCACTCCTCCCATTCC	22	1	MIR482a	Picea abies	Mature 3' variant	1
TTTGGTTTGAAGGGAGCTCA	20	1	MIR159	Pinus densata	Mature 3' variant	1
TGACAACGAGAGAGAGCACAC	21	1	MIR535	Oryza sativa	Mature 3' variant	1
TCAAGTTCCCAACCGAGTCCG	21	1	MIR1315	Pinus taeda	Mature 3' variant	1
GGAATGTTGTCTGGCTCGAGG	21	1	MIR166d	Oryza sativa	Mature 3' variant	0
TTGACTGAGTTTGACCGAGCT	21	1	MIR6440d//MIR6440a	Populus trichocarpa	Mature 3' variant	2
AGTCAGGTTCCCAACAGAGTC	21	1	MIR1315	Pinus taeda	Mature 3' variant	2
TGAACAATGCCCACCCTTCAT	21	1	MIR3701	Pinus densata	Mature 3' variant	0
ATTGAAAGTATTTGGAGCGCT	21	1	MIR3707	Picea abies	Mature 3' variant	2
TGTCAGGTTCCCAGCGGAGTC	21	1	MIR1315	Pinus taeda	Mature 3' variant	2
TCTTTCCTACTCCTCCCATTCCT	23	1	MIR482c	Picea abies	Mature 3' variant	0
TTCCCTATTCCTCCCGTTCCT	21	1	MIR482b	Picea abies	Mature 3' variant	1
TAACAGAGCATGCCATTGGT	20	1	MIR952a//MIR952b	Pinus densata	Mature 3' variant	1
TGGTAACCTGACTGGCCTCCA	21	1	MIR3710	Picea abies	Mature 3' variant	2
TTTCCACAGCTTTCTTGAACTAT	23	1	MIR396b	Arabidopsis thaliana	Mature 3' variant	1
TCTTCCACAGCTTTCTTGAAC	21	1	MIR396	Acacia auriculiformis	Mature 3' variant	0
TTTTCCCACTCCTCCCAAGCC	21	1	MIR482d	Picea abies	Mature 3' variant	0
CTCAAGAAAGCCGTGGGAA	19	1	MIR396g	Populus trichocarpa	Mature 3' variant	0
TTGGACACTATCCTCTATATCCT	23	1	MIR3701	Pinus densata	Mature 3' variant	2
TGCAGACACTTCCGGACTCGG	21	1	MIR3710	Picea abies	Mature 3' variant	2
TTTGGTTTGAAGGGAGTTCTA	21	1	MIR159	Pinus densata	Mature 3' variant	1
CCATCGTGGACCAGATGAAAAG	22	1	MIR950b	Pinus taeda	Mature 3' variant	1
AGAATCTTGATGATGCTGCA	20	1	MIR172f	Nicotiana tabacum	Mature 3' variant	0
AGACCTTCTCCTATCCACAATC	22	1	MIR946a	Pinus taeda	Mature 3' variant	2
AAGATGTCAGACTTTGAGAAT	21	1	MIR5998b	Arabidopsis thaliana	Mature 3' variant	2
CCGCCATGCTCTTCCACAGCT	21	1	MIR396a	Picea abies	Mature 3' variant	0
TCAGAAGTTTGCCAGTTCCGC	21	1	MIR1311	Picea abies	Mature 3' variant	2
TCAGAGTTTTGCCAGTTCCCGCC	23	1	MIR1311	Picea abies	Mature 3' variant	2
TTCGGCCTCGAATGTTAGGAGAA	23	1	MIR1314	Pinus taeda	Mature 3' variant	2
ATTCAACATCGATAAAGGAAT	21	1	MIR3696	Picea abies	Mature 3' variant	2
GAGAACTGCCACATGCCAAGC	21	1	MIR952a//MIR952c	Pinus densata	Mature 3' variant	1
TTCCACGGCTTCTTTGAACTT	21	1	MIR396b//MIR396c	Picea abies	Mature 3' variant	2
TCACATCTGGGCCACGATGTATT	23	1	MIR950	Picea abies	Mature 3' variant	2
TCGGACCAGGCTTCACTTCCCC	22	1	MIR166a//MIR166b//MIR166c//MIR166d	Arabidopsis thaliana	Mature 3' variant	2
TGCAGACTGGAGCAACAGCGC	21	1	MIR1315	Pinus taeda	Mature 3' variant	2
TAGAGCTCCTTTTGTACCAAT	21	1	MIR159	Pinus densata	Mature 3' variant	0
AAACTGCTGGTTCATGGACTCT	22	1	MIR159b	Pinus taeda	Mature 3' variant	1
AGCGATGGTGTTCTTGACGTCC	22	1	MIR951	Pinus taeda	Mature 3' variant	1
TTCTTTCCTACTCCTCCCATTCC	23	1	MIR482a	Populus trichocarpa	Mature 3' variant	1
CATTATTAAGTTTTAGTAGCG	21	1	MIR3694	Picea abies	Mature 3' variant	2
TCCGGACCAGGCTTCATTTCCCCC	24	1	MIR166a	Arabidopsis thaliana	Mature 3' variant	2
ACGTCAGGTCCTCGATGGTTT	21	1	MIR950a//MIR950b	Pinus taeda	Mature 3' variant	2
CATCGGAATCTGCTACTGTTCC	22	1	MIR947	Pinus taeda	Mature 3' variant	2
TGAACAATGCCCACCCCTCATC	22	1	MIR3701	Pinus densata	Mature 3' variant	1
TCTTGCTCAAATGAGTGTTCCG	22	1	MIR828b	Vitis vinifera	Mature 3' variant	1
TTCCCTATTCCTCCCATTT	19	1	MIR482b	Picea abies	Mature 3' variant	1
TGCAACGAGAGAGAGCACGCC	21	1	MIR535	Oryza sativa	Mature 3' variant	2
AGTTATATTGCATGGTTTCGG	21	1	MIR3706	Picea abies	Mature 3' variant	0
TTTGGTTTGAAGGGAGCTCCT	21	1	MIR159c	Arabidopsis thaliana	Mature 3' variant	1
TTGGCACTATCCTCTATATCC	21	1	MIR3701	Pinus densata	Mature 3' variant	0
TGAACAATGCCCACCCTTCTC	21	1	MIR3701	Pinus densata	Mature 3' variant	2
TTCCACATCTGGGCCACGATGGTT	24	1	MIR950	Picea abies	Mature 3' variant	2
TGTCTTGCATCGGAATCTG	19	1	MIR947	Pinus taeda	Mature 3' variant	0
TCTTCCCTACTCCTCCCACT	20	1	MIR482a	Picea abies	Mature 3' variant	1
GTCTGGGCCACGGTGGTTAATG	22	1	MIR950	Picea abies	Mature 3' variant	2
TCACATCTGGGCCACGATT	19	1	MIR950	Picea abies	Mature 3' variant	1
CCCCACAGCTTTCTTGAACTA	21	1	MIR396a	Picea abies	Mature 3' variant	2
TTCCCAACCGTGTCCGGAACC	21	1	MIR1315	Pinus taeda	Mature 3' variant	2
TTTCCACATGCTTTCTTGAACT	22	1	MIR396e	Oryza sativa	Mature 3' variant	1
CATCCAACAATAATTTCAGTG	21	1	MIR1313	Pinus taeda	Mature 3' variant	1
TCGAAGTTGGTGGCAATGCAG	21	1	MIR5544	Oryza sativa	Mature 3' variant	2
CAGCCCTTCTCCTATCCACAATAC	24	1	MIR946a	Pinus taeda	Mature 3' variant	2
GACTGCCGATTTATGCATTCCT	22	1	MIR159	Pinus densata	Mature 3' variant	2
GTACCGCTGAAATTATTGTTCG	22	1	MIR1313	Pinus taeda	Mature 3' variant	2
TTTCCAACTCCACCAATTCCT	21	1	MIR482a//MIR482c	Nicotiana tabacum	Mature 3' variant	2
TGAACAATGCCCACCCTTCATCT	23	1	MIR3701	Pinus densata	Mature 3' variant	0
TTGACAGAGGATAGAGAGCAC	21	1	MIR157a//MIR157b//MIR157c	Arabidopsis thaliana	Mature 3' variant	1
TCGGCCTTGAATGTTAGGAGGAA	23	1	MIR1314	Pinus taeda	Mature 3' variant	2
TTGAAGCTGCCAGCATGATCTGG	23	1	MIR167a//MIR167b//MIR167c	Nicotiana tabacum	Mature 3' variant	0
TTAGCATCAGGTCCTCGGTGGTT	23	1	MIR950a//MIR950b	Pinus taeda	Mature 3' variant	2
TGAAGCTGCCAGCATGATCTTT	22	1	MIR167b	Arabidopsis thaliana	Mature 3' variant	1
TGTTCTTGACGTCTGGACA	19	1	MIR951	Picea abies	Mature 3' variant	1
CAGCATCATCCAGATTCACA	20	1	MIR172a//MIR172c	Populus trichocarpa	Mature 3' variant	1
TCTTTCCTATTCCTCCCATTCC	22	1	MIR482b//MIR482c	Picea abies	Mature 3' variant	1
TTTGGAGAGAAAATGGCTACAG	22	1	MIR1312	Pinus taeda	Mature 3' variant	2
TGTTCTTGACGCCTGGACC	19	1	MIR951	Picea abies	Mature 3' variant	1
AGTCCGGGAGCGTCTGCAGAC	21	1	MIR1315	Pinus taeda	Mature 3' variant	2
GTTCCACAGCTTTCTTGAACCA	22	1	MIR396a	Picea abies	Mature 3' variant	2
TGGCCACTATCCTCTATATCCT	22	1	MIR3701	Pinus densata	Mature 3' variant	2
ATTGCCATTATCACTTAAAGT	21	1	MIR3703	Picea abies	Mature 3' variant	1
AGACTCAGGCAAAGCATTTGT	21	1	MIR947	Pinus taeda	Mature 3' variant	0
TGACAGAGGATAGACTTTGGT	21	1	MIR3699	Picea abies	Mature 3' variant	1
CTCAAGAAAGCTGTGGGAAAT	21	1	MIR396b	Arabidopsis thaliana	Mature 3' variant	1
TAACATCTGGGCCACGATGG	20	1	MIR950	Picea abies	Mature 3' variant	1
TTACCGCTGAAATTATTGTTC	21	1	MIR1313	Pinus taeda	Mature 3' variant	2
CGTCTTCCCTACTCCTCCCATTCT	24	1	MIR482a	Picea abies	Mature 3' variant	2
CATCGGAATCTGTTACTGCT	20	1	MIR947	Pinus taeda	Mature 3' variant	1
TGGGAACCTGACGGGCCTCCA	21	1	MIR3710	Picea abies	Mature 3' variant	0
CCGACTTTAGCTCAGTTGG	19	1	MIR6478	Populus trichocarpa	Mature 3' variant	1
CTTCCCTACTCCTCCACTTCC	21	1	MIR482a	Picea abies	Mature 3' variant	2
GTCTTTCCTACTCCTCCACTTCC	23	1	MIR482c	Picea abies	Mature 3' variant	2
TACATCTGGGCCACGGTGGTTC	22	1	MIR950	Pinus densata	Mature 3' variant	2
TTACATCTGGTCCTCGGTGGTTT	23	1	MIR950a//MIR950b	Pinus taeda	Mature 3' variant	1
TTGGCACTATCCTCTATATCCG	22	1	MIR3701	Pinus densata	Mature 3' variant	1
TTTCCCCTATTCCTCCCATTCCTA	24	1	MIR482b	Picea abies	Mature 3' variant	2
TACATCAGGTCCTCGGTGGTC	21	1	MIR950a//MIR950b	Pinus taeda	Mature 3' variant	1
CCAGCCCTTCTCGTATCCACA	21	1	MIR946a//MIR946b	Pinus taeda	Mature 3' variant	1
GAATGTTGTCTGGCTCGACTT	21	1	MIR166a	Pinus taeda	Mature 3' variant	0
ACATCTGGGCCACGATGTT	19	1	MIR950	Picea abies	Mature 3' variant	1
CTAAGGGTCGCAGCAACCAGC	21	1	MIR952b	Pinus densata	Mature 3' variant	2
TGAAGCTGCCAGCATGATTT	20	1	MIR167a//MIR167b//MIR167d	Arabidopsis thaliana	Mature 3' variant	1
TTGCCAGTTCCGCCCATTCCTAA	23	1	MIR1311	Picea abies	Mature 3' variant	1
TTTCCACCAGCTTTCTTGAACT	22	1	MIR396e	Oryza sativa	Mature 3' variant	2
TGAGCTGCCAGCATGATCTGG	21	1	MIR167c	Arabidopsis thaliana	Mature 3' variant	2
TGTGAGGGGTTGATGATCATT	21	1	MIR3695	Picea abies	Mature 3' variant	2
TGCTCTTCCACAGCTTTCTTTG	22	1	MIR396a	Picea abies	Mature 3' variant	2
TCACATCTGGGCCACGATGGGT	22	1	MIR950	Picea abies	Mature 3' variant	1
TGACAACGAGAGAGAGCACGCAC	23	1	MIR535	Oryza sativa	Mature 3' variant	2
TGACGTCAGGTCCTCGGTGGTTT	23	1	MIR950a//MIR950b	Pinus taeda	Mature 3' variant	2
GAAGCTGCCAGCATGATCTGG	21	1	MIR167d	Arabidopsis thaliana	Mature 3' variant	0
TCGGACCAGGCTTCATTCCCTA	22	1	MIR166m//MIR166j	Oryza sativa	Mature 3' variant	1
TTCCCTATTCCTCCCATTCCTATC	24	1	MIR482b	Picea abies	Mature 3' variant	1
TCTGGTCCTCGGTGGTTTATT	21	1	MIR950a//MIR950b	Pinus taeda	Mature 3' variant	1
TGGCACTATCCTCTATATCCTAT	23	1	MIR3701	Pinus densata	Mature 3' variant	2
TGACAGAAGGGAGTGAGCAC	20	1	MIR156a//MIR156b//MIR156c//MIR156d//MIR156e//MIR156f	Arabidopsis thaliana	Mature 3' variant	1
TCCACATCTGGGCCACGATGTTT	23	1	MIR950	Picea abies	Mature 3' variant	2
AGGCTTTGGAGGCCCGTCAGG	21	1	MIR1315	Pinus taeda	Mature 3' variant	1
TGAACAGAAGAGAGTGAGCAC	21	1	MIR156d	Arabidopsis thaliana	Mature 3' variant	2
TCGCTTGGTGCAGGTCGGGAA	21	1	MIR168a//MIR168b	Arabidopsis thaliana	Mature 3' variant	0
ATACACAAACCATTGGAATCT	21	1	MIR1316	Pinus taeda	Mature 3' variant	1
TCGGCCTCGAATGTTAGGA	19	1	MIR1314	Pinus taeda	Mature 3' variant	1
TGTTCTTGACGTCTGGACCACGAG	24	1	MIR951	Pinus taeda	Mature 3' variant	0
AAACAATAATTTCAGTGGAAGA	22	3	MIR1313	Pinus taeda	Mature 3' variant	1
AAACAATGTCCACCCTTCATC	21	2	MIR3701	Picea abies	Mature 3' variant	2
AAAGCTCAGGAGGGATAGCGCC	22	9	MIR390a//MIR390b	Arabidopsis thaliana	Mature 3' variant	0
AACAATAATTTCAGTGGAAGA	21	5	MIR1313	Pinus taeda	Mature 3' variant	0
AACAGAGTCCGGGAGCATCTG	21	1	MIR1315	Pinus taeda	Mature 3' variant	2
AACAGGCGGACTGGCATAACT	21	1	MIR1311	Pinus densata	Mature 3' variant	0
AACATCGATAAAGGAATTCCC	21	2	MIR3696	Picea abies	Mature 3' variant	2
AACCATCGTGCCGCAGATGATAAGA	25	1	MIR950	Pinus densata	Mature 3' variant	0
AACGAGAGAGAGCACGCTTGT	21	1	MIR535	Picea abies	Mature 3' variant	1
AACTGAAGGTCAGAAATACCT	21	1	MIR3700	Picea abies	Mature 3' variant	2
AACTGAGTCCGGGAGCATCTG	21	1	MIR1315	Pinus taeda	Mature 3' variant	2
AACTTATTCTCCGCTGCAACA	21	16	MIR952a//MIR952c	Pinus densata	Mature 3' variant	2
AAGCCCATTAGCTTATTCCCA	21	7	MIR3694	Picea abies	Mature 3' variant	2
AAGCTCAGGAGGGATAGCGCC	21	42	MIR390a//MIR390b	Arabidopsis thaliana	Mature 3' variant	0
AAGCTCAGGAGGGATAGCGCT	21	3	MIR390a//MIR390b	Arabidopsis thaliana	Mature 3' variant	1
AAGCTTCCGGACTCGGTTGGC	21	1	MIR3710	Picea abies	Mature 3' variant	2
AAGTTTTTGGATGCCTGCCTT	21	1	MIR3703	Picea abies	Mature 3' variant	2
AATATGGAGGATTTGCCAAAA	21	1	MIR3701	Picea abies	Mature 3' variant	2
AATCATGACTGTGGAACGGAT	21	8	MIR3702	Picea abies	Mature 3' variant	2
AATCTCTTGGTGCTTATTGCC	21	1	MIR3702	Picea abies	Mature 3' variant	2
AATCTCTTGGTGCTTATTGGC	21	1	MIR3702	Picea abies	Mature 3' variant	1
AATGGCTTGCGAGGGTAGGAAA	22	1	MIR482c	Pinus densata	Mature 3' variant	0
AATTCAACATCGATAAAGGAA	21	1	MIR3696	Picea abies	Mature 3' variant	2
AATTCCCACTTCTCAAATCGA	21	1	MIR3696	Picea abies	Mature 3' variant	2
ACAAGCTCATCCAAACACCAT	21	1	MIR3623	Vitis vinifera	Mature 3' variant	2
ACAAGTTCATCCAAACACCAA	21	1	MIR3623	Vitis vinifera	Mature 3' variant	2
ACAATGTCCACCCTTCATC	19	1	MIR3701	Pinus densata	Mature 3' variant	1
ACATCAGGTCCTCGATGGTTTA	22	4	MIR950a//MIR950b	Pinus taeda	Mature 3' variant	1
ACATCAGGTCCTCGGTGGTT	20	1	MIR950a//MIR950b	Pinus taeda	Mature 3' variant	0
ACATCAGGTCCTCGGTGGTTT	21	5	MIR950a//MIR950b	Pinus taeda	Mature 3' variant	0
ACATCAGGTCCTCGGTGGTTTA	22	1	MIR950a//MIR950b	Pinus taeda	Mature 3' variant	0
ACATCGATAAAGGAATTCCCA	21	2	MIR3696	Picea abies	Mature 3' variant	2
ACCAACCAGCCAGTTACGCTT	21	1	MIR952a	Pinus taeda	Mature 3' variant	2
ACCATCGCGGAGCAGATGAA	20	1	MIR950b	Pinus taeda	Mature 3' variant	1
ACCATCGCGGAGCAGATGAAA	21	2	MIR950b	Pinus taeda	Mature 3' variant	1
ACCGAGTCCGGGAGCGTCTGC	21	1	MIR1315	Pinus taeda	Mature 3' variant	2
ACCGATCCCTACAGCCACTT	20	1	MIR948	Pinus taeda	Mature 3' variant	1
ACCTTCTCCTATCCACAATT	20	1	MIR946a	Pinus taeda	Mature 3' variant	1
ACGCTCCCGGACTCGGTTGGG	21	1	MIR3710	Picea abies	Mature 3' variant	2
ACGCTTCCGGACTCGGTGGGG	21	1	MIR3710	Picea abies	Mature 3' variant	2
ACGCTTCCGGACTCGGTTGGG	21	1	MIR3710	Picea abies	Mature 3' variant	1
ACTTAAAGTGATTGGAGCGCT	21	6	MIR3703	Picea abies	Mature 3' variant	2
AGAAAGAGAGAGAGTACAGCC	21	3	MIR529a	Oryza sativa	Mature 3' variant	2
AGAAATCTTGATGATGCTGCAT	22	6	MIR172e	Arabidopsis thaliana	Mature 3' variant	2
AGAACACCTTTGCTTTCATT	20	1	MIR951	Pinus densata	Mature 3' variant	0
AGAAGAGAGAGAGCACCGCCT	21	2	MIR529	Zea mays	Mature 3' variant	2
AGAAGAGAGAGAGCATACAGCC	22	1	MIR156i	Arabidopsis thaliana	Mature 3' variant	2
AGAAGAGAGAGAGTACAGCC	20	43	MIR529	Zea mays	Mature 3' variant	0
AGAAGAGAGAGAGTACAGCCC	21	1	MIR529	Zea mays	Mature 3' variant	1
AGAAGAGAGAGAGTACAGCCCT	22	1	MIR529	Zea mays	Mature 3' variant	1
AGAAGAGAGAGAGTACAGCT	20	5	MIR529b	Oryza sativa	Mature 3' variant	0
AGAAGGGTAGGCGTTGTTTGG	21	9	MIR3701	Picea abies	Mature 3' variant	2
AGAATCTTGATGATGCTGC	19	1	MIR172f	Nicotiana tabacum	Mature 3' variant	0
AGAATCTTGATGATGCTGCAC	21	2	MIR172f	Nicotiana tabacum	Mature 3' variant	1
AGAATCTTGATGATGCTGCAT	21	61	MIR172f	Nicotiana tabacum	Mature 3' variant	0
AGACCTTCTCCTATCCACAAT	21	4	MIR946a	Pinus taeda	Mature 3' variant	1
AGACCTTCTCCTATCCACAATT	22	4	MIR946a	Pinus taeda	Mature 3' variant	1
AGACCTTCTCCTATCCACAATTT	23	1	MIR946a	Pinus taeda	Mature 3' variant	2
AGACTCCGCTGGGAACCTGAC	21	3	MIR3710	Picea abies	Mature 3' variant	2
AGAGCTCCTTTTGTACCAATC	21	2	MIR159	Pinus densata	Mature 3' variant	0
AGAGTTTTGCCAGTTCCGCC	20	2	MIR1311	Picea abies	Mature 3' variant	0
AGATCATGCTGCAGTTTCACC	21	38	MIR167f//MIR167g//MIR167h	Populus trichocarpa	Mature 3' variant	2
AGATCATGCTGCAGTTTCACT	21	2	MIR167e//MIR167i	Oryza sativa	Mature 3' variant	2
AGCATCTGCAGACTGGAGCAC	21	1	MIR1315	Pinus taeda	Mature 3' variant	1
AGCCACATCCACTACCAGAAT	21	1	MIR3707	Picea abies	Mature 3' variant	2
AGCCCATTAGCTTATTCCCAC	21	1	MIR3694	Picea abies	Mature 3' variant	2
AGCCCTTCTCCTATCCACAAAC	22	1	MIR946a//MIR946b	Pinus taeda	Mature 3' variant	2
AGCCCTTCTCCTATCCACAAC	21	11	MIR946b	Pinus taeda	Mature 3' variant	0
AGCCCTTCTCCTATCCACAACA	22	1	MIR946b	Pinus taeda	Mature 3' variant	1
AGCGATGGTGTTCTTGACGTC	21	2	MIR951	Pinus taeda	Mature 3' variant	0
AGCTCAGGAGGGATAGCGCC	20	1	MIR390a//MIR390b	Arabidopsis thaliana	Mature 3' variant	0
AGCTCCCTTCAGTCCAACC	19	6	MIR159a	Pinus taeda	Mature 3' variant	0
AGCTCCCTTCAGTCCAACCA	20	4	MIR159a	Pinus taeda	Mature 3' variant	0
AGCTCCCTTCAGTCCAACCT	20	1	MIR159a	Pinus taeda	Mature 3' variant	1
AGCTGCCGTCTCATTCTTTCA	21	1	MIR319c//MIR319d//MIR319f//MIR319g	Populus trichocarpa	Mature 3' variant	2
AGCTTATTCTCCGCTGCAACA	21	1	MIR952a	Pinus taeda	Mature 3' variant	2
AGCTTTGGGAATTGCCATACGCCAA	25	1	MIR952b	Pinus densata	Mature 3' variant	0
AGGATATGGAGGATTTGCCA	20	1	MIR3701	Pinus densata	Mature 3' variant	1
AGGATATGGAGGATTTGCCAC	21	1	MIR3701	Pinus densata	Mature 3' variant	2
AGGCGAGAAGAGCACCTTCGC	21	2	MIR950	Picea abies	Mature 3' variant	2
AGGGTTGATGATCATTACTAG	21	1	MIR3695	Picea abies	Mature 3' variant	2
AGGGTTGGAGTTGTTCGGTAG	21	2	MIR3701	Pinus densata	Mature 3' variant	0
AGGGTTGGAGTTGTTTGGTAG	21	1	MIR3701	Pinus densata	Mature 3' variant	1
AGGTTCCCAACCGAGTCCGGG	21	1	MIR1315	Pinus taeda	Mature 3' variant	0
AGTCATCAAGAACACCTTTGC	21	1	MIR951	Pinus taeda	Mature 3' variant	0
AGTCCGGGAGCATCTGAAGAC	21	1	MIR1315	Pinus taeda	Mature 3' variant	2
AGTGGGAGCATAGGATAAGGCT	22	3	MIR482a	Pinus densata	Mature 3' variant	0
AGTGGGAGGATAGGGTAAGACT	22	8	MIR482a	Picea abies	Mature 3' variant	1
AGTTATATTGCATGGTTTCGG	21	2	MIR3706	Picea abies	Mature 3' variant	0
AGTTTCATGAATTGCCATAAGCCA	24	3	MIR952b	Pinus taeda	Mature 3' variant	2
AGTTTTTAGATGGCTGCCAGG	21	1	MIR3703	Picea abies	Mature 3' variant	2
ATAAAGGAATTCCCACTTCTC	21	1	MIR3696	Picea abies	Mature 3' variant	1
ATAACAGTTATATTGCATGGT	21	1	MIR3706	Picea abies	Mature 3' variant	1
ATAAGTCGGAGAGAAAATGGC	21	1	MIR1312	Pinus taeda	Mature 3' variant	2
ATACACAAACCATTGGAATCC	21	1	MIR1316	Pinus taeda	Mature 3' variant	0
ATACACAAACCATTGGAATCCT	22	3	MIR1316	Pinus taeda	Mature 3' variant	0
ATACACAAACCATTGGAATCT	21	1	MIR1316	Pinus taeda	Mature 3' variant	1
ATACCGCTGAAATTATTGTTCG	22	1	MIR1313	Pinus taeda	Mature 3' variant	2
ATAGTGGTAAGTATTCCCGC	20	1	MIR8175	Arabidopsis thaliana	Mature 3' variant	1
ATATTTGATCATGTTTTTGGGT	22	1	MIR6436	Populus trichocarpa	Mature 3' variant	2
ATCAAGAACACCTTTGCTT	19	1	MIR951	Pinus taeda	Mature 3' variant	0
ATCACATCTGGGCCACGATGGTT	23	3	MIR950	Picea abies	Mature 3' variant	1
ATCAGACCTTCTCCTATCCAC	21	1	MIR946a//MIR946b	Pinus taeda	Mature 3' variant	2
ATCCAATGCGCCTTCCTCTTGA	22	1	MIR949	Pinus taeda	Mature 3' variant	0
ATCGATAAAGGAATTCCCACT	21	3	MIR3696	Picea abies	Mature 3' variant	2
ATCGCTTTTTCTCTCCTAATT	21	1	MIR1312	Pinus taeda	Mature 3' variant	2
ATCTGCAAACTGGAGCACTCT	21	1	MIR1315	Pinus taeda	Mature 3' variant	1
ATCTGCAGACCGGAGCACGAG	21	1	MIR1315	Pinus taeda	Mature 3' variant	2
ATCTTCCCTACTCCTCCCATTCT	23	1	MIR482a	Picea abies	Mature 3' variant	2
ATCTTGTGATGGGTACTTGTG	21	1	MIR3700	Picea abies	Mature 3' variant	2
ATGAAGCTGCCAGCATGATCTGG	23	2	MIR167e	Oryza sativa	Mature 3' variant	0
ATGCCTGCGATGGATTGCCAT	21	1	MIR3703	Picea abies	Mature 3' variant	1
ATGGCAGTTCCTCAAGGTCACATC	24	1	MIR952a//MIR952c	Pinus densata	Mature 3' variant	0
ATGGTTTCGGTGGAATGGGAA	21	1	MIR3706	Picea abies	Mature 3' variant	2
ATGTGATCAAGATCAGACTCCCA	23	1	MIR3712	Pinus densata	Mature 3' variant	0
ATGTGGATATAGAAGGGTT	19	1	MIR946a//MIR946b	Pinus taeda	Mature 3' variant	1
ATGTGGATATAGAAGGGTTAGC	22	1	MIR946a	Pinus taeda	Mature 3' variant	2
ATGTGGATATGGAAGGGTTAG	21	2	MIR946b	Pinus taeda	Mature 3' variant	0
ATGTTCTTGACGTCTGGACCACG	23	1	MIR951	Picea abies	Mature 3' variant	1
ATTCAACATCGATAAAGGAAT	21	1	MIR3696	Picea abies	Mature 3' variant	2
ATTCCACAGCTTTCTTGAACTA	22	1	MIR396a	Picea abies	Mature 3' variant	1
ATTCCACAGCTTTCTTGAACTT	22	2	MIR396b	Arabidopsis thaliana	Mature 3' variant	1
ATTCCCACTTCTCAAATCGAT	21	5	MIR3696	Picea abies	Mature 3' variant	2
ATTCCCTATTCCTCCCATTCTTA	23	1	MIR482b	Picea abies	Mature 3' variant	2
ATTCGATTGGGAACCTGACGG	21	1	MIR3710	Picea abies	Mature 3' variant	2
ATTCGTTGTCTGTTCGACCTT	21	1	MIR858a	Arabidopsis thaliana	Mature 3' variant	1
ATTGAAAGTATTTGGAGCGCT	21	1	MIR3707	Picea abies	Mature 3' variant	2
ATTGAGTGCAGCGTTGACGA	20	1	MIR397	Picea abies	Mature 3' variant	0
ATTGCCATTATCACTTAAAAGT	22	1	MIR3703	Picea abies	Mature 3' variant	2
ATTGCCATTATCACTTAAAGT	21	3	MIR3703	Picea abies	Mature 3' variant	1
ATTGGCCTATGGCAGTTCCTC	21	1	MIR952a//MIR952c	Pinus densata	Mature 3' variant	0
ATTGGCTCATTCCCACATCAT	21	1	MIR3694	Picea abies	Mature 3' variant	2
ATTGGGAACCTGACGGGCCGC	21	1	MIR3710	Picea abies	Mature 3' variant	2
CAACAATAATTTCAGTGGAAG	21	1	MIR1313	Pinus taeda	Mature 3' variant	0
CAACAATAATTTCAGTGGAAGA	22	3	MIR1313	Pinus taeda	Mature 3' variant	0
CAACATCTGGGCCACGATGGTT	22	1	MIR950	Picea abies	Mature 3' variant	2
CAACCCTTCTCCTATCCACATT	22	2	MIR946a	Pinus taeda	Mature 3' variant	2
CAAGATTTGTAGATTTGGGAG	21	55	MIR3707	Picea abies	Mature 3' variant	2
CAAGCCCTTCTCCTATCCACAAC	23	4	MIR946b	Pinus taeda	Mature 3' variant	1
CAAGCCTTCTCCTATCCACAAC	22	1	MIR946b	Pinus taeda	Mature 3' variant	2
CAATCGGAATCTGTTACTGTTTC	23	1	MIR947	Picea abies	Mature 3' variant	2
CACAGCTTTCTTGAACTTTAC	21	1	MIR396	Pinus taeda	Mature 3' variant	0
CACATCTGGACCACGATGGTT	21	1	MIR950	Picea abies	Mature 3' variant	1
CACATCTGGGCCACGATGGTC	21	1	MIR950	Picea abies	Mature 3' variant	1
CACATCTGGGCCACGATGGTT	21	11	MIR950	Picea abies	Mature 3' variant	0
CACCCTTCTCCTATCCACAAC	21	2	MIR946b	Pinus taeda	Mature 3' variant	2
CACGTCTGGGCCGCGATGGTT	21	1	MIR950	Picea abies	Mature 3' variant	2
CAGAAGAGAGAGAGCACAGCC	21	2	MIR156k	Oryza sativa	Mature 3' variant	1
CAGAAGTGTTTGGGAGGACTC	21	1	MIR395b//MIR395c//MIR395f	Arabidopsis thaliana	Mature 3' variant	2
CAGAAGTGTTTGGGGGGACTC	21	3	MIR395b//MIR395c//MIR395f	Arabidopsis thaliana	Mature 3' variant	1
CAGACCTTCTCCTATCCACAAT	22	1	MIR946a	Pinus taeda	Mature 3' variant	1
CAGAGTTTTGCCAGTTCCGCC	21	5	MIR1311	Picea abies	Mature 3' variant	0
CAGAGTTTTGCCAGTTCCGCT	21	1	MIR1311	Picea abies	Mature 3' variant	1
CAGCATCATCACGATTCACAC	21	3	MIR172d	Vitis vinifera	Mature 3' variant	1
CAGCATCATCCAGATTCACA	20	1	MIR172a//MIR172c	Populus trichocarpa	Mature 3' variant	1
CAGCCAAGGATGACTTGCCT	20	2	MIR169	Pinus densata	Mature 3' variant	0
CAGCCAAGGATGACTTGCCTA	21	3	MIR169	Pinus densata	Mature 3' variant	0
CAGCCAAGGATGACTTGCT	19	1	MIR169a//MIR169b//MIR169c	Arabidopsis thaliana	Mature 3' variant	1
CAGCCATTCTCCTATCCACAACC	23	1	MIR946b	Pinus taeda	Mature 3' variant	2
CAGCCCCTCTCCTATCCACAAT	22	1	MIR946a	Pinus taeda	Mature 3' variant	1
CAGCCCTTCTCCTATCCAA	19	1	MIR946a//MIR946b	Pinus taeda	Mature 3' variant	1
CAGCCCTTCTCCTATCCAC	19	3	MIR946a//MIR946b	Pinus taeda	Mature 3' variant	0
CAGCCCTTCTCCTATCCACA	20	7	MIR946a//MIR946b	Pinus taeda	Mature 3' variant	0
CAGCCCTTCTCCTATCCACAA	21	7	MIR946a//MIR946b	Pinus taeda	Mature 3' variant	0
CAGCCCTTCTCCTATCCACAAAC	23	27	MIR946a//MIR946b	Pinus taeda	Mature 3' variant	2
CAGCCCTTCTCCTATCCACAAAT	23	6	MIR946a//MIR946b	Pinus taeda	Mature 3' variant	1
CAGCCCTTCTCCTATCCACAAC	22	1346	MIR946b	Pinus taeda	Mature 3' variant	0
CAGCCCTTCTCCTATCCACAACA	23	11	MIR946b	Pinus taeda	Mature 3' variant	1
CAGCCCTTCTCCTATCCACAACC	23	4	MIR946b	Pinus taeda	Mature 3' variant	1
CAGCCCTTCTCCTATCCACAACT	23	2	MIR946b	Pinus taeda	Mature 3' variant	0
CAGCCCTTCTCCTATCCACAACTA	24	1	MIR946b	Pinus taeda	Mature 3' variant	1
CAGCCCTTCTCCTATCCACAAGC	23	1	MIR946a//MIR946b	Pinus taeda	Mature 3' variant	2
CAGCCCTTCTCCTATCCACAAT	22	226	MIR946a	Pinus taeda	Mature 3' variant	0
CAGCCCTTCTCCTATCCACAATAC	24	1	MIR946a	Pinus taeda	Mature 3' variant	2
CAGCCCTTCTCCTATCCACAATAT	24	1	MIR946a	Pinus taeda	Mature 3' variant	2
CAGCCCTTCTCCTATCCACAATC	23	4	MIR946a	Pinus taeda	Mature 3' variant	1
CAGCCCTTCTCCTATCCACAC	21	3	MIR946a//MIR946b	Pinus taeda	Mature 3' variant	1
CAGCCCTTCTCCTATCCACACCA	23	1	MIR946b	Pinus taeda	Mature 3' variant	2
CAGCCCTTCTCCTATCCACAT	21	1	MIR946a//MIR946b	Pinus taeda	Mature 3' variant	1
CAGCCCTTCTCCTATCCACATTT	23	1	MIR946a	Pinus taeda	Mature 3' variant	1
CAGCCCTTCTCCTATCCACGAT	22	1	MIR946a	Pinus taeda	Mature 3' variant	1
CAGCCCTTCTCCTATCGACAAC	22	1	MIR946b	Pinus taeda	Mature 3' variant	1
CAGCCCTTCTCCTGTCCACAAC	22	1	MIR946b	Pinus taeda	Mature 3' variant	1
CAGCCCTTCTCGTATCCACAAT	22	1	MIR946a	Pinus taeda	Mature 3' variant	1
CAGCCCTTCTCTCATCCACAAC	22	1	MIR946b	Pinus taeda	Mature 3' variant	2
CAGCCCTTCTCTTATCCACAAT	22	1	MIR946a	Pinus taeda	Mature 3' variant	1
CAGCCCTTCTGCTATCCAC	19	1	MIR946a//MIR946b	Pinus taeda	Mature 3' variant	1
CAGCCCTTCTGCTATCCACAAT	22	1	MIR946a	Pinus taeda	Mature 3' variant	1
CAGCCCTTCTGCTATCCACATT	22	142	MIR946a	Pinus taeda	Mature 3' variant	2
CAGCCCTTCTGCTATCCACATTT	23	2	MIR946a	Pinus taeda	Mature 3' variant	2
CAGCCCTTCTTCTATCCACAAC	22	1	MIR946b	Pinus taeda	Mature 3' variant	1
CAGCCCTTTTCCTATCCACAAC	22	1	MIR946b	Pinus taeda	Mature 3' variant	1
CAGCCTTACTCCTATCCACAAC	22	1	MIR946b	Pinus taeda	Mature 3' variant	2
CAGGATTTATAGATTTGGGAG	21	6	MIR3707	Picea abies	Mature 3' variant	0
CAGGCCCTTCTCCTATCCACAAC	23	3	MIR946b	Pinus taeda	Mature 3' variant	2
CAGTCCTTCTCCTATCCACAAC	22	1	MIR946b	Pinus taeda	Mature 3' variant	1
CAGTTATATTGCATGGTTTCG	21	1	MIR3706	Picea abies	Mature 3' variant	0
CATATAACAGTTATATTGCAT	21	2	MIR3706	Picea abies	Mature 3' variant	2
CATCGATAAAGGAATTCCCAC	21	1	MIR3696	Picea abies	Mature 3' variant	2
CATCGGAATCTGTTACTGTT	20	3	MIR947	Pinus taeda	Mature 3' variant	0
CATCGGAATCTGTTACTGTTC	21	2	MIR947	Pinus taeda	Mature 3' variant	1
CATCGGAATCTGTTACTGTTT	21	1	MIR947	Pinus taeda	Mature 3' variant	0
CATCGGAATCTGTTACTGTTTC	22	167	MIR947	Pinus taeda	Mature 3' variant	0
CATCGGAATCTGTTACTGTTTCA	23	2	MIR947	Pinus taeda	Mature 3' variant	1
CATCGGAATCTGTTACTGTTTCT	23	1	MIR947	Picea abies	Mature 3' variant	1
CATCGGAATCTGTTACTGTTTG	22	1	MIR947	Pinus taeda	Mature 3' variant	1
CATCGGAATCTGTTACTGTTTT	22	1	MIR947	Pinus taeda	Mature 3' variant	1
CATCGGAATCTGTTACTGTTTTC	23	7	MIR947	Pinus taeda	Mature 3' variant	1
CATCTGGGCCACGATGGTT	19	2	MIR950	Picea abies	Mature 3' variant	0
CATGCCTTCTCCTATCCACAAC	22	2	MIR946b	Pinus taeda	Mature 3' variant	2
CATTGAGTGCAGCGTTGACGA	21	1	MIR397	Picea abies	Mature 3' variant	0
CATTGGATTGAAGGGAGCTCC	21	1	MIR159c//MIR159d//MIR159e	Oryza sativa	Mature 3' variant	1
CCAACCCTTCTCCTATCCACA	21	1	MIR946a//MIR946b	Pinus taeda	Mature 3' variant	1
CCAACCCTTCTCCTATCCACAAT	23	1	MIR946a	Pinus taeda	Mature 3' variant	1
CCAACCCTTCTCCTATCCACAT	22	93	MIR946a//MIR946b	Pinus taeda	Mature 3' variant	2
CCAACCCTTCTCCTATCCACATT	23	2	MIR946a	Pinus taeda	Mature 3' variant	2
CCAACCCTTCTCCTATCCACATTT	24	1	MIR946a	Pinus taeda	Mature 3' variant	2
CCAACCCTTCTCCTATCCACT	21	1	MIR946a//MIR946b	Pinus taeda	Mature 3' variant	2
CCAACCGAGTCCGAGAGCATC	21	1	MIR1315	Pinus taeda	Mature 3' variant	2
CCAAGATTTGTAGATTTGGGAG	22	1	MIR3707	Picea abies	Mature 3' variant	2
CCACAGCTTTCTTGAACTA	19	1	MIR396a	Picea abies	Mature 3' variant	0
CCACAGCTTTCTTGAACTT	19	1	MIR396b	Arabidopsis thaliana	Mature 3' variant	0
CCACATCTGGGCCACGATGGT	21	1	MIR950	Picea abies	Mature 3' variant	1
CCACATCTGGGCCACGATGGTT	22	4	MIR950	Picea abies	Mature 3' variant	1
CCACCGTGGACCAGATGAAAA	21	1	MIR950b	Pinus taeda	Mature 3' variant	2
CCACCGTGGACCAGATGAAAAG	22	2	MIR950b	Pinus taeda	Mature 3' variant	2
CCAGACCTTCACCTATCCACAAT	23	1	MIR946a	Pinus taeda	Mature 3' variant	2
CCAGAGTTTTGCCAGTTCCGCC	22	1	MIR1311	Picea abies	Mature 3' variant	1
CCAGCCCTTCCCCTATCCACAC	22	1	MIR946a//MIR946b	Pinus taeda	Mature 3' variant	2
CCAGCCCTTCCCCTATCCACAT	22	58	MIR946a//MIR946b	Pinus taeda	Mature 3' variant	2
CCAGCCCTTCTCCTATCCACA	21	2	MIR946a//MIR946b	Pinus taeda	Mature 3' variant	0
CCAGCCCTTCTCCTATCCACAA	22	2	MIR946a//MIR946b	Pinus taeda	Mature 3' variant	0
CCAGCCCTTCTCCTATCCACAAC	23	2	MIR946b	Pinus taeda	Mature 3' variant	0
CCAGCCCTTCTCCTATCCACAAT	23	2	MIR946a	Pinus taeda	Mature 3' variant	0
CCAGCCCTTCTCCTATCCACCAAT	24	1	MIR946a//MIR946b	Pinus taeda	Mature 3' variant	2
CCAGCCCTTCTCGTATCCACAAC	23	1	MIR946b	Pinus taeda	Mature 3' variant	1
CCAGTCCTTCTGCTATCCACA	21	2	MIR946a//MIR946b	Pinus taeda	Mature 3' variant	2
CCAGTCCTTCTGCTATCCACAAT	23	1	MIR946a	Pinus taeda	Mature 3' variant	2
CCATCACATCTGGGCCACGATGGTT	25	1	MIR950	Picea abies	Mature 3' variant	2
CCATCGCGGAGCAGATGAA	19	1	MIR950b	Pinus taeda	Mature 3' variant	1
CCATCGTGCCGCAGATGATAAAG	23	1	MIR950	Pinus densata	Mature 3' variant	2
CCATCGTGCTGCAGATGATAAG	22	2	MIR950	Pinus densata	Mature 3' variant	1
CCATGGTGCCCCAGATGAGAAG	22	1	MIR950	Picea abies	Mature 3' variant	0
CCCACATCTGGGCCACGATGGTT	23	1	MIR950	Picea abies	Mature 3' variant	2
CCCCTTCTCCTATCCACAAC	20	1	MIR946b	Pinus taeda	Mature 3' variant	1
CCGACTTTAGCTCAGTTGGT	20	1	MIR6478	Populus trichocarpa	Mature 3' variant	1
CCGGACCAGGCTTCATTCCCC	21	1	MIR166a//MIR166b//MIR166c//MIR166d//MIR166e//MIR166f//MIR166g	Arabidopsis thaliana	Mature 3' variant	1
CCTACTCCTCCCATTCCTA	19	1	MIR482c	Picea abies	Mature 3' variant	0
CCTCAAGAAAGCTGTGGGAAAA	22	1	MIR396b	Arabidopsis thaliana	Mature 3' variant	1
CCTGTTAGGTTCCCAACCGAG	21	1	MIR1315	Pinus taeda	Mature 3' variant	1
CCTTCCCTACTCCTCCCATTCC	22	1	MIR482a	Picea abies	Mature 3' variant	1
CCTTTCCTACTCCTCCCATTCC	22	1	MIR482c	Picea abies	Mature 3' variant	1
CGAAGCTGCCAGCATGATCTGG	22	2	MIR167d	Arabidopsis thaliana	Mature 3' variant	1
CGACTGCCGATTTATGCATCCT	22	3	MIR159	Pinus densata	Mature 3' variant	0
CGAGCCCTTCTCCTATCCACAAC	23	10	MIR946b	Pinus taeda	Mature 3' variant	1
CGAGCCCTTCTCCTATCCACAAT	23	1	MIR946a	Pinus taeda	Mature 3' variant	1
CGCAGCCCTTCTCCTATCCACAAC	24	1	MIR946b	Pinus taeda	Mature 3' variant	2
CGCCATGCTCTTCCACAGCCT	21	1	MIR396a	Picea abies	Mature 3' variant	1
CGCCATGCTCTTCCACAGCT	20	1	MIR396a	Picea abies	Mature 3' variant	0
CGCCATGCTCTTCCACAGCTT	21	5	MIR396a	Picea abies	Mature 3' variant	0
CGCTATCCATCCTGAGTTTTT	21	1	MIR390d	Populus trichocarpa	Mature 3' variant	1
CGCTATCCATCCTGGGCTTCA	21	5	MIR390a	Arabidopsis thaliana	Mature 3' variant	2
CGGACCAGGCTTCATTCCC	19	1	MIR166a//MIR166b//MIR166c//MIR166d//MIR166e//MIR166f//MIR166g	Arabidopsis thaliana	Mature 3' variant	0
CGGACTGGCATAACTCCGCC	20	5	MIR1311	Pinus densata	Mature 3' variant	0
CGGACTGGCATAACTCCGCCC	21	5	MIR1311	Pinus densata	Mature 3' variant	0
CGGCATTACCGGATCCTGCAAA	22	1	MIR948	Pinus taeda	Mature 3' variant	1
CGGCCCTTCTCCTATCCACAAC	22	1	MIR946b	Pinus taeda	Mature 3' variant	1
CGGGACTGGCATAACTCCGCC	21	2	MIR1311	Pinus densata	Mature 3' variant	2
CGGGTTCAGTCATCAAGAACA	21	1	MIR951	Pinus taeda	Mature 3' variant	2
CGGGTTCAGTCATCAAGAACAC	22	1	MIR951	Pinus taeda	Mature 3' variant	2
CGGGTTCAGTCATCAAGAACACC	23	10	MIR951	Pinus taeda	Mature 3' variant	2
CGGGTTTCAGTCATCAAGAACACC	24	9	MIR951	Pinus taeda	Mature 3' variant	2
CGGTTCAGTCATCAAGAAC	19	2	MIR951	Pinus taeda	Mature 3' variant	0
CGGTTCAGTCATCAAGAACAC	21	10	MIR951	Pinus taeda	Mature 3' variant	0
CGGTTCAGTCATCAAGAACACA	22	1	MIR951	Pinus taeda	Mature 3' variant	1
CGGTTCAGTCATCAAGAACACC	22	222	MIR951	Pinus taeda	Mature 3' variant	0
CGGTTCAGTCATCAAGAACACG	22	1	MIR951	Pinus taeda	Mature 3' variant	1
CGGTTCAGTCATCAAGAACACT	22	5	MIR951	Pinus taeda	Mature 3' variant	1
CGGTTCAGTCATCAAGAACTCC	22	1	MIR951	Pinus taeda	Mature 3' variant	1
CGTCAAGAAAGCTGTGGGAAA	21	1	MIR396b	Arabidopsis thaliana	Mature 3' variant	2
CGTGATCAAGATCAGACTCCCA	22	1	MIR3712	Pinus densata	Mature 3' variant	1
CGTGTTCCCAGGTCACCCCAG	21	2	MIR398	Pinus taeda	Mature 3' variant	2
CGTTCAGTCATCAAGAACAC	20	1	MIR951	Pinus taeda	Mature 3' variant	1
CGTTCTTGACGTCTGGACCACG	22	2	MIR951	Picea abies	Mature 3' variant	1
CTAAAGGGTCGCAGCAACCAGC	22	1	MIR952b	Pinus densata	Mature 3' variant	2
CTACCGATCCCTACAGCCACT	21	7	MIR948	Pinus taeda	Mature 3' variant	2
CTAGACCTTCTCCTATCCACAAT	23	1	MIR946a	Pinus taeda	Mature 3' variant	2
CTAGGTTCCCAACCGAGTCCG	21	1	MIR1315	Pinus taeda	Mature 3' variant	2
CTCAAGAAAGCCGTGGGAAA	20	1	MIR396g	Populus trichocarpa	Mature 3' variant	0
CTCAAGAAAGCTGTGGGAA	19	5	MIR396b	Arabidopsis thaliana	Mature 3' variant	0
CTCAAGAAAGCTGTGGGAAA	20	42	MIR396b	Arabidopsis thaliana	Mature 3' variant	0
CTCAAGAAAGCTGTGGGAAAA	21	6	MIR396b	Arabidopsis thaliana	Mature 3' variant	0
CTCAAGAAAGCTGTGGGAAAAC	22	1	MIR396b	Arabidopsis thaliana	Mature 3' variant	0
CTCAAGAAAGCTGTGGGAAAC	21	1	MIR396b	Arabidopsis thaliana	Mature 3' variant	1
CTCAAGAAAGCTGTGGGAAACG	22	1	MIR396b	Arabidopsis thaliana	Mature 3' variant	2
CTCAAGAAAGCTGTGGGGAAA	21	1	MIR396b	Arabidopsis thaliana	Mature 3' variant	1
CTCCACAGCTTTCTTGAACT	20	1	MIR396b	Vitis vinifera	Mature 3' variant	1
CTCCACAGCTTTCTTGAACTA	21	1	MIR396a	Picea abies	Mature 3' variant	1
CTCGGAATCTGTTACTGTTTC	21	3	MIR947	Picea abies	Mature 3' variant	1
CTCTGGAGGCCTGTCAGGTTC	21	1	MIR1315	Pinus taeda	Mature 3' variant	2
CTGGGAACCTGACAGGCCTCC	21	1	MIR3710	Picea abies	Mature 3' variant	2
CTGGTCAGGTTCCCAACCGAG	21	1	MIR1315	Pinus taeda	Mature 3' variant	1
CTGGTCCTCGGTGGTTTATGA	21	4	MIR950	Picea abies	Mature 3' variant	2
CTGTGGGAAAACATGGACGG	20	3	MIR396a	Picea abies	Mature 3' variant	1
CTTCAAGAAAGCTGTGGGAAA	21	1	MIR396b	Vitis vinifera	Mature 3' variant	1
CTTCCACAGTCTTCTTGAACTA	22	1	MIR396a	Picea abies	Mature 3' variant	2
CTTCCCTACTCCTCCCATTCC	21	3	MIR482a	Picea abies	Mature 3' variant	0
CTTGGATTGAAGAGAGCTCCC	21	2	MIR159b	Pinus taeda	Mature 3' variant	0
CTTGGATTGAAGGGAGCTCC	20	3	MIR159c	Pinus taeda	Mature 3' variant	0
CTTGGATTGAAGGGAGCTCCA	21	8	MIR159a	Pinus taeda	Mature 3' variant	0
CTTGGATTGAAGGGAGCTCT	20	1	MIR159f	Oryza sativa	Mature 3' variant	0
CTTGGCATTCCGTCCACCTCC	21	1	MIR394a//MIR394b	Zea mays	Mature 3' variant	1
CTTTCCTACTCCTCCCATTCCT	22	2	MIR482c	Picea abies	Mature 3' variant	0
CTTTGGAGGCCTGTCAGGTTC	21	1	MIR1315	Pinus taeda	Mature 3' variant	1
GAAAAAACGCGTTTAGGAGGAAG	23	1	MIR949	Pinus taeda	Mature 3' variant	2
GAAAACGCGTTTAGGAGGAAG	21	1	MIR949	Pinus taeda	Mature 3' variant	0
GAACTGCCGATTTATGCATCCT	22	1	MIR159	Pinus densata	Mature 3' variant	2
GAAGCTGCCAGCATGATCTGG	21	2	MIR167d	Arabidopsis thaliana	Mature 3' variant	0
GAAGCTGCCAGCATGATCTGT	21	1	MIR167d	Arabidopsis thaliana	Mature 3' variant	1
GAATAAACATTAATAGATCTT	21	1	MIR859	Arabidopsis thaliana	Mature 3' variant	2
GACAACGAGAGAGAGCACGC	20	1	MIR535	Oryza sativa	Mature 3' variant	0
GACAACGAGAGAGAGCACGCC	21	1	MIR535	Oryza sativa	Mature 3' variant	0
GACAACGAGAGAGAGCACGCT	21	4	MIR535a//MIR535b//MIR535c	Vitis vinifera	Mature 3' variant	0
GACATCAGGTCCTCGATGGTT	21	1	MIR950a//MIR950b	Pinus taeda	Mature 3' variant	2
GACCTTCTCCTATCCACAAAT	21	1	MIR946a//MIR946b	Pinus taeda	Mature 3' variant	2
GACCTTCTCCTATCCACAATT	21	1	MIR946a	Pinus taeda	Mature 3' variant	1
GACTGCCGATTAATGCATCCT	21	1	MIR159	Pinus densata	Mature 3' variant	1
GACTGCCGATTAGTGCATCCT	21	1	MIR159	Pinus densata	Mature 3' variant	2
GACTGCCGATTTATGCATCC	20	3	MIR159	Pinus densata	Mature 3' variant	0
GACTGCCGATTTATGCATCCA	21	1	MIR159	Pinus densata	Mature 3' variant	1
GACTGCCGATTTATGCATCCC	21	6	MIR159	Pinus densata	Mature 3' variant	1
GACTGCCGATTTATGCATCCCC	22	2	MIR159	Pinus densata	Mature 3' variant	2
GACTGCCGATTTATGCATCCCT	22	1	MIR159	Pinus densata	Mature 3' variant	1
GACTGCCGATTTATGCATCCCTT	23	1	MIR159	Pinus densata	Mature 3' variant	2
GACTGCCGATTTATGCATCCT	21	129	MIR159	Pinus densata	Mature 3' variant	0
GACTGCCGATTTATGCATCCTA	22	1	MIR159	Pinus densata	Mature 3' variant	1
GACTGCCGATTTATGCATCCTT	22	1	MIR159	Pinus densata	Mature 3' variant	0
GACTGCCGATTTATGCATCT	20	1	MIR159	Pinus densata	Mature 3' variant	1
GACTGTAGGCATTGGTGGAT	20	1	MIR948	Pinus taeda	Mature 3' variant	0
GAGCTCCCTTCAGTCCAACCA	21	2	MIR159a	Pinus taeda	Mature 3' variant	0
GAGCTCCTTTTGTACCAATC	20	1	MIR159	Pinus densata	Mature 3' variant	0
GAGCTCCTTTTGTACCAATCA	21	5	MIR159	Pinus densata	Mature 3' variant	0
GATATGGAGGATTTGCCAAAA	21	1	MIR3701	Pinus densata	Mature 3' variant	1
GATATGGAGGATTTTCCAAAAA	22	1	MIR3701	Pinus densata	Mature 3' variant	1
GATCTTGTGATGGGTACTTGT	21	1	MIR3700	Picea abies	Mature 3' variant	2
GATGTGGATATGGAAGGGTT	20	1	MIR946b	Pinus taeda	Mature 3' variant	0
GCAGCATCATCACGATTCAC	20	1	MIR172a//MIR172c	Populus trichocarpa	Mature 3' variant	1
GCAGCATCATCACGATTCACA	21	19	MIR172a//MIR172c	Populus trichocarpa	Mature 3' variant	1
GCAGCATCATCACGATTCACAA	22	1	MIR172g	Populus trichocarpa	Mature 3' variant	2
GCAGCATCATCCAGATTCACA	21	5	MIR172a//MIR172c	Populus trichocarpa	Mature 3' variant	1
GCAGCATCATCCAGATTCACAA	22	1	MIR172g	Populus trichocarpa	Mature 3' variant	2
GCAGCCCTTCTCCTATCCACAAC	23	3	MIR946b	Pinus taeda	Mature 3' variant	1
GCAGCCCTTCTCCTATCCACAAT	23	2	MIR946a	Pinus taeda	Mature 3' variant	1
GCAGTTCCTCAAGGTCACAT	20	1	MIR952a//MIR952c	Pinus densata	Mature 3' variant	0
GCATCGGAATCTGCTACTGTTCC	23	1	MIR947	Pinus taeda	Mature 3' variant	2
GCCTGGCTCCCTGTATGCCAC	21	1	MIR160b//MIR160c	Arabidopsis thaliana	Mature 3' variant	0
GCTCAAGAAAGCCGTGGGAAA	21	1	MIR396g	Populus trichocarpa	Mature 3' variant	0
GCTCAAGAAAGCCGTTGGGAAA	22	1	MIR396g	Populus trichocarpa	Mature 3' variant	2
GCTCAAGAAAGCTGTGGGAA	20	1	MIR396b	Arabidopsis thaliana	Mature 3' variant	0
GCTCAAGAAAGCTGTGGGAAA	21	16	MIR396b	Arabidopsis thaliana	Mature 3' variant	0
GCTCAAGAAAGCTGTGGGAAAA	22	3	MIR396b	Arabidopsis thaliana	Mature 3' variant	0
GCTCACGTCTCTTTCTGTCAGC	22	25	MIR156f//MIR156h//MIR156l	Oryza sativa	Mature 3' variant	1
GCTCCAAGAAAGCTGTGGGAA	21	1	MIR396b	Nicotiana tabacum	Mature 3' variant	2
GCTGTGGGAAAACATGGACGG	21	5	MIR396a	Picea abies	Mature 3' variant	1
GCTGTGGGAAAACATGGACGGG	22	1	MIR396a	Picea abies	Mature 3' variant	2
GCTTACAAGGAGCCAAGCATA	21	2	MIR160a	Picea abies	Mature 3' variant	0
GGAACAGGCGGACGTGCATAA	21	1	MIR1311	Pinus densata	Mature 3' variant	2
GGAACAGGCGGACTGGCATA	20	4	MIR1311	Pinus densata	Mature 3' variant	0
GGAACAGGCGGACTGGCATAA	21	4	MIR1311	Pinus densata	Mature 3' variant	0
GGAACAGGCGGACTGGCATAAA	22	3	MIR1311	Pinus densata	Mature 3' variant	1
GGAATGTTGTCTGGCTCGACT	21	6	MIR166a	Pinus taeda	Mature 3' variant	0
GGAATGTTGTCTGGCTCGAG	20	1	MIR166d	Oryza sativa	Mature 3' variant	0
GGAATGTTGTCTGGCTCGAGG	21	7	MIR166d	Oryza sativa	Mature 3' variant	0
GGACTGAAGGGAGCTCCCC	19	1	MIR319	Acacia auriculiformis	Mature 3' variant	1
GGAGAATCTTGATGATGCTGC	21	1	MIR172f	Nicotiana tabacum	Mature 3' variant	1
GGAGCTCCTTTTGTACCAATC	21	1	MIR159	Pinus densata	Mature 3' variant	1
GGAGTGGGAGCGTAGGAGAAGG	22	2	MIR482c	Pinus taeda	Mature 3' variant	1
GGATATGGAGGATTTGCCAAA	21	1	MIR3701	Pinus densata	Mature 3' variant	1
GGATATGGAGGATTTGCCAAAA	22	1	MIR3701	Pinus densata	Mature 3' variant	1
GGATATGGGGGATTTGCCAAA	21	1	MIR3701	Pinus densata	Mature 3' variant	2
GGATCAGATTTGATGGCCTTT	21	1	MIR1309	Pinus taeda	Mature 3' variant	1
GGATCTTGACGTCTGGACCACG	22	1	MIR951	Picea abies	Mature 3' variant	2
GGATGCAAAGGGTTTACCGAC	21	1	MIR162	Pinus densata	Mature 3' variant	0
GGCAGTTCCTCAAGGTCACAT	21	1	MIR952a//MIR952c	Pinus densata	Mature 3' variant	0
GGCGTCATACAATGCGTAGTC	21	1	MIR952a	Pinus taeda	Mature 3' variant	2
GGCTGCCGATTTATGCATCCT	21	1	MIR159	Pinus densata	Mature 3' variant	1
GGCTTGCAAGGATGGGAAAAA	21	1	MIR482d	Picea abies	Mature 3' variant	2
GGTTCAGTCATCAAGAACACC	21	1	MIR951	Pinus taeda	Mature 3' variant	0
GGTTCTTGACGTCTGGACCACG	22	1	MIR951	Picea abies	Mature 3' variant	1
GGTTTGAAGGGAGCTCTACTG	21	1	MIR159	Pinus densata	Mature 3' variant	0
GTACCACTGAAATTGTTGTTC	21	1	MIR1313	Pinus densata	Mature 3' variant	1
GTACCGCTGAAATTATTGTTCG	22	1	MIR1313	Pinus taeda	Mature 3' variant	2
GTAGAGCTCCTTTTGTACCAA	21	1	MIR159	Pinus densata	Mature 3' variant	0
GTAGGAACAGGCGGACTGGC	20	1	MIR1311	Pinus densata	Mature 3' variant	0
GTAGGATCGGATTTGATGGCC	21	1	MIR1309	Pinus taeda	Mature 3' variant	2
GTATAGTGGTAAGTATTCCCG	21	1	MIR8175	Arabidopsis thaliana	Mature 3' variant	2
GTATCGGAACCTGTCACTGTTTC	23	2	MIR947	Picea abies	Mature 3' variant	2
GTCACATCTGGGCCACGATGGTT	23	3	MIR950	Picea abies	Mature 3' variant	1
GTCCACAGCTTTCTTGAACTT	21	1	MIR396b	Arabidopsis thaliana	Mature 3' variant	1
GTCCACGGCTTTCTTGAACTTCC	23	1	MIR396c	Picea abies	Mature 3' variant	1
GTCGGACCAGGCTTCATTCCC	21	1	MIR166b//MIR166e//MIR166f	Arabidopsis thaliana	Mature 3' variant	0
GTCGGACCAGGCTTCATTCCCC	22	2	MIR166b//MIR166e//MIR166f	Arabidopsis thaliana	Mature 3' variant	0
GTCGGCCTCGAATGTTAGGAGAA	23	3	MIR1314	Pinus taeda	Mature 3' variant	2
GTCTCCTCAAAGCACTTCAGTA	22	1	MIR395m	Oryza sativa	Mature 3' variant	2
GTCTGGTCCTCGGTGGTTTATG	22	2	MIR950	Picea abies	Mature 3' variant	2
GTCTGGTCCTCGGTGGTTTATGA	23	2	MIR950	Picea abies	Mature 3' variant	2
GTCTTCCCTACTCCTCCCATTCC	23	3	MIR482a	Picea abies	Mature 3' variant	0
GTCTTGCTCAAATGAGTGTTCCA	23	1	MIR828a//MIR828b	Populus trichocarpa	Mature 3' variant	2
GTCTTTCCTACTCCTCCCATTCC	23	1	MIR482c	Picea abies	Mature 3' variant	0
GTGAAGCTGCCAGCATGATCTGG	23	1	MIR167g	Zea mays	Mature 3' variant	0
GTGACAACGAGAGAGAGCACGC	22	2	MIR535	Oryza sativa	Mature 3' variant	0
GTGACAGAAGAGAGTGAGCACT	22	1	MIR156e//MIR156f	Arabidopsis thaliana	Mature 3' variant	1
GTGACAGAAGATAGACTTTGGTC	23	1	MIR3699	Picea abies	Mature 3' variant	1
GTGATGTTGGCTAGGCTCAAT	21	1	MIR171	Pinus densata	Mature 3' variant	0
GTGGTTTGAAGGGAGCTCTAC	21	1	MIR159	Pinus densata	Mature 3' variant	1
GTGTATTGATTTCCGGGGAAG	21	3	MIR949	Pinus taeda	Mature 3' variant	0
GTGTGAGTTTCATGAACTGCC	21	1	MIR952b	Pinus taeda	Mature 3' variant	0
GTGTTCTTGACGTCTGGACCACG	23	7	MIR951	Picea abies	Mature 3' variant	0
GTGTTCTTGACGTCTGGGCCACG	23	1	MIR951	Picea abies	Mature 3' variant	1
GTTACATCAGGTCCTCGGTGGTT	23	1	MIR950a//MIR950b	Pinus taeda	Mature 3' variant	1
GTTATATTGCATGGTTTTGGA	21	1	MIR3706	Picea abies	Mature 3' variant	1
GTTCAAGAAAACTGTGGGAAA	21	2	MIR396	Pinus taeda	Mature 3' variant	0
GTTCAAGAAATCCGTGGGAAA	21	1	MIR396g	Populus trichocarpa	Mature 3' variant	2
GTTCAGTCATCAAGAACACC	20	1	MIR951	Pinus taeda	Mature 3' variant	0
GTTCCACAGCTTACTTGAACTA	22	1	MIR396a	Picea abies	Mature 3' variant	2
GTTCCACAGCTTTCTTGAACTA	22	2	MIR396a	Picea abies	Mature 3' variant	1
GTTCCACAGCTTTCTTGAACTT	22	3	MIR396b	Arabidopsis thaliana	Mature 3' variant	1
GTTCCCACAGCTTTCTTGAACTT	23	2	MIR396b	Arabidopsis thaliana	Mature 3' variant	2
GTTCCCCAGCGGAGTCGCCA	20	1	MIR5072	Oryza sativa	Mature 3' variant	1
GTTCTTGACGTCTGGACCACG	21	14	MIR951	Picea abies	Mature 3' variant	0
GTTCTTGACGTCTGGACCACT	21	1	MIR951	Picea abies	Mature 3' variant	1
GTTGGATCGGATTTGATGGC	20	1	MIR1309	Pinus taeda	Mature 3' variant	1
GTTGGTTTGAAGGGAGCTCTA	21	1	MIR159	Pinus densata	Mature 3' variant	1
GTTTCCAACGCCTCCCATGCCTA	23	1	MIR482d	Pinus densata	Mature 3' variant	1
GTTTGGCACTATCCTCTATATC	22	1	MIR3701	Pinus densata	Mature 3' variant	0
GTTTTCCACTCCTCCCAAGCCC	22	1	MIR482d	Picea abies	Mature 3' variant	2
GTTTTTCCCACTCCTCCCAAGCC	23	1	MIR482d	Picea abies	Mature 3' variant	0
TAAAACCATGGTGCCCCAGATG	22	1	MIR950	Picea abies	Mature 3' variant	2
TAAACAATGTCCACCCTTCAT	21	7	MIR3701	Picea abies	Mature 3' variant	2
TAAACAATGTCCACCCTTCATC	22	828	MIR3701	Picea abies	Mature 3' variant	2
TAAACAATGTCCACCCTTCATCT	23	1	MIR3701	Picea abies	Mature 3' variant	2
TAAACAGTGTCCACCCTTCATC	22	1	MIR3701	Picea abies	Mature 3' variant	1
TAAACATCTGGGCCACGATGGT	22	1	MIR950	Picea abies	Mature 3' variant	2
TAAACATCTGGGCCACGATGGTT	23	86	MIR950	Picea abies	Mature 3' variant	2
TAAACATCTGGGCCACGATGGTTT	24	8	MIR950	Picea abies	Mature 3' variant	2
TAAAGGAATTCCCACTTCTCA	21	2	MIR3696	Picea abies	Mature 3' variant	1
TAACAATGTCCACCCTTCATC	21	6	MIR3701	Pinus densata	Mature 3' variant	2
TAACAGTTATATTGCATGGTT	21	2	MIR3706	Picea abies	Mature 3' variant	1
TAACATCAGGTCCTCGATGGTT	22	2	MIR950a//MIR950b	Pinus taeda	Mature 3' variant	2
TAACATCTGAGCCACGATGGTT	22	1	MIR950	Picea abies	Mature 3' variant	2
TAACATCTGGCCCACGATGGTT	22	1	MIR950	Picea abies	Mature 3' variant	2
TAACATCTGGGCCACGATAGTT	22	1	MIR950	Picea abies	Mature 3' variant	2
TAACATCTGGGCCACGATG	19	2	MIR950	Picea abies	Mature 3' variant	1
TAACATCTGGGCCACGATGGC	21	1	MIR950	Picea abies	Mature 3' variant	2
TAACATCTGGGCCACGATGGT	21	27	MIR950	Picea abies	Mature 3' variant	1
TAACATCTGGGCCACGATGGTC	22	15	MIR950	Picea abies	Mature 3' variant	2
TAACATCTGGGCCACGATGGTG	22	2	MIR950	Picea abies	Mature 3' variant	2
TAACATCTGGGCCACGATGGTT	22	458	MIR950	Picea abies	Mature 3' variant	1
TAACATCTGGGCCACGATGGTTT	23	15	MIR950	Picea abies	Mature 3' variant	1
TAACATCTGGGCCACGATGGTTTT	24	1	MIR950	Picea abies	Mature 3' variant	2
TAACATCTGGGCCGCGATGGTT	22	1	MIR950	Picea abies	Mature 3' variant	2
TAACATCTGGTCCACGATGGTT	22	1	MIR950	Picea abies	Mature 3' variant	2
TAACATCTGGTCCACGGTGGTT	22	1	MIR950	Pinus densata	Mature 3' variant	1
TAACATCTGGTCCTCGGTGGT	21	1	MIR950a//MIR950b	Pinus taeda	Mature 3' variant	2
TAACCACTGAAATTGTTGTTC	21	1	MIR1313	Pinus densata	Mature 3' variant	2
TAAGCTTTGTATGAGCGCCCC	21	1	MIR952a	Pinus taeda	Mature 3' variant	2
TAAGGAATTGCCATATGCCAA	21	1	MIR952a	Pinus taeda	Mature 3' variant	2
TAATCAGTGTCCACCCTTCATC	22	1	MIR3701	Picea abies	Mature 3' variant	2
TACAGACTCGGTTGAGAACCT	21	2	MIR3710	Picea abies	Mature 3' variant	2
TACATCAGGTCCACGATGGTT	21	1	MIR950a//MIR950b	Pinus taeda	Mature 3' variant	2
TACATCAGGTCCACGGTGGTT	21	1	MIR950a//MIR950b	Pinus taeda	Mature 3' variant	1
TACATCAGGTCCTCGATGGTT	21	1	MIR950a//MIR950b	Pinus taeda	Mature 3' variant	1
TACATCAGGTCCTCGGTGGT	20	1	MIR950a//MIR950b	Pinus taeda	Mature 3' variant	0
TACATCAGGTCCTCGGTGGTT	21	22	MIR950a//MIR950b	Pinus taeda	Mature 3' variant	0
TACATCAGGTCCTCGGTGGTTG	22	2	MIR950a//MIR950b	Pinus taeda	Mature 3' variant	1
TACATCTGGACCACGATGGTT	21	5	MIR950	Picea abies	Mature 3' variant	2
TACATCTGGACCACGATGGTTT	22	1	MIR950	Picea abies	Mature 3' variant	2
TACATCTGGACCACGGTGGTT	21	1	MIR950	Pinus densata	Mature 3' variant	1
TACATCTGGGCCACGGTGGTT	21	5	MIR950	Pinus densata	Mature 3' variant	1
TACATCTGGTCCACGGTGGTT	21	1	MIR950	Pinus densata	Mature 3' variant	0
TACATCTGGTCCTCGATGGTT	21	1	MIR950a//MIR950b	Pinus taeda	Mature 3' variant	2
TACATCTGGTCCTCGGTGGTT	21	9	MIR950a//MIR950b	Pinus taeda	Mature 3' variant	1
TACCACAGCTTTCTTGAACTA	21	1	MIR396a	Picea abies	Mature 3' variant	1
TACCACTGAAATTATTGTTCG	21	8	MIR1313	Pinus taeda	Mature 3' variant	0
TACCACTGAAATTATTGTTTGA	22	1	MIR1313	Pinus taeda	Mature 3' variant	1
TACCACTGAAATTATTGTTTT	21	1	MIR1313	Pinus taeda	Mature 3' variant	2
TACCGATCCCTACAGCCACTT	21	3	MIR948	Pinus taeda	Mature 3' variant	2
TACCGCTGAAATTATTGTT	19	2	MIR1313	Pinus taeda	Mature 3' variant	1
TACCGCTGAAATTATTGTTC	20	5	MIR1313	Pinus taeda	Mature 3' variant	1
TACCGCTGAAATTATTGTTCA	21	1	MIR1313	Pinus taeda	Mature 3' variant	2
TACCGCTGAAATTATTGTTCG	21	188	MIR1313	Pinus taeda	Mature 3' variant	1
TACCGCTGAAATTATTGTTCGT	22	1	MIR1313	Pinus taeda	Mature 3' variant	2
TACCGTTGAAATTATTGTTCG	21	1	MIR1313	Pinus taeda	Mature 3' variant	2
TACTACTGAAATTGTTGTTCG	21	1	MIR1313	Pinus densata	Mature 3' variant	1
TACTCCTCCCATTCCTTTTGCC	22	1	MIR482a	Picea abies	Mature 3' variant	1
TACTTTTCCACAGCTTTCTTG	21	2	MIR396b	Arabidopsis thaliana	Mature 3' variant	0
TAGAAGAGAGAGAGCACATCC	21	13	MIR156a	Pinus taeda	Mature 3' variant	2
TAGACCTTCTCCTATCCACAA	21	2	MIR946a//MIR946b	Pinus taeda	Mature 3' variant	2
TAGACCTTCTCCTATCCACAAC	22	23	MIR946b	Pinus taeda	Mature 3' variant	2
TAGACCTTCTCCTATCCACAAT	22	1920	MIR946a	Pinus taeda	Mature 3' variant	2
TAGACCTTCTCCTATCCACAATT	23	17	MIR946a	Pinus taeda	Mature 3' variant	2
TAGAGCTCCTTTTGTACCAAT	21	1	MIR159	Pinus densata	Mature 3' variant	0
TAGCCCTTCTCCTATCCACAAC	22	2	MIR946b	Pinus taeda	Mature 3' variant	1
TAGCCCTTCTCCTATCCACAATC	23	2	MIR946a	Pinus taeda	Mature 3' variant	2
TAGCTATGCAACTTTCTCTTC	21	1	MIR169c	Arabidopsis thaliana	Mature 3' variant	2
TAGGAGGAAGGTGTATTGATT	21	1	MIR949	Pinus taeda	Mature 3' variant	0
TAGGCCTTCTCCTATCCACAAT	22	2	MIR946a	Pinus taeda	Mature 3' variant	2
TATCCAACAATAATTTCAGTG	21	1	MIR1313	Pinus taeda	Mature 3' variant	0
TATCGGAACCTGTCACTGTTT	21	1	MIR947	Picea abies	Mature 3' variant	2
TATCGGAACCTGTCACTGTTTC	22	236	MIR947	Picea abies	Mature 3' variant	2
TATCGGAACCTGTCACTGTTTCT	23	1	MIR947	Picea abies	Mature 3' variant	2
TATCGGAATCTGTTACTGTTTC	22	1	MIR947	Picea abies	Mature 3' variant	0
TATGACAGTTATATTGCATGG	21	1	MIR3706	Picea abies	Mature 3' variant	1
TATGCCGATTCACAAAGGTGC	21	1	MIR5023	Arabidopsis thaliana	Mature 3' variant	2
TATGCTACGGTTTTCCCCATT	21	2	MIR1863c	Oryza sativa	Mature 3' variant	2
TATGGGAGGATTGGACAGTAT	21	1	MIR1448	Populus trichocarpa	Mature 3' variant	1
TATTAAGTGCAGCGTTGACGA	21	3	MIR397b	Oryza sativa	Mature 3' variant	2
TATTGACTTCACCACACAT	19	1	MIR482c	Picea abies	Mature 3' variant	1
TATTGAGTGCAGCGTTGACGA	21	7	MIR397b	Oryza sativa	Mature 3' variant	1
TATTGAGTGCAGCGTTGACGG	21	7	MIR397b	Oryza sativa	Mature 3' variant	2
TATTGCATGGTTTCGGAGGAA	21	1	MIR3706	Picea abies	Mature 3' variant	0
TATTTGAGTGCAGCGTTGACGA	22	1	MIR397	Picea abies	Mature 3' variant	2
TCAACAGTGTCCACCCTTCATC	22	2	MIR3701	Picea abies	Mature 3' variant	2
TCAACATCGATAAAGGAATTC	21	2	MIR3696	Picea abies	Mature 3' variant	2
TCAACATCTGGGCCACGATGGTT	23	27	MIR950	Picea abies	Mature 3' variant	2
TCAACATCTGGGCCACGATGGTTT	24	3	MIR950	Picea abies	Mature 3' variant	2
TCAAGAAAGCCGTGGGAAA	19	1	MIR396g	Populus trichocarpa	Mature 3' variant	0
TCAAGCCCTTCTCCTATCCACA	22	1	MIR946a//MIR946b	Pinus taeda	Mature 3' variant	2
TCAAGTTCATCCAAGCACCAA	21	1	MIR3623	Vitis vinifera	Mature 3' variant	2
TCACATCAGGGCCTCGATGGTT	22	1	MIR950	Picea abies	Mature 3' variant	2
TCACATCAGGTCCACGATGGTT	22	2	MIR950	Picea abies	Mature 3' variant	2
TCACATCAGGTCCTCGATGGTT	22	1	MIR950a//MIR950b	Pinus taeda	Mature 3' variant	2
TCACATCCGGGCCACGATGGTT	22	1	MIR950	Picea abies	Mature 3' variant	1
TCACATCCTGGCCACGATGGTT	22	2	MIR950	Picea abies	Mature 3' variant	2
TCACATCGTGGCCACGATGGTT	22	11	MIR950	Picea abies	Mature 3' variant	2
TCACATCGTGGCCACGATGGTTT	23	1	MIR950	Picea abies	Mature 3' variant	2
TCACATCTAGGCCACGATGGT	21	1	MIR950	Picea abies	Mature 3' variant	1
TCACATCTAGGCCACGATGGTT	22	12	MIR950	Picea abies	Mature 3' variant	1
TCACATCTAGGCCACGATGTT	21	1	MIR950	Picea abies	Mature 3' variant	2
TCACATCTCGGCCACGATGGTT	22	10	MIR950	Picea abies	Mature 3' variant	1
TCACATCTCGGCCACGATGGTTT	23	1	MIR950	Picea abies	Mature 3' variant	1
TCACATCTCGGCCACGATGTT	21	1	MIR950	Picea abies	Mature 3' variant	2
TCACATCTGGCCAACGATGGT	21	1	MIR950	Picea abies	Mature 3' variant	2
TCACATCTGGCCAACGATGGTT	22	7	MIR950	Picea abies	Mature 3' variant	2
TCACATCTGGCCCACGATGGT	21	4	MIR950	Picea abies	Mature 3' variant	1
TCACATCTGGCCCACGATGGTT	22	13	MIR950	Picea abies	Mature 3' variant	1
TCACATCTGGCCCACGATGGTTA	23	1	MIR950	Picea abies	Mature 3' variant	2
TCACATCTGGCCCACGATGGTTG	23	1	MIR950	Picea abies	Mature 3' variant	2
TCACATCTGGCCGACGATGGT	21	1	MIR950	Picea abies	Mature 3' variant	2
TCACATCTGGCCGACGATGGTT	22	18	MIR950	Picea abies	Mature 3' variant	2
TCACATCTGGCCGACGATGGTTT	23	1	MIR950	Picea abies	Mature 3' variant	2
TCACATCTGGCCTACGATGGTT	22	2	MIR950	Picea abies	Mature 3' variant	2
TCACATCTGGCCTACGATGGTTT	23	1	MIR950	Picea abies	Mature 3' variant	2
TCACATCTGGCGCACGATGGTT	22	2	MIR950	Picea abies	Mature 3' variant	2
TCACATCTGGGCACCGATGGTT	22	2	MIR950	Picea abies	Mature 3' variant	2
TCACATCTGGGCCACCGTGGTT	22	1	MIR950	Picea abies	Mature 3' variant	2
TCACATCTGGGCCACGACGGTT	22	2	MIR950	Picea abies	Mature 3' variant	1
TCACATCTGGGCCACGAGGGTT	22	1	MIR950	Picea abies	Mature 3' variant	1
TCACATCTGGGCCACGATAGTT	22	2	MIR950	Picea abies	Mature 3' variant	1
TCACATCTGGGCCACGATCGGTT	23	1	MIR950	Picea abies	Mature 3' variant	2
TCACATCTGGGCCACGATG	19	8	MIR950	Picea abies	Mature 3' variant	0
TCACATCTGGGCCACGATGG	20	12	MIR950	Picea abies	Mature 3' variant	0
[truncated: 3,070 more rows]
