# Supplementary material for: Differential microRNA and Target Gene Expression in Scots Pine (Pinus sylvestris L.) Needles in Response to Methyl Jasmonate Treatment
Source: Genes (Basel). 2024 Dec 27;16(1):26. doi: 10.3390/genes16010026 (PMC11765084; doi:10.3390/genes16010026)
Supplement: Supplementary file 1 [file genes-16-00026-s001.zip › Supplementary_file3.xlsx]

## Sheet: novel_miRNA_with_precursor_expr
Expression values of novel miRNA familes for which precursor sequences were identified
Novel miRNA family	Expression value
miR00004	3
miR00016	3
miR00013	6
miR00034	10
miR00012	23
miR00021	28
miR00026	35
miR00001	38
miR00022	46
miR00015	53
miR00006	55
miR00023	63
miR00024	71
miR00029	73
miR00030	79
miR00031	104
miR00033	283
miR00027	295
miR00002	328
miR00007	330
miR00018	334
miR00008	376
miR00019	488
miR00011	517
miR00010	523
miR00020	781
miR00028	911
miR00014	962
miR00003	990
miR00025	1023
miR00032	1202
miR00009	1276
miR00017	2598
miR00005	7989

## Sheet: MeJA_vs_control_novel_miRNAs
Presence of novel miRNAs in samples
Novel miRNA family	isomiR name	Control	MeJA	Control, sample Sm5	Control, sample Sm6	Control, sample Sm7	MeJA, sample Sm3	MeJA, Sample Sm4	MeJA, sample Sm8	IsomiR sequence	Expression values
miR00023	miR00023-001	+			+					AAAATACCCAATATATAACTGG	1
miR00023	miR00023-002	+			+	+				AAAATACCCAATATATGACTGG	3
miR00023	miR00023-003	+			+	+				AAAATACCCAATATATGGCTGG	4
miR00002	miR00002-001		+						+	AAAATATGGAACGAGCACGCC	1
miR00002	miR00002-002		+				+		+	AAAATGCGTGCTCGCTCCATAT	2
miR00001	miR00001-001	+				+				AAACGGCAGTCCAATTGCAGA	1
miR00012	miR00012-001	+				+				AAACTTCCCCCTGGGGGGTACCA	3
miR00012	miR00012-002	+			+	+				AAACTTTCCCCCTGGGGGGTACCA	2
miR00003	miR00003-001		+						+	AAAGTATGATACCATCCAA	1
miR00003	miR00003-002		+					+		AAAGTATGATACCATCCAAT	1
miR00003	miR00003-003	+				+				AAAGTATGATACCATCCAATA	1
miR00003	miR00003-004	+			+					AAAGTATGATACCATCCAATACTT	1
miR00003	miR00003-005	+			+	+				AAAGTATGATACCATCCAATACTTC	2
miR00023	miR00023-004	+			+					AAATACCCAATATAGGACTGC	1
miR00023	miR00023-005	+		+						AAATACCCAATATATGACTGA	1
miR00023	miR00023-006					+		+		AAATACCCAATATATGACTGG	3
miR00023	miR00023-007			+		+		+	+	AAATACCCAATATATGGCTGG	13
miR00002	miR00002-003					+	+	+		AAATGCGTGCTCGCTCCATAT	3
miR00002	miR00002-004			+				+		AAATGCGTGCTCGCTCCATATA	2
miR00002	miR00002-005		+						+	AAATGCGTGGTCGCTCCATAT	1
miR00005	miR00005-001	+				+				AAATGTGGATCTAGAAGGGCTA	1
miR00002	miR00002-006	+		+						AAATGTTCGGAGAAATGCGTG	1
miR00014	miR00014-001		+					+		AACCCCTACGAAAGAGAAACCG	1
miR00014	miR00014-002			+	+		+	+		AACCCTACGAAAGAGAAACCG	4
miR00014	miR00014-003	+				+				AACCCTACGAAAGAGAAACCGT	1
miR00008	miR00008-001		+					+		AACTCTCCAATGCTCTCAGGC	1
miR00012	miR00012-003		+						+	AACTTCCCCCTGGGGGGTACC	1
miR00012	miR00012-004	+				+				AACTTCCCCCTGGGGGGTACCA	2
miR00033	miR00033-001			+	+	+	+		+	AACTTGACGAACATCCAACAG	6
miR00003	miR00003-006			+					+	AAGCATGATACCATCCAATACTTCT	2
miR00030	miR00030-001	+				+				AAGCCCCACTGCGATCTCAAAA	1
miR00022	miR00022-001	+			+					AAGGCACAGTTGGAACGCTAACA	1
miR00022	miR00022-002					+	+	+	+	AAGGCACAGTTGGAACGCTAACAA	5
miR00022	miR00022-003	+			+					AAGGCACAGTTGGAACGCTAACAAA	1
miR00022	miR00022-004	+		+		+				AAGGCACAGTTGGAACGCTAACAAG	2
miR00003	miR00003-007	+				+				AAGTACTTGGTTGAATACTTGA	1
miR00003	miR00003-008			+				+	+	AAGTATGATACCATCCAAT	3
miR00003	miR00003-009		+					+		AAGTATGATACCATCCAATA	1
miR00003	miR00003-010		+				+	+		AAGTATGATACCATCCAATAC	2
miR00003	miR00003-011			+				+		AAGTATGATACCATCCAATACTT	2
miR00003	miR00003-012			+	+	+	+	+	+	AAGTATGATACCATCCAATACTTC	20
miR00003	miR00003-013			+	+	+	+	+	+	AAGTATGATACCATCCAATACTTCC	15
miR00003	miR00003-014	+			+					AAGTATGATACCATCCAATACTTCG	1
miR00003	miR00003-015			+	+	+	+	+	+	AAGTATGATACCATCCAATACTTCT	835
miR00003	miR00003-016		+						+	AAGTATGATACCATCCAATACTTT	1
miR00003	miR00003-017			+	+			+		AAGTATGATACCATCCAATT	3
miR00003	miR00003-018	+				+				AAGTATGATACCATCCAGTACTTCT	1
miR00003	miR00003-019		+				+			AAGTATTGGGTGTAATACTTGA	1
miR00003	miR00003-020		+					+		AAGTATTGGGTTGAATACTTA	1
miR00003	miR00003-021		+				+			AAGTATTGGGTTGAATACTTG	1
miR00003	miR00003-022			+		+	+	+		AAGTATTGGGTTGAATACTTGA	17
miR00003	miR00003-023		+				+			AAGTGTGATACCATCCAATACTTCT	1
miR00032	miR00032-001		+				+			AATATCTCTGCCTCCGGCTTC	1
miR00002	miR00002-007			+			+		+	AATATGGAACGAGCACGCCTT	7
miR00002	miR00002-008		+						+	AATATGGAACGAGCACGCCTTT	1
miR00002	miR00002-009		+					+		AATATGGAGCGAGCACGCATT	1
miR00002	miR00002-010		+					+	+	AATGCGTGCTCGCTCCATAT	2
miR00002	miR00002-011			+		+	+		+	AATGCGTGCTCGCTCCATATA	6
miR00002	miR00002-012			+					+	AATGCGTGCTCGCTCCATATT	2
miR00002	miR00002-013	+		+						AATGCGTGCTCGCTCCATATTT	1
miR00002	miR00002-014		+					+		AATGCGTGCTCGCTCCATCATT	1
miR00002	miR00002-015		+				+			AATGCGTGGTCGCTCCATATT	1
miR00002	miR00002-016		+				+		+	AATGCGTGTTCGCTCCATATT	4
miR00005	miR00005-002	+				+				AATGTGGATCTAGAAGGGCC	2
miR00005	miR00005-003					+	+		+	AATGTGGATCTAGAAGGGCT	9
miR00005	miR00005-004			+		+	+	+	+	AATGTGGATCTAGAAGGGCTA	8
miR00005	miR00005-005		+				+			AATGTGGATCTAGAAGGGCTT	1
miR00002	miR00002-017			+	+		+	+	+	AATGTTCGGAGAAATGCGTGC	13
miR00018	miR00018-001		+					+		ACAATGTCCACCCTTCATT	1
miR00018	miR00018-002	+		+						ACAATGTCCCCCCTTCATCTA	1
miR00013	miR00013-001		+					+		ACATACTTCCTCCCCACGAAC	1
miR00007	miR00007-001					+	+	+		ACATGGAGTGGGGTGGTAGCA	7
miR00007	miR00007-002		+					+		ACATGGAGTGGGGTGGTAGCAT	1
miR00005	miR00005-006	+		+		+				ACCTTCTCAGATCCACATT	2
miR00005	miR00005-007		+						+	ACCTTCTGCGATCCACATT	1
miR00002	miR00002-018		+						+	ACGCATTTTTTTTGGACAT	1
miR00019	miR00019-001		+				+			ACGTGGAATCAAAGAATTTGT	1
miR00024	miR00024-001		+				+			ACGTGTTCCCAGGTCACCCCGA	1
miR00012	miR00012-005					+	+		+	ACTTCCCCCTGGGGGGTACCA	5
miR00012	miR00012-006		+					+		ACTTCCCCCTGGGGGGTACCAA	1
miR00033	miR00033-002			+		+	+		+	ACTTGACGAACATCCAACAGA	4
miR00012	miR00012-007		+					+		ACTTTCCCCCTGGGGGGTACCAA	1
miR00002	miR00002-019		+				+			AGAAATGCGTGCTCGCTCCAT	1
miR00005	miR00005-008					+	+	+	+	AGACCTTCTCAGATCCACATT	8
miR00005	miR00005-009		+					+		AGACCTTCTGCGATCCACA	1
miR00005	miR00005-010	+				+				AGACCTTCTGCGATCCACAT	1
miR00016	miR00016-001		+				+			AGACTGGAGGTGCTTCCGGAT	1
miR00003	miR00003-024		+					+		AGATATGATACCATCCAATACTTC	1
miR00017	miR00017-001		+				+			AGATGAGGTTCTTGAATGCGAG	1
miR00026	miR00026-001		+				+			AGATTCACTTGGGAACTTGAC	1
miR00002	miR00002-020		+					+		AGCACGCAGTTTTTTTGGACAT	1
miR00002	miR00002-021	+		+						AGCACGCATTTTTTTGGATCAT	1
miR00002	miR00002-022	+			+					AGCACGCATTTTTTTTGGAC	1
miR00002	miR00002-023		+				+			AGCACGCATTTTTTTTGGACAC	1
miR00002	miR00002-024			+	+	+	+	+	+	AGCACGCATTTTTTTTGGACAT	65
miR00002	miR00002-025		+					+		AGCACGCATTTTTTTTGGACATA	1
miR00002	miR00002-026		+						+	AGCACGCATTTTTTTTGGACT	1
miR00022	miR00022-005	+				+				AGGCACAGTTGGAACGCTA	1
miR00022	miR00022-006	+				+				AGGCACAGTTGGAACGCTAACAAAG	1
miR00022	miR00022-007			+	+	+	+		+	AGGCACAGTTGGAACGCTAACAAG	17
miR00022	miR00022-008	+				+				AGGCACAGTTGGAACGCTAACAAGA	2
miR00022	miR00022-009		+					+		AGGCACAGTTGGAACGCTAACAAGT	1
miR00003	miR00003-025		+						+	AGTATGATACCATCCAATAC	1
miR00003	miR00003-026			+	+	+	+	+	+	AGTATGATACCATCCAATACTTCT	53
miR00003	miR00003-027		+					+		AGTATGATACCATCCAATACTTCTT	1
miR00003	miR00003-028		+				+			AGTATTGGGTTGAATACTTGA	10
miR00019	miR00019-002				+		+			AGTCACGTGGAATCAAAGAAT	3
miR00016	miR00016-002	+				+				AGTCTGCAGGTGCTTCCAGAT	1
miR00002	miR00002-027		+				+	+	+	AGTGAAATGCGTGCTCGCTCC	10
miR00003	miR00003-029					+		+		AGTTATGATACCATCCAATACTTCT	2
miR00011	miR00011-001					+	+			AGTTTTCCCAACCCCCGCCAT	2
miR00018	miR00018-003	+				+				ATAAAACAATGTCCACCCTTCATC	1
miR00018	miR00018-004	+				+				ATAAACAATGTCCACCCCTCATC	1
miR00002	miR00002-028	+				+				ATAATGGAGCGAGCACGCATTT	1
miR00021	miR00021-001		+					+		ATACACACCATTCACACGAAC	1
miR00005	miR00005-011				+		+	+		ATACCTTCTGCGATCCACATT	5
miR00002	miR00002-029			+			+	+	+	ATATGGAACGAGCACGCCTTT	5
miR00002	miR00002-030		+					+		ATATGGAGCGAACACGCATTT	1
miR00002	miR00002-031		+					+		ATATGGAGCGAGCACGCATTT	2
miR00007	miR00007-003		+				+			ATATGGAGTGGGGTGATAGC	1
miR00007	miR00007-004			+		+	+	+		ATATGGAGTGGGGTGGTAGC	6
miR00007	miR00007-005			+	+	+	+		+	ATATGGAGTGGGGTGGTAGCA	15
miR00007	miR00007-006		+				+		+	ATATGGAGTGGGGTGGTAGCAT	2
miR00007	miR00007-007		+				+			ATCACTCCACTCCATTTCT	1
miR00025	miR00025-001	+				+				ATCCGGGCAAAATTGTGGCCTC	1
miR00015	miR00015-001	+			+					ATCTTACCAAACCCTCCCATGCC	1
miR00009	miR00009-001				+			+		ATCTTTATAACCTTTGAAATACAC	2
miR00003	miR00003-030		+				+			ATGATACCATCCAATACTTCT	1
miR00002	miR00002-032		+				+			ATGCGTGCTCGCTCCATATTT	1
miR00007	miR00007-008	+		+						ATGGAATGGGGTGATAACATC	1
miR00029	miR00029-001		+				+			ATGGACAGACTGATCGCCCTC	1
miR00029	miR00029-002		+				+			ATGGACAGACTGATTGCCCTC	3
miR00007	miR00007-009	+			+					ATGGAGTGGGGTGATAGCATC	1
miR00007	miR00007-010			+		+	+	+		ATGGAGTGGGGTGGTAGCATC	6
miR00011	miR00011-002			+		+	+			ATGGTACGATTGGGAAGACT	6
miR00011	miR00011-003			+		+	+			ATGGTATGATTGGGAAAACT	3
miR00006	miR00006-001		+						+	ATGGTTTGCTTTTCCTCCG	1
miR00028	miR00028-002			+	+	+	+	+	+	ATGTGAGAAAAGGGTTTGTGG	528
miR00028	miR00028-003		+				+			ATGTGAGAAAAGGGTTTGTGGA	1
miR00028	miR00028-004	+				+				ATGTGAGAAGAGGGTTTGTGG	1
miR00028	miR00028-005	+			+					ATGTGAGGAGAGGGTTTGT	1
miR00028	miR00028-006		+				+			ATGTGAGGAGAGGGTTTGTAG	1
miR00028	miR00028-007		+				+		+	ATGTGAGGAGAGGGTTTGTCG	2
miR00028	miR00028-008		+				+		+	ATGTGAGGAGAGGGTTTGTCGG	2
miR00028	miR00028-009		+						+	ATGTGAGGAGAGGGTTTGTG	1
miR00028	miR00028-010			+	+	+	+	+	+	ATGTGAGGAGAGGGTTTGTGG	322
miR00028	miR00028-011		+				+			ATGTGAGGAGAGGGTTTGTGGATC	1
miR00028	miR00028-012		+				+			ATGTGAGGAGAGGGTTTGTGGG	1
miR00005	miR00005-012	+				+				ATGTGGATCTAGAAGGGCTA	2
miR00005	miR00005-013		+				+			ATGTGGATCTAGAAGGGCTAGA	1
miR00027	miR00027-001		+				+		+	ATGTGTGAAGCTGAAGAAC	4
miR00027	miR00027-002	+		+						ATGTGTGAAGCTGAAGAACA	1
miR00027	miR00027-003			+			+			ATGTGTGAAGCTGAAGAACAC	2
miR00027	miR00027-004			+	+	+	+	+	+	ATGTGTGAAGCTGAAGAACAT	218
miR00027	miR00027-005		+					+		ATGTGTGAAGCTGAGGAACCA	1
miR00027	miR00027-006		+				+			ATGTGTGAGGCTGAAGAACAT	1
miR00009	miR00009-002		+						+	ATTATAACCTTTGAAATACAC	1
miR00008	miR00008-002		+						+	ATTCAACTCTCCAATGCTCTC	1
miR00026	miR00026-002	+		+						ATTCAATTGGGAACTTGACGT	1
miR00026	miR00026-003	+		+						ATTCACTTGGGAACTTGACGA	1
miR00026	miR00026-004	+				+				ATTCACTTGGGAACTTGACGAA	1
miR00026	miR00026-005				+		+	+		ATTCAGTTGGGAACTTGACTA	3
miR00010	miR00010-001		+				+			ATTCATTCAGTTGTCCAATGC	1
miR00031	miR00031-001	+				+				ATTCCAACTCCACCGAGACCA	1
miR00026	miR00026-006	+				+				ATTCGTTTGGGAACTTGACGA	1
miR00019	miR00019-003		+				+			ATTCTTTGATTCCACGTGACT	1
miR00006	miR00006-002			+	+	+	+	+		ATTGCGAGGCAAAGCTAACCG	11
miR00014	miR00014-004		+				+			ATTGGCTTCGAACCCTACGAAA	1
miR00009	miR00009-003		+					+		ATTTATAACCTTTGAAATAC	1
miR00031	miR00031-002	+				+				ATTTCCAACTCCACCGAGACCA	1
miR00026	miR00026-007	+			+					ATTTGGGAACTTGACGAACCT	1
miR00005	miR00005-014	+			+					CAAACCTTCTCAGATCCACATT	1
miR00001	miR00001-002	+				+				CAACGGCAGTCCAATTGCAGA	2
miR00008	miR00008-003			+	+	+		+		CAACTCTCCAATGCTCTCAG	9
miR00008	miR00008-004	+				+				CAACTCTCCAATGCTCTCAGG	1
miR00005	miR00005-015			+	+	+	+	+	+	CAAGACCTTCTCAGATCCACATT	15
miR00005	miR00005-016	+				+				CAAGACCTTCTGCGATCCACAT	1
miR00005	miR00005-017		+					+		CAAGACCTTCTGCGATCCACATT	1
miR00022	miR00022-010	+				+				CAAGGCACAGTTGGAACGCTAACA	1
miR00013	miR00013-002	+			+					CACATACTTCCTCCCACCGAA	1
miR00019	miR00019-004	+				+				CACGTGGAATCAAAGAATTTG	1
miR00005	miR00005-018		+				+		+	CAGACCCTCTCAGATCCACATT	2
miR00005	miR00005-019					+	+	+		CAGACCCTCTGCGATCCACATT	4
miR00005	miR00005-020				+	+		+		CAGACCTCCTCAGATCCACATT	3
miR00005	miR00005-021	+			+					CAGACCTCCTGCGATCCACAT	1
miR00005	miR00005-022		+						+	CAGACCTTCCCAGATCCACATT	1
miR00005	miR00005-023	+			+					CAGACCTTCCGCGATCCACATT	1
miR00005	miR00005-024	+				+				CAGACCTTCTCAAATCCACATT	1
miR00005	miR00005-025			+	+	+		+		CAGACCTTCTCAGATCCAC	5
miR00005	miR00005-026			+		+		+	+	CAGACCTTCTCAGATCCACA	7
miR00005	miR00005-027					+		+		CAGACCTTCTCAGATCCACAAT	2
miR00005	miR00005-028	+				+				CAGACCTTCTCAGATCCACAC	1
miR00005	miR00005-029			+	+	+	+	+	+	CAGACCTTCTCAGATCCACAT	49
miR00005	miR00005-030			+	+	+	+	+	+	CAGACCTTCTCAGATCCACATC	74
miR00005	miR00005-031	+				+				CAGACCTTCTCAGATCCACATG	1
miR00005	miR00005-032			+	+	+	+	+	+	CAGACCTTCTCAGATCCACATT	5409
miR00005	miR00005-033			+		+	+	+	+	CAGACCTTCTCAGATCCACATTA	9
miR00005	miR00005-034	+			+					CAGACCTTCTCAGATCCACATTC	1
miR00005	miR00005-035				+				+	CAGACCTTCTCAGATCCACATTG	3
miR00005	miR00005-036			+	+	+	+	+	+	CAGACCTTCTCAGATCCACATTT	77
miR00005	miR00005-037					+			+	CAGACCTTCTCAGATCCACGTT	2
miR00005	miR00005-038			+	+	+		+	+	CAGACCTTCTCAGATCCACTT	12
miR00005	miR00005-039				+			+	+	CAGACCTTCTCAGATCCACTTT	3
miR00005	miR00005-040		+					+		CAGACCTTCTCAGATCCGCAT	1
miR00005	miR00005-041		+					+		CAGACCTTCTCAGATCCGCATT	1
miR00005	miR00005-042			+					+	CAGACCTTCTCAGATTCACATT	2
miR00005	miR00005-043	+		+		+				CAGACCTTCTCAGGTCCACATT	2
miR00005	miR00005-044		+				+	+		CAGACCTTCTCATATCCACATT	2
miR00005	miR00005-045		+					+		CAGACCTTCTGCGATCCAC	1
miR00005	miR00005-046				+				+	CAGACCTTCTGCGATCCACA	2
miR00005	miR00005-047	+			+					CAGACCTTCTGCGATCCACAAT	1
miR00005	miR00005-048			+		+	+	+		CAGACCTTCTGCGATCCACAC	10
miR00005	miR00005-049	+				+				CAGACCTTCTGCGATCCACATA	2
miR00005	miR00005-050			+	+	+	+	+	+	CAGACCTTCTGCGATCCACATC	19
miR00005	miR00005-051					+			+	CAGACCTTCTGCGATCCACATTA	3
miR00005	miR00005-052			+	+	+	+	+	+	CAGACCTTCTGCGATCCACATTT	40
miR00005	miR00005-053				+	+	+			CAGACCTTCTGCGATCCACTT	5
miR00005	miR00005-054		+					+		CAGACCTTCTGCGATCCACTTT	2
miR00005	miR00005-055	+		+	+					CAGACCTTCTGCGATCCGCATT	2
miR00005	miR00005-056	+		+		+				CAGACCTTCTGCGGTCCACATT	2
miR00005	miR00005-057		+						+	CAGACCTTCTGCGTTCCACATT	1
miR00005	miR00005-058	+			+					CAGACCTTCTGGCATCCACATT	1
miR00005	miR00005-059		+						+	CAGACCTTTTCAGATCCACATT	1
miR00005	miR00005-060	+				+				CAGACCTTTTGCGATCCACATT	1
miR00005	miR00005-061		+						+	CAGATCTTCTCAGATCCACATT	1
miR00032	miR00032-002	+				+				CAGATGAGGCTGGCAAGAGTA	1
miR00005	miR00005-062	+			+					CAGCCCTTCTCAGATCCACATT	1
miR00008	miR00008-005	+				+				CAGCTCTTCAATGCTCTCAG	1
miR00008	miR00008-006	+		+		+				CAGCTCTTCAATGCTCTCAGG	2
miR00005	miR00005-063			+					+	CAGGCCTTCTCAGATCCACATT	3
miR00002	miR00002-033		+					+		CAGTGAAATGCGTGCTCGCTC	1
miR00010	miR00010-002			+		+			+	CAGTTGTCCAATGCTCTCAG	4
miR00005	miR00005-064			+	+	+			+	CATACCTTCTGCGATCCACAT	8
miR00005	miR00005-065			+	+	+	+	+	+	CATACCTTCTGCGATCCACATT	1828
miR00005	miR00005-066	+				+				CATACCTTCTGCGATCCACATTC	1
miR00005	miR00005-067		+					+		CATACCTTCTGTGATCCACATT	1
miR00021	miR00021-002		+					+		CATATACACCCATCACACGAG	1
miR00028	miR00028-013		+					+		CATCCTGATTCCAAACACAAT	1
miR00017	miR00017-002		+				+			CATGATGAGGTTCTTGAATGCGAG	1
miR00007	miR00007-011	+			+					CATGGAGTGGGGTGGTAGCATC	1
miR00015	miR00015-002					+	+		+	CATGGGACGATCAGGAAGACT	4
miR00011	miR00011-004			+	+	+			+	CATGGTACGATTGGGAAGACT	6
miR00024	miR00024-002					+	+	+	+	CATGTTCTCAGGTCGCCCCGG	22
miR00024	miR00024-003		+				+		+	CATGTTCTCAGGTCGCCCCGGT	2
miR00023	miR00023-008	+			+					CCAATATATGGCTGGTTAGCT	1
miR00005	miR00005-068			+		+		+		CCAGACCTTCTCAGATCCACA	3
miR00005	miR00005-069		+					+		CCAGACCTTCTCAGATCCACAC	1
miR00005	miR00005-070			+	+	+		+	+	CCAGACCTTCTCAGATCCACAT	25
miR00005	miR00005-071			+	+	+	+	+	+	CCAGACCTTCTCAGATCCACATT	32
miR00005	miR00005-072				+				+	CCAGACCTTCTCAGATCCACATTT	2
miR00005	miR00005-073		+						+	CCAGACCTTCTGCGATCCA	1
miR00005	miR00005-074		+					+		CCAGACCTTCTGCGATCCAC	1
miR00005	miR00005-075				+			+	+	CCAGACCTTCTGCGATCCACAAT	3
miR00005	miR00005-076			+	+		+	+	+	CCAGACCTTCTGCGATCCACAC	15
miR00005	miR00005-077		+					+		CCAGACCTTCTGCGATCCACAG	1
miR00005	miR00005-078					+			+	CCAGACCTTCTGCGATCCACATA	4
miR00005	miR00005-079		+						+	CCAGACCTTCTGCGATCCACATTT	1
miR00005	miR00005-080	+		+						CCAGACCTTCTGCGATCCACGT	1
miR00005	miR00005-081				+			+	+	CCAGACCTTCTGCGATCCACT	3
miR00005	miR00005-082	+		+						CCAGACCTTCTGCGATCTACAT	1
miR00005	miR00005-083		+						+	CCAGACCTTCTGCGGTCCACAT	1
miR00026	miR00026-008					+	+			CCAGATTCACTTGGGAACTTG	2
miR00008	miR00008-007	+				+				CCAGCTCTCCAATGCTTTCAG	2
miR00021	miR00021-003			+		+	+	+	+	CCATACACACCATTCACACGA	20
miR00021	miR00021-004				+	+		+		CCATACACACCATTCACACGAA	3
miR00005	miR00005-084				+				+	CCATACCTTCTGCGATCCACATT	7
miR00021	miR00021-005				+		+			CCATGTACACCCATCACACGA	2
miR00005	miR00005-085			+	+	+	+	+	+	CCCAGACCTTCTGCGATCCACAT	23
miR00025	miR00025-002		+				+			CCCGGGCAAAATTGTGGCCTC	1
miR00025	miR00025-003	+				+				CCGGGCAAAATTGTGGCCT	1
miR00025	miR00025-004	+		+		+				CCGGGCAAAATTGTGGCCTC	4
miR00025	miR00025-005		+					+		CCGGGCAAAATTGTGGCCTCA	1
miR00025	miR00025-006		+						+	CCGGGCAAAATTGTGGCCTT	1
miR00034	miR00034-001	+				+				CCGTCTGACTTGGGTATAGG	1
miR00034	miR00034-002		+						+	CCGTCTGACTTGGGTATAGGG	1
miR00015	miR00015-003		+						+	CCTTACCAAACCCTCCCATGCC	2
miR00001	miR00001-003		+				+			CCTTTCTGCAATTGGATTGTC	1
miR00019	miR00019-023	+				+				CCTTTGATTCCATGTGACCAG	1
miR00005	miR00005-086			+		+		+	+	CGAGACCTTCTCAGATCCACATT	7
miR00005	miR00005-087				+				+	CGAGACCTTCTGCGATCCACAT	2
miR00005	miR00005-088				+	+		+	+	CGAGACCTTCTGCGATCCACATT	4
miR00008	miR00008-008	+		+						CGAGAGCATTGAACAGTTGAA	1
miR00006	miR00006-003	+				+				CGAGGCAAAGCTAACCGTGC	1
miR00006	miR00006-004					+	+	+	+	CGAGGCAAAGCTAACCGTGCT	9
miR00018	miR00018-005	+				+				CGAGGGGTGGGAGTTATTTAGC	1
miR00018	miR00018-006	+				+				CGAGGGGTGGGAGTTGCTTAGC	1
miR00018	miR00018-007					+		+	+	CGAGGGGTGGGAGTTGTTTAG	6
miR00018	miR00018-008			+	+	+	+	+	+	CGAGGGGTGGGAGTTGTTTAGC	200
miR00018	miR00018-009		+				+			CGAGGGGTGGGAGTTGTTTAGCC	1
miR00018	miR00018-010					+	+		+	CGAGGGGTGGGAGTTGTTTAGT	5
miR00006	miR00006-005					+	+			CGATTGCGAGGCAAAGCTAACC	2
miR00005	miR00005-089	+				+				CGGACCTTCTCAGATCCACATT	1
miR00018	miR00018-011	+			+					CGGAGGGGTGGGAGTTGTTTAGC	1
miR00025	miR00025-007		+				+		+	CGGGCAAAATTGTGGCCTCG	2
miR00019	miR00019-024		+					+		CGGTCACATGGAATCAAAGAAT	1
miR00019	miR00019-025		+						+	CGGTCACATGGAATCAAAGAC	1
miR00034	miR00034-003		+					+		CGTCTGACTTGGATATAGGG	1
miR00034	miR00034-004	+			+					CGTCTGGCTTGGGTATAGG	1
miR00034	miR00034-005		+					+		CGTCTGGCTTGGGTATAGGG	1
miR00005	miR00005-090				+				+	CGTGGATCTAGAAAGGCTAGT	2
miR00005	miR00005-091		+						+	CGTGGATCTAGAAGGGCTAGC	1
miR00005	miR00005-092			+	+	+	+	+	+	CGTGGATCTAGAAGGGCTAGT	53
miR00005	miR00005-093		+				+	+	+	CGTGGATCTAGAAGGGCTAGTT	3
miR00005	miR00005-094	+		+						CGTGGATCTGGAAGGGCTAGT	1
miR00024	miR00024-004		+				+			CGTGTTCCCAGGTCACCCAGG	1
miR00024	miR00024-005		+						+	CGTGTTCCCAGGTCGCCCAG	1
miR00024	miR00024-006		+				+			CGTGTTCCCAGGTCGCCCCGGCG	1
miR00024	miR00024-007			+			+	+	+	CGTGTTCCCAGGTCGCCCGG	34
miR00024	miR00024-008				+		+			CGTGTTCCCAGGTCGCCCGGC	6
miR00002	miR00002-034			+	+				+	CTCCATATATTCCGGTGCATG	4
miR00002	miR00002-035					+	+	+		CTCCATATATTCCGGTGCATGA	3
miR00002	miR00002-036		+					+	+	CTCCATATTTTCCGGTGCAT	2
miR00002	miR00002-037					+		+	+	CTCCATATTTTCCGGTGCATG	20
miR00002	miR00002-038					+			+	CTCCATATTTTCCGGTGCATGA	5
miR00002	miR00002-039			+			+		+	CTCCATATTTTCCGGTGCATT	3
miR00005	miR00005-095	+				+				CTGACCTTCTCAGATCCACATT	1
miR00022	miR00022-011		+				+			CTGGCTTTTCAACTTTACCTT	1
miR00015	miR00015-004	+				+				CTTACCAAACCCTCCCATGCT	1
miR00015	miR00015-005		+					+		CTTACCGACCCCTCCCATGTC	1
miR00020	miR00020-001	+				+				CTTCCAACCCCGCCGAGACCCA	1
miR00012	miR00012-008		+				+			CTTCCCCCTGGGGGGTACCAA	2
miR00033	miR00033-003			+		+	+			CTTGACGAACATCCAACAGAT	7
miR00019	miR00019-005	+				+				CTTGATTCCATGTGACCGGT	1
miR00012	miR00012-009	+				+				CTTTCCCCCTGGGGGGTACCA	1
miR00019	miR00019-026					+		+		CTTTGATTCCATGTGACCAG	2
miR00019	miR00019-027	+				+				CTTTGATTCCATGTGACCAGC	2
miR00019	miR00019-006	+			+					CTTTGATTCCATGTGACCGG	1
miR00019	miR00019-007		+				+			CTTTGATTCCATGTGACCGGC	3
miR00019	miR00019-008					+	+		+	CTTTGATTCCATGTGACCGGT	6
miR00026	miR00026-009	+				+				CTTTGGGGAACTTGACGAATCTC	1
miR00019	miR00019-009		+						+	CTTTTGATTCCATGTGACCGGT	1
miR00014	miR00014-005		+						+	GAACCCTACGAAAGAGAAAACC	1
miR00014	miR00014-006		+				+			GAACCCTACGAAAGAGAAAC	2
miR00014	miR00014-007			+	+	+	+	+	+	GAACCCTACGAAAGAGAAACC	21
miR00014	miR00014-008	+				+				GAACCCTACGAAAGAGAAACCG	1
miR00014	miR00014-009	+				+				GAACCTACGAAAGAGAAACCG	1
miR00007	miR00007-012		+				+		+	GACATGGAGTGGGGTGGTAGC	2
miR00005	miR00005-096	+			+					GACCTTCTGCGATCCACAT	1
miR00005	miR00005-097	+				+				GACCTTCTGCGATCCACATTCGA	1
miR00005	miR00005-098	+				+				GAGACCTTCTCAGATCCACATT	1
miR00008	miR00008-009			+	+	+	+	+	+	GAGAGCATTGAACAGTTGAAT	17
miR00008	miR00008-010		+					+		GAGCATTGAACAGTTGAATGA	1
miR00007	miR00007-013		+					+		GAGTGGGGTGGTAGCATCTCC	1
miR00003	miR00003-031	+				+				GATACCATCCAATACTTCT	1
miR00007	miR00007-014			+		+	+			GATATGGAGTGGGGTGGTAGC	6
miR00007	miR00007-015		+				+			GATATGGAGTGGGGTGGTAGT	4
miR00032	miR00032-003		+					+		GATGAGGCTGGCAAGAGTA	1
miR00017	miR00017-003		+				+			GATGAGGTTCTTGAATGCGAG	1
miR00028	miR00028-001		+				+			GATGTGAGAAAAGGGTTTGTGG	1
miR00019	miR00019-028		+					+		GATTCTTTGATTCCATGTGAC	1
miR00006	miR00006-006			+		+	+	+	+	GATTGCGAGGCAAAGCTAACC	14
miR00011	miR00011-005	+			+					GATTTTCCCAACCCCTGCCATGCC	1
miR00005	miR00005-099					+		+	+	GCAGACCTTCTCAGATCCACATT	8
miR00005	miR00005-100	+				+				GCAGACCTTCTGCGATCCACATT	1
miR00011	miR00011-006		+				+			GCATGGTATGATTGGGAAAAC	1
miR00005	miR00005-101		+					+		GCCAGACCTTCTGCGATCCACAT	1
miR00006	miR00006-007	+				+				GCGAGGCAAAGCTAACCGTG	1
miR00034	miR00034-006	+		+						GCGTCTGACTTGGGTATAG	1
miR00002	miR00002-040		+						+	GCGTGCTCGCTCCATATATT	1
miR00022	miR00022-012		+					+		GCTGGCTTTTCAACTTTACCTTGG	1
miR00014	miR00014-010	+				+				GGAACCCTACGCAAGAGAAACC	1
miR00007	miR00007-016		+				+			GGAGTGGGGTGGTAGCATCT	1
miR00014	miR00014-011		+				+			GGCTTCGAACCCTACGAAAGA	2
miR00025	miR00025-008	+		+	+	+				GGTCACAGTTTTGTTCGGAA	4
miR00025	miR00025-009			+	+	+	+	+	+	GGTCACAGTTTTGTTCGGAAA	50
miR00025	miR00025-010					+	+	+		GGTCACAGTTTTGTTCGGAAAA	4
miR00025	miR00025-011		+				+			GGTCACAGTTTTGTTCGGAAT	1
miR00025	miR00025-012	+		+						GGTCACGGTTTTGTTCGGAAA	1
miR00020	miR00020-002	+		+						GGTCTCGGTAAGTTGGAAA	1
miR00020	miR00020-003			+		+	+	+		GGTCTCGGTAAGTTGGAAAA	19
miR00020	miR00020-004			+	+	+	+	+	+	GGTCTCGGTAAGTTGGAAAAA	78
miR00020	miR00020-005			+	+	+	+	+	+	GGTCTCGGTAAGTTGGAAAAAA	33
miR00020	miR00020-006	+				+				GGTCTCGGTAAGTTGGAAAAAAT	1
miR00020	miR00020-007		+				+	+		GGTCTCGGTAAGTTGGAAAAAC	3
miR00020	miR00020-008		+				+			GGTCTCGGTAAGTTGGAAAAAG	1
miR00020	miR00020-009		+					+		GGTCTCGGTAAGTTGGAAAAG	1
miR00020	miR00020-010		+				+			GGTCTCGGTAAGTTGGAAAAT	1
miR00020	miR00020-011	+				+				GGTCTCGGTAAGTTGGAAAGA	1
miR00020	miR00020-012	+		+						GGTCTCGGTAAGTTGGAGAAA	1
miR00020	miR00020-013	+		+						GGTCTCGGTAAGTTTGGAAAAA	1
miR00017	miR00017-004		+				+			GGTGATGAGGTTCTTGAATGCGA	1
miR00024	miR00024-009		+				+			GGTGCCCTTGGAACACATTC	1
miR00018	miR00018-012	+			+					GTAAAACAATGTCCACCCTTCATC	1
miR00018	miR00018-013	+			+	+				GTAAACAATGTCCACCCTTCATCC	3
miR00018	miR00018-014				+		+			GTAACAATGTCCACCCTTCATC	2
miR00020	miR00020-014		+				+			GTAAGTTGGAAAAACTAGGC	1
miR00001	miR00001-004			+					+	GTACGGCAGTCCAATTGCAGA	2
miR00003	miR00003-032		+						+	GTATGATACCATCCAATACTTCT	1
miR00018	miR00018-015		+				+			GTCAACAATGTCCACCCTTCATC	1
miR00008	miR00008-011		+				+			GTCAGCTCTCCAATGCTCT	1
miR00008	miR00008-012	+				+				GTCAGCTCTCCAATGCTTTCAG	1
miR00008	miR00008-013	+				+				GTCAGCTCTCCAATGCTTTCAGG	1
miR00020	miR00020-015	+				+				GTCTCGGTAAGTTGGAAAA	1
miR00020	miR00020-016		+						+	GTCTCGGTAAGTTTGGAAAA	1
miR00002	miR00002-041		+					+	+	GTGAAATGCGTGGTCGCTCCA	2
miR00017	miR00017-005		+				+			GTGATGAGGTTCTTGAATGCG	2
miR00017	miR00017-006		+				+			GTGATGAGGTTCTTGAATGCGA	1
miR00017	miR00017-007		+				+			GTGATGAGGTTCTTGAATGCGAG	2
miR00017	miR00017-008	+				+				GTGATGAGGTTCTTGAATGCGT	1
miR00002	miR00002-042	+				+				GTGCTCGCTCCATATATTCCGG	1
miR00002	miR00002-043	+		+						GTGCTCGCTCCATATTTTCCC	1
miR00005	miR00005-102			+		+	+	+	+	GTGGATCTAGAAGGGCTAGT	7
miR00005	miR00005-103				+			+	+	GTGGATCTAGAAGGGCTAGTA	7
miR00027	miR00027-007		+				+			GTGTGAAGCTGAAGAACAT	1
miR00009	miR00009-004				+			+		GTGTTTCTTATGTTGTAAAGA	2
miR00009	miR00009-005	+				+				GTGTTTCTTATGTTGTAAAGAGTC	1
miR00002	miR00002-044		+				+	+	+	GTTCAGTGAAATGCGTGCTCG	30
miR00024	miR00024-010		+				+			GTTCCCAGGTCGCCCCGGTT	1
miR00002	miR00002-045		+				+			GTTCGGAGAAATGCGTGCTC	1
miR00002	miR00002-046		+				+	+		GTTCGGAGAAATGCGTGCTCA	3
miR00002	miR00002-047			+	+	+	+	+	+	GTTCGGAGAAATGCGTGCTCG	95
miR00001	miR00001-005		+						+	GTTCTGCAATTGGATTGTCTT	1
miR00011	miR00011-007	+				+				GTTTCCCAACCCCTGCCATGCC	1
miR00011	miR00011-008	+			+					GTTTCCCAAGCCCTGCCATGCC	1
miR00009	miR00009-006	+			+					GTTTCTTATGTTGTAAAGAGT	1
miR00018	miR00018-016	+			+					TAAAACAATATCCACCCTTCATC	1
miR00018	miR00018-017		+						+	TAAAACAATGTCAACCCTTCATC	1
miR00018	miR00018-018	+				+				TAAAACAATGTCCAACCTTCATC	1
miR00018	miR00018-019		+					+		TAAAACAATGTCCACCCCTCATC	1
miR00018	miR00018-020	+			+					TAAAACAATGTCCACCCTCCATC	1
miR00018	miR00018-021	+		+						TAAAACAATGTCCACCCTT	1
miR00018	miR00018-022				+	+		+	+	TAAAACAATGTCCACCCTTC	13
miR00018	miR00018-023	+			+					TAAAACAATGTCCACCCTTCAAC	1
miR00018	miR00018-024		+					+		TAAAACAATGTCCACCCTTCACC	1
miR00018	miR00018-025		+						+	TAAAACAATGTCCACCCTTCATCA	1
miR00018	miR00018-026				+	+			+	TAAAACAATGTCCACCCTTCATT	9
miR00018	miR00018-027		+						+	TAAAACAATGTCCACCCTTCT	1
miR00018	miR00018-028					+			+	TAAAACAATGTCTACCCTTCATC	2
miR00018	miR00018-029	+				+				TAAAATAATGTCCACCCTTCATC	1
miR00023	miR00023-009	+			+	+				TAAAATACCCAATATATGACTG	2
miR00023	miR00023-009				+	+				TAAAATACCCAATATATGACTG	2
miR00023	miR00023-010					+			+	TAAAATACCCAATATATGGCTG	2
miR00018	miR00018-030	+				+				TAAACAATGTACACCCTTGATC	1
miR00018	miR00018-031	+				+				TAAACAATGTCCAACCTTCATCA	1
miR00018	miR00018-032			+				+		TAAACAATGTCCACCCTCC	3
miR00018	miR00018-033			+				+		TAAACAATGTCCACCCTTCATTC	2
miR00018	miR00018-034	+				+				TAAACAATGTCCACCCTTCATTCC	1
miR00018	miR00018-035				+				+	TAAACAATGTCCACCCTTCT	2
miR00018	miR00018-036			+	+	+		+	+	TAAACAATGTCCACCCTTCTC	14
miR00018	miR00018-037	+			+					TAAACAATGTCCACCCTTCTCC	1
miR00018	miR00018-038		+					+		TAAACAATGTCCACCCTTT	1
miR00018	miR00018-039		+						+	TAAACAATGTCCACCCTTTCTC	1
miR00018	miR00018-040			+	+	+		+	+	TAAACCAATGTCCACCCTTCATC	14
miR00001	miR00001-006				+	+		+		TAAACGGCAGTCCAATTGCAG	7
miR00018	miR00018-041				+			+	+	TAAAGCAATGTCCACCCTTCATC	6
miR00023	miR00023-011	+				+				TAAATAACCAATATATGACTA	1
miR00023	miR00023-012				+	+			+	TAAATACCCAATATAGGACTG	6
miR00023	miR00023-013	+			+	+				TAAATACCCAATATATGACTG	2
miR00023	miR00023-014				+	+		+		TAAATACCCAATATATGGCTG	8
miR00003	miR00003-033		+					+		TAAATATGATACCATCCAATACTT	1
miR00018	miR00018-042	+		+						TAAATCATGTCCACCCTTCATC	1
miR00018	miR00018-043	+			+					TAACAAATGTCCACCCTTCATC	1
miR00018	miR00018-044		+						+	TAACAATGTCCACCCTTCATCC	1
miR00001	miR00001-007		+						+	TAACAGCAGTCCAATTGCAGA	1
miR00018	miR00018-045	+			+					TAACCAATGTCCACCCTTC	1
miR00018	miR00018-046	+				+				TAACCAATGTCCACCCTTCATCC	1
miR00009	miR00009-007	+				+				TAACCTTTGAAATACACCTTC	1
miR00001	miR00001-008	+				+				TAACGACAGTCCAATTGCAGA	1
miR00001	miR00001-009	+				+				TAACGGCAATCCAATTGCAGA	1
miR00001	miR00001-010					+			+	TAACGGCAGACCAATTGCAGA	2
miR00001	miR00001-011		+					+		TAACGGCAGCCCAATTGCAGA	1
miR00001	miR00001-012	+				+				TAACGGCATCCCAATTGCAGA	1
miR00001	miR00001-013					+		+		TAACGGCGGTCCAATTGCAGA	2
miR00018	miR00018-047			+					+	TAAGACAATGTCCACCCTTCATC	2
miR00003	miR00003-034		+					+		TAAGTATGATACCATCCAATACT	1
miR00003	miR00003-035				+			+		TAAGTATGATACCATCCAATACTT	2
miR00018	miR00018-048		+						+	TAATACAATGTCCACCCTTCATC	1
miR00007	miR00007-017		+				+			TAATCACTCCACTCCATTTCTT	1
miR00015	miR00015-006	+			+					TACCAAACCCTCCCATGCCTTT	1
miR00005	miR00005-104		+				+			TACCAGACCTTCTCAGATCCAC	1
miR00005	miR00005-105	+		+						TACCAGACCTTCTGCGATCCAT	1
miR00005	miR00005-106			+	+	+	+	+	+	TACCTTCTGCGATCCACATTCG	23
miR00001	miR00001-014			+					+	TACGGCAGTCCAATTGCAGA	3
miR00001	miR00001-015	+			+					TACGGCAGTCCAATTGCAGAA	1
miR00010	miR00010-003		+					+		TACTTGAGCGCATTGAACAGT	1
miR00005	miR00005-107			+		+		+	+	TAGACCTTCTCAGATCCACATT	5
miR00005	miR00005-108				+	+			+	TAGACCTTCTGCGATCCACATT	4
miR00032	miR00032-004			+	+	+	+	+	+	TAGATGAGACTGGCAAGAGTA	310
miR00032	miR00032-005	+				+				TAGATGAGGCCGGCAAGAGTA	1
miR00032	miR00032-006		+						+	TAGATGAGGCTGCAAAGAGTA	1
miR00032	miR00032-007		+						+	TAGATGAGGCTGGCAACAGTA	1
miR00032	miR00032-008		+					+		TAGATGAGGCTGGCAAGAG	1
miR00032	miR00032-009			+		+	+	+	+	TAGATGAGGCTGGCAAGAGT	12
miR00032	miR00032-010			+	+	+	+	+	+	TAGATGAGGCTGGCAAGAGTA	844
miR00032	miR00032-011				+	+		+	+	TAGATGAGGCTGGCAAGAGTAA	9
miR00032	miR00032-012		+						+	TAGATGAGGCTGGCAAGAGTAATT	1
miR00032	miR00032-013	+			+					TAGATGAGGCTGGCAAGAGTAT	1
miR00032	miR00032-014		+					+	+	TAGATGAGGCTGGCAAGAGTG	2
miR00032	miR00032-015		+						+	TAGATGAGGCTGGCAAGAGTT	1
miR00032	miR00032-016		+						+	TAGATGAGGCTGGCAAGATTA	1
miR00032	miR00032-017		+				+		+	TAGATGAGGCTGGCAAGGGTA	3
miR00032	miR00032-018	+				+				TAGATGAGGCTGGTAAGAGTA	1
miR00032	miR00032-019					+			+	TAGATGAGGTTGGCAAGAGTA	3
miR00001	miR00001-016	+				+				TAGCGGCAGTCCAATTGCAGA	1
miR00009	miR00009-008	+		+	+					TATAACCTTTGAAATACAC	3
miR00009	miR00009-009	+		+						TATAACCTTTGAAATACACC	1
miR00007	miR00007-018			+	+	+			+	TATCACTCCACTCCATTTC	7
miR00007	miR00007-019				+		+			TATCACTCCACTCCATTTCCT	3
miR00007	miR00007-020			+	+	+	+	+	+	TATCACTCCACTCCATTTCT	101
miR00007	miR00007-021				+	+	+		+	TATCACTCCACTCCATTTCTC	8
miR00007	miR00007-022		+					+		TATCACTCCACTCCATTTCTTA	1
miR00007	miR00007-023			+		+	+	+	+	TATCACTCCACTCCATTTCTTT	12
miR00007	miR00007-024		+						+	TATCACTCCACTCTATTTCTT	1
miR00007	miR00007-025		+						+	TATCACTCCGCTCCATTTCTT	1
miR00007	miR00007-026	+		+						TATCGCTCCACTCCATTTCTT	1
miR00002	miR00002-048	+			+	+				TATGGAGCGAGCACGCATTTT	2
miR00002	miR00002-049	+				+				TATGGAGCGAGCACGCGTTTT	1
miR00002	miR00002-050		+						+	TATGGAGCGAGCACGCGTTTTC	1
miR00007	miR00007-027			+			+		+	TATGGAGTGGGGTGATAGC	3
miR00007	miR00007-028		+				+			TATGGAGTGGGGTGATAGCA	1
miR00007	miR00007-029		+					+		TATGGAGTGGGGTGATAGCAT	1
miR00007	miR00007-030				+				+	TATGGAGTGGGGTGATAGCATC	2
miR00007	miR00007-031			+			+		+	TATGGAGTGGGGTGGTAGC	4
miR00007	miR00007-032	+				+				TATGGAGTGGGGTGGTAGCA	2
miR00007	miR00007-033		+						+	TATGGAGTGGGGTGGTAGCAT	1
miR00007	miR00007-034			+		+		+		TATGGAGTGGGGTGGTAGCATC	3
miR00005	miR00005-109		+				+			TATGGATCTAGAAGGGCTAGT	1
miR00018	miR00018-049	+				+				TCAACAATGTCCACCCTTCATCC	1
miR00008	miR00008-014	+				+				TCAACCCTCCAATGCTCTCAG	1
miR00008	miR00008-015	+		+						TCAACTCTCCAATGCCCTCAG	1
miR00008	miR00008-016		+				+		+	TCAACTCTCCAATGCTCTC	2
miR00008	miR00008-017					+	+			TCAACTCTCCAATGCTCTCA	2
miR00008	miR00008-018	+			+	+				TCAACTCTCCAATGCTCTCACG	2
miR00008	miR00008-019			+	+	+		+	+	TCAACTCTCCAATGCTCTCAG	251
miR00008	miR00008-020			+		+		+		TCAACTCTCCAATGCTCTCAGA	3
miR00008	miR00008-021		+						+	TCAACTCTCCAATGCTCTCAGC	1
miR00008	miR00008-022		+						+	TCAACTCTCCAATGCTCTCAGT	1
miR00008	miR00008-023	+				+				TCAACTCTCCGATGCTCTCAGG	1
miR00010	miR00010-004	+				+				TCAAGTTGTCCAATGCTCTCAG	1
miR00019	miR00019-029		+						+	TCACATGGAATCAAAGAATT	1
miR00019	miR00019-030					+	+		+	TCACATGGAATCAAAGAATTT	3
miR00005	miR00005-110			+	+	+	+	+	+	TCACCAGACCTTCAGAGATCC	29
miR00005	miR00005-111			+			+			TCACCAGACCTTCCGAGATCC	2
miR00001	miR00001-017					+		+		TCACGGCAGTCCAATTGCAGA	2
miR00019	miR00019-010					+	+	+	+	TCACGTGGAATCAAAGAATTT	11
miR00019	miR00019-011		+						+	TCACGTGGATTCAAAGAATTT	1
miR00005	miR00005-112			+	+	+		+	+	TCAGACCTTCTCAGATCCACATT	6
miR00005	miR00005-113		+				+			TCAGACCTTCTGCGATCCACATT	1
miR00010	miR00010-005	+				+				TCAGATGTCCAATGCTCTCAG	1
miR00008	miR00008-024		+					+		TCAGCTCTACAATGCTCTCACG	1
miR00008	miR00008-025	+		+						TCAGCTCTCCGATGCTTTCAG	1
miR00008	miR00008-026			+	+	+		+		TCAGCTCTTCAATGCTCTCAG	21
miR00008	miR00008-027				+	+			+	TCAGCTCTTCAATGCTCTCAGG	6
miR00008	miR00008-028	+				+				TCAGCTCTTCAATGCTTTCAGG	1
miR00008	miR00008-029		+						+	TCAGCTGCCCAATGCTCTCAG	2
miR00008	miR00008-030		+					+		TCAGCTGTACAATGCTCTCAG	1
miR00002	miR00002-051		+						+	TCAGTGAAATGCGTGCTCGCT	2
miR00026	miR00026-010			+			+	+		TCAGTTGGGAACTTGACTAAT	5
miR00010	miR00010-006		+						+	TCAGTTGTCCAATGCTCCCAG	1
miR00010	miR00010-007	+			+					TCAGTTGTCCAATGCTCTCA	1
miR00010	miR00010-008	+		+						TCAGTTGTCCAATGCTCTCAA	1
miR00010	miR00010-009		+					+		TCAGTTGTCCAATGCTCTCAAG	1
miR00010	miR00010-010			+	+	+	+	+	+	TCAGTTGTCCAATGCTCTCAG	494
miR00010	miR00010-011				+				+	TCAGTTGTCCAATGCTCTCAGT	3
miR00010	miR00010-012		+					+		TCAGTTGTCCAATGCTCTCAGTT	1
miR00010	miR00010-013		+					+	+	TCAGTTGTCCAATGCTCTCAT	2
miR00010	miR00010-014		+						+	TCAGTTGTCCAATGCTCTCATA	1
miR00010	miR00010-015	+			+					TCAGTTGTCCAATGCTCTCCAG	1
miR00010	miR00010-016		+					+		TCAGTTGTCCAATGCTCTCCG	1
miR00010	miR00010-017		+					+		TCAGTTGTCCAATGCTCTCTG	1
miR00010	miR00010-018		+					+		TCAGTTGTCCGATGCTCTCAG	1
miR00007	miR00007-035	+				+				TCATCACTCCACTCCATTTCT	1
miR00007	miR00007-036	+				+				TCATCACTCCACTCCATTTCTT	1
miR00010	miR00010-019			+		+		+	+	TCATTCAGTTGTCCAATGCTC	5
miR00020	miR00020-017		+						+	TCCAACCCCGCCGAGACCCA	1
miR00031	miR00031-003			+			+		+	TCCAACTCCACCGAGACCA	3
miR00008	miR00008-031	+				+				TCCAGCTCTCCAATGCTCTCACG	1
miR00008	miR00008-032				+				+	TCCAGCTCTCCAATGCTTTCAG	5
miR00008	miR00008-033					+		+		TCCAGCTCTCCAATGCTTTCAGG	2
miR00021	miR00021-006	+				+				TCCATACACACCATTCACACG	1
miR00011	miR00011-009	+				+				TCCCAACCCATGCCATGCCTT	1
miR00031	miR00031-004			+			+			TCCCAACTCCACCGAGACCCT	3
miR00020	miR00020-018		+					+		TCCCAACTCCGCCGAGACCCA	1
miR00025	miR00025-013	+		+	+	+				TCCCGGGCAAAATTGTGGCCTC	6
miR00025	miR00025-014		+						+	TCCGAGCAAAATTGTGGCCTC	1
miR00004	miR00004-001	+			+					TCCGCGTTCGTTTGGGAACTT	1
miR00004	miR00004-002		+				+			TCCGGACTCGTTTGGGAACT	1
miR00025	miR00025-015	+		+						TCCGGGACAAATTGTGGCCTC	1
miR00025	miR00025-016			+					+	TCCGGGCAAAATTGTGGCC	2
miR00025	miR00025-017	+				+				TCCGGGCAAAATTGTGGCCC	1
miR00025	miR00025-018	+		+						TCCGGGCAAAATTGTGGCCCA	1
miR00025	miR00025-019	+				+				TCCGGGCAAAATTGTGGCCCC	2
miR00025	miR00025-020	+			+					TCCGGGCAAAATTGTGGCCGC	1
miR00025	miR00025-021	+			+					TCCGGGCAAAATTGTGGCCTAC	1
miR00025	miR00025-022			+	+	+	+	+	+	TCCGGGCAAAATTGTGGCCTC	663
miR00025	miR00025-023	+			+					TCCGGGCAAAATTGTGGCCTCC	1
miR00025	miR00025-024		+				+			TCCGGGCAAAATTGTGGCCTCG	1
miR00025	miR00025-025		+					+		TCCGGGCAAAATTGTGGCCTCT	1
miR00025	miR00025-026	+				+				TCCGGGCAAAATTGTGGCCTG	1
miR00025	miR00025-027				+	+	+	+		TCCGGGCAAAATTGTGGCCTT	11
miR00025	miR00025-028	+		+						TCCGGGCAAAATTGTGGCCTTC	1
miR00025	miR00025-029	+		+						TCCGGGCAAAATTGTGGCTT	1
miR00025	miR00025-030		+						+	TCCGGGCAAAATTGTGGCTTC	1
miR00025	miR00025-031		+					+		TCCGGGCAAAATTGTGTTCTC	1
miR00025	miR00025-032	+				+				TCCGGGCCAAATTGTGGCCTC	1
miR00025	miR00025-033			+	+	+	+	+	+	TCCGGGGCAAAATTGTGGCCTC	29
miR00034	miR00034-007		+					+		TCCGTCTGACTTGGGTATA	1
miR00015	miR00015-007		+						+	TCCTACCAAACCCTCCCATGCC	2
miR00014	miR00014-012		+					+		TCGAACCCTACGAAAGAGAA	1
miR00014	miR00014-013				+		+		+	TCGAACCCTACGAAAGAGAAA	12
miR00014	miR00014-014		+					+	+	TCGAACCCTACGAAAGAGAAAA	2
miR00014	miR00014-015	+				+				TCGAAGGGTTCGAAGCCAGG	1
miR00014	miR00014-016				+		+		+	TCGAAGGGTTTGAAGCCAGGA	3
miR00008	miR00008-034		+					+		TCGACTCTCCAATGCTCTCAG	1
miR00008	miR00008-035		+					+		TCGAGAGCATTGAACAGTTGAAT	1
miR00018	miR00018-050		+				+			TCGAGGGGTGGGAGTTGTTTAGC	1
miR00017	miR00017-009		+				+			TCGATGAGGTTCTTGAATGCGAG	2
miR00028	miR00028-014			+	+	+	+	+	+	TCGCATCCTGATTCCAAACAC	16
miR00028	miR00028-015		+				+			TCGCATCCTGATTCCAAACAT	1
miR00034	miR00034-008		+				+			TCGGCTGACTTGGGTATAG	1
miR00025	miR00025-034	+				+				TCGGGCAAAATTGTGGCCTC	1
miR00025	miR00025-035		+				+			TCGGGCAAAATTGTGGCCTCA	1
miR00025	miR00025-036		+					+		TCGGGCAAAATTGTGGCCTCAG	1
miR00025	miR00025-037		+				+			TCGGGCAAAATTGTGGCCTCC	1
miR00025	miR00025-038			+	+	+	+	+	+	TCGGGCAAAATTGTGGCCTCG	197
miR00025	miR00025-039		+					+		TCGGGGCAAAATTGTGGCCTCCG	1
miR00025	miR00025-040			+	+	+	+	+	+	TCGGGGCAAAATTGTGGCCTCG	16
miR00026	miR00026-011	+			+					TCGTTTGGGAACTTGACTAAT	1
miR00028	miR00028-016		+				+			TCTCATCCTGATTCCAAACAC	1
miR00020	miR00020-019	+				+				TCTCCAACCCCGCCGAGACCCA	1
miR00008	miR00008-044			+					+	TCTCCAATGCTTTCAGGGACT	2
miR00031	miR00031-005			+		+	+		+	TCTCGGGGAGGGGGAAAAACC	10
miR00020	miR00020-020		+				+			TCTCGGTAAGTTGGAAAAAC	2
miR00020	miR00020-021			+	+		+	+	+	TCTCGGTAAGTTGGAAAAACT	8
miR00018	miR00018-051		+					+		TCTCTTAAAACATGTCCACCC	1
miR00001	miR00001-018		+						+	TCTGCAATTGGATTGTCTTT	1
miR00016	miR00016-003		+				+			TCTGCAGGTGCTTCCAGATT	1
miR00015	miR00015-008	+				+				TCTTACCAAACCCTCCCATGCCA	1
miR00015	miR00015-009	+		+						TCTTACCAAACCCTCCCATGCCC	1
miR00015	miR00015-010			+		+	+		+	TCTTACCAAACCCTCCCATGCT	9
miR00015	miR00015-011	+		+						TCTTACCAACCCCTCCCATGACC	1
miR00015	miR00015-012	+				+				TCTTACCAACCCTACCCATGCC	1
miR00015	miR00015-013				+	+		+	+	TCTTACCAACCCTCCCCATGCC	10
miR00015	miR00015-014	+				+				TCTTACCAACCCTTCCGATGC	1
miR00015	miR00015-015	+				+				TCTTACCAGCCCCTCCCATGCT	1
miR00015	miR00015-016	+				+				TCTTACCCAACCCTCCCATGCC	1
miR00015	miR00015-017	+			+					TCTTACCGAACCCTCCCATGCC	1
miR00015	miR00015-018	+				+				TCTTACCGACCCCTCCCATGCCC	1
miR00015	miR00015-019			+	+	+	+		+	TCTTACCGACCCCTCCCATGCT	11
miR00005	miR00005-114	+		+						TCTTGACCAGACCTTCTGAGA	1
miR00022	miR00022-013		+				+			TCTTGCTGGCTTTTCAACTTT	1
miR00018	miR00018-052	+				+				TCTTTAAAACAATGTCCACCCTT	1
miR00019	miR00019-031		+					+		TCTTTGATCCCATGTGACCAG	1
miR00019	miR00019-032	+				+				TCTTTGATTCACTGTGACCAG	1
miR00019	miR00019-033	+				+				TCTTTGATTCCATGTAACCAG	1
miR00019	miR00019-034			+		+	+	+	+	TCTTTGATTCCATGTGACCA	7
miR00019	miR00019-035	+			+					TCTTTGATTCCATGTGACCAA	1
miR00019	miR00019-036	+				+				TCTTTGATTCCATGTGACCAAG	1
miR00019	miR00019-037			+	+	+	+	+	+	TCTTTGATTCCATGTGACCAG	230
miR00019	miR00019-038	+			+	+				TCTTTGATTCCATGTGACCAGC	3
miR00019	miR00019-039	+		+						TCTTTGATTCCATGTGACCAGG	1
miR00019	miR00019-012					+			+	TCTTTGATTCCATGTGACCAGT	2
miR00019	miR00019-040		+				+			TCTTTGATTCCATGTGACCAT	1
miR00019	miR00019-013	+				+				TCTTTGATTCCATGTGACCCT	1
miR00019	miR00019-014		+					+		TCTTTGATTCCATGTGACCGAG	1
miR00019	miR00019-015			+	+	+	+		+	TCTTTGATTCCATGTGACCGG	14
miR00019	miR00019-041	+				+				TCTTTGATTCCATGTGGCCA	1
miR00014	miR00014-017					+	+	+		TCTTTTTCGAAGGGTTTGAAG	4
miR00018	miR00018-053	+			+					TGAAACAATGTCCACCCCTCATC	1
miR00018	miR00018-054	+				+				TGAAACAATGTCCACCCTT	1
miR00018	miR00018-055		+					+		TGAAACAATGTCCACCCTTC	1
miR00018	miR00018-056		+					+		TGAAACAATGTCCACCCTTCAC	1
miR00018	miR00018-057	+				+				TGAAACAATGTCCACCCTTCATCG	1
miR00023	miR00023-015					+		+		TGAAAGCATTAAATACCCAAT	3
miR00002	miR00002-052		+				+		+	TGAAATGCGTGCTCGCTCCAT	4
miR00002	miR00002-053		+				+			TGAAATGCGTGCTCGCTCTAT	1
miR00002	miR00002-054		+				+			TGAAATGCGTGGTCGCTCCAT	1
miR00018	miR00018-058		+					+		TGAACCAATGTCCACCCTTCATC	1
miR00023	miR00023-016	+				+				TGAAGACATTAAATACCCAAT	1
miR00033	miR00033-004			+	+	+	+	+	+	TGACGAACATCCAACAGATCG	207
miR00033	miR00033-005	+				+				TGACGAACATCCAACAGATCGA	1
miR00033	miR00033-006			+	+	+	+	+		TGACGAACCTCCAACACATGG	7
miR00017	miR00017-010		+				+			TGACGAGGTTCTTGAATGCGAG	1
miR00001	miR00001-019	+				+				TGACGGCAGTCCAATTGCAGA	2
miR00008	miR00008-036			+	+	+	+	+	+	TGAGAGCGTTGAACAGTTGAA	8
miR00008	miR00008-037					+	+	+		TGAGAGCGTTGAACAGTTGAAT	6
miR00023	miR00023-017	+				+				TGAGAGCTTTAAATACCCAAT	1
miR00008	miR00008-038				+		+	+	+	TGAGCGCATTGAACAGTTGA	5
miR00008	miR00008-039	+			+	+				TGAGCGCATTGAACAGTTGAAA	3
miR00008	miR00008-040	+				+				TGAGCGCATTGAACAGTTGAATA	1
miR00023	miR00023-018	+				+				TGAGGACATTAAATACCCAAT	1
miR00028	miR00028-017	+	+	+	+	+	+	+	+	TGAGTCCCGTCCTGATTCCAA	25
miR00028	miR00028-018		+				+			TGAGTCCCGTCCTGATTCCAAA	1
miR00017	miR00017-011		+				+			TGATGAGGCTCTTGAATGCGAG	1
miR00017	miR00017-012		+				+			TGATGAGGGTCTTGAATGCGAG	2
miR00017	miR00017-013		+				+			TGATGAGGTTCCTGAATGCGAG	1
miR00017	miR00017-014	+			+					TGATGAGGTTCGTGAATGCGA	1
miR00017	miR00017-015		+				+			TGATGAGGTTCTCGAATGCGAG	1
miR00017	miR00017-016		+				+			TGATGAGGTTCTGTAATGCGAG	4
miR00017	miR00017-017		+						+	TGATGAGGTTCTTGAATACGAG	1
miR00017	miR00017-018				+	+	+		+	TGATGAGGTTCTTGAATGC	8
miR00017	miR00017-019		+				+			TGATGAGGTTCTTGAATGCA	1
miR00017	miR00017-020		+						+	TGATGAGGTTCTTGAATGCAAGT	1
miR00017	miR00017-021			+		+	+	+		TGATGAGGTTCTTGAATGCCA	5
miR00017	miR00017-022			+	+	+	+	+	+	TGATGAGGTTCTTGAATGCG	15
miR00017	miR00017-023			+	+	+	+	+	+	TGATGAGGTTCTTGAATGCGA	574
miR00017	miR00017-024					+	+	+	+	TGATGAGGTTCTTGAATGCGAA	11
miR00017	miR00017-025			+					+	TGATGAGGTTCTTGAATGCGAAG	2
miR00017	miR00017-026		+						+	TGATGAGGTTCTTGAATGCGAAGA	1
miR00017	miR00017-027		+				+			TGATGAGGTTCTTGAATGCGAC	1
miR00017	miR00017-028			+	+	+	+	+	+	TGATGAGGTTCTTGAATGCGAG	1883
miR00017	miR00017-029					+	+	+	+	TGATGAGGTTCTTGAATGCGAGA	10
miR00017	miR00017-030					+	+		+	TGATGAGGTTCTTGAATGCGAGT	14
miR00017	miR00017-031		+				+		+	TGATGAGGTTCTTGAATGCGAT	4
miR00017	miR00017-032		+				+			TGATGAGGTTCTTGAATGCGATT	2
miR00017	miR00017-033			+		+	+			TGATGAGGTTCTTGAATGCGG	3
miR00017	miR00017-034		+				+			TGATGAGGTTCTTGAATGCGGC	1
miR00017	miR00017-035			+			+			TGATGAGGTTCTTGAATGCGGG	2
miR00017	miR00017-036	+			+					TGATGAGGTTCTTGAATGCGGGG	1
miR00017	miR00017-037			+	+	+	+	+	+	TGATGAGGTTCTTGAATGCGT	15
miR00017	miR00017-038		+				+			TGATGAGGTTCTTGAGTGCGA	1
miR00017	miR00017-039	+				+				TGATGAGGTTCTTGGATGCGA	1
miR00017	miR00017-040		+				+			TGATGAGGTTCTTGGATGCGAG	1
miR00017	miR00017-041		+				+			TGATGATGTTCTTGAATGCGAA	1
miR00017	miR00017-042	+				+				TGATGTGGTTCTTGAATGCGA	1
miR00017	miR00017-043		+						+	TGATGTGGTTCTTGAATGCGAG	1
miR00019	miR00019-016	+				+				TGATTCCATGTGACCGGTGT	1
miR00001	miR00001-020	+		+						TGCAATTGGGTTGCTTTTATC	1
miR00006	miR00006-008					+		+	+	TGCGAGGCAAAGCTAACCGTG	11
miR00006	miR00006-009	+				+				TGCGAGGCAAAGCTAACCGTGC	1
miR00002	miR00002-055		+						+	TGCGTGCTCGCTCCATATATT	1
miR00022	miR00022-014					+			+	TGCTGGCTTTTCAACTTTACCTTG	4
miR00007	miR00007-037		+					+		TGGAATGGGGTGATAACATCT	1
miR00029	miR00029-003			+	+	+	+	+	+	TGGACAGACTGATCGCCCTCG	46
miR00029	miR00029-004			+	+		+	+	+	TGGACAGACTGATTGCCCTCG	23
miR00005	miR00005-115				+			+		TGGATCTAGAAGGGCTAGTA	2
miR00005	miR00005-116			+			+			TGGATCTAGAAGGGCTAGTAG	2
miR00017	miR00017-044	+		+						TGGATGAGGTTCTTGAATGCGA	1
miR00017	miR00017-045					+	+			TGGATGAGGTTCTTGAATGCGAG	3
miR00017	miR00017-046			+		+		+		TGGATTCAAGAGCCTCATCCC	3
miR00014	miR00014-018	+		+						TGGCCTTCGAACCCTACGAAAG	1
miR00014	miR00014-019	+				+				TGGCTTCGAACCCTACGAAAA	1
miR00014	miR00014-020			+	+	+		+	+	TGGCTTCGAACCCTACGAAAAG	11
miR00014	miR00014-021	+		+						TGGCTTCGAACCCTACGAAAC	1
miR00014	miR00014-022			+	+	+	+	+	+	TGGCTTCGAACCCTACGAAAG	153
miR00014	miR00014-023			+					+	TGGCTTCGAACCCTACGAAAGA	2
miR00014	miR00014-024		+					+		TGGCTTCGAACCCTACGAAAGAT	1
miR00014	miR00014-025	+			+					TGGCTTCGAACCCTACGGAAG	1
miR00022	miR00022-015		+				+			TGGCTTTTCAACTTTACCTTG	1
miR00014	miR00014-026	+				+				TGGGCTTCGAACCCTACGAAAG	1
miR00007	miR00007-038		+				+	+		TGGGGGTGATAGCATCTCCAAC	5
miR00007	miR00007-039			+	+		+	+	+	TGGGGTGGTAGCATCTCCAAC	9
miR00020	miR00020-022					+	+			TGGTCTCGGTAAGTTGGAAAAA	4
miR00020	miR00020-023		+					+		TGGTCTCGGTAAGTTGGGAAAAAA	1
miR00028	miR00028-019	+			+					TGGTGAGGAGAGGGTTTGTGG	1
miR00017	miR00017-047		+				+			TGGTGAGGTTCTTGAATGCGAG	1
miR00005	miR00005-117		+					+		TGGTGGATCTAGAAGGGCTAGT	1
miR00006	miR00006-010		+				+			TGGTTTGCTTTTCCTCCGCAAC	1
miR00010	miR00010-020		+					+		TGTCCAATGCTCTCAGGTACT	1
miR00022	miR00022-016		+				+			TGTCTTGCTGGCTTTTCAACT	2
miR00027	miR00027-008	+		+						TGTGAAGCTGAAGAACATA	1
miR00027	miR00027-009			+			+	+		TGTGAAGCTGAAGAACATAC	9
miR00027	miR00027-010		+				+			TGTGAAGCTGAAGAACATACCG	1
miR00027	miR00027-011			+		+	+	+	+	TGTGAAGCTGAAGAACATACT	44
miR00027	miR00027-012	+		+		+				TGTGAAGCTGAGGAACATACA	2
miR00027	miR00027-013					+	+			TGTGAAGCTGAGGAACATACC	2
miR00028	miR00028-020		+				+		+	TGTGAGGAGAGGGTTTGTGG	2
miR00005	miR00005-118					+	+			TGTGGATCTAGAAAGGCTAGT	4
miR00005	miR00005-119		+				+			TGTGGATCTAGAAAGGGTAGT	1
miR00005	miR00005-120		+						+	TGTGGATCTAGCAAGGCTAGT	1
miR00013	miR00013-003					+			+	TGTGGGGAGGAAATATGTCAT	2
miR00013	miR00013-004	+			+					TGTGGGGAGGAAATATGTCATT	1
miR00027	miR00027-014			+		+			+	TGTGTGAAGCTGAAGAACAT	5
miR00027	miR00027-015	+			+	+				TGTGTGAAGCTGAAGAACATA	3
miR00009	miR00009-010					+		+		TGTGTTTCTTATGTTGTAAAG	4
miR00007	miR00007-040		+				+			TGTTATCACTCCACTCCATTTT	1
miR00006	miR00006-011		+				+			TGTTTGCTTTCCCTCCGCAAT	1
miR00018	miR00018-059			+	+	+		+		TTAAAACAATGTCCACCCTTCATC	8
miR00023	miR00023-019	+				+				TTAAAATACCCAATATATGACT	1
miR00023	miR00023-020	+		+						TTAAATACCCAATATATGGCT	1
miR00023	miR00023-021	+				+				TTAAATACTCAATATATGACC	1
miR00001	miR00001-021		+						+	TTAACGGCAGTCCAGTTGCAGA	1
miR00009	miR00009-011	+			+					TTAATAACCTTTGAAATACAC	1
miR00007	miR00007-041		+						+	TTACCACTCCACTCCATTTCT	1
miR00005	miR00005-121	+				+				TTACCAGACCTTCTCAGATCCA	1
miR00005	miR00005-122	+		+	+					TTACCAGACCTTCTGCGATCA	2
miR00005	miR00005-123	+				+				TTACCAGACCTTCTGCGATCCAA	1
miR00032	miR00032-020				+			+	+	TTAGATGAGGCTGGCAAGAGTA	7
miR00009	miR00009-012	+			+					TTATAACCATTGAAATACACTT	1
miR00009	miR00009-013			+	+	+		+	+	TTATAACCTTTGAAATACAC	39
miR00009	miR00009-014			+	+	+		+	+	TTATAACCTTTGAAATACACC	63
miR00009	miR00009-015	+		+		+				TTATAACCTTTGAAATACACT	2
miR00009	miR00009-016	+			+					TTATAACCTTTGAAATACACTT	1
miR00009	miR00009-017		+						+	TTATAACCTTTGAAATACATC	1
miR00009	miR00009-018		+						+	TTATAACCTTTGAAATACATCC	1
miR00009	miR00009-019	+		+						TTATAACCTTTGAAATGCAC	1
miR00009	miR00009-020	+			+					TTATAGCCTTTGAAATACAC	1
miR00009	miR00009-021	+				+				TTATAGCCTTTGAAATACACC	1
miR00009	miR00009-022		+					+		TTATATCCTTTGAAATACTCC	1
miR00007	miR00007-042	+				+				TTATCACTCCACTCCAATTCT	1
miR00007	miR00007-043				+			+		TTATCACTCCACTCCATTT	2
miR00007	miR00007-044			+	+	+	+	+		TTATCACTCCACTCCATTTC	33
miR00007	miR00007-045			+	+	+	+	+		TTATCACTCCACTCCATTTCC	34
miR00007	miR00007-046				+		+	+		TTATCACTCCACTCCATTTCCT	7
miR00007	miR00007-047		+					+	+	TTATCACTCCACTCCATTTCTA	2
miR00007	miR00007-048				+		+	+		TTATCACTCCACTCCATTTCTC	3
miR00007	miR00007-049	+		+						TTATCACTCCACTCCATTTCTG	1
miR00007	miR00007-050		+				+			TTATCACTCCACTCCATTTCTTA	1
miR00007	miR00007-051		+				+			TTATCACTCCACTCCATTTCTTCT	1
miR00007	miR00007-052		+				+			TTATCACTCCACTCCATTTTT	1
miR00007	miR00007-053		+				+			TTATCACTCCGCTCCATTTCT	1
miR00007	miR00007-054		+				+			TTATCACTCTACTCCATTTCT	1
miR00020	miR00020-024	+				+				TTCAACCCCGCCGAGACCCA	1
miR00008	miR00008-041	+			+					TTCAACTCTCCAATGCTCTCA	2
miR00008	miR00008-042	+				+				TTCAGCTCTTCAATGCTCTCAG	1
miR00026	miR00026-012	+			+					TTCAGTTGGGAACTTGACGA	1
miR00026	miR00026-013		+				+			TTCAGTTGGGAACTTGACGAT	1
miR00026	miR00026-014		+				+			TTCAGTTGGGAACTTGACTAA	1
miR00009	miR00009-023	+			+					TTCATAACCTTTGAAATACAC	1
miR00009	miR00009-024		+					+		TTCATAACCTTTGAAATACATC	1
miR00020	miR00020-025		+						+	TTCCAAACCCCGCCGAGACCCA	1
miR00020	miR00020-026		+					+		TTCCAACCCCACCGAGACCCA	2
miR00020	miR00020-027		+						+	TTCCAACCCCGCCAAGACCCA	1
miR00020	miR00020-028	+			+					TTCCAACCCCGCCGAGACC	1
miR00020	miR00020-029			+	+	+	+	+	+	TTCCAACCCCGCCGAGACCA	22
miR00020	miR00020-030			+	+	+	+	+	+	TTCCAACCCCGCCGAGACCCA	29
miR00020	miR00020-031					+	+			TTCCAACCCCGCCGAGACCCAT	2
miR00031	miR00031-006			+	+	+		+	+	TTCCAACTCCACCGAGACCA	15
miR00031	miR00031-007		+					+		TTCCAACTCCACCGAGACCC	1
miR00031	miR00031-008			+			+			TTCCAACTCCACCGAGACT	2
miR00031	miR00031-009	+		+						TTCCATCTCCACCGAGACC	1
miR00011	miR00011-010	+				+				TTCCCAACCCCTGCCATGCT	1
miR00031	miR00031-010			+	+	+	+	+	+	TTCCCAACTCCACCGAGACCCT	38
miR00031	miR00031-011	+			+					TTCCCAACTCCACCGAGACCCTT	1
miR00031	miR00031-012		+					+		TTCCCAACTCCACCGAGACTTT	1
miR00020	miR00020-032					+		+	+	TTCCCAACTCCGCCGAGACCCA	8
miR00031	miR00031-013		+						+	TTCCCCAACTCCACCGAGACCTTT	1
miR00024	miR00024-011		+				+			TTCCCCAGGTCGCCCCGGTGGAA	1
miR00012	miR00012-010	+			+	+				TTCCCCCTGGGGGGTACCA	2
miR00012	miR00012-011					+		+		TTCCCCCTGGGGGGTACCAA	3
miR00011	miR00011-011	+				+				TTCCCGAACCCCTGCCATGCC	1
miR00004	miR00004-003		+					+		TTCCGGATTCGTTTGGGAACT	1
miR00025	miR00025-041		+						+	TTCCGGGCAAAATTGTGGCCTC	1
miR00025	miR00025-042	+				+				TTCCGGGCAAATTTGTGGCCTCG	1
miR00025	miR00025-043	+				+				TTCCGGGGCAAAATTGTGGCCTC	1
miR00019	miR00019-042	+				+				TTCCTTGATTCCATGTGACCA	1
miR00014	miR00014-027		+					+		TTCGAACCCTACGAAAGAGAA	1
miR00014	miR00014-028		+				+			TTCGAAGGGTTCGAAGCCAG	1
miR00014	miR00014-029			+	+	+	+	+	+	TTCGAAGGGTTTGAAGCCAGG	597
miR00014	miR00014-030					+		+	+	TTCGAAGGGTTTGAAGCCAGGA	3
miR00014	miR00014-031		+					+		TTCGAAGGGTTTGAAGCCGGG	1
miR00028	miR00028-021	+			+					TTCGCATCCTGATTCCAAACAC	1
miR00002	miR00002-056		+					+		TTCGGAGAAATGCGTGCTCGC	1
miR00025	miR00025-044		+					+		TTCGGGCAAAATTGTGGCCTCG	2
miR00034	miR00034-009	+			+					TTCGTTTGACTTGGGTATAGG	1
miR00011	miR00011-012		+				+			TTCTCCCAACCCCTGCCATGCT	1
miR00015	miR00015-020		+					+	+	TTCTTACCAAACCCTCCCATGCC	2
miR00019	miR00019-017					+	+		+	TTCTTTGATTCCATGTGACA	6
miR00019	miR00019-018			+	+	+	+	+	+	TTCTTTGATTCCATGTGACC	12
miR00019	miR00019-043			+	+	+	+	+	+	TTCTTTGATTCCATGTGACCA	131
miR00019	miR00019-044	+				+				TTCTTTGATTCCATGTGACCAA	1
miR00019	miR00019-045					+	+			TTCTTTGATTCCATGTGACCAG	2
miR00019	miR00019-019	+				+				TTCTTTGATTCCATGTGACCG	1
miR00019	miR00019-020		+				+			TTCTTTGATTCCATGTGACCGG	1
miR00019	miR00019-046	+				+				TTCTTTGATTCCATGTGATCA	1
miR00014	miR00014-032		+				+			TTCTTTTTCGAAGGGTTTGA	1
miR00014	miR00014-033					+	+			TTCTTTTTCGAAGGGTTTGAA	3
miR00014	miR00014-034	+			+					TTCTTTTTCGAAGGGTTTGAAA	1
miR00023	miR00023-022					+	+			TTGAATACCCTATATATGACT	4
miR00033	miR00033-007		+						+	TTGACGAACATCCAACAGAT	1
miR00033	miR00033-008			+	+	+	+	+	+	TTGACGAACATCCAACAGATC	48
miR00033	miR00033-009		+				+			TTGACGAACCTCCAACACATG	2
miR00008	miR00008-043	+		+						TTGAGCGCATTGAACAGTTTGA	1
miR00009	miR00009-025	+			+					TTGATAACCTTTGAACTACAC	1
miR00017	miR00017-048		+				+			TTGATGAGGTTCTTGAATGCGA	1
miR00017	miR00017-049		+				+	+		TTGATGAGGTTCTTGAATGCGAG	5
miR00019	miR00019-021	+				+				TTGATTCCATGTGACCGGGCT	3
miR00019	miR00019-022	+			+	+				TTGATTCCATGTGACCGGTGT	4
miR00006	miR00006-012	+		+						TTGCGAGGCAAAGCTAACCG	1
miR00022	miR00022-017	+			+	+				TTGCTGGCTTTTCAACTTTACCTT	4
miR00001	miR00001-022			+		+		+		TTGGATTGTCTTTATCACAGC	3
miR00014	miR00014-035		+				+	+	+	TTGGCTTCGAACCCTACGAAA	10
miR00014	miR00014-036		+						+	TTGGCTTCGAACCCTACGAAAA	1
miR00014	miR00014-037		+					+		TTGGCTTCGAACCCTACGAAAG	2
miR00014	miR00014-038		+				+			TTGGCTTCGAACCCTACGAAAT	1
miR00026	miR00026-015					+	+	+		TTGGGAACTTGACGAACCTCT	3
miR00026	miR00026-016	+		+						TTGGGAACTTGACGAATCTAG	1
miR00026	miR00026-017	+			+	+				TTGGGGAACTTGACGAATCTAG	2
miR00006	miR00006-013		+				+			TTGTCTTTTCCTCCGCAATTGA	1
miR00013	miR00013-005	+			+					TTGTGGGGAGGAAATATGTCA	1
miR00003	miR00003-036	+				+				TTGTTAAGTATGATACCATCC	1
miR00009	miR00009-026		+					+		TTTAATAACCTTTGAAATACAC	1
miR00009	miR00009-027				+	+		+		TTTATAACCTTTGAAATAC	4
miR00009	miR00009-028		+				+		+	TTTATAACCTTTGAAATACA	2
miR00009	miR00009-029		+					+		TTTATAACCTTTGAAATACAAC	2
miR00009	miR00009-030			+	+	+	+	+	+	TTTATAACCTTTGAAATACAC	1023
miR00009	miR00009-031	+		+	+					TTTATAACCTTTGAAATACACA	4
miR00009	miR00009-032					+		+	+	TTTATAACCTTTGAAATACACC	4
miR00009	miR00009-033	+				+				TTTATAACCTTTGAAATACACG	1
miR00009	miR00009-034			+	+	+	+	+		TTTATAACCTTTGAAATACACT	12
miR00009	miR00009-035					+		+	+	TTTATAACCTTTGAAATACACTT	3
miR00009	miR00009-036			+	+			+	+	TTTATAACCTTTGAAATACAT	6
miR00009	miR00009-037	+		+	+	+				TTTATAACCTTTGAAATACATC	4
miR00009	miR00009-038	+				+				TTTATAACCTTTGAAATACC	1
miR00009	miR00009-039	+			+					TTTATAACCTTTGAAATACCAC	2
miR00009	miR00009-040	+				+				TTTATAACCTTTGAAATACGC	1
miR00009	miR00009-041					+		+		TTTATAACCTTTGAAATACT	2
miR00009	miR00009-042		+						+	TTTATAACCTTTGAAATACTT	1
miR00009	miR00009-043		+				+			TTTATAACCTTTGAAGTACAC	1
miR00009	miR00009-044		+						+	TTTATAACCTTTTGAATACAC	1
miR00009	miR00009-045	+			+					TTTATAACTTTTGAAATACAC	1
miR00009	miR00009-046	+		+						TTTATAGCCTTTGAAATACAC	1
miR00007	miR00007-055		+					+		TTTATCACTCCACTCCATTTC	2
miR00007	miR00007-056				+	+	+	+	+	TTTATCACTCCACTCCATTTCT	12
miR00009	miR00009-047	+				+				TTTCATAACCTTTGAAATACAC	3
miR00020	miR00020-033	+			+	+				TTTCCAAACCCCGCCGAGACCCA	2
miR00020	miR00020-034		+					+	+	TTTCCAACCCCGCCGAGAC	2
miR00020	miR00020-035					+	+	+		TTTCCAACCCCGCCGAGACC	4
miR00020	miR00020-036			+	+	+	+	+	+	TTTCCAACCCCGCCGAGACCA	157
miR00020	miR00020-037	+			+	+				TTTCCAACCCCGCCGAGACCAA	2
miR00020	miR00020-038	+				+				TTTCCAACCCCGCCGAGACCAT	1
miR00020	miR00020-039	+				+				TTTCCAACCCCGCCGAGACCC	1
miR00020	miR00020-040			+	+	+	+	+	+	TTTCCAACCCCGCCGAGACCCA	297
miR00020	miR00020-041				+			+		TTTCCAACCCCGCCGAGACCCAA	2
miR00020	miR00020-042	+				+				TTTCCAACCCCGCCGAGACCCAC	1
miR00020	miR00020-043	+		+		+				TTTCCAACCCCGCCGAGACCCAT	4
miR00020	miR00020-044			+				+		TTTCCAACCCCGCCGAGACCCG	3
miR00020	miR00020-045					+	+			TTTCCAACCCCGCCGAGACCCT	3
miR00020	miR00020-046	+		+						TTTCCAACCCCGCCGAGACCG	1
miR00020	miR00020-047	+				+				TTTCCAACCCCGCCGAGACCTA	1
miR00020	miR00020-048					+	+			TTTCCAACCCCGCCGAGACT	2
miR00020	miR00020-049		+						+	TTTCCAACCCCGCCGAGCACCA	1
miR00020	miR00020-050		+					+		TTTCCAACCCCGCTGAGACCCA	1
miR00011	miR00011-013					+		+		TTTCCAACCCCTGCCATGC	2
miR00011	miR00011-014			+			+			TTTCCAACCCCTGCCATGCC	2
miR00020	miR00020-051		+						+	TTTCCAACCTCGCCGAGACCCA	1
miR00031	miR00031-014		+						+	TTTCCAACTCCACCGAGACT	1
miR00020	miR00020-052	+			+					TTTCCAAGCCCGCCGAGACC	1
miR00011	miR00011-015			+		+			+	TTTCCCAACCCATGCCATGCC	3
miR00011	miR00011-016	+			+					TTTCCCAACCCCCGCCATGCCT	1
miR00020	miR00020-053		+					+		TTTCCCAACCCCGCCGAGAC	1
miR00020	miR00020-054					+	+			TTTCCCAACCCCGCCGAGACCCA	2
miR00011	miR00011-017		+					+		TTTCCCAACCCCTGCCACGCCA	1
miR00011	miR00011-018		+						+	TTTCCCAACCCCTGCCATG	1
miR00011	miR00011-019		+						+	TTTCCCAACCCCTGCCATGACC	1
miR00011	miR00011-020		+				+			TTTCCCAACCCCTGCCATGCA	1
miR00011	miR00011-021					+	+	+	+	TTTCCCAACCCCTGCCATGCCC	8
miR00011	miR00011-022			+	+	+	+	+	+	TTTCCCAACCCCTGCCATGCT	14
miR00011	miR00011-023	+				+				TTTCCCAACCCGTGCCATGCC	3
miR00011	miR00011-024	+				+				TTTCCCAACCCGTGCCATGCCC	1
miR00011	miR00011-025	+				+				TTTCCCAACCCGTGCCATGGCT	1
miR00011	miR00011-026		+						+	TTTCCCAACCCTGGCCATGCC	1
miR00011	miR00011-027		+				+			TTTCCCAAGCCCTGCCATGCC	1
miR00011	miR00011-028	+				+				TTTCCCAAGCCCTGCCATGCCC	1
miR00011	miR00011-029		+						+	TTTCCCAAGCCCTGCCATGCT	1
miR00011	miR00011-030		+					+		TTTCCCGAACCCTGCCATGCC	1
miR00031	miR00031-015	+				+				TTTCCGACTCCACCGAGACC	1
miR00014	miR00014-039			+	+	+	+	+	+	TTTCGAAGGGTTTGAAGCCAG	78
miR00014	miR00014-040			+	+	+	+	+	+	TTTCGAAGGGTTTGAAGCCAGG	20
miR00014	miR00014-041		+					+		TTTCGAAGGGTTTGAAGCCAGGA	1
miR00025	miR00025-045	+			+					TTTCGGGCAAAATTGTGGCCTC	1
miR00034	miR00034-010		+					+		TTTCGTCTGACTTGGGTATA	1
miR00019	miR00019-047	+			+					TTTCTTTGATTCCATGTGACCA	1
miR00009	miR00009-048	+			+					TTTGATAACCTTTGAAATACAC	1
miR00019	miR00019-048				+	+	+		+	TTTGATTCCATGTGACCAGCC	12
miR00019	miR00019-049	+				+				TTTGATTCCATGTGACCAGCT	1
miR00005	miR00005-124	+			+					TTTGGATCTAGAAGGGCTAGT	1
miR00026	miR00026-018		+					+		TTTGGGAACCTGACGAATCTT	1
miR00026	miR00026-019			+			+	+	+	TTTGGGAACTTGACGAACCTC	5
miR00026	miR00026-020		+				+			TTTGGGAACTTGACGAATCTC	1
miR00026	miR00026-021		+					+		TTTGGGAACTTGACGAATCTT	1
miR00009	miR00009-049	+				+				TTTGTAACCTTTGAAATACAC	1
miR00009	miR00009-050		+						+	TTTTATAACCTTTGAAATACA	1
miR00009	miR00009-051			+	+	+		+	+	TTTTATAACCTTTGAAATACAC	60
miR00031	miR00031-016			+		+		+		TTTTCAACTCCACCGAGACC	3
miR00020	miR00020-055		+					+		TTTTCCAAACCCCGCCGAGACC	1
miR00020	miR00020-056		+						+	TTTTCCAACCCAGCCGAGAC	1
miR00020	miR00020-057		+					+		TTTTCCAACCCCGCCAAGACC	1
miR00020	miR00020-058			+	+	+	+	+		TTTTCCAACCCCGCCGAGACC	16
miR00020	miR00020-059			+					+	TTTTCCAACCCCGCCGAGACCA	2
miR00020	miR00020-060		+				+			TTTTCCAACCCCGCCGAGACT	1
miR00011	miR00011-031	+			+					TTTTCCAACCCCTGCCATGCA	1
miR00031	miR00031-017	+			+					TTTTCCAACTCCACCGAGAACC	1
miR00031	miR00031-018	+				+				TTTTCCAACTCCACCGAGACCAT	1
miR00031	miR00031-019	+		+		+				TTTTCCAACTCCACCGAGATCC	2
miR00031	miR00031-020	+		+						TTTTCCACATCCACCGAGACC	1
miR00011	miR00011-032	+				+				TTTTCCCAACCCCCGCCATGCC	1
miR00011	miR00011-033		+					+		TTTTCCCAACCCCTGCCAT	1
miR00011	miR00011-034					+		+		TTTTCCCAACCCCTGCCATACC	3
miR00011	miR00011-035	+			+					TTTTCCCAACCCCTGCCATG	1
miR00011	miR00011-036				+	+	+	+		TTTTCCCAACCCCTGCCATGCA	6
miR00011	miR00011-037					+			+	TTTTCCCAACCCCTGCCATGCCA	2
miR00011	miR00011-038	+				+				TTTTCCCAACCCCTGCCATGCCAT	1
miR00011	miR00011-039				+	+		+		TTTTCCCAACCCCTGCCATGCCC	3
miR00011	miR00011-040	+		+						TTTTCCCAACCCCTGCCATGCG	1
miR00011	miR00011-041			+	+	+	+	+	+	TTTTCCCAACCCCTGCCATGCT	222
miR00011	miR00011-042		+						+	TTTTCCCAACCCCTGCCATGCTA	1
miR00011	miR00011-043	+			+	+				TTTTCCCAACCCCTGCCATGT	2
miR00011	miR00011-044		+					+		TTTTCCCAACCCCTGCCATGTC	1
miR00011	miR00011-045	+		+	+					TTTTCCCAACCCCTGCCATGTCC	2
miR00011	miR00011-046	+				+				TTTTCCCAACCCCTGCCATT	1
miR00011	miR00011-047		+					+		TTTTCCCAACCCCTGCCGTGAC	1
miR00011	miR00011-048	+			+					TTTTCCCAACCCCTGCTATGCC	1
miR00011	miR00011-049	+				+				TTTTCCCAACCCCTGGCATGCC	1
miR00011	miR00011-050		+						+	TTTTCCCAACCCGTGCCATGCA	1
miR00011	miR00011-051	+				+				TTTTCCCAACCCGTGCCATGCC	1
miR00011	miR00011-052	+				+				TTTTCCCAACCCTCGCCATGCC	1
miR00011	miR00011-053	+				+				TTTTCCCCAACCCCTGCCATG	1
miR00011	miR00011-054					+	+		+	TTTTCCCCAACCCCTGCCATGC	3
miR00011	miR00011-055			+	+	+	+	+	+	TTTTCCCCAACCCCTGCCATGCC	69
miR00011	miR00011-056		+					+		TTTTCCCCAACCCCTGCCATGCCT	1
miR00011	miR00011-057	+			+					TTTTCCCGAACCCTGCCATGCC	1
miR00014	miR00014-042					+		+		TTTTCGAAGGGTTTGAAGCCAG	4
miR00014	miR00014-043			+	+			+		TTTTCGAAGGGTTTGAAGCCAGG	3
miR00014	miR00014-044			+			+	+		TTTTCTTTTTCGAAGGGTTTG	3
miR00030	miR00030-002		+				+			TTTTGACGTCGCAGCGGGGC	1
miR00030	miR00030-003					+	+	+	+	TTTTGACGTCGCAGCGGGGCA	54
miR00030	miR00030-004					+			+	TTTTGACGTCGCAGCGGGGCG	2
miR00019	miR00019-050				+				+	TTTTGATTCCATGTGACCAGCC	2
miR00020	miR00020-061	+				+				TTTTTCCAACCCCGCCGACAC	1
miR00020	miR00020-062			+		+	+	+	+	TTTTTCCAACCCCGCCGAGACC	23
miR00020	miR00020-063	+		+						TTTTTCCAACCCCGCCGAGACT	1
miR00020	miR00020-064	+				+				TTTTTCCAACCCCGCCGAGGCC	1
miR00020	miR00020-065	+				+				TTTTTCCAACCCTGCCGAGACC	1
miR00011	miR00011-058					+			+	TTTTTCCCAACCCCTGCCATGC	2
miR00011	miR00011-059	+			+					TTTTTCCCAACCCCTGCCATGCA	1
miR00011	miR00011-060			+	+	+	+	+	+	TTTTTCCCAACCCCTGCCATGCC	94
miR00011	miR00011-061	+				+				TTTTTCCCAACCCCTGCCATGCCA	1
miR00011	miR00011-062	+				+				TTTTTCCCAACCCCTGCCATGCCC	1
miR00011	miR00011-063		+					+		TTTTTCCCAACCCCTGCCATGCCG	1
miR00011	miR00011-064				+	+	+	+	+	TTTTTCCCAACCCCTGCCATGCT	17
miR00011	miR00011-065	+				+				TTTTTCCCAACCCCTGCCATGCTT	1
miR00030	miR00030-005				+	+	+	+	+	TTTTTGACGTCGCAGCGGGGCA	18
miR00030	miR00030-006	+				+				TTTTTGGACGTCGCAGCGGGGCA	1
miR00020	miR00020-066			+		+	+	+	+	TTTTTTCCAACCCCGCCGAGACC	12
miR00031	miR00031-021		+				+			TTTTTTCCAACTCTACCGAGACC	1
miR00031	miR00031-022	+				+				TTTTTTCCAGCTCCACCGAGACC	1
miR00030	miR00030-007	+				+				TTTTTTGACGTCGCAGCGGGGCA	2
miR00031	miR00031-023					+		+	+	TTTTTTTCCAACTCCACCGAGACC	14
