# Supplementary material for: Differential microRNA and Target Gene Expression in Scots Pine (Pinus sylvestris L.) Needles in Response to Methyl Jasmonate Treatment
Source: Genes (Basel). 2024 Dec 27;16(1):26. doi: 10.3390/genes16010026 (PMC11765084; doi:10.3390/genes16010026)
Supplement: Supplementary file 1 [file genes-16-00026-s001.zip › Supplementary_file4.xlsx]

## Sheet: Dif_expr_miRNAs_MeJA_vs_control
Differentially expressed miRNAs (absolute fold change>1.45, P≤0.05)
miRNA family	Count of precursors	Feature ID	Small RNA - Length	Experiment - Range (original values)	Experiment - IQR (original values)	Experiment - Difference (original values)	Experiment - Fold Change (original values)	Experiment - Range (normalized values)	Experiment - IQR (normalized values)	Experiment - Difference (normalized values)	Experiment - Fold Change (normalized values)	EDGE test: Control vs MeJA, tagwise dispersions - P-value	EDGE test: Control vs MeJA, tagwise dispersions - Fold change	EDGE test: Control vs MeJA, tagwise dispersions - Weighted difference	EDGE test: Control vs MeJA, tagwise dispersions - Bonferroni	EDGE test: Control vs MeJA, tagwise dispersions - FDR p-value correction	MeJA - miRNA sm3 un-mapped reads Small RNA sample - Expression values	MeJA - miRNA sm3 un-mapped reads Small RNA sample - Normalized expression values	MeJA - miRNA sm3 un-mapped reads Small RNA sample - Count	MeJA - miRNA sm4 un-mapped reads Small RNA sample - Expression values	MeJA - miRNA sm4 un-mapped reads Small RNA sample - Normalized expression values	MeJA - miRNA sm4 un-mapped reads Small RNA sample - Count	MeJA - miRNA sm8 un-mapped reads Small RNA sample - Expression values	MeJA - miRNA sm8 un-mapped reads Small RNA sample - Normalized expression values	MeJA - miRNA sm8 un-mapped reads Small RNA sample - Count	MeJA - Means	MeJA - Normalized means	Control - miRNA sm5 un-mapped reads Small RNA sample - Expression values	Control - miRNA sm5 un-mapped reads Small RNA sample - Normalized expression values	Control - miRNA sm5 un-mapped reads Small RNA sample - Count	Control - miRNA sm6 un-mapped reads Small RNA sample - Expression values	Control - miRNA sm6 un-mapped reads Small RNA sample - Normalized expression values	Control - miRNA sm6 un-mapped reads Small RNA sample - Count	Control - miRNA sm7 un-mapped reads Small RNA sample - Expression values	Control - miRNA sm7 un-mapped reads Small RNA sample - Normalized expression values	Control - miRNA sm7 un-mapped reads Small RNA sample - Count	Control - Means	Control - Normalized means
miR398	-	ACGTGTTCCCAGGTCACCCCA	21	29	2	-13.3333	-41	34.8634	3.03356	-16.5036	-59.9261	0.00262547	27.1254	1.66836e-05	1	1	29	34.8634	29	10	12.4539	10	2	3.03356	2	13.6667	16.7836	0	0	0	0	0	0	1	0.840216	1	0.333333	0.280072
miR11487	-	CATATTGATCGCCTTCTCAGT	21	12	4	-8.66667	-27	17.7877	5.06369	-11.7539	-42.9675	0.000476292	18.5135	1.13979e-05	1	1	11	13.2507	11	4	5.06369	4	12	17.7877	12	9	12.034	0	0	0	0	0	0	1	0.840216	1	0.333333	0.280072
miR408	-	TGCACTGCCTCTTCCCTGGCT	21	29	21	-25	-38.5	38.6089	26.6679	-32.6341	-32.8068	1.9911e-11	29.3897	3.26737e-05	2.0343e-05	2.0343e-05	29	34.8634	29	22	27.5081	22	26	38.6089	26	25.6667	33.6602	1	2.23781	1	0	0	0	1	0.840216	1	0.666667	1.02601
miR11487	-	TGAGAAGGCGATCAACATGC	20	8	3	-5.33333	-17	11.8584	3.60212	-7.38249	-27.3592	0.00512321	11.8391	7.06514e-06	1	1	3	3.60212	3	6	7.5271	6	8	11.8584	8	5.66667	7.66256	0	0	0	0	0	0	1	0.840216	1	0.333333	0.280072
miR00024	1	CGTGTTCCCAGGTCACCCAG	20	37	4	-15.3333	-47	44.512	5.92922	-18.5768	-25.904	0.00225673	28.9647	1.91134e-05	1	1	37	44.512	37	6	7.5271	6	4	5.92922	4	15.6667	19.3228	1	2.23781	1	0	0	0	0	0	0	0.333333	0.745938
miR00024	1	CGTGTTCCCAGGTCGCCCGG	20	28	1	-10.6667	-33	33.7056	2.23781	-12.8762	-18.2618	0.0165148	20.2538	1.32628e-05	1	1	28	33.7056	28	1	1.23171	1	4	5.92922	4	11	13.6222	1	2.23781	1	0	0	0	0	0	0	0.333333	0.745938
miR11487	-	TCATATTGATCGCCTTCTCAG	21	21	14	-17.6667	-14.25	26.2764	20.462	-23.0975	-16.7526	2.93812e-07	11.8895	2.28697e-05	0.300187	0.0600373	21	25.2149	21	21	26.2764	21	15	22.2001	15	19	24.5638	0	0	0	1	1.73812	1	3	2.66069	3	1.33333	1.46627
miR11487	-	TGAGAAAGCGATCAACATGAC	21	13	3	-8	-25	16.2859	3.60212	-10.3418	-14.8642	0.00185574	16.6651	1.05749e-05	1	1	3	3.60212	3	13	16.2859	13	9	13.3752	9	8.33333	11.0878	1	2.23781	1	0	0	0	0	0	0	0.333333	0.745938
miR950	-	TCTGGTCCTCGGTGGTTTATGAAT	24	4	2	-2.66667	-9	5.92922	2.46341	-3.71818	-14.2758	0.0490845	6.31118	3.47164e-06	1	1	3	3.60212	3	2	2.46341	2	4	5.92922	4	3	3.99825	0	0	0	0	0	0	1	0.840216	1	0.333333	0.280072
miR398	-	CGTGTTCCCAGGTCACCCCAG	21	54	32	-39.3333	-11.7273	63.8869	46.6212	-51.3245	-13.2483	9.20322e-08	10.4771	5.07209e-05	0.094029	0.031343	55	66.1247	55	40	49.9526	40	34	50.4674	34	43	55.5149	1	2.23781	1	2	3.3314	2	8	7.0018	8	3.66667	4.19034
miR11551	-	TGTTTTGCTTTCCCTCCGCAAT	22	170	9	-77.6667	-22.1818	204.421	21.6696	-91.9622	-12.8153	0.017881	16.6919	9.57295e-05	1	1	170	204.421	170	64	79.9241	64	10	14.892	10	81.3333	99.7456	10	22.5098	10	0	0	0	1	0.840216	1	3.66667	7.78333
miR169	-	GGCAAGTTGTTCTTGGCAAAG	21	9	1	-5	-16	11.2222	1.73812	-6.06838	-11.474	0.0194428	10.4301	6.35512e-06	1	1	6	7.20425	6	9	11.2222	9	1	1.51678	1	5.33333	6.64775	0	0	0	1	1.73812	1	0	0	0	0.333333	0.579373
miR00024	1	CGTGTTCCCAGGTCGCCCCGG	21	39	7	-20.3333	-13.2	46.2936	8.98441	-25.7268	-11.4443	0.000208741	10.8719	2.58672e-05	1	1	40	48.1141	40	9	11.2222	9	17	25.2337	17	22	28.19	1	2.23781	1	2	3.3314	2	2	1.82047	2	1.66667	2.46323
miR11504	-	AATGAGCTCCTCCTCATGTCT	21	13	1	-5	-16	15.5663	1.73812	-6.03116	-11.4098	0.0443393	10.1656	6.22246e-06	1	1	13	15.5663	13	1	1.23171	1	2	3.03356	2	5.33333	6.61053	0	0	0	1	1.73812	1	0	0	0	0.333333	0.579373
miR3693	-	CTGAACTGCTTATAGATGGGA	21	10	3	-6	-19	12.4539	3.60212	-7.59367	-11.18	0.00388538	12.6933	7.86603e-06	1	1	3	3.60212	3	10	12.4539	10	6	8.96278	6	6.33333	8.33961	1	2.23781	1	0	0	0	0	0	0	0.333333	0.745938
miR3693	-	TGAACTGCTTATAGATGGGAG	21	15	1	-7	-8	18.7493	0.706179	-9.32557	-8.86174	0.0251997	6.76421	9.18154e-06	1	1	2	2.4443	2	15	18.7493	15	7	10.3417	7	8	10.5118	0	0	0	1	1.73812	1	2	1.82047	2	1	1.1862
miR396	-	CTCAAAGAAAGCTGTGGGAAA	21	13	5	-8	-9	15.5663	7.14231	-10.1538	-8.50597	0.00140957	7.29912	1.02217e-05	1	1	13	15.5663	13	8	9.99051	8	6	8.96278	6	9	11.5065	1	2.23781	1	0	0	0	2	1.82047	2	1	1.35276
miR11466	-	CGATCTCCAGAAGACACTTGT	21	4	2	-3	-10	5.92922	2.46341	-3.80482	-7.56714	0.0492959	6.80818	3.8816e-06	1	1	4	4.75995	4	2	2.46341	2	4	5.92922	4	3.33333	4.3842	0	0	0	1	1.73812	1	0	0	0	0.333333	0.579373
miR159	-	TTTGGTTTGAAGGGAGCTCCA	21	8	4	-5.66667	-6.66667	10.3417	4.47492	-7.40911	-6.47703	0.00708796	5.48454	7.28487e-06	1	1	8	9.64855	8	5	6.29539	5	7	10.3417	7	6.66667	8.76187	1	2.23781	1	0	0	0	2	1.82047	2	1	1.35276
miR11511	-	TCCAACGAAGATCAGAAGGCGT	22	12	2	-5.66667	-6.66667	15.0542	2.59198	-7.1516	-6.28667	0.0248142	5.49854	7.23914e-06	1	1	5	6.04642	5	12	15.0542	12	3	4.41245	3	6.66667	8.50436	1	2.23781	1	0	0	0	2	1.82047	2	1	1.35276
miR946	-	TGTGGATAGAGAAGGGTTAGT	21	252	24	-93.3333	-6.28302	296.969	9.69575	-116.046	-6.19285	0.0210644	5.72861	0.000115321	1	1	261	313.771	261	23	28.7398	23	49	72.6675	49	111	138.393	9	20.272	9	10	16.8018	10	34	29.9677	34	17.6667	22.3472
miR11511	-	TCCAACGAAGATCAGAAAGG	20	5	2	-3	-10	7.446	2.46341	-3.75791	-6.03783	0.0383935	6.83011	3.91395e-06	1	1	3	3.60212	3	2	2.46341	2	5	7.446	5	3.33333	4.50385	1	2.23781	1	0	0	0	0	0	0	0.333333	0.745938
miR6171	-	TGTGGATTGCTGAAGGATTTA	21	26	3	-10.6667	-9	31.2613	5.87323	-12.578	-5.99547	0.0392018	7.00521	1.31962e-05	1	1	26	31.2613	26	4	5.06369	4	6	8.96278	6	12	15.0959	3	6.71344	3	0	0	0	1	0.840216	1	1.33333	2.51789
miR11487	-	TGAGAAGGCGATCAACATGAC	21	1385	851	-1031	-5.60268	1637.79	947.521	-1332.08	-5.31557	4.77927e-07	5.22703	0.00132873	0.488296	0.0813827	1502	1805.82	1502	1026	1282.21	1026	1237	1834.2	1237	1255	1640.74	175	394.908	175	117	196.407	117	380	334.686	380	224	308.667
miR00002	1	GTTCGGAGAAATGCGTGCTCG	21	61	4	-24.3333	-7.63636	72.7487	13.1357	-28.5119	-5.23546	0.0284035	6.17551	2.98873e-05	1	1	62	74.4868	62	6	7.5271	6	16	23.7169	16	28	35.2436	7	15.7963	7	1	1.73812	1	3	2.66069	3	3.66667	6.73171
miR947	-	CATCGGAATCTGTTACTGTTTT	22	7	1	-4.33333	-7.5	8.96278	0.706179	-5.39665	-5.07199	0.0304023	5.77949	5.63174e-06	1	1	2	2.4443	2	7	8.75881	7	6	8.96278	6	5	6.72196	1	2.23781	1	1	1.73812	1	0	0	0	0.666667	1.32531
miR1312	-	TCGGAGAGAATATGGCGAGAT	21	6	3	-4	-5	7.5271	4.10876	-5.14815	-4.80566	0.0377473	4.13311	5.08884e-06	1	1	5	6.04642	5	6	7.5271	6	4	5.92922	4	5	6.50092	1	2.23781	1	0	0	0	2	1.82047	2	1	1.35276
miR11487	-	TGAGAAGGCGATCAACATGAT	21	23	3	-13	-5.33333	26.7721	4.0262	-16.4395	-4.64089	0.0089605	4.6131	1.64772e-05	1	1	25	30.1035	25	6	7.5271	6	17	25.2337	17	16	20.9547	3	6.71344	3	2	3.3314	2	4	3.5009	4	3	4.51525
miR947	-	CATCGGAATCTGTTACTGTTT	21	23	6	-11.3333	-7.8	28.7398	8.60355	-13.0223	-4.61028	0.0238366	6.12142	1.43244e-05	1	1	9	10.8064	9	23	28.7398	23	7	10.3417	7	13	16.6293	4	9.08289	4	1	1.73812	1	0	0	0	1.66667	3.607
miR164	-	TGGAGAAGCAGGGCACGTGCG	21	46	13	-25.3333	-4.30435	52.2577	18.5202	-32.6093	-4.55481	0.00754415	3.96748	3.18254e-05	1	1	49	58.9205	49	33	41.1938	33	17	25.2337	17	33	41.7826	3	6.71344	3	4	6.66279	4	16	14.1436	16	7.66667	9.17329
miR00028	1	ATGTGAGAAAAGGGTTTGTGG	21	358	9	-124	-5.76923	426.197	52.092	-144.221	-4.44996	0.0480424	4.88477	0.000149437	1	1	367	441.26	367	27	33.8035	27	56	83.0091	56	150	186.024	36	81.2195	36	9	15.0637	9	33	29.1275	33	26	41.8036
miR11504	-	AATGAGCTCCTCCTCATGTCC	21	86	5	-31.6667	-6.27778	104.374	2.32591	-35.983	-4.38107	0.0362558	4.97572	3.78519e-05	1	1	89	107.035	89	12	15.0542	12	12	17.7877	12	37.6667	46.6255	7	15.7963	7	8	13.4704	8	3	2.66069	3	6	10.6425
miR947	-	CATCGGAATCTGTTACTGTTTC	22	994	72	-459.333	-5.30625	1256.66	56.6827	-551.008	-3.89092	0.0281753	4.41391	0.000580213	1	1	186	223.589	186	1033	1290.97	1033	479	710.266	479	566	741.607	114	257.217	114	167	280.272	167	39	34.3088	39	106.667	190.599
miR159	-	CTTGGATTGAAGGGAGCTCC	20	32	5	-13	-3.78571	36.9982	3.62823	-15.7701	-3.51854	0.0443496	3.32269	1.58055e-05	1	1	35	42.0677	35	11	13.6856	11	7	10.3417	7	17.6667	22.0317	3	6.71344	3	3	5.06951	3	8	7.0018	8	4.66667	6.26159
miR159	-	TTTGGTTTGAAGGGAGCTCT	20	63	19	-30.6667	-3.62857	70.6649	21.7023	-38.2368	-3.44526	0.00574285	3.27207	3.79006e-05	1	1	70	84.1353	70	30	37.4986	30	27	39.9878	27	42.3333	53.8739	7	15.7963	7	8	13.4704	8	20	17.6445	20	11.6667	15.6371
miR1314	-	TCGGCCTCGAAATGTTAGGAGAA	23	21	8	-10.6667	-3	23.1835	9.62312	-13.924	-3.09272	0.0262069	2.7046	1.319e-05	1	1	23	27.6592	23	13	16.2859	13	12	17.7877	12	16	20.5776	2	4.47563	2	4	6.66279	4	10	8.82227	10	5.33333	6.65356
miR11511	-	TCCACCGAAGATCAGAAGGTTC	22	66	4	-29.3333	-4.03448	81.0807	2.64338	-31.9632	-2.90577	0.0481812	3.26952	3.44717e-05	1	1	71	85.4218	71	32	39.9621	32	14	20.8212	14	39	48.735	10	22.5098	10	14	23.4646	14	5	4.34112	5	9.66667	16.7718
miR11452	-	TGGGAGCGATCGATGAGGTGTT	22	860	56	-346	-3.61461	1075.7	79.1647	-383.428	-2.79698	0.0339321	3.02889	0.000404417	1	1	990	1190.24	990	256	319.97	256	189	280.19	189	478.333	596.802	134	302.368	134	133	223.203	133	130	114.549	130	132.333	213.374
miR11511	-	TCCACCGAAGATCAGAAGGTTTT	23	125	26	-72.6667	-3.42222	156.495	16.9281	-79.6106	-2.57145	0.0172611	2.84095	8.56072e-05	1	1	144	173.159	144	110	137.541	110	54	80.1135	54	102.667	130.271	28	63.1853	28	43	72.132	43	19	16.6643	19	30	50.6605
miR1313	2	AACAATAATTTCAGTGGAAGA	21	12	6	-7.33333	-3.2	15.0323	4.50878	-8.17181	-2.44763	0.0368003	2.72433	8.91224e-06	1	1	14	16.8528	14	9	11.2222	9	9	13.3752	9	10.6667	13.8167	3	6.71344	3	5	8.40091	5	2	1.82047	2	3.33333	5.64494
miR11511	-	TCCAACGAAGATCAGAAGGC	20	14	9	-12	-2.8	23.4845	9.15807	-13.9637	-2.30514	0.00976706	2.46713	1.47132e-05	1	1	16	19.2971	16	20	25.0447	20	20	29.6461	20	18.6667	24.6626	7	15.7963	7	6	10.139	6	7	6.16159	7	6.66667	10.699
miR11544	-	TGGAGCTGTTGTCACTCCACT	21	127	13	-59.6667	-2.55652	148.879	13.4619	-65.8236	-2.13904	0.0303356	2.22764	6.91369e-05	1	1	159	191.17	159	88	110.033	88	47	69.6339	47	98	123.612	32	72.2682	32	35	58.8064	35	48	42.2909	48	38.3333	57.7885
miR11511	-	TCCAACGAAGATCAGAAGGCTC	22	161	79	-106.333	-2.08874	202.471	41.7868	-113.013	-1.73835	0.00267057	1.82876	0.000120992	1	1	241	289.714	241	178	222.392	178	193	286.12	193	204	266.075	80	180.605	80	114	191.338	114	99	87.2425	99	97.6667	153.062
miR950	-	TTACATCTGGGCCACGGTGGTT	22	60	20	36.6667	1.57592	143.036	17.758	72.2491	1.85759	0.00786446	-1.76873	-6.48149e-05	1	1	50	60.0783	50	70	87.4512	70	71	105.209	71	63.6667	84.2463	90	203.115	90	101	169.467	101	110	96.905	110	100.333	156.495
miR950	-	TCACGTCTGGGCCTCTATGGTT	22	92	30	44.6667	2	97.8616	60.4412	70.4266	2.21546	0.00690619	-2.19741	-7.02704e-05	1	1	35	42.0677	35	65	81.2927	65	34	50.4674	34	44.6667	57.9426	62	139.929	62	80	134.27	80	126	110.909	126	89.3333	128.369
miR3701	1	TAAACAATGTCCACCCTTCATT	22	18	2	7.33333	2.83333	15.2002	5.43691	9.6625	2.79093	0.0315193	-2.96055	-1.07098e-05	1	1	2	2.4443	2	5	6.29539	5	5	7.446	5	4	5.39523	7	15.7963	7	7	11.7323	7	20	17.6445	20	11.3333	15.0577
miR950	-	TTTACGTCTGGTCCTCGATGGTT	23	10	2	5	4	8.50466	5.9375	6.8305	4.07921	0.0242143	-4.11703	-7.36943e-06	1	1	1	1.15783	1	2	2.46341	2	2	3.03356	2	1.66667	2.21827	4	9.08289	4	5	8.40091	5	11	9.66249	11	6.66667	9.04876
miR946	-	TCAGACCTTCTCCTATCCACAAT	23	6	4	4	4	11.3207	2.82434	6.86298	4.95037	0.0373264	-4.22139	-6.20302e-06	1	1	0	0	0	3	3.69512	3	1	1.51678	1	1.33333	1.7373	5	11.3207	5	6	10.139	6	5	4.34112	5	5.33333	8.60029
miR535	-	TCGACAACGAGAGAGAGCACGC	22	9	2	4.33333	5.33333	9.08289	3.55274	6.05142	5.56115	0.0263064	-5.24274	-6.31663e-06	1	1	0	0	0	2	2.46341	2	1	1.51678	1	1	1.32673	4	9.08289	4	3	5.06951	3	9	7.98206	9	5.33333	7.37815
miR397	-	TCATCATTGAGTGCAGCATTG	21	8	2	4	7	7.0018	4.47563	5.03556	5.97985	0.0326601	-6.40683	-5.74078e-06	1	1	0	0	0	0	0	0	2	3.03356	2	0.666667	1.01119	2	4.47563	2	4	6.66279	4	8	7.0018	8	4.66667	6.04674
miR11466	-	CACTTCCAATAGACACTTGTT	21	10	1	4	7	8.82227	2.17357	4.65156	6.21748	0.0404498	-6.30279	-5.55668e-06	1	1	1	1.15783	1	0	0	0	1	1.51678	1	0.666667	0.891535	2	4.47563	2	2	3.3314	2	10	8.82227	10	4.66667	5.5431
miR950	-	TCGTGTCCTCGGTGGTTTATGA	22	12	4	6.66667	5	28.197	2.82434	13.0195	7.13191	0.012538	-5.54068	-1.06935e-05	1	1	1	1.15783	1	3	3.69512	3	1	1.51678	1	1.66667	2.12324	13	29.3549	13	7	11.7323	7	5	4.34112	5	8.33333	15.1428
miR950	-	TCACATCTAGGCCACGATGGTT	22	12	1	5.66667	6.66667	20.1332	3.3178	8.57961	7.14089	0.0296618	-6.76741	-8.64737e-06	1	1	1	1.15783	1	0	0	0	2	3.03356	2	1	1.39713	2	4.47563	2	12	20.1332	12	6	5.32137	6	6.66667	9.97674
miR11466	-	TCTACTTCCACAAGACACTTGCC	23	8	0	4	7	11.3207	0.580294	5.79534	7.50041	0.0392343	-6.51469	-5.77851e-06	1	1	1	1.15783	1	0	0	0	1	1.51678	1	0.666667	0.891535	5	11.3207	5	1	1.73812	1	8	7.0018	8	4.66667	6.68688
miR946	-	TAGACCTTCTCCTATCCACCAAT	23	5	1	3	10	8.40091	2.23781	4.20762	9.32214	0.0462441	-8.22204	-4.44085e-06	1	1	0	0	0	0	0	0	1	1.51678	1	0.333333	0.505593	1	2.23781	1	5	8.40091	5	4	3.5009	4	3.33333	4.71321
miR11490	-	TAGCCCGAACGCACAATTGGA	21	16	2	6.66667	11	14.1436	3.91169	7.75067	9.69362	0.0109287	-9.66461	-9.08143e-06	1	1	1	1.15783	1	0	0	0	1	1.51678	1	0.666667	0.891535	3	6.71344	3	3	5.06951	3	16	14.1436	16	7.33333	8.6422
miR11532	-	TGACATTGTAAAGTACGGGAAT	22	4	2	2.66667	9	9.08289	2.66069	4.5194	9.93881	0.0331478	-7.55494	-4.01997e-06	1	1	0	0	0	0	0	0	1	1.51678	1	0.333333	0.505593	4	9.08289	4	2	3.3314	2	3	2.66069	3	3	5.02499
miR946	-	CAGCCCTTCTCCTATCCACCAAC	23	4	3	3	10	9.08289	2.66069	5.1938	13.6502	0.0200016	-8.44483	-4.53608e-06	1	1	0	0	0	1	1.23171	1	0	0	0	0.333333	0.410569	4	9.08289	4	3	5.06951	3	3	2.66069	3	3.33333	5.60436

## Sheet: Targets_for_up_regulated_miRNA
Target genes of up-regulated miRNAs identified using psRNATarget
miRNA_Acc.	Target_Acc.	Expectation	UPE$	miRNA_start	miRNA_end	Target_start	Target_end	miRNA_aligned_fragment	alignment	Target_aligned_fragment	Inhibition	Target_Desc.	Multiplicity
CATCGGAATCTGTTACTGTTT	NP959501	3.0	-1.0	1	21	1611	1631	CAUCGGAAUCUGUUACUGUUU	:::: :.:::::::.:::	CUACAGCAGCAGAUUCUGAUC	Cleavage	GB|AB101585.1|BAD16602.1 AINTEGUMENTA-like protein [Pinus thunbergii]	1
CATCGGAATCTGTTACTGTTTC	NP959501	3.0	-1.0	1	22	1610	1631	CAUCGGAAUCUGUUACUGUUUC	:::: :.:::::::.:::	UCUACAGCAGCAGAUUCUGAUC	Cleavage	GB|AB101585.1|BAD16602.1 AINTEGUMENTA-like protein [Pinus thunbergii]	1
CATCGGAATCTGTTACTGTTTT	NP959501	3.0	-1.0	1	22	1610	1631	CAUCGGAAUCUGUUACUGUUUU	:::: :.:::::::.:::	UCUACAGCAGCAGAUUCUGAUC	Cleavage	GB|AB101585.1|BAD16602.1 AINTEGUMENTA-like protein [Pinus thunbergii]	1
ATGTGAGAAAAGGGTTTGTGG	TC178546	3.0	-1.0	1	21	1988	2008	AUGUGAGAAAAGGGUUUGUGG	.:.::: :::::::: ::::	GUAUAAAGCCUUUUCUAACAU	Cleavage	homologue to UniRef100_A0EJ89 Cluster: Glutamate decarboxylase; n=1; Pinus pinaster|Rep: Glutamate decarboxylase - Pinus pinaster (Maritime pine), partial (91%)	1
TGTGGATTGCTGAAGGATTTA	DR054174	3.0	-1.0	1	21	450	470	UGUGGAUUGCUGAAGGAUUUA	: :: ::::::::::.::.:	CACAUACUUCAGCAAUUCAUA	Cleavage	homologue to UniRef100_A2SC59 Cluster: Valine-pyruvate aminotransferase; n=1; Methylibium petroleiphilum PM1|Rep: Valine-pyruvate, partial (3%)	1
AACAATAATTTCAGTGGAAGA	DR013032	1.0	-1.0	1	21	316	336	AACAAUAAUUUCAGUGGAAGA	::: :::::::::::::::::	UCUACCACUGAAAUUAUUGUU	Cleavage	homologue to UniRef100_A3K2Y1 Cluster: Maf; n=1; Sagittula stellata E-37|Rep: Maf - Sagittula stellata E-37, partial (7%)	1
TGTTTTGCTTTCCCTCCGCAAT	TC168010	3.0	-1.0	1	22	199	220	UGUUUUGCUUUCCCUCCGCAAU	: :::::::::::::....	GAAGAGGAGGGAAAGCAAGGUG	Cleavage	homologue to UniRef100_A4FT67 Cluster: Dehydrin 1; n=1; Pinus pinaster|Rep: Dehydrin 1 - Pinus pinaster (Maritime pine), complete	1
TGTTTTGCTTTCCCTCCGCAAT	TC166526	3.0	-1.0	1	22	216	237	UGUUUUGCUUUCCCUCCGCAAU	: :::::::::::::....	GAAGAGGAGGGAAAGCAAGGUG	Cleavage	homologue to UniRef100_A4FT67 Cluster: Dehydrin 1; n=1; Pinus pinaster|Rep: Dehydrin 1 - Pinus pinaster (Maritime pine), complete	1
TGTTTTGCTTTCCCTCCGCAAT	TC188683	3.0	-1.0	1	22	175	196	UGUUUUGCUUUCCCUCCGCAAU	: :::::::::::::....	GAAGAGGAGGGAAAGCAAGGUG	Cleavage	homologue to UniRef100_A4FT67 Cluster: Dehydrin 1; n=1; Pinus pinaster|Rep: Dehydrin 1 - Pinus pinaster (Maritime pine), complete	1
TGTTTTGCTTTCCCTCCGCAAT	TC185231	3.0	-1.0	1	22	1423	1444	UGUUUUGCUUUCCCUCCGCAAU	: :::::::::::::....	GAAGAGGAGGGAAAGCAAGGUG	Cleavage	homologue to UniRef100_A4FT67 Cluster: Dehydrin 1; n=1; Pinus pinaster|Rep: Dehydrin 1 - Pinus pinaster (Maritime pine), partial (52%)	1
TGTTTTGCTTTCCCTCCGCAAT	FE520245	3.0	-1.0	1	22	5	26	UGUUUUGCUUUCCCUCCGCAAU	: :::::::::::::....	GAAGAGGAGGGAAAGCAAGGUG	Cleavage	homologue to UniRef100_A4FT67 Cluster: Dehydrin 1; n=1; Pinus pinaster|Rep: Dehydrin 1 - Pinus pinaster (Maritime pine), partial (94%)	1
AACAATAATTTCAGTGGAAGA	TC190169	3.0	-1.0	1	21	140	160	AACAAUAAUUUCAGUGGAAGA	: :..:::::::::::::	GGUCCUGCUGAAAUUAUUGUG	Cleavage	homologue to UniRef100_A6N837 Cluster: Sucrose synthase; n=1; Pinus taeda|Rep: Sucrose synthase - Pinus taeda (Loblolly pine), partial (17%)	1
AACAATAATTTCAGTGGAAGA	TC196778	3.0	-1.0	1	21	508	528	AACAAUAAUUUCAGUGGAAGA	: :..:::::::::::::	GGUCCUGCUGAAAUUAUUGUC	Cleavage	homologue to UniRef100_A6N837 Cluster: Sucrose synthase; n=1; Pinus taeda|Rep: Sucrose synthase - Pinus taeda (Loblolly pine), partial (28%)	1
AACAATAATTTCAGTGGAAGA	TC178873	3.0	-1.0	1	21	752	772	AACAAUAAUUUCAGUGGAAGA	:.: .:::::::::::::	CAAUUCUUUGAAAUUAUUGUU	Cleavage	homologue to UniRef100_A7NV61 Cluster: Chromosome chr18 scaffold_1, whole genome shotgun sequence; n=1; Vitis vinifera|Rep: Chromosome chr18 scaffold_1, whole genome shotgun sequence - Vitis vinifera (Grape), partial (33%)	1
TGGAGAAGCAGGGCACGTGCG	TC165653	3.0	-1.0	1	21	519	539	UGGAGAAGCAGGGCACGUGCG	:::: :.::::::.::::	GCAACGUUCUCUGCUUUUCCA	Cleavage	homologue to UniRef100_A7QJD7 Cluster: Chromosome chr8 scaffold_106, whole genome shotgun sequence; n=1; Vitis vinifera|Rep: Chromosome chr8 scaffold_106, whole genome shotgun sequence - Vitis vinifera (Grape), partial (61%)	1
AACAATAATTTCAGTGGAAGA	TC168348	2.5	-1.0	1	21	811	831	AACAAUAAUUUCAGUGGAAGA	:..:.:::::::::::::	UAAUUUAUUGAAAUUAUUGUU	Cleavage	homologue to UniRef100_A7QNX0 Cluster: Chromosome chr1 scaffold_135, whole genome shotgun sequence; n=1; Vitis vinifera|Rep: Chromosome chr1 scaffold_135, whole genome shotgun sequence - Vitis vinifera (Grape), partial (5%)	1
CTTGGATTGAAGGGAGCTCC	GT260730	1.0	-1.0	1	20	97	116	CUUGGAUUGAAGGGAGCUCC	::::::::::.:::.::::	AGAGCUCCCUUUAAUUCAAG	Cleavage	homologue to UniRef100_A8L321 Cluster: Peptidoglycan-binding LysM; n=1; Frankia sp. EAN1pec|Rep: Peptidoglycan-binding LysM - Frankia sp. EAN1pec, partial (6%)	1
TTTGGTTTGAAGGGAGCTCCA	GT260730	3.0	-1.0	1	21	96	116	UUUGGUUUGAAGGGAGCUCCA	::::::::::.:: .:::.	CAGAGCUCCCUUUAAUUCAAG	Cleavage	homologue to UniRef100_A8L321 Cluster: Peptidoglycan-binding LysM; n=1; Frankia sp. EAN1pec|Rep: Peptidoglycan-binding LysM - Frankia sp. EAN1pec, partial (6%)	1
TTTGGTTTGAAGGGAGCTCT	GT260730	3.0	-1.0	1	20	97	116	UUUGGUUUGAAGGGAGCUCU	:::::::::::.:: .:::.	AGAGCUCCCUUUAAUUCAAG	Cleavage	homologue to UniRef100_A8L321 Cluster: Peptidoglycan-binding LysM; n=1; Frankia sp. EAN1pec|Rep: Peptidoglycan-binding LysM - Frankia sp. EAN1pec, partial (6%)	1
TGGGAGCGATCGATGAGGTGTT	TC180894	3.0	-1.0	1	22	371	392	UGGGAGCGAUCGAUGAGGUGUU	.::::::.:::.: :::::	UUGGCCUCAUUGAUUGAUCCCA	Cleavage	homologue to UniRef100_A9RTD3 Cluster: Predicted protein; n=1; Physcomitrella patens subsp. patens|Rep: Predicted protein - Physcomitrella patens subsp. patens, partial (7%)	1
TGGAGCTGTTGTCACTCCACT	TC154682	3.0	-1.0	1	21	788	808	UGGAGCUGUUGUCACUCCACU	: :::::..:::::::::	ACAGUAGUGAUGACAGCUCCA	Cleavage	homologue to UniRef100_A9S427 Cluster: Predicted protein; n=1; Physcomitrella patens subsp. patens|Rep: Predicted protein - Physcomitrella patens subsp. patens, partial (60%)	1
TGTGGATAGAGAAGGGTTAGT	BX253933	3.0	-1.0	1	21	386	406	UGUGGAUAGAGAAGGGUUAGU	:::. :: ::::::::::::	UCUAGGCCGUCUCUAUCCACA	Cleavage	homologue to UniRef100_O22124 Cluster: Proton pyrophosphatase; n=1; Vigna radiata var. radiata|Rep: Proton pyrophosphatase - Phaseolus aureus (Mung bean) (Vigna radiata), partial (11%)	1
TGTGGATAGAGAAGGGTTAGT	CO198034	3.0	-1.0	1	21	576	596	UGUGGAUAGAGAAGGGUUAGU	:::. :: ::::::::::::	UCUAGGCCGUCUCUAUCCACA	Cleavage	homologue to UniRef100_O22124 Cluster: Proton pyrophosphatase; n=1; Vigna radiata var. radiata|Rep: Proton pyrophosphatase - Phaseolus aureus (Mung bean) (Vigna radiata), partial (21%)	1
TGTGGATAGAGAAGGGTTAGT	TC194128	3.0	-1.0	1	21	1038	1058	UGUGGAUAGAGAAGGGUUAGU	:::. :: ::::::::::::	UCUAGGCCGUCUCUAUCCACA	Cleavage	homologue to UniRef100_O22124 Cluster: Proton pyrophosphatase; n=1; Vigna radiata var. radiata|Rep: Proton pyrophosphatase - Phaseolus aureus (Mung bean) (Vigna radiata), partial (33%)	1
TGTGGATAGAGAAGGGTTAGT	TC156287	3.0	-1.0	1	21	780	800	UGUGGAUAGAGAAGGGUUAGU	:::. :: ::::::::::::	UCUAGGCCGUCUCUAUCCACA	Cleavage	homologue to UniRef100_O22124 Cluster: Proton pyrophosphatase; n=1; Vigna radiata var. radiata|Rep: Proton pyrophosphatase - Phaseolus aureus (Mung bean) (Vigna radiata), partial (34%)	1
TGTGGATAGAGAAGGGTTAGT	TC156635	3.0	-1.0	1	21	820	840	UGUGGAUAGAGAAGGGUUAGU	:::. :: ::::::::::::	UCUAGGCCGUCUCUAUCCACA	Cleavage	homologue to UniRef100_O22124 Cluster: Proton pyrophosphatase; n=1; Vigna radiata var. radiata|Rep: Proton pyrophosphatase - Phaseolus aureus (Mung bean) (Vigna radiata), partial (35%)	1
TCCAACGAAGATCAGAAAGG	TC191287	2.5	-1.0	1	20	326	345	UCCAACGAAGAUCAGAAAGG	.::::::.::::::::: :	GUUUUCUGGUCUUCGUUGAA	Cleavage	homologue to UniRef100_O49079 Cluster: Oxygen-evolving enhancer protein 1, chloroplast precursor; n=1; Fritillaria agrestis|Rep: Oxygen-evolving enhancer protein 1, chloroplast precursor - Fritillaria agrestis (Stinkbells), partial (43%)	1
TCCAACGAAGATCAGAAGGC	TC191287	3.0	-1.0	1	20	326	345	UCCAACGAAGAUCAGAAGGC	:..:::::.::::::::: :	GUUUUCUGGUCUUCGUUGAA	Cleavage	homologue to UniRef100_O49079 Cluster: Oxygen-evolving enhancer protein 1, chloroplast precursor; n=1; Fritillaria agrestis|Rep: Oxygen-evolving enhancer protein 1, chloroplast precursor - Fritillaria agrestis (Stinkbells), partial (43%)	1
TCCAACGAAGATCAGAAGGCGT	TC191287	3.0	-1.0	1	22	324	345	UCCAACGAAGAUCAGAAGGCGU	:..:::::.::::::::: :	CAGUUUUCUGGUCUUCGUUGAA	Cleavage	homologue to UniRef100_O49079 Cluster: Oxygen-evolving enhancer protein 1, chloroplast precursor; n=1; Fritillaria agrestis|Rep: Oxygen-evolving enhancer protein 1, chloroplast precursor - Fritillaria agrestis (Stinkbells), partial (43%)	1
TCCAACGAAGATCAGAAGGCTC	TC191287	3.0	-1.0	1	22	324	345	UCCAACGAAGAUCAGAAGGCUC	::..:::::.::::::::: :	CAGUUUUCUGGUCUUCGUUGAA	Cleavage	homologue to UniRef100_O49079 Cluster: Oxygen-evolving enhancer protein 1, chloroplast precursor; n=1; Fritillaria agrestis|Rep: Oxygen-evolving enhancer protein 1, chloroplast precursor - Fritillaria agrestis (Stinkbells), partial (43%)	1
CTCAAAGAAAGCTGTGGGAAA	TC186174	3.0	-1.0	1	21	569	589	CUCAAAGAAAGCUGUGGGAAA	:: :..:::::::::::::	AUUGACGUAGCUUUCUUUGAG	Cleavage	homologue to UniRef100_P16094 Cluster: Ribosome-inactivating protein momordin I precursor; n=1; Momordica charantia|Rep: Ribosome-inactivating protein momordin I precursor - Momordica charantia (Bitter gourd) (Balsam pear), partial (6%)	1
TGTGGATAGAGAAGGGTTAGT	TC163617	3.0	-1.0	1	21	332	352	UGUGGAUAGAGAAGGGUUAGU	:::. :: ::::::::::::	UCUAGGCCGUCUCUAUCCACA	Cleavage	homologue to UniRef100_P93410 Cluster: Vacuolar H+-pyrophosphatase; n=3; Oryza sativa|Rep: Vacuolar H+-pyrophosphatase - Oryza sativa (Rice), partial (14%)	1
TGTGGATAGAGAAGGGTTAGT	CO161781	3.0	-1.0	1	21	514	534	UGUGGAUAGAGAAGGGUUAGU	:::. :: ::::::::::::	UCUAGGCCGUCUCUAUCCACA	Cleavage	homologue to UniRef100_P93410 Cluster: Vacuolar H+-pyrophosphatase; n=3; Oryza sativa|Rep: Vacuolar H+-pyrophosphatase - Oryza sativa (Rice), partial (15%)	1
AACAATAATTTCAGTGGAAGA	CV035732	2.5	-1.0	1	21	91	111	AACAAUAAUUUCAGUGGAAGA	: ::.. ::::.:::::::::	UAUUUUUCUGAGAUUAUUGUU	Cleavage	homologue to UniRef100_Q4IU83 Cluster: Hydroxyacylglutathione hydrolase precursor; n=1; Azotobacter vinelandii AvOP|Rep:, partial (3%)	1
TGTTTTGCTTTCCCTCCGCAAT	GW746452	3.0	-1.0	1	22	464	485	UGUUUUGCUUUCCCUCCGCAAU	:.: ::::..::::.::::	GAAGUGAAGGGGGAGCAGAACA	Cleavage	homologue to UniRef100_Q4RIV2 Cluster: Chromosome undetermined SCAF15041, whole genome shotgun sequence; n=2; Tetraodon nigroviridis|Rep: Chromosome undetermined SCAF15041, whole genome shotgun sequence - Tetraodon nigroviridis (Green puffer), partial (6%)	1
CATCGGAATCTGTTACTGTTT	TC167592	3.0	-1.0	1	21	63	83	CAUCGGAAUCUGUUACUGUUU	::: :.::::::::.:::	CCACAUUGACAGAUUCUGAUA	Cleavage	homologue to UniRef100_Q4W6C1 Cluster: Casein protein kinase 2 alpha subunit; n=1; Lolium perenne|Rep: Casein protein kinase 2 alpha subunit - Lolium perenne (Perennial ryegrass), partial (70%)	1
CATCGGAATCTGTTACTGTTTC	TC167592	3.0	-1.0	1	22	62	83	CAUCGGAAUCUGUUACUGUUUC	::: :.::::::::.:::	CCCACAUUGACAGAUUCUGAUA	Cleavage	homologue to UniRef100_Q4W6C1 Cluster: Casein protein kinase 2 alpha subunit; n=1; Lolium perenne|Rep: Casein protein kinase 2 alpha subunit - Lolium perenne (Perennial ryegrass), partial (70%)	1
CATCGGAATCTGTTACTGTTTT	TC167592	3.0	-1.0	1	22	62	83	CAUCGGAAUCUGUUACUGUUUU	::: :.::::::::.:::	CCCACAUUGACAGAUUCUGAUA	Cleavage	homologue to UniRef100_Q4W6C1 Cluster: Casein protein kinase 2 alpha subunit; n=1; Lolium perenne|Rep: Casein protein kinase 2 alpha subunit - Lolium perenne (Perennial ryegrass), partial (70%)	1
TGAGAAAGCGATCAACATGAC	TC176737	3.0	-1.0	1	21	761	781	UGAGAAAGCGAUCAACAUGAC	::::::::::.:. ::.:::	AUCAUGUUGAUUGUAUUUUCA	Cleavage	homologue to UniRef100_Q5SFH8 Cluster: Thaumatin-like protein; n=1; Pinus monticola|Rep: Thaumatin-like protein - Pinus monticola (Western white pine), partial (89%)	2
TGAGAAAGCGATCAACATGAC	TC176737	3.0	-1.0	1	21	804	824	UGAGAAAGCGAUCAACAUGAC	::::::::::.:. ::.:::	AUCAUGUUGAUUGUAUUUUCA	Cleavage	homologue to UniRef100_Q5SFH8 Cluster: Thaumatin-like protein; n=1; Pinus monticola|Rep: Thaumatin-like protein - Pinus monticola (Western white pine), partial (89%)	2
TGAGAAGGCGATCAACATGAC	TC176737	3.0	-1.0	1	21	761	781	UGAGAAGGCGAUCAACAUGAC	::::::::::.:. ::.:::	AUCAUGUUGAUUGUAUUUUCA	Cleavage	homologue to UniRef100_Q5SFH8 Cluster: Thaumatin-like protein; n=1; Pinus monticola|Rep: Thaumatin-like protein - Pinus monticola (Western white pine), partial (89%)	2
TGAGAAGGCGATCAACATGAC	TC176737	3.0	-1.0	1	21	804	824	UGAGAAGGCGAUCAACAUGAC	::::::::::.:. ::.:::	AUCAUGUUGAUUGUAUUUUCA	Cleavage	homologue to UniRef100_Q5SFH8 Cluster: Thaumatin-like protein; n=1; Pinus monticola|Rep: Thaumatin-like protein - Pinus monticola (Western white pine), partial (89%)	2
TGAGAAGGCGATCAACATGAT	TC176737	3.0	-1.0	1	21	761	781	UGAGAAGGCGAUCAACAUGAU	:::::::::::.:. ::.:::	AUCAUGUUGAUUGUAUUUUCA	Cleavage	homologue to UniRef100_Q5SFH8 Cluster: Thaumatin-like protein; n=1; Pinus monticola|Rep: Thaumatin-like protein - Pinus monticola (Western white pine), partial (89%)	2
TGAGAAGGCGATCAACATGAT	TC176737	3.0	-1.0	1	21	804	824	UGAGAAGGCGAUCAACAUGAU	:::::::::::.:. ::.:::	AUCAUGUUGAUUGUAUUUUCA	Cleavage	homologue to UniRef100_Q5SFH8 Cluster: Thaumatin-like protein; n=1; Pinus monticola|Rep: Thaumatin-like protein - Pinus monticola (Western white pine), partial (89%)	2
TGAGAAGGCGATCAACATGC	TC176737	3.0	-1.0	1	20	762	781	UGAGAAGGCGAUCAACAUGC	:::::::::.:. ::.:::	UCAUGUUGAUUGUAUUUUCA	Cleavage	homologue to UniRef100_Q5SFH8 Cluster: Thaumatin-like protein; n=1; Pinus monticola|Rep: Thaumatin-like protein - Pinus monticola (Western white pine), partial (89%)	2
TGAGAAGGCGATCAACATGC	TC176737	3.0	-1.0	1	20	805	824	UGAGAAGGCGAUCAACAUGC	:::::::::.:. ::.:::	UCAUGUUGAUUGUAUUUUCA	Cleavage	homologue to UniRef100_Q5SFH8 Cluster: Thaumatin-like protein; n=1; Pinus monticola|Rep: Thaumatin-like protein - Pinus monticola (Western white pine), partial (89%)	2
TGAGAAAGCGATCAACATGAC	TC165900	3.0	-1.0	1	21	1785	1805	UGAGAAAGCGAUCAACAUGAC	::::::::::.:. ::.:::	AUCAUGUUGAUUGUAUUUUCA	Cleavage	homologue to UniRef100_Q5SFH8 Cluster: Thaumatin-like protein; n=1; Pinus monticola|Rep: Thaumatin-like protein - Pinus monticola (Western white pine), partial (93%)	1
TGAGAAGGCGATCAACATGAC	TC165900	3.0	-1.0	1	21	1785	1805	UGAGAAGGCGAUCAACAUGAC	::::::::::.:. ::.:::	AUCAUGUUGAUUGUAUUUUCA	Cleavage	homologue to UniRef100_Q5SFH8 Cluster: Thaumatin-like protein; n=1; Pinus monticola|Rep: Thaumatin-like protein - Pinus monticola (Western white pine), partial (93%)	1
TGAGAAGGCGATCAACATGAT	TC165900	3.0	-1.0	1	21	1785	1805	UGAGAAGGCGAUCAACAUGAU	:::::::::::.:. ::.:::	AUCAUGUUGAUUGUAUUUUCA	Cleavage	homologue to UniRef100_Q5SFH8 Cluster: Thaumatin-like protein; n=1; Pinus monticola|Rep: Thaumatin-like protein - Pinus monticola (Western white pine), partial (93%)	1
TGAGAAGGCGATCAACATGC	TC165900	3.0	-1.0	1	20	1786	1805	UGAGAAGGCGAUCAACAUGC	:::::::::.:. ::.:::	UCAUGUUGAUUGUAUUUUCA	Cleavage	homologue to UniRef100_Q5SFH8 Cluster: Thaumatin-like protein; n=1; Pinus monticola|Rep: Thaumatin-like protein - Pinus monticola (Western white pine), partial (93%)	1
TGAGAAAGCGATCAACATGAC	TC157530	2.5	-1.0	1	21	721	741	UGAGAAAGCGAUCAACAUGAC	::::::::::.:. ::::::	AUCAUGUUGAUUGUAUUCUCA	Cleavage	homologue to UniRef100_Q5SFH8 Cluster: Thaumatin-like protein; n=1; Pinus monticola|Rep: Thaumatin-like protein - Pinus monticola (Western white pine), partial (96%)	1
TGAGAAGGCGATCAACATGAC	TC157530	2.5	-1.0	1	21	721	741	UGAGAAGGCGAUCAACAUGAC	::::::::::.:. ::::::	AUCAUGUUGAUUGUAUUCUCA	Cleavage	homologue to UniRef100_Q5SFH8 Cluster: Thaumatin-like protein; n=1; Pinus monticola|Rep: Thaumatin-like protein - Pinus monticola (Western white pine), partial (96%)	1
TGAGAAGGCGATCAACATGAT	TC157530	2.5	-1.0	1	21	721	741	UGAGAAGGCGAUCAACAUGAU	:::::::::::.:. ::::::	AUCAUGUUGAUUGUAUUCUCA	Cleavage	homologue to UniRef100_Q5SFH8 Cluster: Thaumatin-like protein; n=1; Pinus monticola|Rep: Thaumatin-like protein - Pinus monticola (Western white pine), partial (96%)	1
TGAGAAGGCGATCAACATGC	TC157530	2.5	-1.0	1	20	722	741	UGAGAAGGCGAUCAACAUGC	:::::::::.:. ::::::	UCAUGUUGAUUGUAUUCUCA	Cleavage	homologue to UniRef100_Q5SFH8 Cluster: Thaumatin-like protein; n=1; Pinus monticola|Rep: Thaumatin-like protein - Pinus monticola (Western white pine), partial (96%)	1
TGAGAAAGCGATCAACATGAC	TC180421	3.0	-1.0	1	21	1417	1437	UGAGAAAGCGAUCAACAUGAC	::::::::::.:. ::.:::	AUCAUGUUGAUUGUAUUUUCA	Cleavage	homologue to UniRef100_Q5SFH8 Cluster: Thaumatin-like protein; n=1; Pinus monticola|Rep: Thaumatin-like protein - Pinus monticola (Western white pine), partial (96%)	1
TGAGAAGGCGATCAACATGAC	TC180421	3.0	-1.0	1	21	1417	1437	UGAGAAGGCGAUCAACAUGAC	::::::::::.:. ::.:::	AUCAUGUUGAUUGUAUUUUCA	Cleavage	homologue to UniRef100_Q5SFH8 Cluster: Thaumatin-like protein; n=1; Pinus monticola|Rep: Thaumatin-like protein - Pinus monticola (Western white pine), partial (96%)	1
TGAGAAGGCGATCAACATGAT	TC180421	3.0	-1.0	1	21	1417	1437	UGAGAAGGCGAUCAACAUGAU	:::::::::::.:. ::.:::	AUCAUGUUGAUUGUAUUUUCA	Cleavage	homologue to UniRef100_Q5SFH8 Cluster: Thaumatin-like protein; n=1; Pinus monticola|Rep: Thaumatin-like protein - Pinus monticola (Western white pine), partial (96%)	1
TGAGAAGGCGATCAACATGC	TC180421	3.0	-1.0	1	20	1418	1437	UGAGAAGGCGAUCAACAUGC	:::::::::.:. ::.:::	UCAUGUUGAUUGUAUUUUCA	Cleavage	homologue to UniRef100_Q5SFH8 Cluster: Thaumatin-like protein; n=1; Pinus monticola|Rep: Thaumatin-like protein - Pinus monticola (Western white pine), partial (96%)	1
TGAGAAAGCGATCAACATGAC	TC163493	2.5	-1.0	1	21	727	747	UGAGAAAGCGAUCAACAUGAC	::::::::::.:. ::::::	AUCAUGUUGAUUGUAUUCUCA	Cleavage	homologue to UniRef100_Q5SFH8 Cluster: Thaumatin-like protein; n=1; Pinus monticola|Rep: Thaumatin-like protein - Pinus monticola (Western white pine), partial (97%)	1
TGAGAAGGCGATCAACATGAC	TC163493	2.5	-1.0	1	21	727	747	UGAGAAGGCGAUCAACAUGAC	::::::::::.:. ::::::	AUCAUGUUGAUUGUAUUCUCA	Cleavage	homologue to UniRef100_Q5SFH8 Cluster: Thaumatin-like protein; n=1; Pinus monticola|Rep: Thaumatin-like protein - Pinus monticola (Western white pine), partial (97%)	1
TGAGAAGGCGATCAACATGAT	TC163493	2.5	-1.0	1	21	727	747	UGAGAAGGCGAUCAACAUGAU	:::::::::::.:. ::::::	AUCAUGUUGAUUGUAUUCUCA	Cleavage	homologue to UniRef100_Q5SFH8 Cluster: Thaumatin-like protein; n=1; Pinus monticola|Rep: Thaumatin-like protein - Pinus monticola (Western white pine), partial (97%)	1
TGAGAAGGCGATCAACATGC	TC163493	2.5	-1.0	1	20	728	747	UGAGAAGGCGAUCAACAUGC	:::::::::.:. ::::::	UCAUGUUGAUUGUAUUCUCA	Cleavage	homologue to UniRef100_Q5SFH8 Cluster: Thaumatin-like protein; n=1; Pinus monticola|Rep: Thaumatin-like protein - Pinus monticola (Western white pine), partial (97%)	1
TCGGAGAGAATATGGCGAGAT	TC154942	2.5	-1.0	1	21	857	877	UCGGAGAGAAUAUGGCGAGAU	: .:. :::::::::.:::::	ACUUUUCCAUAUUCUUUCCGA	Cleavage	homologue to UniRef100_Q5Y2E9 Cluster: LEA; n=1; Pinus halepensis|Rep: LEA - Pinus halepensis (Aleppo pine), complete	1
TCGGAGAGAATATGGCGAGAT	TC166238	3.0	-1.0	1	21	232	252	UCGGAGAGAAUAUGGCGAGAU	: .:. :::::::::.::::.	ACUUUUCCAUAUUCUUUCCGG	Cleavage	homologue to UniRef100_Q5Y2E9 Cluster: LEA; n=1; Pinus halepensis|Rep: LEA - Pinus halepensis (Aleppo pine), complete	1
AACAATAATTTCAGTGGAAGA	TC182612	3.0	-1.0	1	21	1130	1150	AACAAUAAUUUCAGUGGAAGA	.:::.:::::::::::: :	GUUUCUACUGAAAUUAUUUUC	Cleavage	homologue to UniRef100_Q8R2K1-3 Cluster: Isoform 3 of Q8R2K1 ; n=1; Mus musculus|Rep: Isoform 3 of Q8R2K1 - Mus musculus (Mouse), partial (10%)	1
CTCAAAGAAAGCTGTGGGAAA	TC192502	3.0	-1.0	1	21	160	180	CUCAAAGAAAGCUGUGGGAAA	: : :..:::::::::::::	UCUGCUGCAGCUUUCUUUGAC	Cleavage	homologue to UniRef100_Q8RVI6 Cluster: Nucleoside diphosphate kinase; n=1; Pinus pinaster|Rep: Nucleoside diphosphate kinase - Pinus pinaster (Maritime pine), partial (42%)	1
CATCGGAATCTGTTACTGTTT	TC156840	3.0	-1.0	1	21	626	646	CAUCGGAAUCUGUUACUGUUU	::: :.::::::::.:::	CCACAUUGACAGAUUCUGAUA	Cleavage	homologue to UniRef100_Q94IG2 Cluster: Casein kinase II alpha; n=1; Triticum aestivum|Rep: Casein kinase II alpha - Triticum aestivum (Wheat), complete	1
CATCGGAATCTGTTACTGTTTC	TC156840	3.0	-1.0	1	22	625	646	CAUCGGAAUCUGUUACUGUUUC	::: :.::::::::.:::	CCCACAUUGACAGAUUCUGAUA	Cleavage	homologue to UniRef100_Q94IG2 Cluster: Casein kinase II alpha; n=1; Triticum aestivum|Rep: Casein kinase II alpha - Triticum aestivum (Wheat), complete	1
CATCGGAATCTGTTACTGTTTT	TC156840	3.0	-1.0	1	22	625	646	CAUCGGAAUCUGUUACUGUUUU	::: :.::::::::.:::	CCCACAUUGACAGAUUCUGAUA	Cleavage	homologue to UniRef100_Q94IG2 Cluster: Casein kinase II alpha; n=1; Triticum aestivum|Rep: Casein kinase II alpha - Triticum aestivum (Wheat), complete	1
TGGAGAAGCAGGGCACGTGCG	TC176393	2.5	-1.0	1	21	39	59	UGGAGAAGCAGGGCACGUGCG	: ::.:: :::::.::::::.	CCCAUGUCCCCUGUUUCUCCG	Cleavage	homologue to UniRef100_Q9AR19 Cluster: Histone acetyltransferase GCN5; n=1; Arabidopsis thaliana|Rep: Histone acetyltransferase GCN5 - Arabidopsis thaliana (Mouse-ear cress), partial (6%)	1
CGTGTTCCCAGGTCGCCCCGG	TC195875	3.0	-1.0	1	21	82	102	CGUGUUCCCAGGUCGCCCCGG	..::: ::.::::::.::::	UUGGGUCGGCCUGGGGACACA	Cleavage	homologue to UniRef100_Q9LLZ7 Cluster: Phytocyanin homolog; n=1; Pinus taeda|Rep: Phytocyanin homolog - Pinus taeda (Loblolly pine), complete	1
CGTGTTCCCAGGTCGCCCCGG	AW010664	3.0	-1.0	1	21	165	185	CGUGUUCCCAGGUCGCCCCGG	..::: ::.::::::.::::	UUGGGUCGGCCUGGGGACACA	Cleavage	homologue to UniRef100_Q9LLZ7 Cluster: Phytocyanin homolog; n=1; Pinus taeda|Rep: Phytocyanin homolog - Pinus taeda (Loblolly pine), partial (46%)	1
CGTGTTCCCAGGTCGCCCCGG	TC193020	3.0	-1.0	1	21	94	114	CGUGUUCCCAGGUCGCCCCGG	..::: ::.::::::.::::	UUGGGUCGGCCUGGGGACACA	Cleavage	homologue to UniRef100_Q9LLZ7 Cluster: Phytocyanin homolog; n=1; Pinus taeda|Rep: Phytocyanin homolog - Pinus taeda (Loblolly pine), partial (77%)	1
CGTGTTCCCAGGTCGCCCCGG	TC181958	3.0	-1.0	1	21	125	145	CGUGUUCCCAGGUCGCCCCGG	..::: ::.::::::.::::	UUGGGUCGGCCUGGGGACACA	Cleavage	homologue to UniRef100_Q9LLZ7 Cluster: Phytocyanin homolog; n=1; Pinus taeda|Rep: Phytocyanin homolog - Pinus taeda (Loblolly pine), partial (79%)	1
GGCAAGTTGTTCTTGGCAAAG	CX715187	2.5	-1.0	1	21	175	195	GGCAAGUUGUUCUUGGCAAAG	:::: ..::::::::::.:	AAUUGCAGGGAACAACUUGUC	Cleavage	similar to UniRef100_A0EDU8 Cluster: Chromosome undetermined scaffold_90, whole genome shotgun sequence; n=1; Paramecium tetraurelia|Rep: Chromosome undetermined scaffold_90, whole genome shotgun sequence - Paramecium tetraurelia, partial (5%)	1
AACAATAATTTCAGTGGAAGA	TC155424	3.0	-1.0	1	21	1015	1035	AACAAUAAUUUCAGUGGAAGA	.:::: ::::. ::::::::	AUUUCCCCUGAGUUUAUUGUU	Cleavage	similar to UniRef100_A0MA43 Cluster: Ran-binding protein; n=1; Triticum aestivum|Rep: Ran-binding protein - Triticum aestivum (Wheat), partial (73%)	1
TCATATTGATCGCCTTCTCAG	DR162823	3.0	-1.0	1	21	380	400	UCAUAUUGAUCGCCUUCUCAG	:::: ::::::.:::: ::	AGGAGACGGCGAUUAAUAGGA	Cleavage	similar to UniRef100_A1D6I0 Cluster: Peptidase family M13 protein; n=1; Neosartorya fischeri NRRL 181|Rep: Peptidase family M13 protein - Neosartorya fischeri (strain ATCC 1020 / DSM 3700 / NRRL 181)(Aspergillus fischerianus (strain ATCC 1020 / DSM 3700 / NRRL 181)), partial (21%)	1
TGAGAAGGCGATCAACATGC	TC170021	2.5	-1.0	1	20	194	213	UGAGAAGGCGAUCAACAUGC	:. :::::::::.::::::.	GUCUGUUGAUCGUCUUCUCG	Cleavage	similar to UniRef100_A1DM89 Cluster: Rho GTPase Rho1; n=1; Neosartorya fischeri NRRL 181|Rep: Rho GTPase Rho1 - Neosartorya fischeri (strain ATCC 1020 / DSM 3700 / NRRL 181)(Aspergillus fischerianus (strain ATCC 1020 / DSM 3700 / NRRL 181)), partial (96%)	1
TGAGAAGGCGATCAACATGAC	TC170021	3.0	-1.0	1	21	194	213	UGAGAAGGCGAUCAACAUGAC	::: :::::::::.::::::.	GUC-UGUUGAUCGUCUUCUCG	Cleavage	similar to UniRef100_A1DM89 Cluster: Rho GTPase Rho1; n=1; Neosartorya fischeri NRRL 181|Rep: Rho GTPase Rho1 - Neosartorya fischeri (strain ATCC 1020 / DSM 3700 / NRRL 181)(Aspergillus fischerianus (strain ATCC 1020 / DSM 3700 / NRRL 181)), partial (96%)	1
TGAGAAGGCGATCAACATGAT	TC170021	3.0	-1.0	1	21	193	213	UGAGAAGGCGAUCAACAUGAU	:::::::::.::::::.	UGUCUGUUGAUCGUCUUCUCG	Cleavage	similar to UniRef100_A1DM89 Cluster: Rho GTPase Rho1; n=1; Neosartorya fischeri NRRL 181|Rep: Rho GTPase Rho1 - Neosartorya fischeri (strain ATCC 1020 / DSM 3700 / NRRL 181)(Aspergillus fischerianus (strain ATCC 1020 / DSM 3700 / NRRL 181)), partial (96%)	1
ATGTGAGAAAAGGGTTTGTGG	AL750516	3.0	-1.0	1	21	297	317	AUGUGAGAAAAGGGUUUGUGG	:::..::.::::.:.::.:	AGACAGGCCUUUUUUUUACGU	Cleavage	similar to UniRef100_A1IIE4 Cluster: Aquaporin; n=1; Iris x hollandica|Rep: Aquaporin - Iris hollandica (Dutch iris), partial (25%)	1
TTTGGTTTGAAGGGAGCTCCA	TC169628	1.5	-1.0	1	21	1129	1149	UUUGGUUUGAAGGGAGCUCCA	:::::::::::::::.::::	UGGAGCUCCCUUCAAGCCAAU	Cleavage	similar to UniRef100_A1Z369 Cluster: GAMYB-like2; n=1; Solanum lycopersicum|Rep: GAMYB-like2 - Solanum lycopersicum (Tomato) (Lycopersicon esculentum), partial (28%)	1
TTTGGTTTGAAGGGAGCTCT	TC169628	1.5	-1.0	1	20	1130	1149	UUUGGUUUGAAGGGAGCUCU	.:::::::::::::.::::	GGAGCUCCCUUCAAGCCAAU	Cleavage	similar to UniRef100_A1Z369 Cluster: GAMYB-like2; n=1; Solanum lycopersicum|Rep: GAMYB-like2 - Solanum lycopersicum (Tomato) (Lycopersicon esculentum), partial (28%)	1
CTTGGATTGAAGGGAGCTCC	TC169628	2.5	-1.0	1	20	1130	1149	CUUGGAUUGAAGGGAGCUCC	:::::::::::::: ::::	GGAGCUCCCUUCAAGCCAAU	Cleavage	similar to UniRef100_A1Z369 Cluster: GAMYB-like2; n=1; Solanum lycopersicum|Rep: GAMYB-like2 - Solanum lycopersicum (Tomato) (Lycopersicon esculentum), partial (28%)	1
TCCACCGAAGATCAGAAGGTTC	TC171940	3.0	-1.0	1	22	101	122	UCCACCGAAGAUCAGAAGGUUC	:.:::.::::.::.:::::	CUAUCUUUUGAUUUUUGGUGGC	Cleavage	similar to UniRef100_A2Q340 Cluster: Acyl-coA-binding protein, ACBP; Serine/threonine protein phosphatase, BSU1; n=1; Medicago truncatula|Rep: Acyl-coA-binding protein, ACBP; Serine/threonine protein phosphatase, BSU1 - Medicago truncatula (Barrel medic), partial (42%)	1
TCCACCGAAGATCAGAAGGTTTT	TC171940	3.0	-1.0	1	23	100	122	UCCACCGAAGAUCAGAAGGUUUU	:.:::.::::.::.:::::	GCUAUCUUUUGAUUUUUGGUGGC	Cleavage	similar to UniRef100_A2Q340 Cluster: Acyl-coA-binding protein, ACBP; Serine/threonine protein phosphatase, BSU1; n=1; Medicago truncatula|Rep: Acyl-coA-binding protein, ACBP; Serine/threonine protein phosphatase, BSU1 - Medicago truncatula (Barrel medic), partial (42%)	1
TGGGAGCGATCGATGAGGTGTT	GT235192	3.0	-1.0	1	22	142	163	UGGGAGCGAUCGAUGAGGUGUU	:..:: ::::::: .:::::::	AGUACAUCAUCGACUGCUCCCA	Cleavage	similar to UniRef100_A2QDS0 Cluster: Contig An02c0250, complete genome; n=1; Aspergillus niger|Rep: Contig An02c0250, complete genome - Aspergillus niger, partial (91%)	1
TCATATTGATCGCCTTCTCAG	AW784003	3.0	-1.0	1	21	157	177	UCAUAUUGAUCGCCUUCUCAG	:::.:::.:.::::::: :	UGGAGGAGGUGGUCAAUAUUA	Cleavage	similar to UniRef100_A2QZP1 Cluster: Contig An12c0160 complete genome; n=1; Aspergillus niger|Rep: Contig An12c0160 complete, partial (0%)	1
TGTTTTGCTTTCCCTCCGCAAT	TC192742	2.5	-1.0	1	22	759	780	UGUUUUGCUUUCCCUCCGCAAU	::::: :::::::: :::::::	AUUGCAGAGGGAAAACAAAACA	Cleavage	similar to UniRef100_A3KND4 Cluster: C4SR protein; n=1; Xenopus laevis|Rep: C4SR protein - Xenopus laevis (African clawed frog), partial (6%)	1
CTTGGATTGAAGGGAGCTCC	TC198337	2.5	-1.0	1	20	692	711	CUUGGAUUGAAGGGAGCUCC	::::::..:::::.:::::	GGAGCUUUCUUCAGUCCAAC	Cleavage	similar to UniRef100_A3NIX9 Cluster: Outer membrane porin; n=1; Burkholderia pseudomallei 668|Rep: Outer membrane porin - Burkholderia pseudomallei (strain 668), partial (5%)	1
ATGTGAGAAAAGGGTTTGTGG	DR050563	2.5	-1.0	1	21	127	147	AUGUGAGAAAAGGGUUUGUGG	::::: :.::::.:.::::	AAACAAAACUUUUUUUUACAU	Cleavage	similar to UniRef100_A4IFN5 Cluster: LOC518159 protein; n=1; Bos taurus|Rep: LOC518159 protein - Bos taurus (Bovine), partial (7%)	1
TCCACCGAAGATCAGAAGGTTC	TC185574	3.0	-1.0	1	22	383	404	UCCACCGAAGAUCAGAAGGUUC	: .. ::::::.::.::::::	UAUUUGUCUGAUUUUUGGUGGA	Cleavage	similar to UniRef100_A4VE06 Cluster: Twi2p; n=1; Tetrahymena thermophila SB210|Rep: Twi2p - Tetrahymena thermophila SB210, partial (8%)	1
TCCACCGAAGATCAGAAGGTTTT	TC185574	3.0	-1.0	1	23	382	404	UCCACCGAAGAUCAGAAGGUUUU	: .. ::::::.::.::::::	UUAUUUGUCUGAUUUUUGGUGGA	Cleavage	similar to UniRef100_A4VE06 Cluster: Twi2p; n=1; Tetrahymena thermophila SB210|Rep: Twi2p - Tetrahymena thermophila SB210, partial (8%)	1
TCTGGTCCTCGGTGGTTTATGAAT	EC428510	3.0	-1.0	1	24	227	250	UCUGGUCCUCGGUGGUUUAUGAAU	:::::::::::::::: :: ::	GAUCAUAAACCACCGAGGUCCCGA	Cleavage	similar to UniRef100_A5TWP5 Cluster: Possible inner membrane protein; n=1; Fusobacterium nucleatum subsp. polymorphum ATCC 10953|Rep: Possible inner membrane protein - Fusobacterium nucleatum subsp. polymorphum ATCC 10953, partial (8%)	1
CATCGGAATCTGTTACTGTTT	TC177502	0.0	-1.0	1	21	398	418	CAUCGGAAUCUGUUACUGUUU	:::::::::::::::::::::	AAACAGUAACAGAUUCCGAUG	Cleavage	similar to UniRef100_A6AZN4 Cluster: Lipase, class 3; n=1; Vibrio parahaemolyticus AQ3810|Rep: Lipase, class 3 - Vibrio parahaemolyticus AQ3810, partial (5%)	1
CATCGGAATCTGTTACTGTTTC	TC177502	0.0	-1.0	1	22	397	418	CAUCGGAAUCUGUUACUGUUUC	::::::::::::::::::::::	GAAACAGUAACAGAUUCCGAUG	Cleavage	similar to UniRef100_A6AZN4 Cluster: Lipase, class 3; n=1; Vibrio parahaemolyticus AQ3810|Rep: Lipase, class 3 - Vibrio parahaemolyticus AQ3810, partial (5%)	1
CATCGGAATCTGTTACTGTTTT	TC177502	0.0	-1.0	1	22	397	418	CAUCGGAAUCUGUUACUGUUUU	.:::::::::::::::::::::	GAAACAGUAACAGAUUCCGAUG	Cleavage	similar to UniRef100_A6AZN4 Cluster: Lipase, class 3; n=1; Vibrio parahaemolyticus AQ3810|Rep: Lipase, class 3 - Vibrio parahaemolyticus AQ3810, partial (5%)	1
AACAATAATTTCAGTGGAAGA	DR022138	2.5	-1.0	1	21	178	198	AACAAUAAUUUCAGUGGAAGA	: ::.:::::::::::::	GGUCCCGCUGAAAUUAUUGUG	Cleavage	similar to UniRef100_A6N837 Cluster: Sucrose synthase; n=1; Pinus taeda|Rep: Sucrose synthase - Pinus taeda (Loblolly pine), partial (21%)	1
AACAATAATTTCAGTGGAAGA	TC163145	3.0	-1.0	1	21	492	512	AACAAUAAUUUCAGUGGAAGA	: :..:::::::::::::	GGUCCUGCUGAAAUUAUUGUG	Cleavage	similar to UniRef100_A6N837 Cluster: Sucrose synthase; n=1; Pinus taeda|Rep: Sucrose synthase - Pinus taeda (Loblolly pine), partial (31%)	1
AACAATAATTTCAGTGGAAGA	TC167290	2.5	-1.0	1	21	1509	1529	AACAAUAAUUUCAGUGGAAGA	: ::.:::::::::::::	GGUCCCGCUGAAAUUAUUGUG	Cleavage	similar to UniRef100_A6N837 Cluster: Sucrose synthase; n=1; Pinus taeda|Rep: Sucrose synthase - Pinus taeda (Loblolly pine), partial (74%)	1
CATCGGAATCTGTTACTGTTT	DR023346	3.0	-1.0	1	21	692	712	CAUCGGAAUCUGUUACUGUUU	:: ::::::::.::.::::	CAAAAGUAACAGGUUUCGAUU	Cleavage	similar to UniRef100_A6SSY7 Cluster: 60S ribosomal protein L24; n=1; Botryotinia fuckeliana B05.10|Rep: 60S ribosomal protein L24 - Botryotinia fuckeliana (strain B05.10) (Noble rot fungus) (Botrytiscinerea), partial (74%)	1
CATCGGAATCTGTTACTGTTTC	DR023346	3.0	-1.0	1	22	691	712	CAUCGGAAUCUGUUACUGUUUC	: :: ::::::::.::.::::	GCAAAAGUAACAGGUUUCGAUU	Cleavage	similar to UniRef100_A6SSY7 Cluster: 60S ribosomal protein L24; n=1; Botryotinia fuckeliana B05.10|Rep: 60S ribosomal protein L24 - Botryotinia fuckeliana (strain B05.10) (Noble rot fungus) (Botrytiscinerea), partial (74%)	1
CATCGGAATCTGTTACTGTTTT	DR023346	3.0	-1.0	1	22	691	712	CAUCGGAAUCUGUUACUGUUUU	:: ::::::::.::.::::	GCAAAAGUAACAGGUUUCGAUU	Cleavage	similar to UniRef100_A6SSY7 Cluster: 60S ribosomal protein L24; n=1; Botryotinia fuckeliana B05.10|Rep: 60S ribosomal protein L24 - Botryotinia fuckeliana (strain B05.10) (Noble rot fungus) (Botrytiscinerea), partial (74%)	1
TCGGCCTCGAAATGTTAGGAGAA	FN705689	2.5	-1.0	1	23	77	99	UCGGCCUCGAAAUGUUAGGAGAA	:. ::.::::.::::::::	GAGCCUGAAUAUUUUGAGGCCGA	Cleavage	similar to UniRef100_A6W2V1 Cluster: Arginyl-tRNA synthetase; n=1; Marinomonas sp. MWYL1|Rep: Arginyl-tRNA synthetase -, partial (2%)	1
AACAATAATTTCAGTGGAAGA	CO167297	0.0	-1.0	1	21	451	471	AACAAUAAUUUCAGUGGAAGA	:::::::::::::::::::::	UCUUCCACUGAAAUUAUUGUU	Cleavage	similar to UniRef100_A7BXI4 Cluster: Protein containing DUF497; n=1; Beggiatoa sp. PS|Rep: Protein containing DUF497 - Beggiatoa sp. PS, partial (16%)	1
AACAATAATTTCAGTGGAAGA	CF671297	2.5	-1.0	1	21	76	96	AACAAUAAUUUCAGUGGAAGA	: : ::: :::.:::::::::	UGUGCCAGUGAGAUUAUUGUU	Cleavage	similar to UniRef100_A7L4A3 Cluster: Somatic embryogenesis receptor kinase; n=1; Carica papaya|Rep: Somatic embryogenesis receptor kinase - Carica papaya (Papaya), partial (26%)	1
AACAATAATTTCAGTGGAAGA	TC192531	3.0	-1.0	1	21	1592	1612	AACAAUAAUUUCAGUGGAAGA	:.:: :.::::.::::::::	UUUUAAAUUGAAGUUAUUGUU	Cleavage	similar to UniRef100_A7NUQ8 Cluster: Chromosome chr18 scaffold_1, whole genome shotgun sequence; n=2; Vitis vinifera|Rep: Chromosome chr18 scaffold_1, whole genome shotgun sequence - Vitis vinifera (Grape), partial (65%)	1
TGTGGATTGCTGAAGGATTTA	TC176929	3.0	-1.0	1	21	447	467	UGUGGAUUGCUGAAGGAUUUA	: ::::::::.:..::::: :	UUAAUCCUUCGGUGAUCCAGA	Cleavage	similar to UniRef100_A7NWT6 Cluster: Chromosome chr5 scaffold_2, whole genome shotgun sequence; n=1; Vitis vinifera|Rep: Chromosome chr5 scaffold_2, whole genome shotgun sequence - Vitis vinifera (Grape), partial (13%)	1
CGTGTTCCCAGGTCACCCAG	GW741920	3.0	-1.0	1	20	330	349	CGUGUUCCCAGGUCACCCAG	::::::: :::::..::.:	AUGGGUGAACUGGGGGCAUG	Cleavage	similar to UniRef100_A7NYV8 Cluster: Chromosome chr6 scaffold_3, whole genome shotgun sequence; n=2; Vitis vinifera|Rep: Chromosome chr6 scaffold_3, whole genome shotgun sequence - Vitis vinifera (Grape), partial (32%)	1
CGTGTTCCCAGGTCACCCAG	TC162475	3.0	-1.0	1	20	515	534	CGUGUUCCCAGGUCACCCAG	::::::: :::::..::.:	AUGGGUGAACUGGGGGCAUG	Cleavage	similar to UniRef100_A7NYV8 Cluster: Chromosome chr6 scaffold_3, whole genome shotgun sequence; n=2; Vitis vinifera|Rep: Chromosome chr6 scaffold_3, whole genome shotgun sequence - Vitis vinifera (Grape), partial (42%)	1
AACAATAATTTCAGTGGAAGA	TC189890	3.0	-1.0	1	21	1208	1228	AACAAUAAUUUCAGUGGAAGA	: ..:.::::.::::::::	CAUAUUAUUGAAGUUAUUGUU	Cleavage	similar to UniRef100_A7P0H1 Cluster: Chromosome chr19 scaffold_4, whole genome shotgun sequence; n=1; Vitis vinifera|Rep: Chromosome chr19 scaffold_4, whole genome shotgun sequence - Vitis vinifera (Grape), partial (33%)	1
TCATATTGATCGCCTTCTCAG	TC157823	3.0	-1.0	1	21	223	243	UCAUAUUGAUCGCCUUCUCAG	:::.: :.::::::::::	ACGAGGAAGUGAUCAAUAUGC	Cleavage	similar to UniRef100_A7P2H3 Cluster: Chromosome chr1 scaffold_5, whole genome shotgun sequence; n=1; Vitis vinifera|Rep: Chromosome chr1 scaffold_5, whole genome shotgun sequence - Vitis vinifera (Grape), partial (36%)	1
TCATATTGATCGCCTTCTCAG	TC179929	3.0	-1.0	1	21	1619	1639	UCAUAUUGAUCGCCUUCUCAG	:::.: :.::::::::::	ACGAGGAAGUGAUCAAUAUGC	Cleavage	similar to UniRef100_A7P2H3 Cluster: Chromosome chr1 scaffold_5, whole genome shotgun sequence; n=1; Vitis vinifera|Rep: Chromosome chr1 scaffold_5, whole genome shotgun sequence - Vitis vinifera (Grape), partial (39%)	1
TGTGGATTGCTGAAGGATTTA	TC159857	2.5	-1.0	1	21	401	421	UGUGGAUUGCUGAAGGAUUUA	: ::::::::::..::::: :	UUAAUCCUUCAGUGAUCCAGA	Cleavage	similar to UniRef100_A7P3T6 Cluster: Chromosome chr1 scaffold_5, whole genome shotgun sequence; n=1; Vitis vinifera|Rep: Chromosome chr1 scaffold_5, whole genome shotgun sequence - Vitis vinifera (Grape), partial (14%)	1
TGGAGAAGCAGGGCACGTGCG	TC198520	3.0	-1.0	1	21	841	861	UGGAGAAGCAGGGCACGUGCG	:: :::::::.::::::.	GAAACAUGCCCUGUUUCUCCG	Cleavage	similar to UniRef100_A7P5I5 Cluster: Chromosome chr4 scaffold_6, whole genome shotgun sequence; n=1; Vitis vinifera|Rep: Chromosome chr4 scaffold_6, whole genome shotgun sequence - Vitis vinifera (Grape), partial (15%)	1
TGTGGATAGAGAAGGGTTAGT	TC158109	2.0	-1.0	1	21	1056	1076	UGUGGAUAGAGAAGGGUUAGU	:::..::::::::::..::	UAUAAUUCUUCUCUAUCUGCA	Cleavage	similar to UniRef100_A7P728 Cluster: Chromosome chr9 scaffold_7, whole genome shotgun sequence; n=1; Vitis vinifera|Rep: Chromosome chr9 scaffold_7, whole genome shotgun sequence - Vitis vinifera (Grape), partial (86%)	1
TGGAGCTGTTGTCACTCCACT	TC170622	2.5	-1.0	1	21	218	238	UGGAGCUGUUGUCACUCCACU	:: :: :::::::::::.:	UUUGCAGAGACAACAGCUCUA	Cleavage	similar to UniRef100_A7PD64 Cluster: Chromosome chr17 scaffold_12, whole genome shotgun sequence; n=1; Vitis vinifera|Rep: Chromosome chr17 scaffold_12, whole genome shotgun sequence - Vitis vinifera (Grape), partial (47%)	1
TGTTTTGCTTTCCCTCCGCAAT	CV032320	3.0	-1.0	1	22	322	343	UGUUUUGCUUUCCCUCCGCAAU	: :::::.:::..: :::::::	ACUGCGGGGGGGGAACAAAACA	Cleavage	similar to UniRef100_A7PDH0 Cluster: Chromosome chr17 scaffold_12, whole genome shotgun sequence; n=1; Vitis vinifera|Rep: Chromosome chr17 scaffold_12, whole genome shotgun sequence - Vitis vinifera (Grape), partial (83%)	1
TCCACCGAAGATCAGAAGGTTC	TC163416	2.5	-1.0	1	22	240	261	UCCACCGAAGAUCAGAAGGUUC	::: : :::.:::::::::	UCCCCUACAGAUUUUCGGUGGA	Cleavage	similar to UniRef100_A7PE86 Cluster: Chromosome chr11 scaffold_13, whole genome shotgun sequence; n=1; Vitis vinifera|Rep: Chromosome chr11 scaffold_13, whole genome shotgun sequence - Vitis vinifera (Grape), partial (64%)	1
TCCACCGAAGATCAGAAGGTTTT	TC163416	2.5	-1.0	1	23	239	261	UCCACCGAAGAUCAGAAGGUUUU	::: : :::.:::::::::	CUCCCCUACAGAUUUUCGGUGGA	Cleavage	similar to UniRef100_A7PE86 Cluster: Chromosome chr11 scaffold_13, whole genome shotgun sequence; n=1; Vitis vinifera|Rep: Chromosome chr11 scaffold_13, whole genome shotgun sequence - Vitis vinifera (Grape), partial (64%)	1
TCCACCGAAGATCAGAAGGTTC	TC176620	2.5	-1.0	1	22	735	756	UCCACCGAAGAUCAGAAGGUUC	::: : :::.:::::::::	UCCCCUACAGAUUUUCGGUGGA	Cleavage	similar to UniRef100_A7PE86 Cluster: Chromosome chr11 scaffold_13, whole genome shotgun sequence; n=1; Vitis vinifera|Rep: Chromosome chr11 scaffold_13, whole genome shotgun sequence - Vitis vinifera (Grape), partial (68%)	1
TCCACCGAAGATCAGAAGGTTTT	TC176620	2.5	-1.0	1	23	734	756	UCCACCGAAGAUCAGAAGGUUUU	::: : :::.:::::::::	CUCCCCUACAGAUUUUCGGUGGA	Cleavage	similar to UniRef100_A7PE86 Cluster: Chromosome chr11 scaffold_13, whole genome shotgun sequence; n=1; Vitis vinifera|Rep: Chromosome chr11 scaffold_13, whole genome shotgun sequence - Vitis vinifera (Grape), partial (68%)	1
CTCAAAGAAAGCTGTGGGAAA	TC186546	3.0	-1.0	1	21	500	520	CUCAAAGAAAGCUGUGGGAAA	: :. ::::::: ::::::::	UAUUACACAGCUAUCUUUGAG	Cleavage	similar to UniRef100_A7PEZ2 Cluster: Chromosome chr11 scaffold_13, whole genome shotgun sequence; n=1; Vitis vinifera|Rep: Chromosome chr11 scaffold_13, whole genome shotgun sequence - Vitis vinifera (Grape), partial (81%)	1
TGGAGCTGTTGTCACTCCACT	TC186546	3.0	-1.0	1	21	1296	1316	UGGAGCUGUUGUCACUCCACU	:: : :::::::::::::	GUUGAAUUGACAACAGCUCCU	Cleavage	similar to UniRef100_A7PEZ2 Cluster: Chromosome chr11 scaffold_13, whole genome shotgun sequence; n=1; Vitis vinifera|Rep: Chromosome chr11 scaffold_13, whole genome shotgun sequence - Vitis vinifera (Grape), partial (81%)	1
CTCAAAGAAAGCTGTGGGAAA	TC180093	3.0	-1.0	1	21	516	536	CUCAAAGAAAGCUGUGGGAAA	: :. ::::::: ::::::::	UAUUACACAGCUAUCUUUGAG	Cleavage	similar to UniRef100_A7PEZ2 Cluster: Chromosome chr11 scaffold_13, whole genome shotgun sequence; n=1; Vitis vinifera|Rep: Chromosome chr11 scaffold_13, whole genome shotgun sequence - Vitis vinifera (Grape), partial (82%)	1
TGGAGCTGTTGTCACTCCACT	TC180093	3.0	-1.0	1	21	1263	1283	UGGAGCUGUUGUCACUCCACU	:: : :::::::::::::	GUUGAAUUGACAACAGCUCCU	Cleavage	similar to UniRef100_A7PEZ2 Cluster: Chromosome chr11 scaffold_13, whole genome shotgun sequence; n=1; Vitis vinifera|Rep: Chromosome chr11 scaffold_13, whole genome shotgun sequence - Vitis vinifera (Grape), partial (82%)	1
GTTCGGAGAAATGCGTGCTCG	TC166671	3.0	-1.0	1	21	466	486	GUUCGGAGAAAUGCGUGCUCG	: .:. :::::::::::::	ACAAUAUCCAUUUCUCCGAAC	Cleavage	similar to UniRef100_A7PG16 Cluster: Chromosome chr6 scaffold_15, whole genome shotgun sequence; n=1; Vitis vinifera|Rep: Chromosome chr6 scaffold_15, whole genome shotgun sequence - Vitis vinifera (Grape), partial (53%)	1
TGGAGCTGTTGTCACTCCACT	DR014844	2.0	-1.0	1	21	701	721	UGGAGCUGUUGUCACUCCACU	:::::. :::.::::::::::	AGUGGGCUGAUAACAGCUCCA	Cleavage	similar to UniRef100_A7PLI0 Cluster: Chromosome chr7 scaffold_20, whole genome shotgun sequence; n=1; Vitis vinifera|Rep: Chromosome chr7 scaffold_20, whole genome shotgun sequence - Vitis vinifera (Grape), partial (7%)	1
CTGAACTGCTTATAGATGGGA	TC182048	3.0	-1.0	1	21	416	436	CUGAACUGCUUAUAGAUGGGA	: ..:::::::::. ::::::	UGUUAUCUAUAAGUUGUUCAG	Cleavage	similar to UniRef100_A7PMC5 Cluster: Chromosome chr14 scaffold_21, whole genome shotgun sequence; n=1; Vitis vinifera|Rep: Chromosome chr14 scaffold_21, whole genome shotgun sequence - Vitis vinifera (Grape), partial (90%)	1
TCATATTGATCGCCTTCTCAG	BX680907	2.0	-1.0	1	21	475	495	UCAUAUUGAUCGCCUUCUCAG	:::::::.:.::..:::::	UGGAGAAGGUGGUCGGUAUGA	Cleavage	similar to UniRef100_A7PN90 Cluster: Chromosome chr1 scaffold_22, whole genome shotgun sequence; n=1; Vitis vinifera|Rep: Chromosome chr1 scaffold_22, whole genome shotgun sequence - Vitis vinifera (Grape), partial (20%)	1
CATATTGATCGCCTTCTCAGT	BX680907	3.0	-1.0	1	21	474	494	CAUAUUGAUCGCCUUCUCAGU	:::::::.:.::..::::	UUGGAGAAGGUGGUCGGUAUG	Cleavage	similar to UniRef100_A7PN90 Cluster: Chromosome chr1 scaffold_22, whole genome shotgun sequence; n=1; Vitis vinifera|Rep: Chromosome chr1 scaffold_22, whole genome shotgun sequence - Vitis vinifera (Grape), partial (20%)	1
TGTTTTGCTTTCCCTCCGCAAT	CT583112	1.5	-1.0	1	22	210	231	UGUUUUGCUUUCCCUCCGCAAU	:: :: ::::::.:::::::::	AUGGCAGAGGGAGAGCAAAACA	Cleavage	similar to UniRef100_A7PQ45 Cluster: Chromosome chr18 scaffold_24, whole genome shotgun sequence; n=1; Vitis vinifera|Rep: Chromosome chr18 scaffold_24, whole genome shotgun sequence - Vitis vinifera (Grape), partial (29%)	1
GGCAAGTTGTTCTTGGCAAAG	TC168863	3.0	-1.0	1	21	1138	1158	GGCAAGUUGUUCUUGGCAAAG	::::::: ::..::::::::	CUUUGCCUAGGGCAACUUGCA	Cleavage	similar to UniRef100_A7PQJ6 Cluster: Chromosome chr6 scaffold_25, whole genome shotgun sequence; n=1; Vitis vinifera|Rep: Chromosome chr6 scaffold_25, whole genome shotgun sequence - Vitis vinifera (Grape), partial (11%)	1
CTTGGATTGAAGGGAGCTCC	TC170450	2.5	-1.0	1	20	405	424	CUUGGAUUGAAGGGAGCUCC	: :: :::::::::::::.:	GAAGAUCCCUUCAAUCCAGG	Cleavage	similar to UniRef100_A7PR52 Cluster: Chromosome chr14 scaffold_26, whole genome shotgun sequence; n=1; Vitis vinifera|Rep: Chromosome chr14 scaffold_26, whole genome shotgun sequence - Vitis vinifera (Grape), partial (66%)	1
TCCACCGAAGATCAGAAGGTTC	TC162567	3.0	-1.0	1	22	1197	1218	UCCACCGAAGAUCAGAAGGUUC	: :.:::.::::.::.:::::	GUAUCUUUUGAUUUUUGGUGGC	Cleavage	similar to UniRef100_A7PS35 Cluster: Chromosome chr14 scaffold_27, whole genome shotgun sequence; n=1; Vitis vinifera|Rep: Chromosome chr14 scaffold_27, whole genome shotgun sequence - Vitis vinifera (Grape), partial (68%)	1
TCCACCGAAGATCAGAAGGTTTT	TC162567	3.0	-1.0	1	23	1196	1218	UCCACCGAAGAUCAGAAGGUUUU	:.:::.::::.::.:::::	GGUAUCUUUUGAUUUUUGGUGGC	Cleavage	similar to UniRef100_A7PS35 Cluster: Chromosome chr14 scaffold_27, whole genome shotgun sequence; n=1; Vitis vinifera|Rep: Chromosome chr14 scaffold_27, whole genome shotgun sequence - Vitis vinifera (Grape), partial (68%)	1
TGGAGCTGTTGTCACTCCACT	TC159208	3.0	-1.0	1	21	67	87	UGGAGCUGUUGUCACUCCACU	::::::: :...::::::::	UGUGGAGUCAUGGCAGCUCCA	Cleavage	similar to UniRef100_A7PSP0 Cluster: Chromosome chr6 scaffold_28, whole genome shotgun sequence; n=1; Vitis vinifera|Rep: Chromosome chr6 scaffold_28, whole genome shotgun sequence - Vitis vinifera (Grape), complete	1
AACAATAATTTCAGTGGAAGA	GW726018	3.0	-1.0	1	21	170	190	AACAAUAAUUUCAGUGGAAGA	::: :::.: :::::::::::	UCUCCCAUUAAAAUUAUUGUU	Cleavage	similar to UniRef100_A7PT01 Cluster: Chromosome chr8 scaffold_29, whole genome shotgun sequence; n=1; Vitis vinifera|Rep: Chromosome chr8 scaffold_29, whole genome shotgun sequence - Vitis vinifera (Grape), partial (68%)	1
AACAATAATTTCAGTGGAAGA	CF664466	2.5	-1.0	1	21	591	611	AACAAUAAUUUCAGUGGAAGA	::::.::::.:::::::: :	CCUUCUACUGGAAUUAUUGAU	Cleavage	similar to UniRef100_A7PTI1 Cluster: Chromosome chr8 scaffold_29, whole genome shotgun sequence; n=1; Vitis vinifera|Rep: Chromosome chr8 scaffold_29, whole genome shotgun sequence - Vitis vinifera (Grape), partial (39%)	1
ATGTGAGAAAAGGGTTTGTGG	TC163567	3.0	-1.0	1	21	58	78	AUGUGAGAAAAGGGUUUGUGG	:.:::::::: :::::::	UAAUAAACCCUUAUCUCACAC	Cleavage	similar to UniRef100_A7Q036 Cluster: Chromosome chr8 scaffold_41, whole genome shotgun sequence; n=1; Vitis vinifera|Rep: Chromosome chr8 scaffold_41, whole genome shotgun sequence - Vitis vinifera (Grape), partial (43%)	1
AACAATAATTTCAGTGGAAGA	TC158033	2.0	-1.0	1	21	597	617	AACAAUAAUUUCAGUGGAAGA	:::.: ::.::::::::::	GGUUCUAGUGGAAUUAUUGUU	Cleavage	similar to UniRef100_A7Q9F3 Cluster: Chromosome chr19 scaffold_66, whole genome shotgun sequence; n=1; Vitis vinifera|Rep: Chromosome chr19 scaffold_66, whole genome shotgun sequence - Vitis vinifera (Grape), partial (79%)	1
AACAATAATTTCAGTGGAAGA	TC165728	2.0	-1.0	1	21	501	521	AACAAUAAUUUCAGUGGAAGA	:::.: ::.::::::::::	GGUUCUAGUGGAAUUAUUGUU	Cleavage	similar to UniRef100_A7Q9F3 Cluster: Chromosome chr19 scaffold_66, whole genome shotgun sequence; n=1; Vitis vinifera|Rep: Chromosome chr19 scaffold_66, whole genome shotgun sequence - Vitis vinifera (Grape), partial (79%)	1
AACAATAATTTCAGTGGAAGA	TC177407	2.0	-1.0	1	21	690	710	AACAAUAAUUUCAGUGGAAGA	:::.: ::.::::::::::	GGUUCUAGUGGAAUUAUUGUU	Cleavage	similar to UniRef100_A7Q9F3 Cluster: Chromosome chr19 scaffold_66, whole genome shotgun sequence; n=1; Vitis vinifera|Rep: Chromosome chr19 scaffold_66, whole genome shotgun sequence - Vitis vinifera (Grape), partial (84%)	1
TGGAGCTGTTGTCACTCCACT	TC186579	0.5	-1.0	1	21	894	914	UGGAGCUGUUGUCACUCCACU	: ::::::::.::::::::::	AAUGGAGUGAUAACAGCUCCA	Cleavage	similar to UniRef100_A7QAC3 Cluster: Chromosome undetermined scaffold_70, whole genome shotgun sequence; n=1; Vitis vinifera|Rep: Chromosome undetermined scaffold_70, whole genome shotgun sequence - Vitis vinifera (Grape), partial (13%)	1
TGTGGATTGCTGAAGGATTTA	TC181673	3.0	-1.0	1	21	769	789	UGUGGAUUGCUGAAGGAUUUA	::..:::::::: :::.::::	UAGGUCCUUCAGAAAUUCACA	Cleavage	similar to UniRef100_A7QAF2 Cluster: Chromosome undetermined scaffold_71, whole genome shotgun sequence; n=1; Vitis vinifera|Rep: Chromosome undetermined scaffold_71, whole genome shotgun sequence - Vitis vinifera (Grape), partial (40%)	1
GGCAAGTTGTTCTTGGCAAAG	TC173290	2.5	-1.0	1	21	83	103	GGCAAGUUGUUCUUGGCAAAG	: :::: :: :::::::::::	CCUUGCAAAUAACAACUUGCC	Cleavage	similar to UniRef100_A7QB61 Cluster: Chromosome chr4 scaffold_73, whole genome shotgun sequence; n=1; Vitis vinifera|Rep: Chromosome chr4 scaffold_73, whole genome shotgun sequence - Vitis vinifera (Grape), partial (69%)	1
TGTGGATAGAGAAGGGTTAGT	DN627657	3.0	-1.0	1	21	413	433	UGUGGAUAGAGAAGGGUUAGU	::::::::::: ::::::::	ACUAACCCUUCCAUAUCCACA	Translation	similar to UniRef100_A7QDA4 Cluster: Chromosome undetermined scaffold_80, whole genome shotgun sequence; n=1; Vitis vinifera|Rep: Chromosome undetermined scaffold_80, whole genome shotgun sequence - Vitis vinifera (Grape), partial (5%)	1
GGCAAGTTGTTCTTGGCAAAG	TC159378	3.0	-1.0	1	21	732	753	GGCAAGUUGUUCUUG-GCAAAG	.::::: : :::::::::::::	UUUUGCUCCAGAACAACUUGCC	Cleavage	similar to UniRef100_A7QDN0 Cluster: Chromosome chr10 scaffold_81, whole genome shotgun sequence; n=1; Vitis vinifera|Rep: Chromosome chr10 scaffold_81, whole genome shotgun sequence - Vitis vinifera (Grape), partial (47%)	1
TCCAACGAAGATCAGAAGGC	TC194217	2.5	-1.0	1	20	277	296	UCCAACGAAGAUCAGAAGGC	::: ::: ::::::::::::	GCCCUCUUAUCUUCGUUGGA	Cleavage	similar to UniRef100_A7QDZ0 Cluster: Chromosome chr4 scaffold_83, whole genome shotgun sequence; n=1; Vitis vinifera|Rep: Chromosome chr4 scaffold_83, whole genome shotgun sequence - Vitis vinifera (Grape), partial (11%)	1
TCCAACGAAGATCAGAAGGCGT	TC194217	2.5	-1.0	1	22	275	296	UCCAACGAAGAUCAGAAGGCGU	: ::: ::: ::::::::::::	AAGCCCUCUUAUCUUCGUUGGA	Cleavage	similar to UniRef100_A7QDZ0 Cluster: Chromosome chr4 scaffold_83, whole genome shotgun sequence; n=1; Vitis vinifera|Rep: Chromosome chr4 scaffold_83, whole genome shotgun sequence - Vitis vinifera (Grape), partial (11%)	1
TCCAACGAAGATCAGAAGGCTC	TC194217	2.5	-1.0	1	22	275	296	UCCAACGAAGAUCAGAAGGCUC	:::: ::: ::::::::::::	AAGCCCUCUUAUCUUCGUUGGA	Cleavage	similar to UniRef100_A7QDZ0 Cluster: Chromosome chr4 scaffold_83, whole genome shotgun sequence; n=1; Vitis vinifera|Rep: Chromosome chr4 scaffold_83, whole genome shotgun sequence - Vitis vinifera (Grape), partial (11%)	1
TGAGAAAGCGATCAACATGAC	TC155549	3.0	-1.0	1	21	1018	1038	UGAGAAAGCGAUCAACAUGAC	::::::.:: ::::::::	UAAAUGUUGGUCUCUUUCUCA	Cleavage	similar to UniRef100_A7QE00 Cluster: Chromosome chr4 scaffold_83, whole genome shotgun sequence; n=1; Vitis vinifera|Rep: Chromosome chr4 scaffold_83, whole genome shotgun sequence - Vitis vinifera (Grape), partial (71%)	1
CATCGGAATCTGTTACTGTTT	GT246112	2.5	-1.0	1	21	471	491	CAUCGGAAUCUGUUACUGUUU	: .::::::..:.:::::.::	AUGCAGUAAUGGGUUCCGGUG	Cleavage	similar to UniRef100_A7QJ94 Cluster: Chromosome chr8 scaffold_106, whole genome shotgun sequence; n=1; Vitis vinifera|Rep: Chromosome chr8 scaffold_106, whole genome shotgun sequence - Vitis vinifera (Grape), partial (38%)	1
CATCGGAATCTGTTACTGTTT	TC182352	2.5	-1.0	1	21	339	359	CAUCGGAAUCUGUUACUGUUU	: .::::::..:.:::::.::	AUGCAGUAAUGGGUUCCGGUG	Cleavage	similar to UniRef100_A7QJ94 Cluster: Chromosome chr8 scaffold_106, whole genome shotgun sequence; n=1; Vitis vinifera|Rep: Chromosome chr8 scaffold_106, whole genome shotgun sequence - Vitis vinifera (Grape), partial (38%)	1
CATCGGAATCTGTTACTGTTTC	GT246112	2.5	-1.0	1	22	470	491	CAUCGGAAUCUGUUACUGUUUC	:: .::::::..:.:::::.::	GAUGCAGUAAUGGGUUCCGGUG	Cleavage	similar to UniRef100_A7QJ94 Cluster: Chromosome chr8 scaffold_106, whole genome shotgun sequence; n=1; Vitis vinifera|Rep: Chromosome chr8 scaffold_106, whole genome shotgun sequence - Vitis vinifera (Grape), partial (38%)	1
CATCGGAATCTGTTACTGTTTC	TC182352	2.5	-1.0	1	22	338	359	CAUCGGAAUCUGUUACUGUUUC	:: .::::::..:.:::::.::	GAUGCAGUAAUGGGUUCCGGUG	Cleavage	similar to UniRef100_A7QJ94 Cluster: Chromosome chr8 scaffold_106, whole genome shotgun sequence; n=1; Vitis vinifera|Rep: Chromosome chr8 scaffold_106, whole genome shotgun sequence - Vitis vinifera (Grape), partial (38%)	1
CATCGGAATCTGTTACTGTTTT	GT246112	2.5	-1.0	1	22	470	491	CAUCGGAAUCUGUUACUGUUUU	.: .::::::..:.:::::.::	GAUGCAGUAAUGGGUUCCGGUG	Cleavage	similar to UniRef100_A7QJ94 Cluster: Chromosome chr8 scaffold_106, whole genome shotgun sequence; n=1; Vitis vinifera|Rep: Chromosome chr8 scaffold_106, whole genome shotgun sequence - Vitis vinifera (Grape), partial (38%)	1
CATCGGAATCTGTTACTGTTTT	TC182352	2.5	-1.0	1	22	338	359	CAUCGGAAUCUGUUACUGUUUU	.: .::::::..:.:::::.::	GAUGCAGUAAUGGGUUCCGGUG	Cleavage	similar to UniRef100_A7QJ94 Cluster: Chromosome chr8 scaffold_106, whole genome shotgun sequence; n=1; Vitis vinifera|Rep: Chromosome chr8 scaffold_106, whole genome shotgun sequence - Vitis vinifera (Grape), partial (38%)	1
CATCGGAATCTGTTACTGTTT	TC154904	2.5	-1.0	1	21	1879	1899	CAUCGGAAUCUGUUACUGUUU	: .::::::..:.:::::.::	AUGCAGUAAUGGGUUCCGGUG	Cleavage	similar to UniRef100_A7QJ94 Cluster: Chromosome chr8 scaffold_106, whole genome shotgun sequence; n=1; Vitis vinifera|Rep: Chromosome chr8 scaffold_106, whole genome shotgun sequence - Vitis vinifera (Grape), partial (71%)	1
CATCGGAATCTGTTACTGTTTC	TC154904	2.5	-1.0	1	22	1878	1899	CAUCGGAAUCUGUUACUGUUUC	:: .::::::..:.:::::.::	GAUGCAGUAAUGGGUUCCGGUG	Cleavage	similar to UniRef100_A7QJ94 Cluster: Chromosome chr8 scaffold_106, whole genome shotgun sequence; n=1; Vitis vinifera|Rep: Chromosome chr8 scaffold_106, whole genome shotgun sequence - Vitis vinifera (Grape), partial (71%)	1
CATCGGAATCTGTTACTGTTTT	TC154904	2.5	-1.0	1	22	1878	1899	CAUCGGAAUCUGUUACUGUUUU	.: .::::::..:.:::::.::	GAUGCAGUAAUGGGUUCCGGUG	Cleavage	similar to UniRef100_A7QJ94 Cluster: Chromosome chr8 scaffold_106, whole genome shotgun sequence; n=1; Vitis vinifera|Rep: Chromosome chr8 scaffold_106, whole genome shotgun sequence - Vitis vinifera (Grape), partial (71%)	1
TGGAGAAGCAGGGCACGTGCG	TC158933	3.0	-1.0	1	21	470	490	UGGAGAAGCAGGGCACGUGCG	:::: :.::::::.::::	GCAACGUUCUCUGCUUUUCCA	Cleavage	similar to UniRef100_A7QJD7 Cluster: Chromosome chr8 scaffold_106, whole genome shotgun sequence; n=1; Vitis vinifera|Rep: Chromosome chr8 scaffold_106, whole genome shotgun sequence - Vitis vinifera (Grape), partial (84%)	1
AATGAGCTCCTCCTCATGTCC	TC174341	2.5	-1.0	1	21	512	532	AAUGAGCUCCUCCUCAUGUCC	::: :::::::::.::::	UAACAGGAGGAGGAGUUCAUG	Cleavage	similar to UniRef100_A7QKI0 Cluster: Chromosome chr2 scaffold_112, whole genome shotgun sequence; n=1; Vitis vinifera|Rep: Chromosome chr2 scaffold_112, whole genome shotgun sequence - Vitis vinifera (Grape), partial (74%)	1
AATGAGCTCCTCCTCATGTCT	TC174341	2.5	-1.0	1	21	512	532	AAUGAGCUCCUCCUCAUGUCU	::: :::::::::.::::	UAACAGGAGGAGGAGUUCAUG	Cleavage	similar to UniRef100_A7QKI0 Cluster: Chromosome chr2 scaffold_112, whole genome shotgun sequence; n=1; Vitis vinifera|Rep: Chromosome chr2 scaffold_112, whole genome shotgun sequence - Vitis vinifera (Grape), partial (74%)	1
AACAATAATTTCAGTGGAAGA	TC191729	3.0	-1.0	1	21	134	154	AACAAUAAUUUCAGUGGAAGA	.:::..:::.:: :::::::	CUUUCUGCUGGAACUAUUGUU	Cleavage	similar to UniRef100_A7QMK6 Cluster: Chromosome chr19 scaffold_126, whole genome shotgun sequence; n=1; Vitis vinifera|Rep: Chromosome chr19 scaffold_126, whole genome shotgun sequence - Vitis vinifera (Grape), partial (35%)	1
TTTGGTTTGAAGGGAGCTCCA	CT581317	3.0	-1.0	1	21	267	287	UUUGGUUUGAAGGGAGCUCCA	:. ::..:::::.::::::	CAGGCCUUUCUUCAGACCAAA	Cleavage	similar to UniRef100_A7QQ21 Cluster: Chromosome chr2 scaffold_140, whole genome shotgun sequence; n=1; Vitis vinifera|Rep: Chromosome chr2 scaffold_140, whole genome shotgun sequence - Vitis vinifera (Grape), partial (16%)	1
TTTGGTTTGAAGGGAGCTCT	CT581317	3.0	-1.0	1	20	268	287	UUUGGUUUGAAGGGAGCUCU	::. ::..:::::.::::::	AGGCCUUUCUUCAGACCAAA	Cleavage	similar to UniRef100_A7QQ21 Cluster: Chromosome chr2 scaffold_140, whole genome shotgun sequence; n=1; Vitis vinifera|Rep: Chromosome chr2 scaffold_140, whole genome shotgun sequence - Vitis vinifera (Grape), partial (16%)	1
TGAGAAGGCGATCAACATGAC	TC180003	2.5	-1.0	1	21	1603	1623	UGAGAAGGCGAUCAACAUGAC	::::::::: :.:::.:::	UACAUGUUGAUGGUCUUUUCA	Translation	similar to UniRef100_A7QQ45 Cluster: Chromosome chr2 scaffold_140, whole genome shotgun sequence; n=1; Vitis vinifera|Rep: Chromosome chr2 scaffold_140, whole genome shotgun sequence - Vitis vinifera (Grape), partial (90%)	1
TGAGAAGGCGATCAACATGAT	TC180003	2.5	-1.0	1	21	1603	1623	UGAGAAGGCGAUCAACAUGAU	::::::::: :.:::.:::	UACAUGUUGAUGGUCUUUUCA	Translation	similar to UniRef100_A7QQ45 Cluster: Chromosome chr2 scaffold_140, whole genome shotgun sequence; n=1; Vitis vinifera|Rep: Chromosome chr2 scaffold_140, whole genome shotgun sequence - Vitis vinifera (Grape), partial (90%)	1
TGAGAAGGCGATCAACATGC	TC180003	2.5	-1.0	1	20	1604	1623	UGAGAAGGCGAUCAACAUGC	::::::::: :.:::.:::	ACAUGUUGAUGGUCUUUUCA	Translation	similar to UniRef100_A7QQ45 Cluster: Chromosome chr2 scaffold_140, whole genome shotgun sequence; n=1; Vitis vinifera|Rep: Chromosome chr2 scaffold_140, whole genome shotgun sequence - Vitis vinifera (Grape), partial (90%)	1
TGTGGATAGAGAAGGGTTAGT	TC183393	3.0	-1.0	1	21	2055	2075	UGUGGAUAGAGAAGGGUUAGU	:::. :: ::::::::::::	UCUAGGCCGUCUCUAUCCACA	Cleavage	similar to UniRef100_A7QQB9 Cluster: Chromosome undetermined scaffold_141, whole genome shotgun sequence; n=1; Vitis vinifera|Rep: Chromosome undetermined scaffold_141, whole genome shotgun sequence - Vitis vinifera (Grape), partial (89%)	1
TGTGGATTGCTGAAGGATTTA	AW064776	3.0	-1.0	1	21	429	449	UGUGGAUUGCUGAAGGAUUUA	::::::::: ::::...::	CUAAUCCUUCAACAAUUUGCA	Translation	similar to UniRef100_A7QSI4 Cluster: Chromosome undetermined scaffold_160, whole genome shotgun sequence; n=1; Vitis vinifera|Rep: Chromosome undetermined scaffold_160, whole genome shotgun sequence - Vitis vinifera (Grape), partial (38%)	1
TTTGGTTTGAAGGGAGCTCCA	TC183751	3.0	-1.0	1	21	601	621	UUUGGUUUGAAGGGAGCUCCA	:::::::::::::. :::	UCCAGCUCCCUUCAAAUGAAA	Cleavage	similar to UniRef100_A7QSS3 Cluster: Serine/threonine protein phosphatase; n=1; Vitis vinifera|Rep: Serine/threonine protein phosphatase - Vitis vinifera (Grape), partial (20%)	1
TTTGGTTTGAAGGGAGCTCT	TC183751	3.0	-1.0	1	20	602	621	UUUGGUUUGAAGGGAGCUCU	:::::::::::::. :::	CCAGCUCCCUUCAAAUGAAA	Cleavage	similar to UniRef100_A7QSS3 Cluster: Serine/threonine protein phosphatase; n=1; Vitis vinifera|Rep: Serine/threonine protein phosphatase - Vitis vinifera (Grape), partial (20%)	1
CTCAAAGAAAGCTGTGGGAAA	TC155729	3.0	-1.0	1	21	1009	1029	CUCAAAGAAAGCUGUGGGAAA	::.. .::::::::::::.:	CUUUUGGCAGCUUUCUUUGGG	Cleavage	similar to UniRef100_A7QTZ7 Cluster: Chromosome undetermined scaffold_174, whole genome shotgun sequence; n=2; Vitis vinifera|Rep: Chromosome undetermined scaffold_174, whole genome shotgun sequence - Vitis vinifera (Grape), partial (70%)	1
CGTGTTCCCAGGTCACCCAG	TC154821	3.0	-1.0	1	20	1059	1078	CGUGUUCCCAGGUCACCCAG	:::::::..::::::.:: :	CUGGGUGGUCUGGGAGCAGG	Cleavage	similar to UniRef100_A7QUD9 Cluster: Chromosome chr11 scaffold_177, whole genome shotgun sequence; n=1; Vitis vinifera|Rep: Chromosome chr11 scaffold_177, whole genome shotgun sequence - Vitis vinifera (Grape), partial (58%)	1
TTTGGTTTGAAGGGAGCTCCA	TC157571	3.0	-1.0	1	21	476	496	UUUGGUUUGAAGGGAGCUCCA	::: : ::.:::::::.::::	UGGUGAUCUCUUCAAAUCAAA	Cleavage	similar to UniRef100_A7QUU8 Cluster: Chromosome chr1 scaffold_180, whole genome shotgun sequence; n=1; Vitis vinifera|Rep: Chromosome chr1 scaffold_180, whole genome shotgun sequence - Vitis vinifera (Grape), partial (31%)	1
TTTGGTTTGAAGGGAGCTCT	TC157571	3.0	-1.0	1	20	477	496	UUUGGUUUGAAGGGAGCUCU	.: : ::.:::::::.::::	GGUGAUCUCUUCAAAUCAAA	Cleavage	similar to UniRef100_A7QUU8 Cluster: Chromosome chr1 scaffold_180, whole genome shotgun sequence; n=1; Vitis vinifera|Rep: Chromosome chr1 scaffold_180, whole genome shotgun sequence - Vitis vinifera (Grape), partial (31%)	1
TTTGGTTTGAAGGGAGCTCCA	TC198659	3.0	-1.0	1	21	901	921	UUUGGUUUGAAGGGAGCUCCA	::: : ::.:::::::.::::	UGGCGAUCUCUUCAAAUCAAA	Cleavage	similar to UniRef100_A7QUU8 Cluster: Chromosome chr1 scaffold_180, whole genome shotgun sequence; n=1; Vitis vinifera|Rep: Chromosome chr1 scaffold_180, whole genome shotgun sequence - Vitis vinifera (Grape), partial (38%)	1
TTTGGTTTGAAGGGAGCTCT	TC198659	3.0	-1.0	1	20	902	921	UUUGGUUUGAAGGGAGCUCU	.: : ::.:::::::.::::	GGCGAUCUCUUCAAAUCAAA	Cleavage	similar to UniRef100_A7QUU8 Cluster: Chromosome chr1 scaffold_180, whole genome shotgun sequence; n=1; Vitis vinifera|Rep: Chromosome chr1 scaffold_180, whole genome shotgun sequence - Vitis vinifera (Grape), partial (38%)	1
TGAACTGCTTATAGATGGGAG	TC162092	3.0	-1.0	1	21	715	735	UGAACUGCUUAUAGAUGGGAG	::.::::::::::..:::.	AUCUCAUCUAUAAGUGGUUUU	Cleavage	similar to UniRef100_A7QZC7 Cluster: Chromosome chr7 scaffold_270, whole genome shotgun sequence; n=1; Vitis vinifera|Rep: Chromosome chr7 scaffold_270, whole genome shotgun sequence - Vitis vinifera (Grape), partial (30%)	1
GGCAAGTTGTTCTTGGCAAAG	TC155492	3.0	-1.0	1	21	857	877	GGCAAGUUGUUCUUGGCAAAG	::: ::::::::: ::::.:	AUUUUCCAAGAACAUCUUGUC	Cleavage	similar to UniRef100_A7R115 Cluster: Chromosome chr4 scaffold_333, whole genome shotgun sequence; n=1; Vitis vinifera|Rep: Chromosome chr4 scaffold_333, whole genome shotgun sequence - Vitis vinifera (Grape), partial (64%)	1
GGCAAGTTGTTCTTGGCAAAG	TC158927	3.0	-1.0	1	21	835	855	GGCAAGUUGUUCUUGGCAAAG	::::: .: ::::::::::	UCUUGCCCGGCACAACUUGCC	Translation	similar to UniRef100_A7R3I5 Cluster: Chromosome undetermined scaffold_527, whole genome shotgun sequence; n=1; Vitis vinifera|Rep: Chromosome undetermined scaffold_527, whole genome shotgun sequence - Vitis vinifera (Grape), partial (30%)	1
TGGAGAAGCAGGGCACGTGCG	TC160900	3.0	-1.0	1	21	204	224	UGGAGAAGCAGGGCACGUGCG	:: :::::::.::: ::::::	CGAACGUGCCUUGCAUCUCCA	Cleavage	similar to UniRef100_A7RQV6 Cluster: Predicted protein; n=1; Nematostella vectensis|Rep: Predicted protein - Nematostella vectensis (Starlet sea anemone), partial (5%)	1
TGTGGATAGAGAAGGGTTAGT	TC191927	3.0	-1.0	1	21	610	630	UGUGGAUAGAGAAGGGUUAGU	::: ::.::: :::::::::	CCUAUCCUUUCACUAUCCACA	Translation	similar to UniRef100_A7VM26 Cluster: Receptor-like kinase; n=1; Marchantia polymorpha|Rep: Receptor-like kinase - Marchantia polymorpha (Liverwort), partial (32%)	1
TGGAGCTGTTGTCACTCCACT	TC168138	3.0	-1.0	1	21	389	409	UGGAGCUGUUGUCACUCCACU	:::::.::.::::::::	AAAAGAGUGGCAGCAGCUCCA	Cleavage	similar to UniRef100_A8J7Z5 Cluster: Predicted protein; n=1; Chlamydomonas reinhardtii|Rep: Predicted protein - Chlamydomonas reinhardtii, partial (3%)	1
TGCACTGCCTCTTCCCTGGCT	TC177809	1.0	-1.0	1	21	1214	1234	UGCACUGCCUCUUCCCUGGCU	:::::::.::::::::::.	GCCCAGGGAGGAGGCAGUGCG	Cleavage	similar to UniRef100_A8N5J9 Cluster: Predicted protein; n=1; Coprinopsis cinerea okayama7#130|Rep: Predicted protein - Coprinopsis cinerea okayama7#130, partial (62%)	1
TGTTTTGCTTTCCCTCCGCAAT	TC182548	3.0	-1.0	1	22	154	175	UGUUUUGCUUUCCCUCCGCAAU	:: :::::::::::: ::..:.	AUCGCGGAGGGAAAGAAAGGCG	Cleavage	similar to UniRef100_A8NXZ0 Cluster: Predicted protein; n=1; Coprinopsis cinerea okayama7#130|Rep: Predicted protein - Coprinopsis cinerea okayama7#130, partial (8%)	1
TCGGAGAGAATATGGCGAGAT	GT249204	3.0	-1.0	1	21	584	604	UCGGAGAGAAUAUGGCGAGAU	:.:: ::::::::::::: :	UUUUCUCCAUAUUCUCUCCAA	Cleavage	similar to UniRef100_A8YAX1 Cluster: Similarity to tr|Q0DG52|Q0DG52_ORYSA Os05g0552600 protein; n=1; Microcystis aeruginosa PCC 7806|Rep: Similarity to tr|Q0DG52|Q0DG52_ORYSA Os05g0552600 protein - Microcystis aeruginosa PCC 7806, partial (9%)	1
ATGTGAGAAAAGGGTTTGTGG	GW773468	3.0	-1.0	1	21	661	681	AUGUGAGAAAAGGGUUUGUGG	.::.::.::::::::.::	AAUUAAGCCUUUUUCUCAUAU	Cleavage	similar to UniRef100_A8YDS3 Cluster: Genome sequencing data, contig C295; n=1; Microcystis aeruginosa PCC 7806|Rep: Genome sequencing data, contig C295 - Microcystis aeruginosa PCC 7806, partial (11%)	1
TGTTTTGCTTTCCCTCCGCAAT	TC180289	3.0	-1.0	1	22	427	448	UGUUUUGCUUUCCCUCCGCAAU	: ::.:::::.::.::.::	AAGGGGGGGGGAAGGCGAAGCA	Cleavage	similar to UniRef100_A9FDJ7 Cluster: PE_PGRS family protein; n=1; Sorangium cellulosum 'So ce 56'|Rep: PE_PGRS family protein - Sorangium cellulosum (strain So ce56) (Polyangium cellulosum (strainSo ce56)), partial (5%)	1
AACAATAATTTCAGTGGAAGA	TC167288	2.5	-1.0	1	21	77	97	AACAAUAAUUUCAGUGGAAGA	:.:::: ::.::::::::::	UUUUCCUGUGGAAUUAUUGUU	Cleavage	similar to UniRef100_A9RBU6 Cluster: Predicted protein; n=1; Physcomitrella patens subsp. patens|Rep: Predicted protein - Physcomitrella patens subsp. patens, partial (9%)	1
TGTGGATAGAGAAGGGTTAGT	TC176178	2.0	-1.0	1	21	633	653	UGUGGAUAGAGAAGGGUUAGU	.::::::::::::::: ::.	CUUAACCCUUCUCUAUCAACG	Cleavage	similar to UniRef100_A9REB4 Cluster: Predicted protein; n=1; Physcomitrella patens subsp. patens|Rep: Predicted protein - Physcomitrella patens subsp. patens, partial (10%)	1
TCCAACGAAGATCAGAAGGC	TC190805	2.5	-1.0	1	20	1178	1197	UCCAACGAAGAUCAGAAGGC	:::::::::.:::: :::.	CCCUUCUGAUUUUCGAUGGG	Cleavage	similar to UniRef100_A9RP47 Cluster: Predicted protein; n=1; Physcomitrella patens subsp. patens|Rep: Predicted protein - Physcomitrella patens subsp. patens, partial (20%)	1
TCCAACGAAGATCAGAAGGCGT	TC190805	2.5	-1.0	1	22	1176	1197	UCCAACGAAGAUCAGAAGGCGU	:::::::::.:::: :::.	AGCCCUUCUGAUUUUCGAUGGG	Cleavage	similar to UniRef100_A9RP47 Cluster: Predicted protein; n=1; Physcomitrella patens subsp. patens|Rep: Predicted protein - Physcomitrella patens subsp. patens, partial (20%)	1
TCCAACGAAGATCAGAAGGCTC	TC190805	2.5	-1.0	1	22	1176	1197	UCCAACGAAGAUCAGAAGGCUC	:::::::::.:::: :::.	AGCCCUUCUGAUUUUCGAUGGG	Cleavage	similar to UniRef100_A9RP47 Cluster: Predicted protein; n=1; Physcomitrella patens subsp. patens|Rep: Predicted protein - Physcomitrella patens subsp. patens, partial (20%)	1
TCCACCGAAGATCAGAAGGTTC	TC190805	2.5	-1.0	1	22	1176	1197	UCCACCGAAGAUCAGAAGGUUC	:::::::::.:::: :::.	AGCCCUUCUGAUUUUCGAUGGG	Cleavage	similar to UniRef100_A9RP47 Cluster: Predicted protein; n=1; Physcomitrella patens subsp. patens|Rep: Predicted protein - Physcomitrella patens subsp. patens, partial (20%)	1
TCCACCGAAGATCAGAAGGTTTT	TC190805	2.5	-1.0	1	23	1175	1197	UCCACCGAAGAUCAGAAGGUUUU	:. :::::::::.:::: :::.	CAGCCCUUCUGAUUUUCGAUGGG	Cleavage	similar to UniRef100_A9RP47 Cluster: Predicted protein; n=1; Physcomitrella patens subsp. patens|Rep: Predicted protein - Physcomitrella patens subsp. patens, partial (20%)	1
CTTGGATTGAAGGGAGCTCC	TC161851	3.0	-1.0	1	20	1151	1170	CUUGGAUUGAAGGGAGCUCC	:. :::.:::.::::::.:	UGGCCUCUCUUUAAUCCAGG	Cleavage	similar to UniRef100_A9RT15 Cluster: Predicted protein; n=1; Physcomitrella patens subsp. patens|Rep: Predicted protein - Physcomitrella patens subsp. patens, partial (21%)	1
TGGAGCTGTTGTCACTCCACT	TC161808	3.0	-1.0	1	21	426	446	UGGAGCUGUUGUCACUCCACU	: :::::..:::::::::	ACAGUAGUGAUGACAGCUCCA	Cleavage	similar to UniRef100_A9S427 Cluster: Predicted protein; n=1; Physcomitrella patens subsp. patens|Rep: Predicted protein - Physcomitrella patens subsp. patens, partial (50%)	1
TGGAGCTGTTGTCACTCCACT	TC189341	3.0	-1.0	1	21	726	746	UGGAGCUGUUGUCACUCCACU	: :::::..:::::::::	ACAGUAGUGAUGACAGCUCCA	Cleavage	similar to UniRef100_A9S427 Cluster: Predicted protein; n=1; Physcomitrella patens subsp. patens|Rep: Predicted protein - Physcomitrella patens subsp. patens, partial (60%)	1
CATCGGAATCTGTTACTGTTT	TC168226	3.0	-1.0	1	21	1271	1291	CAUCGGAAUCUGUUACUGUUU	::: ::: ::.::::.:::::	AAAAAGUUACGGAUUUCGAUG	Cleavage	similar to UniRef100_A9SHH6 Cluster: Predicted protein; n=1; Physcomitrella patens subsp. patens|Rep: Predicted protein - Physcomitrella patens subsp. patens, partial (65%)	1
CATCGGAATCTGTTACTGTTTC	TC168226	3.0	-1.0	1	22	1270	1291	CAUCGGAAUCUGUUACUGUUUC	::: ::: ::.::::.:::::	CAAAAAGUUACGGAUUUCGAUG	Cleavage	similar to UniRef100_A9SHH6 Cluster: Predicted protein; n=1; Physcomitrella patens subsp. patens|Rep: Predicted protein - Physcomitrella patens subsp. patens, partial (65%)	1
CATCGGAATCTGTTACTGTTTT	TC168226	3.0	-1.0	1	22	1270	1291	CAUCGGAAUCUGUUACUGUUUU	::: ::: ::.::::.:::::	CAAAAAGUUACGGAUUUCGAUG	Cleavage	similar to UniRef100_A9SHH6 Cluster: Predicted protein; n=1; Physcomitrella patens subsp. patens|Rep: Predicted protein - Physcomitrella patens subsp. patens, partial (65%)	1
ATGTGAGAAAAGGGTTTGTGG	CO364598	2.5	-1.0	1	21	92	112	AUGUGAGAAAAGGGUUUGUGG	::::::.::.::::::::.:	CCACAAGCCUUUUUCUCAUAG	Cleavage	similar to UniRef100_A9SIE8 Cluster: Predicted protein; n=1; Physcomitrella patens subsp. patens|Rep: Predicted protein - Physcomitrella patens subsp. patens, partial (43%)	1
ATGTGAGAAAAGGGTTTGTGG	TC167358	2.5	-1.0	1	21	158	178	AUGUGAGAAAAGGGUUUGUGG	::::::.::.::::::::.:	CCACAAGCCUUUUUCUCAUAG	Cleavage	similar to UniRef100_A9SIE8 Cluster: Predicted protein; n=1; Physcomitrella patens subsp. patens|Rep: Predicted protein - Physcomitrella patens subsp. patens, partial (70%)	1
TGGGAGCGATCGATGAGGTGTT	TC176233	3.0	-1.0	1	22	18	39	UGGGAGCGAUCGAUGAGGUGUU	:..::::::::: .:::::	UUAAUUUCAUCGAUCUUUCCCA	Cleavage	similar to UniRef100_A9SJI8 Cluster: Predicted protein; n=1; Physcomitrella patens subsp. patens|Rep: Predicted protein - Physcomitrella patens subsp. patens, partial (51%)	1
TGTGGATTGCTGAAGGATTTA	TC185758	3.0	-1.0	1	21	83	103	UGUGGAUUGCUGAAGGAUUUA	.: ::.:::::::.::.:.:	AGAUUCUUUCAGCAGUCUAUA	Cleavage	similar to UniRef100_A9SP06 Cluster: Predicted protein; n=1; Physcomitrella patens subsp. patens|Rep: Predicted protein - Physcomitrella patens subsp. patens, partial (17%)	1
AACAATAATTTCAGTGGAAGA	TC163359	3.0	-1.0	1	21	950	970	AACAAUAAUUUCAGUGGAAGA	.::..:.::.:.::.:::::	CUUUUUAUUGGAGUUGUUGUU	Cleavage	similar to UniRef100_A9SRV7 Cluster: Predicted protein; n=1; Physcomitrella patens subsp. patens|Rep: Predicted protein - Physcomitrella patens subsp. patens, partial (36%)	1
TGTTTTGCTTTCCCTCCGCAAT	TC182643	2.0	-1.0	1	22	43	64	UGUUUUGCUUUCCCUCCGCAAU	: ::::::.::::.:::::	UCAGAGGAGGGGAAGCGAAACA	Cleavage	similar to UniRef100_A9SY56 Cluster: Predicted protein; n=1; Physcomitrella patens subsp. patens|Rep: Predicted protein - Physcomitrella patens subsp. patens, partial (78%)	1
TCATATTGATCGCCTTCTCAG	TC162836	3.0	-1.0	1	21	346	366	UCAUAUUGAUCGCCUUCUCAG	::::: :.:.:::::.::.	AGGAGAAUGUGGUCAAUGUGG	Cleavage	similar to UniRef100_A9T6H9 Cluster: Predicted protein; n=1; Physcomitrella patens subsp. patens|Rep: Predicted protein - Physcomitrella patens subsp. patens, partial (71%)	1
TCCAACGAAGATCAGAAGGC	DR099883	2.0	-1.0	1	20	459	478	UCCAACGAAGAUCAGAAGGC	::::.:: :::::::::::	CCCUUUUGCUCUUCGUUGGA	Cleavage	similar to UniRef100_A9T7T5 Cluster: Predicted protein; n=1; Physcomitrella patens subsp. patens|Rep: Predicted protein - Physcomitrella patens subsp. patens, partial (4%)	1
TCCAACGAAGATCAGAAGGCGT	DR099883	2.0	-1.0	1	22	457	478	UCCAACGAAGAUCAGAAGGCGU	::::.:: :::::::::::	CUCCCUUUUGCUCUUCGUUGGA	Cleavage	similar to UniRef100_A9T7T5 Cluster: Predicted protein; n=1; Physcomitrella patens subsp. patens|Rep: Predicted protein - Physcomitrella patens subsp. patens, partial (4%)	1
TCCAACGAAGATCAGAAGGCTC	DR099883	2.0	-1.0	1	22	457	478	UCCAACGAAGAUCAGAAGGCUC	::::.:: :::::::::::	CUCCCUUUUGCUCUUCGUUGGA	Cleavage	similar to UniRef100_A9T7T5 Cluster: Predicted protein; n=1; Physcomitrella patens subsp. patens|Rep: Predicted protein - Physcomitrella patens subsp. patens, partial (4%)	1
TCCAACGAAGATCAGAAAGG	DR099883	3.0	-1.0	1	20	459	478	UCCAACGAAGAUCAGAAAGG	:: ::.:: :::::::::::	CCCUUUUGCUCUUCGUUGGA	Cleavage	similar to UniRef100_A9T7T5 Cluster: Predicted protein; n=1; Physcomitrella patens subsp. patens|Rep: Predicted protein - Physcomitrella patens subsp. patens, partial (4%)	1
TGCACTGCCTCTTCCCTGGCT	TC168749	3.0	-1.0	1	21	446	466	UGCACUGCCUCUUCCCUGGCU	.:::: :::.:: ::::::::	GGCCAAGGAGGAUGCAGUGCA	Cleavage	similar to UniRef100_A9TFU9 Cluster: Predicted protein; n=1; Physcomitrella patens subsp. patens|Rep: Predicted protein - Physcomitrella patens subsp. patens, partial (60%)	1
ATGTGAGAAAAGGGTTTGTGG	TC169466	2.5	-1.0	1	21	492	512	AUGUGAGAAAAGGGUUUGUGG	:::::.::::::::.:.:	GGACAAAUCCUUUUCUUAUAA	Cleavage	similar to UniRef100_A9TK43 Cluster: Predicted protein; n=1; Physcomitrella patens subsp. patens|Rep: Predicted protein - Physcomitrella patens subsp. patens, partial (15%)	1
AACAATAATTTCAGTGGAAGA	TC196575	2.0	-1.0	1	21	650	670	AACAAUAAUUUCAGUGGAAGA	:.::.:::::::::::: :::	UUUUUCACUGAAAUUAUGGUU	Cleavage	similar to UniRef100_O39319 Cluster: Envelope glycoprotein; n=1; Human immunodeficiency virus 1|Rep: Envelope glycoprotein - Human immunodeficiency virus 1, partial (6%)	1
TCCAACGAAGATCAGAAGGC	TC199107	0.5	-1.0	1	20	293	312	UCCAACGAAGAUCAGAAGGC	:::::.::::::::::::::	GCCUUUUGAUCUUCGUUGGA	Cleavage	similar to UniRef100_O49121 Cluster: Resistance gene homolog,; n=1; Pinus radiata|Rep: Resistance gene homolog, - Pinus radiata (Monterey pine), partial (9%)	1
TCCAACGAAGATCAGAAGGCGT	TC199107	0.5	-1.0	1	22	291	312	UCCAACGAAGAUCAGAAGGCGU	: :::::.::::::::::::::	AGGCCUUUUGAUCUUCGUUGGA	Cleavage	similar to UniRef100_O49121 Cluster: Resistance gene homolog,; n=1; Pinus radiata|Rep: Resistance gene homolog, - Pinus radiata (Monterey pine), partial (9%)	1
TCCAACGAAGATCAGAAGGCTC	TC199107	0.5	-1.0	1	22	291	312	UCCAACGAAGAUCAGAAGGCUC	.:::::.::::::::::::::	AGGCCUUUUGAUCUUCGUUGGA	Cleavage	similar to UniRef100_O49121 Cluster: Resistance gene homolog,; n=1; Pinus radiata|Rep: Resistance gene homolog, - Pinus radiata (Monterey pine), partial (9%)	1
TCCAACGAAGATCAGAAAGG	TC199107	1.5	-1.0	1	20	293	312	UCCAACGAAGAUCAGAAAGG	: ::.::::::::::::::	GCCUUUUGAUCUUCGUUGGA	Cleavage	similar to UniRef100_O49121 Cluster: Resistance gene homolog,; n=1; Pinus radiata|Rep: Resistance gene homolog, - Pinus radiata (Monterey pine), partial (9%)	1
TCCACCGAAGATCAGAAGGTTC	TC199107	2.0	-1.0	1	22	291	312	UCCACCGAAGAUCAGAAGGUUC	..::::.::::::::: ::::	AGGCCUUUUGAUCUUCGUUGGA	Cleavage	similar to UniRef100_O49121 Cluster: Resistance gene homolog,; n=1; Pinus radiata|Rep: Resistance gene homolog, - Pinus radiata (Monterey pine), partial (9%)	1
TCCACCGAAGATCAGAAGGTTTT	TC199107	2.0	-1.0	1	23	290	312	UCCACCGAAGAUCAGAAGGUUUU	:..::::.::::::::: ::::	CAGGCCUUUUGAUCUUCGUUGGA	Cleavage	similar to UniRef100_O49121 Cluster: Resistance gene homolog,; n=1; Pinus radiata|Rep: Resistance gene homolog, - Pinus radiata (Monterey pine), partial (9%)	1
TGCACTGCCTCTTCCCTGGCT	TC186754	1.5	-1.0	1	21	28	48	UGCACUGCCUCUUCCCUGGCU	::::::: :::::::::::	GCCCAGGGACGAGGCAGUGCA	Cleavage	similar to UniRef100_O82080 Cluster: Plantacyanin; n=1; Spinacia oleracea|Rep: Plantacyanin - Spinacia oleracea (Spinach), partial (32%)	1
TGGAGCTGTTGTCACTCCACT	TC181763	2.5	-1.0	1	21	386	406	UGGAGCUGUUGUCACUCCACU	:::::::.. :::::::::	UAUGGAGUGGUUACAGCUCCA	Translation	similar to UniRef100_O94154 Cluster: Catalase; n=1; Pleurotus ostreatus|Rep: Catalase - Pleurotus ostreatus (Oyster mushroom) (White-rot fungus), partial (9%)	1
TGCACTGCCTCTTCCCTGGCT	BG317596	2.0	-1.0	1	21	58	78	UGCACUGCCUCUUCCCUGGCU	::::::: ::::::::::.	GCCCAGGGACGAGGCAGUGCG	Cleavage	similar to UniRef100_P00303 Cluster: Basic blue protein; n=1; Cucumis sativus|Rep: Basic blue protein - Cucumis sativus (Cucumber), partial (46%)	1
TGAGAAGGCGATCAACATGAT	TC156182	3.0	-1.0	1	21	958	978	UGAGAAGGCGAUCAACAUGAU	:: :::::::.:::.:::	UCAAUCUUGAUCGUCUUUUCA	Cleavage	similar to UniRef100_P40280 Cluster: Histone H2A; n=1; Zea mays|Rep: Histone H2A - Zea mays (Maize), partial (80%)	1
TGAGAAGGCGATCAACATGC	TC156182	3.0	-1.0	1	20	959	978	UGAGAAGGCGAUCAACAUGC	:: :::::::.:::.:::	CAAUCUUGAUCGUCUUUUCA	Cleavage	similar to UniRef100_P40280 Cluster: Histone H2A; n=1; Zea mays|Rep: Histone H2A - Zea mays (Maize), partial (80%)	1
TTTGGTTTGAAGGGAGCTCCA	TC174022	1.5	-1.0	1	21	557	577	UUUGGUUUGAAGGGAGCUCCA	:::: ::::::::.:::::	GUGAGCACCCUUCAAGCCAAA	Cleavage	similar to UniRef100_P42125 Cluster: 3,2-trans-enoyl-CoA isomerase, mitochondrial precursor (EC 5.3.3.8) (Dodecenoyl-CoA isomerase) (Delta(3),Delta(2)-enoyl-CoA isomerase); n=1; Mus musculus|Rep: 3,2-trans-enoyl-CoA isomerase, mitochondrial precursor (EC 5.3.3.8) (Dodecenoyl-CoA isomerase) (Delta(3),Delta(2)-enoyl-CoA isomerase) - Mus musculus (Mouse), partial (8%)	1
TTTGGTTTGAAGGGAGCTCT	TC174022	1.5	-1.0	1	20	558	577	UUUGGUUUGAAGGGAGCUCU	:::: ::::::::.:::::	UGAGCACCCUUCAAGCCAAA	Cleavage	similar to UniRef100_P42125 Cluster: 3,2-trans-enoyl-CoA isomerase, mitochondrial precursor (EC 5.3.3.8) (Dodecenoyl-CoA isomerase) (Delta(3),Delta(2)-enoyl-CoA isomerase); n=1; Mus musculus|Rep: 3,2-trans-enoyl-CoA isomerase, mitochondrial precursor (EC 5.3.3.8) (Dodecenoyl-CoA isomerase) (Delta(3),Delta(2)-enoyl-CoA isomerase) - Mus musculus (Mouse), partial (8%)	1
GGCAAGTTGTTCTTGGCAAAG	TC172516	3.0	-1.0	1	21	123	143	GGCAAGUUGUUCUUGGCAAAG	:: ::.::.::.::::::.	AAUUUCCGAGGACGACUUGCU	Cleavage	similar to UniRef100_P93356 Cluster: LIM-domain SF3 protein; n=1; Nicotiana tabacum|Rep: LIM-domain SF3 protein - Nicotiana tabacum (Common tobacco), partial (67%)	1
TCGGCCTCGAAATGTTAGGAGAA	TC189299	3.0	-1.0	1	23	81	103	UCGGCCUCGAAAUGUUAGGAGAA	:: :::. :::::::::::	GAGGCCCAACGCUUCGAGGCCGA	Cleavage	similar to UniRef100_Q013M1 Cluster: Chromosome 08 contig 1, DNA sequence; n=1; Ostreococcus tauri|Rep: Chromosome 08 contig 1, DNA sequence - Ostreococcus tauri, partial (6%)	1
TGGAGCTGTTGTCACTCCACT	TC164022	2.5	-1.0	1	21	358	378	UGGAGCUGUUGUCACUCCACU	.::::::::.:.:..:.::::	GGUGGAGUGGCGAUGGUUCCA	Cleavage	similar to UniRef100_Q07031 Cluster: , genes for rfbA-rfbT, ompX, orf1-3; n=1; Vibrio cholerae|Rep: , genes for rfbA-rfbT, ompX, orf1-3 - Vibrio cholerae, partial (16%)	1
CGATCTCCAGAAGACACTTGT	CF392847	2.5	-1.0	1	21	80	100	CGAUCUCCAGAAGACACUUGU	:::::: ::.:::::::.:	GGAAGUGUGUUUUGGAGAUUG	Cleavage	similar to UniRef100_Q0DI80 Cluster: Os05g0409500 protein; n=1; Oryza sativa Japonica Group|Rep: Os05g0409500 protein - Oryza sativa subsp. japonica (Rice), partial (47%)	1
AACAATAATTTCAGTGGAAGA	CT575989	3.0	-1.0	1	21	516	536	AACAAUAAUUUCAGUGGAAGA	:.:: :.::::.::::::::	UUUUAAAUUGAAGUUAUUGUU	Cleavage	similar to UniRef100_Q0DKP3 Cluster: Os05g0150500 protein; n=3; Oryza sativa|Rep: Os05g0150500 protein - Oryza sativa subsp. japonica (Rice), partial (4%)	1
TGCACTGCCTCTTCCCTGGCT	TC187145	3.0	-1.0	1	21	763	783	UGCACUGCCUCUUCCCUGGCU	:::::: .:::: :::::::	UGCCAGGCGAGAGCCAGUGCA	Cleavage	similar to UniRef100_Q0IZF1 Cluster: Os09g0572700 protein; n=2; Oryza sativa Japonica Group|Rep: Os09g0572700 protein - Oryza sativa subsp. japonica (Rice), partial (32%)	1
CTTGGATTGAAGGGAGCTCC	TC171291	2.5	-1.0	1	20	69	88	CUUGGAUUGAAGGGAGCUCC	::::.:.::::.:::.:.::	GGAGUUUCCUUUAAUUCGAG	Cleavage	similar to UniRef100_Q0JE10 Cluster: Os04g0346800 protein; n=2; Oryza sativa Japonica Group|Rep: Os04g0346800 protein - Oryza sativa subsp. japonica (Rice), partial (69%)	1
CTGAACTGCTTATAGATGGGA	GW742263	3.0	-1.0	1	21	381	401	CUGAACUGCUUAUAGAUGGGA	:: :.::::: ::::::::	AACCUUUUAUAAACAGUUCAG	Cleavage	similar to UniRef100_Q0JLA3 Cluster: Os01g0613300 protein; n=4; Oryza sativa|Rep: Os01g0613300 protein - Oryza sativa subsp. japonica (Rice), partial (50%)	1
ATGTGAGAAAAGGGTTTGTGG	TC180717	2.5	-1.0	1	21	849	869	AUGUGAGAAAAGGGUUUGUGG	::...::::.::::.::::::	CCGUGAACCUUUUUUUCACAU	Cleavage	similar to UniRef100_Q10710 Cluster: Sugar carrier protein A; n=1; Ricinus communis|Rep: Sugar carrier protein A - Ricinus communis (Castor bean), partial (25%)	1
TCCACCGAAGATCAGAAGGTTC	TC169214	3.0	-1.0	1	22	1037	1058	UCCACCGAAGAUCAGAAGGUUC	: .:::::: :::::.:::::	GCGCCUUCUCAUCUUUGGUGGU	Cleavage	similar to UniRef100_Q10AZ7 Cluster: Kelch motif family protein, expressed; n=1; Oryza sativa Japonica Group|Rep: Kelch motif family protein, expressed - Oryza sativa subsp. japonica (Rice), partial (45%)	1
TCCACCGAAGATCAGAAGGTTTT	TC169214	3.0	-1.0	1	23	1036	1058	UCCACCGAAGAUCAGAAGGUUUU	:. .:::::: :::::.:::::	AGCGCCUUCUCAUCUUUGGUGGU	Cleavage	similar to UniRef100_Q10AZ7 Cluster: Kelch motif family protein, expressed; n=1; Oryza sativa Japonica Group|Rep: Kelch motif family protein, expressed - Oryza sativa subsp. japonica (Rice), partial (45%)	1
CTCAAAGAAAGCTGTGGGAAA	BG039675	3.0	-1.0	1	21	476	496	CUCAAAGAAAGCUGUGGGAAA	::.. .::::::::::::.:	CUUUUGGCAGCUUUCUUUGGG	Cleavage	similar to UniRef100_Q10DW0 Cluster: Expressed protein; n=4; Oryza sativa|Rep: Expressed protein - Oryza sativa subsp. japonica (Rice), partial (25%)	1
TGTGGATTGCTGAAGGATTTA	TC188090	3.0	-1.0	1	21	317	337	UGUGGAUUGCUGAAGGAUUUA	:..:::: ::: :::::::::	UGGAUCCAUCAACAAUCCACA	Translation	similar to UniRef100_Q10LL8 Cluster: Expressed protein; n=2; Oryza sativa|Rep: Expressed protein - Oryza sativa subsp. japonica (Rice), partial (13%)	1
TGAACTGCTTATAGATGGGAG	TC159356	1.5	-1.0	1	21	406	426	UGAACUGCUUAUAGAUGGGAG	::::::::::.::::::::	AUCCCAUCUAUGAGCAGUUCC	Cleavage	similar to UniRef100_Q1L6F3 Cluster: CC-NBS-LRR resistance-like protein; n=1; Pinus lambertiana|Rep: CC-NBS-LRR resistance-like protein - Pinus lambertiana (Sugar pine), partial (71%)	1
TGTTTTGCTTTCCCTCCGCAAT	TC159356	2.5	-1.0	1	21	1	21	UGUUUUGCUUUCCCUCCGCAA	:: :.:::::::::::::	CGGCCGGGGGAAAGCAAAACC	Cleavage	similar to UniRef100_Q1L6F3 Cluster: CC-NBS-LRR resistance-like protein; n=1; Pinus lambertiana|Rep: CC-NBS-LRR resistance-like protein - Pinus lambertiana (Sugar pine), partial (71%)	1
CTGAACTGCTTATAGATGGGA	TC159356	3.0	-1.0	1	21	407	427	CUGAACUGCUUAUAGAUGGGA	::::::::::.::::::::	UCCCAUCUAUGAGCAGUUCCU	Cleavage	similar to UniRef100_Q1L6F3 Cluster: CC-NBS-LRR resistance-like protein; n=1; Pinus lambertiana|Rep: CC-NBS-LRR resistance-like protein - Pinus lambertiana (Sugar pine), partial (71%)	1
GGCAAGTTGTTCTTGGCAAAG	CF399359	3.0	-1.0	1	21	575	595	GGCAAGUUGUUCUUGGCAAAG	::::::: ::..::::::::	CUUUGCCUAGGGCAACUUGCA	Cleavage	similar to UniRef100_Q217A6 Cluster: TonB-dependent haem/haemoglobin receptor precursor; n=1; Rhodopseudomonas palustris BisB18|, partial (2%)	1
TGGAGCTGTTGTCACTCCACT	DR021316	3.0	-1.0	1	21	518	538	UGGAGCUGUUGUCACUCCACU	:::::.::::.:.:: :::::	AGUGGGGUGAUAGCAUCUCCA	Cleavage	similar to UniRef100_Q2FLV6 Cluster: Protoporphyrin IX magnesium-chelatase; n=1; Methanospirillum hungatei JF-1|Rep: Protoporphyrin IX magnesium-chelatase - Methanospirillum hungatei (strain JF-1 / DSM 864), partial (5%)	1
TGTGGATTGCTGAAGGATTTA	TC164182	3.0	-1.0	1	21	628	648	UGUGGAUUGCUGAAGGAUUUA	.:.: :::::::.::.::.:	CGAGUACUUCAGCGAUUCAUA	Cleavage	similar to UniRef100_Q2HVK9 Cluster: Tetrahydrofolate dehydrogenase/cyclohydrolase; n=1; Medicago truncatula|Rep: Tetrahydrofolate dehydrogenase/cyclohydrolase - Medicago truncatula (Barrel medic), partial (7%)	1
TGGGAGCGATCGATGAGGTGTT	TC169140	1.5	-1.0	1	22	311	332	UGGGAGCGAUCGAUGAGGUGUU	:::::.: ::::::::::::::	AACACUUGAUCGAUCGCUCCCA	Cleavage	similar to UniRef100_Q2K623 Cluster: Probable transcriptional regulator protein, AraC family; n=1; Rhizobium etli CFN 42|Rep: Probable transcriptional regulator protein, AraC family - Rhizobium etli (strain CFN 42 / ATCC 51251), partial (7%)	1
TCATATTGATCGCCTTCTCAG	BM492968	3.0	-1.0	1	21	210	230	UCAUAUUGAUCGCCUUCUCAG	:: :::: ::::::::::.	AGGAAAAGGGGAUCAAUAUGG	Cleavage	similar to UniRef100_Q2V471 Cluster: Uncharacterized protein At2g21580.2; n=1; Arabidopsis thaliana|Rep: Uncharacterized protein At2g21580.2 - Arabidopsis thaliana (Mouse-ear cress), partial (21%)	1
AATGAGCTCCTCCTCATGTCC	TC170503	3.0	-1.0	1	21	139	159	AAUGAGCUCCUCCUCAUGUCC	:::::: :::: :::::::	UCACAUGAAGAGGUGCUCAUU	Cleavage	similar to UniRef100_Q2VWL9 Cluster: Disease resistance associated protein; n=1; Picea abies|Rep: Disease resistance associated protein - Picea abies (Norway spruce) (Picea excelsa), partial (68%)	1
AATGAGCTCCTCCTCATGTCT	TC170503	3.0	-1.0	1	21	139	159	AAUGAGCUCCUCCUCAUGUCU	:::::: :::: :::::::	UCACAUGAAGAGGUGCUCAUU	Cleavage	similar to UniRef100_Q2VWL9 Cluster: Disease resistance associated protein; n=1; Picea abies|Rep: Disease resistance associated protein - Picea abies (Norway spruce) (Picea excelsa), partial (68%)	1
TGTTTTGCTTTCCCTCCGCAAT	TC190179	3.0	-1.0	1	22	511	532	UGUUUUGCUUUCCCUCCGCAAU	:: :::::::.::..::.::	GAUGGGGAGGGAGAGUGAAGCA	Cleavage	similar to UniRef100_Q39949 Cluster: Hydroxyproline-rich protein; n=1; Helianthus annuus|Rep: Hydroxyproline-rich protein - Helianthus annuus (Common sunflower), partial (20%)	1
TGAGAAAGCGATCAACATGAC	TC186446	3.0	-1.0	1	21	834	854	UGAGAAAGCGAUCAACAUGAC	::::::.:: ::::::::	UAAAUGUUGGUCUCUUUCUCA	Cleavage	similar to UniRef100_Q3E7T3 Cluster: Uncharacterized protein At2g18030.2; n=1; Arabidopsis thaliana|Rep: Uncharacterized protein At2g18030.2 - Arabidopsis thaliana (Mouse-ear cress), partial (46%)	1
TGTGGATTGCTGAAGGATTTA	CO366693	3.0	-1.0	1	21	640	660	UGUGGAUUGCUGAAGGAUUUA	: .::.:::::: .:::::::	UUGAUUCUUCAGGGAUCCACA	Cleavage	similar to UniRef100_Q3EDA8 Cluster: Uncharacterized protein At1g16880.2; n=1; Arabidopsis thaliana|Rep: Uncharacterized protein At1g16880.2 - Arabidopsis thaliana (Mouse-ear cress), partial (45%)	1
TTTGGTTTGAAGGGAGCTCCA	GW759732	2.5	-1.0	1	21	620	640	UUUGGUUUGAAGGGAGCUCCA	: :::: ::::.::::::::	UCGAGCAACCUUUAAACCAAA	Cleavage	similar to UniRef100_Q3KNT9 Cluster: Transmembrane protein 95 precursor; n=1; Homo sapiens|Rep: Transmembrane protein 95 precursor - Homo sapiens (Human), partial (10%)	1
TTTGGTTTGAAGGGAGCTCT	GW759732	2.5	-1.0	1	20	621	640	UUUGGUUUGAAGGGAGCUCU	:::: ::::.::::::::	CGAGCAACCUUUAAACCAAA	Cleavage	similar to UniRef100_Q3KNT9 Cluster: Transmembrane protein 95 precursor; n=1; Homo sapiens|Rep: Transmembrane protein 95 precursor - Homo sapiens (Human), partial (10%)	1
CTGAACTGCTTATAGATGGGA	TC192064	3.0	-1.0	1	21	335	355	CUGAACUGCUUAUAGAUGGGA	..::: .:.::::::::::	AAUUAUCAGUGAGCAGUUCAG	Cleavage	similar to UniRef100_Q5MR42 Cluster: NADH-ubiquinone oxidoreductase chain 4; n=1; Mesonauta egregius|Rep: NADH-ubiquinone oxidoreductase chain 4 - Mesonauta egregius, partial (9%)	1
TGAGAAAGCGATCAACATGAC	DR094801	2.5	-1.0	1	21	728	748	UGAGAAAGCGAUCAACAUGAC	::::::::::.:. ::::::	AUCAUGUUGAUUGUAUUCUCA	Cleavage	similar to UniRef100_Q5SFH8 Cluster: Thaumatin-like protein; n=1; Pinus monticola|Rep: Thaumatin-like protein - Pinus monticola (Western white pine), partial (49%)	1
TGAGAAGGCGATCAACATGAC	DR094801	2.5	-1.0	1	21	728	748	UGAGAAGGCGAUCAACAUGAC	::::::::::.:. ::::::	AUCAUGUUGAUUGUAUUCUCA	Cleavage	similar to UniRef100_Q5SFH8 Cluster: Thaumatin-like protein; n=1; Pinus monticola|Rep: Thaumatin-like protein - Pinus monticola (Western white pine), partial (49%)	1
TGAGAAGGCGATCAACATGAT	DR094801	2.5	-1.0	1	21	728	748	UGAGAAGGCGAUCAACAUGAU	:::::::::::.:. ::::::	AUCAUGUUGAUUGUAUUCUCA	Cleavage	similar to UniRef100_Q5SFH8 Cluster: Thaumatin-like protein; n=1; Pinus monticola|Rep: Thaumatin-like protein - Pinus monticola (Western white pine), partial (49%)	1
TGAGAAGGCGATCAACATGC	DR094801	2.5	-1.0	1	20	729	748	UGAGAAGGCGAUCAACAUGC	:::::::::.:. ::::::	UCAUGUUGAUUGUAUUCUCA	Cleavage	similar to UniRef100_Q5SFH8 Cluster: Thaumatin-like protein; n=1; Pinus monticola|Rep: Thaumatin-like protein - Pinus monticola (Western white pine), partial (49%)	1
AATGAGCTCCTCCTCATGTCC	TC194942	3.0	-1.0	1	21	920	940	AAUGAGCUCCUCCUCAUGUCC	::. . :::::::::::::::	GGGAGCGAGGAGGAGCUCAUU	Cleavage	similar to UniRef100_Q64HW7 Cluster: Cyclin L1; n=1; Oncorhynchus mykiss|Rep: Cyclin L1 - Oncorhynchus mykiss (Rainbow trout) (Salmo gairdneri), partial (6%)	1
AATGAGCTCCTCCTCATGTCT	TC194942	3.0	-1.0	1	21	920	940	AAUGAGCUCCUCCUCAUGUCU	.:. . :::::::::::::::	GGGAGCGAGGAGGAGCUCAUU	Cleavage	similar to UniRef100_Q64HW7 Cluster: Cyclin L1; n=1; Oncorhynchus mykiss|Rep: Cyclin L1 - Oncorhynchus mykiss (Rainbow trout) (Salmo gairdneri), partial (6%)	1
CTGAACTGCTTATAGATGGGA	CO171478	3.0	-1.0	1	21	318	338	CUGAACUGCUUAUAGAUGGGA	.::::::: :::::::::	AAUCAUCUAUCAGCAGUUCAU	Translation	similar to UniRef100_Q6ATJ6 Cluster: Expressed protein; n=3; Oryza sativa|Rep: Expressed protein - Oryza sativa subsp. japonica (Rice), partial (40%)	1
TGAACTGCTTATAGATGGGAG	CO171478	3.0	-1.0	1	21	317	337	UGAACUGCUUAUAGAUGGGAG	.::::::: :::::::::	AAAUCAUCUAUCAGCAGUUCA	Translation	similar to UniRef100_Q6ATJ6 Cluster: Expressed protein; n=3; Oryza sativa|Rep: Expressed protein - Oryza sativa subsp. japonica (Rice), partial (40%)	1
TCATATTGATCGCCTTCTCAG	TC186251	2.5	-1.0	1	21	443	463	UCAUAUUGAUCGCCUUCUCAG	:::::::::::..::: ::	GGGAGAAGGCGAUUGAUAGGA	Cleavage	similar to UniRef100_Q6EZ50 Cluster: Peroxin-11; n=1; Penicillium chrysogenum|Rep: Peroxin-11 - Penicillium chrysogenum (Penicillium notatum), partial (86%)	1
TGAGAAAGCGATCAACATGAC	BQ634768	3.0	-1.0	1	21	508	527	UGAGAAAGCGAUCAACAUGAC	:::: :::::.:::::::.:	CUCAU-UUGAUUGCUUUCUUA	Cleavage	similar to UniRef100_Q6UD81 Cluster: NADH-ubiquinone oxidoreductase chain 1; n=1; Errhomus similis|Rep: NADH-ubiquinone oxidoreductase chain 1 - Errhomus similis, partial (7%)	1
CATATTGATCGCCTTCTCAGT	DR688129	2.5	-1.0	1	21	7	27	CAUAUUGAUCGCCUUCUCAGU	.:::::.:::.:.:::::::	GCUGAGGAGGUGGUCAAUAUU	Cleavage	similar to UniRef100_Q73R37 Cluster: ABC transporter ATP-binding protein; n=1; Treponema denticola|Rep: ABC transporter, partial (3%)	1
TGTTTTGCTTTCCCTCCGCAAT	TC188679	3.0	-1.0	1	22	228	249	UGUUUUGCUUUCCCUCCGCAAU	:: : :.::::.:::::::::	AUGGGAGGGGGAGAGCAAAACA	Cleavage	similar to UniRef100_Q76DL0 Cluster: LEDI-5c protein; n=1; Lithospermum erythrorhizon|Rep: LEDI-5c protein - Lithospermum erythrorhizon, partial (94%)	1
TGGAGAAGCAGGGCACGTGCG	DR079373	3.0	-1.0	1	21	440	459	UGGAGAAGCAGGGCACGUGCG	::: ::::.::.:::::::	UACAC-UGCCUUGUUUCUCCA	Cleavage	similar to UniRef100_Q8LGN0 Cluster: Glutamate receptor 2.7 precursor; n=1; Arabidopsis thaliana|Rep: Glutamate receptor 2.7 precursor - Arabidopsis thaliana (Mouse-ear cress), partial (3%)	1
CTCAAAGAAAGCTGTGGGAAA	AI812542	2.5	-1.0	1	21	86	106	CUCAAAGAAAGCUGUGGGAAA	::: :..:::::::.::::::	UUUGCUGCAGCUUUUUUUGAG	Cleavage	similar to UniRef100_Q8RVI6 Cluster: Nucleoside diphosphate kinase; n=1; Pinus pinaster|Rep: Nucleoside diphosphate kinase - Pinus pinaster (Maritime pine), partial (25%)	1
AACAATAATTTCAGTGGAAGA	CF400728	3.0	-1.0	1	21	205	225	AACAAUAAUUUCAGUGGAAGA	: ::::..::.:.:::::::	UAUUCCGUUGGAGUUAUUGUA	Cleavage	similar to UniRef100_Q8S1Z1 Cluster: Probable U3 small nucleolar RNA-associated protein 11; n=4; Oryza sativa|Rep: Probable U3 small nucleolar RNA-associated protein 11 - Oryza sativa subsp. japonica (Rice), partial (12%)	1
TCGGCCTCGAAATGTTAGGAGAA	TC169974	3.0	-1.0	1	23	145	166	UCGGCCUCGAAAUGUUAGGAGAA	::::::::::::: :::::::::	UUCUCCUAACAUU-CGAGGCCGA	Translation	similar to UniRef100_Q92CF2 Cluster: Lin1220 protein; n=2; Listeria|Rep: Lin1220 protein - Listeria innocua, partial (29%)	1
AATGAGCTCCTCCTCATGTCC	CO176256	2.0	-1.0	1	21	258	278	AAUGAGCUCCUCCUCAUGUCC	:::::::::::::::::	CCCGAUGAGGAGGAGCUCAUU	Cleavage	similar to UniRef100_Q9ATD5 Cluster: GHMYB10; n=1; Gossypium hirsutum|Rep: GHMYB10 - Gossypium hirsutum (Upland cotton) (Gossypium mexicanum), partial (38%)	1
AATGAGCTCCTCCTCATGTCT	CO176256	2.0	-1.0	1	21	258	278	AAUGAGCUCCUCCUCAUGUCU	:::::::::::::::::	CCCGAUGAGGAGGAGCUCAUU	Cleavage	similar to UniRef100_Q9ATD5 Cluster: GHMYB10; n=1; Gossypium hirsutum|Rep: GHMYB10 - Gossypium hirsutum (Upland cotton) (Gossypium mexicanum), partial (38%)	1
CGTGTTCCCAGGTCACCCAG	TC156265	2.5	-1.0	1	20	723	742	CGUGUUCCCAGGUCACCCAG	:: :::::.::::::::::	CUAGGUGAUCUGGGAACACU	Cleavage	similar to UniRef100_Q9BBU5 Cluster: Cu/Zn-superoxide dismutase copper chaperone precursor; n=1; Glycine max|Rep: Cu/Zn-superoxide dismutase copper chaperone precursor - Glycine max (Soybean), partial (73%)	1
CGTGTTCCCAGGTCACCCAG	TC159930	2.5	-1.0	1	20	752	771	CGUGUUCCCAGGUCACCCAG	:: :::::.::::::::::	CUAGGUGAUCUGGGAACACU	Cleavage	similar to UniRef100_Q9BBU5 Cluster: Cu/Zn-superoxide dismutase copper chaperone precursor; n=1; Glycine max|Rep: Cu/Zn-superoxide dismutase copper chaperone precursor - Glycine max (Soybean), partial (73%)	1
ACGTGTTCCCAGGTCACCCCA	TC156265	3.0	-1.0	1	21	723	743	ACGUGUUCCCAGGUCACCCCA	:::::.:::::::::: :	CUAGGUGAUCUGGGAACACUU	Cleavage	similar to UniRef100_Q9BBU5 Cluster: Cu/Zn-superoxide dismutase copper chaperone precursor; n=1; Glycine max|Rep: Cu/Zn-superoxide dismutase copper chaperone precursor - Glycine max (Soybean), partial (73%)	1
ACGTGTTCCCAGGTCACCCCA	TC159930	3.0	-1.0	1	21	752	772	ACGUGUUCCCAGGUCACCCCA	:::::.:::::::::: :	CUAGGUGAUCUGGGAACACUU	Cleavage	similar to UniRef100_Q9BBU5 Cluster: Cu/Zn-superoxide dismutase copper chaperone precursor; n=1; Glycine max|Rep: Cu/Zn-superoxide dismutase copper chaperone precursor - Glycine max (Soybean), partial (73%)	1
TCGGAGAGAATATGGCGAGAT	TC191270	3.0	-1.0	1	21	193	213	UCGGAGAGAAUAUGGCGAGAU	:.:.:.::::::::.:::	CCAUUGUCGUAUUCUCUUCGA	Cleavage	similar to UniRef100_Q9FF49 Cluster: Retroelement pol polyprotein-like; n=1; Arabidopsis thaliana|Rep: Retroelement pol polyprotein-like - Arabidopsis thaliana (Mouse-ear cress), partial (26%)	1
GTTCGGAGAAATGCGTGCTCG	TC155296	3.0	-1.0	1	21	800	820	GUUCGGAGAAAUGCGUGCUCG	::: ::::::::::. :::	UUAGCCCGCAUUUCUCUAAAC	Cleavage	similar to UniRef100_Q9FKJ5 Cluster: Similarity to root cap protein; n=1; Arabidopsis thaliana|Rep: Similarity to root cap protein - Arabidopsis thaliana (Mouse-ear cress), partial (46%)	1
AACAATAATTTCAGTGGAAGA	TC168271	2.0	-1.0	1	21	197	217	AACAAUAAUUUCAGUGGAAGA	:.::.:..:::.:::::::::	UUUUUCGUUGAGAUUAUUGUU	Cleavage	similar to UniRef100_Q9FYH6 Cluster: F17F8.24; n=1; Arabidopsis thaliana|Rep: F17F8.24 - Arabidopsis thaliana (Mouse-ear cress), partial (87%)	1
TGTGGATTGCTGAAGGATTTA	GW759953	3.0	-1.0	1	21	587	607	UGUGGAUUGCUGAAGGAUUUA	: .::.:::::: .:::::::	UUGAUUCUUCAGGGAUCCACA	Cleavage	similar to UniRef100_Q9FZ47 Cluster: F6I1.12 protein; n=1; Arabidopsis thaliana|Rep: F6I1.12 protein - Arabidopsis thaliana (Mouse-ear cress), partial (42%)	1
TGTGGATTGCTGAAGGATTTA	TC180286	3.0	-1.0	1	21	626	646	UGUGGAUUGCUGAAGGAUUUA	: .::.:::::: .:::::::	UUGAUUCUUCAGGGAUCCACA	Cleavage	similar to UniRef100_Q9FZ47 Cluster: F6I1.12 protein; n=1; Arabidopsis thaliana|Rep: F6I1.12 protein - Arabidopsis thaliana (Mouse-ear cress), partial (42%)	1
TGTGGATTGCTGAAGGATTTA	TC159452	3.0	-1.0	1	21	495	515	UGUGGAUUGCUGAAGGAUUUA	: .::.:::::: .:::::::	UUGAUUCUUCAGGGAUCCACA	Cleavage	similar to UniRef100_Q9FZ47 Cluster: F6I1.12 protein; n=1; Arabidopsis thaliana|Rep: F6I1.12 protein - Arabidopsis thaliana (Mouse-ear cress), partial (69%)	1
GGCAAGTTGTTCTTGGCAAAG	TC190265	3.0	-1.0	1	21	5	25	GGCAAGUUGUUCUUGGCAAAG	: :: .:::::.::::::::	CCUUUAUAAGAAUAACUUGCC	Cleavage	similar to UniRef100_Q9M520 Cluster: Pinoresinol-lariciresinol reductase TH2; n=1; Tsuga heterophylla|Rep: Pinoresinol-lariciresinol reductase TH2 - Tsuga heterophylla (Western hemlock), partial (51%)	1
TGTGGATTGCTGAAGGATTTA	TC173428	2.5	-1.0	1	21	986	1006	UGUGGAUUGCUGAAGGAUUUA	.::: .:::::::::::::	AGAAUAUUUCAGCAAUCCACU	Cleavage	similar to UniRef100_Q9SX99 Cluster: F16N3.2; n=1; Arabidopsis thaliana|Rep: F16N3.2 - Arabidopsis thaliana (Mouse-ear cress), partial (14%)	1
TGGAGCTGTTGTCACTCCACT	TC195798	3.0	-1.0	1	21	180	200	UGGAGCUGUUGUCACUCCACU	:: :::: ::::::.::::	UUUGCAGUGCCAACAGUUCCA	Cleavage	similar to UniRef100_Q9VGV3 Cluster: CG4591-PA; n=1; Drosophila melanogaster|Rep: CG4591-PA - Drosophila melanogaster (Fruit fly), partial (5%)	1
TCCAACGAAGATCAGAAAGG	GT244286	2.0	-1.0	1	20	36	55	UCCAACGAAGAUCAGAAAGG	.::::::.:.::.::::::	AUUUUCUGGUUUUUGUUGGA	Cleavage	similar to UniRef100_Q9XFH9 Cluster: Thioredoxin F-type 2, chloroplast precursor; n=1; Arabidopsis thaliana|Rep: Thioredoxin F-type 2, chloroplast precursor - Arabidopsis thaliana (Mouse-ear cress), partial (31%)	1
TCCAACGAAGATCAGAAGGC	GT244286	2.5	-1.0	1	20	36	55	UCCAACGAAGAUCAGAAGGC	..:::::.:.::.::::::	AUUUUCUGGUUUUUGUUGGA	Cleavage	similar to UniRef100_Q9XFH9 Cluster: Thioredoxin F-type 2, chloroplast precursor; n=1; Arabidopsis thaliana|Rep: Thioredoxin F-type 2, chloroplast precursor - Arabidopsis thaliana (Mouse-ear cress), partial (31%)	1
TCCAACGAAGATCAGAAGGCGT	GT244286	2.5	-1.0	1	22	34	55	UCCAACGAAGAUCAGAAGGCGU	..:::::.:.::.::::::	UGAUUUUCUGGUUUUUGUUGGA	Cleavage	similar to UniRef100_Q9XFH9 Cluster: Thioredoxin F-type 2, chloroplast precursor; n=1; Arabidopsis thaliana|Rep: Thioredoxin F-type 2, chloroplast precursor - Arabidopsis thaliana (Mouse-ear cress), partial (31%)	1
TCCAACGAAGATCAGAAGGCTC	GT244286	2.5	-1.0	1	22	34	55	UCCAACGAAGAUCAGAAGGCUC	..:::::.:.::.::::::	UGAUUUUCUGGUUUUUGUUGGA	Cleavage	similar to UniRef100_Q9XFH9 Cluster: Thioredoxin F-type 2, chloroplast precursor; n=1; Arabidopsis thaliana|Rep: Thioredoxin F-type 2, chloroplast precursor - Arabidopsis thaliana (Mouse-ear cress), partial (31%)	1
TCTGGTCCTCGGTGGTTTATGAAT	TC162398	3.0	-1.0	1	24	448	471	UCUGGUCCUCGGUGGUUUAUGAAU	:::.:.::::.::: ::::	ACCAUUAAGCUACCGGGGAGCAGA	Cleavage	similar to UniRef100_Q9ZRD2 Cluster: NTGP3; n=1; Nicotiana tabacum|Rep: NTGP3 - Nicotiana tabacum (Common tobacco), complete	1
TCTGGTCCTCGGTGGTTTATGAAT	TC162973	3.0	-1.0	1	24	372	395	UCUGGUCCUCGGUGGUUUAUGAAU	:::.:.::::.::: ::::	ACCAUUAAGCUACCGGGGAGCAGA	Cleavage	similar to UniRef100_Q9ZRD2 Cluster: NTGP3; n=1; Nicotiana tabacum|Rep: NTGP3 - Nicotiana tabacum (Common tobacco), complete	1
TGCACTGCCTCTTCCCTGGCT	TC177538	3.0	-1.0	1	21	618	638	UGCACUGCCUCUUCCCUGGCU	:.::: :.:::::.:::::.	CGUCAGAGGAGAGGUAGUGCG	Cleavage	similar to UniRef100_UPI000069E310 Cluster: Mothers against decapentaplegic homolog 3 (SMAD 3) (Mothers against DPP homolog 3) (Mad3) (hMAD-3) (JV15-2) (hSMAD3).; n=1; Xenopus tropicalis|Rep: Mothers against decapentaplegic homolog 3 (SMAD 3) (Mothers against DPP homolog 3) (Mad3) (hMAD-3) (JV15-2) (hSMAD3). - Xenopus tropicalis, partial (8%)	1
TGGAGCTGTTGTCACTCCACT	TC177118	3.0	-1.0	1	21	1352	1372	UGGAGCUGUUGUCACUCCACU	:::::.::.::::::::	AAAAGAGUGGCAGCAGCUCCA	Cleavage	similar to UniRef100_UPI0000DC1B23 Cluster: jumonji domain containing 3; n=1; Rattus norvegicus|Rep: jumonji domain containing 3 - Rattus norvegicus, partial (3%)	1
TCCAACGAAGATCAGAAAGG	TC199257	3.0	-1.0	1	20	473	492	UCCAACGAAGAUCAGAAAGG	::::::::::::.::: :	ACUUUCUGAUCUUUGUUAGU	Cleavage	similar to UniRef100_UPI0000F3046A Cluster: Zona pellucida sperm-binding protein 4 precursor (Zona pellucida sperm-binding protein B).; n=1; Bos taurus|Rep: Zona pellucida sperm-binding protein 4 precursor (Zona pellucida sperm-binding protein B). - Bos Taurus, partial (4%)	1
AACAATAATTTCAGTGGAAGA	TC155005	3.0	-1.0	1	21	190	210	AACAAUAAUUUCAGUGGAAGA	: :..:::::::::::::	GGUCCUGCUGAAAUUAUUGUG	Cleavage	UniRef100_A6N837 Cluster: Sucrose synthase; n=1; Pinus taeda|Rep: Sucrose synthase - Pinus taeda (Loblolly pine), partial (19%)	1
AACAATAATTTCAGTGGAAGA	TC158252	3.0	-1.0	1	21	105	125	AACAAUAAUUUCAGUGGAAGA	: :..:::::::::::::	GGUCCUGCUGAAAUUAUUGUG	Cleavage	UniRef100_A6N837 Cluster: Sucrose synthase; n=1; Pinus taeda|Rep: Sucrose synthase - Pinus taeda (Loblolly pine), partial (20%)	1
TTTGGTTTGAAGGGAGCTCCA	TC193399	3.0	-1.0	1	21	276	296	UUUGGUUUGAAGGGAGCUCCA	::: :.:.::.:::::.::	AAGAGGUUCUUUUAAACCGAA	Cleavage	UniRef100_A7F394 Cluster: Predicted protein; n=1; Sclerotinia sclerotiorum 1980|Rep: Predicted protein - Sclerotinia sclerotiorum (strain ATCC 18683 / 1980 / Ss-1) (Whitemold) (Whetzelinia sclerotiorum), partial (36%)	1
TTTGGTTTGAAGGGAGCTCT	TC193399	3.0	-1.0	1	20	277	296	UUUGGUUUGAAGGGAGCUCU	:::: :.:.::.:::::.::	AGAGGUUCUUUUAAACCGAA	Cleavage	UniRef100_A7F394 Cluster: Predicted protein; n=1; Sclerotinia sclerotiorum 1980|Rep: Predicted protein - Sclerotinia sclerotiorum (strain ATCC 18683 / 1980 / Ss-1) (Whitemold) (Whetzelinia sclerotiorum), partial (36%)	1
GGCAAGTTGTTCTTGGCAAAG	TC194105	3.0	-1.0	1	21	253	273	GGCAAGUUGUUCUUGGCAAAG	::::: :::::::.:: ::	UCUUGCCUAGAACAAUUUUCC	Cleavage	UniRef100_A8C9L7 Cluster: Beta gamma crystallin isoform 7; n=1; Montipora capitata|Rep: Beta gamma crystallin isoform 7 - Montipora capitata, partial (6%)	1
TCTGGTCCTCGGTGGTTTATGAAT	GT253800	2.5	-1.0	1	24	680	703	UCUGGUCCUCGGUGGUUUAUGAAU	.:::::::::::.::::: ::.::	GUUCAUAAACCAUCGAGGUCCGGA	Cleavage	UniRef100_A9RWI1 Cluster: Predicted protein; n=1; Physcomitrella patens subsp. patens|Rep: Predicted protein -, partial (2%)	1
GGCAAGTTGTTCTTGGCAAAG	GW745579	2.5	-1.0	1	21	267	287	GGCAAGUUGUUCUUGGCAAAG	:: ::::::::..:.:::::	AUUAGCCAAGAAUGAUUUGCC	Cleavage	UniRef100_Q01T80 Cluster: 2-dehydro-3-deoxyphosphooctonate aldolase; n=1; Solibacter usitatus Ellin6076|Rep: 2-dehydro-3-deoxyphosphooctonate aldolase - Solibacter usitatus (strain Ellin6076), partial (5%)	1
TTTGGTTTGAAGGGAGCTCCA	TC191072	2.5	-1.0	1	21	967	987	UUUGGUUUGAAGGGAGCUCCA	: ::::: .:::.:::::::.	UUGAGCUAUCUUUAAACCAAG	Cleavage	UniRef100_Q0JNP4 Cluster: Os01g0274800 protein; n=1; Oryza sativa Japonica Group|Rep: Os01g0274800 protein - Oryza sativa subsp. japonica (Rice), partial (5%)	1
TTTGGTTTGAAGGGAGCTCT	TC191072	2.5	-1.0	1	20	968	987	UUUGGUUUGAAGGGAGCUCU	::::: .:::.:::::::.	UGAGCUAUCUUUAAACCAAG	Cleavage	UniRef100_Q0JNP4 Cluster: Os01g0274800 protein; n=1; Oryza sativa Japonica Group|Rep: Os01g0274800 protein - Oryza sativa subsp. japonica (Rice), partial (5%)	1
CATCGGAATCTGTTACTGTTT	DR163529	2.5	-1.0	1	21	196	216	CAUCGGAAUCUGUUACUGUUU	: :::::::::::::::: :	AUACAGUAACAGAUUCCGUUA	Cleavage	UniRef100_Q0S6D0 Cluster: Transcriptional regulator; n=1; Rhodococcus sp. RHA1|Rep: Transcriptional regulator - Rhodococcus sp. (strain RHA1), partial (8%)	1
CATCGGAATCTGTTACTGTTTC	DR163529	2.5	-1.0	1	22	195	216	CAUCGGAAUCUGUUACUGUUUC	:: :::::::::::::::: :	GAUACAGUAACAGAUUCCGUUA	Cleavage	UniRef100_Q0S6D0 Cluster: Transcriptional regulator; n=1; Rhodococcus sp. RHA1|Rep: Transcriptional regulator - Rhodococcus sp. (strain RHA1), partial (8%)	1
CATCGGAATCTGTTACTGTTTT	DR163529	2.5	-1.0	1	22	195	216	CAUCGGAAUCUGUUACUGUUUU	.: :::::::::::::::: :	GAUACAGUAACAGAUUCCGUUA	Cleavage	UniRef100_Q0S6D0 Cluster: Transcriptional regulator; n=1; Rhodococcus sp. RHA1|Rep: Transcriptional regulator - Rhodococcus sp. (strain RHA1), partial (8%)	1
TTTGGTTTGAAGGGAGCTCCA	TC196028	1.0	-1.0	1	21	152	172	UUUGGUUUGAAGGGAGCUCCA	:::::: ::::::::::::::	UGGAGCCCCCUUCAAACCAAA	Cleavage	UniRef100_Q4LBN7 Cluster: Type IV pilus protein; n=1; Pseudomonas syringae pv. phaseolicola|Rep: Type IV pilus protein - Pseudomonas syringae pv. phaseolicola, partial (7%)	1
TTTGGTTTGAAGGGAGCTCT	TC196028	1.0	-1.0	1	20	153	172	UUUGGUUUGAAGGGAGCUCU	.:::: ::::::::::::::	GGAGCCCCCUUCAAACCAAA	Cleavage	UniRef100_Q4LBN7 Cluster: Type IV pilus protein; n=1; Pseudomonas syringae pv. phaseolicola|Rep: Type IV pilus protein - Pseudomonas syringae pv. phaseolicola, partial (7%)	1
TCGGAGAGAATATGGCGAGAT	DR025567	3.0	-1.0	1	21	542	562	UCGGAGAGAAUAUGGCGAGAU	::::: ::::.:::::::: :	AUCUCUCCAUGUUCUCUCCUA	Cleavage	UniRef100_Q89I41 Cluster: Bsr5798 protein; n=1; Bradyrhizobium japonicum|Rep: Bsr5798 protein - Bradyrhizobium japonicum, partial (13%)	1
TGTTTTGCTTTCCCTCCGCAAT	TC166294	3.0	-1.0	1	22	992	1013	UGUUUUGCUUUCCCUCCGCAAU	:::::::::: :::::::: ::	AUUGCGGAGGAAAAGCAAACCA	Cleavage	UniRef100_Q8R2K1-3 Cluster: Isoform 3 of Q8R2K1 ; n=1; Mus musculus|Rep: Isoform 3 of Q8R2K1 - Mus musculus (Mouse), partial (8%)	1
CGTGTTCCCAGGTCGCCCCGG	TC184091	3.0	-1.0	1	21	186	206	CGUGUUCCCAGGUCGCCCCGG	..::: ::.::::::.::::	UUGGGUCGGCCUGGGGACACA	Cleavage	UniRef100_Q9LLZ7 Cluster: Phytocyanin homolog; n=1; Pinus taeda|Rep: Phytocyanin homolog - Pinus taeda (Loblolly pine), complete	1
CGTGTTCCCAGGTCGCCCCGG	TC160181	3.0	-1.0	1	21	122	142	CGUGUUCCCAGGUCGCCCCGG	..::: ::.::::::.::::	UUGGGUCGGCCUGGGGACACA	Cleavage	UniRef100_Q9LLZ7 Cluster: Phytocyanin homolog; n=1; Pinus taeda|Rep: Phytocyanin homolog - Pinus taeda (Loblolly pine), complete	1
CGTGTTCCCAGGTCGCCCCGG	TC190441	3.0	-1.0	1	21	459	479	CGUGUUCCCAGGUCGCCCCGG	..::: ::.::::::.::::	UUGGGUCGGCCUGGGGACACA	Cleavage	UniRef100_Q9LLZ7 Cluster: Phytocyanin homolog; n=1; Pinus taeda|Rep: Phytocyanin homolog - Pinus taeda (Loblolly pine), complete	1
CGTGTTCCCAGGTCGCCCCGG	TC154680	3.0	-1.0	1	21	969	989	CGUGUUCCCAGGUCGCCCCGG	..::: ::.::::::.::::	UUGGGUCGGCCUGGGGACACA	Cleavage	UniRef100_Q9LLZ7 Cluster: Phytocyanin homolog; n=1; Pinus taeda|Rep: Phytocyanin homolog - Pinus taeda (Loblolly pine), complete	1
CGATCTCCAGAAGACACTTGT	GW759767	3.0	-1.0	1	21	137	157	CGAUCUCCAGAAGACACUUGU	:::: :::::: :::.:::::	ACAAUUGUCUUAUGGGGAUCG	Translation	weakly similar to UniRef100_A0Q0E2 Cluster: DegV protein; n=1; Clostridium novyi NT|Rep: DegV protein - Clostridium novyi (strain NT), partial (6%)	1
AACAATAATTTCAGTGGAAGA	TC184595	3.0	-1.0	1	21	406	426	AACAAUAAUUUCAGUGGAAGA	:::::: ::::: :.:::::	GCUUCCAAUGAAAGUGUUGUU	Cleavage	weakly similar to UniRef100_A1XFD1 Cluster: AF-4 domain containing protein-like protein; n=1; Oryza sativa Indica Group|Rep: AF-4 domain containing protein-like protein - Oryza sativa subsp. indica (Rice), partial (3%)	1
TGTGGATTGCTGAAGGATTTA	TC198854	3.0	-1.0	1	21	600	620	UGUGGAUUGCUGAAGGAUUUA	:.:.::::::.:.:::...::	UGAGUCCUUCGGUAAUUUGCA	Cleavage	weakly similar to UniRef100_A1ZHW2 Cluster: Leucine-rich repeat containing protein; n=1; Microscilla marina ATCC 23134|Rep: Leucine-rich repeat containing protein - Microscilla marina ATCC 23134, partial (13%)	1
ATGTGAGAAAAGGGTTTGTGG	TC166499	3.0	-1.0	1	21	3	23	AUGUGAGAAAAGGGUUUGUGG	...:::::. ::::.::::::	UUGCAAACUGUUUUUUCACAU	Cleavage	weakly similar to UniRef100_A1ZZ27 Cluster: Leucine-rich repeat containing protein; n=1; Microscilla marina ATCC 23134|Rep: Leucine-rich repeat containing protein - Microscilla marina ATCC 23134, partial (12%)	1
TCTGGTCCTCGGTGGTTTATGAAT	TC159392	1.0	-1.0	1	24	243	266	UCUGGUCCUCGGUGGUUUAUGAAU	::::: :::::::::::::::::	UUUCAUCAACCACCGAGGACCAGA	Cleavage	weakly similar to UniRef100_A2Q4P1 Cluster: TIR; n=1; Medicago truncatula|Rep: TIR - Medicago truncatula (Barrel medic), partial (15%)	1
TGTTTTGCTTTCCCTCCGCAAT	TC155973	3.0	-1.0	1	22	372	393	UGUUUUGCUUUCCCUCCGCAAU	: :: :::::::::: .:::::	AAUGAGGAGGGAAAGGGAAACA	Cleavage	weakly similar to UniRef100_A2QUZ5 Cluster: Contig An10c0020, complete genome. precursor; n=1; Aspergillus niger|Rep: Contig An10c0020, complete genome. precursor - Aspergillus niger, partial (9%)	1
TCGGAGAGAATATGGCGAGAT	TC178711	3.0	-1.0	1	21	343	363	UCGGAGAGAAUAUGGCGAGAU	.:.:..::::::::::.:.	UCUUUGUUAUAUUCUCUCUGG	Cleavage	weakly similar to UniRef100_A2TEB5 Cluster: NADH-ubiquinone oxidoreductase chain 2; n=1; Altolamprologus compressiceps|Rep: NADH-ubiquinone oxidoreductase chain 2 - Altolamprologus compressiceps, partial (7%)	1
TTTGGTTTGAAGGGAGCTCCA	TC182542	2.0	-1.0	1	21	114	134	UUUGGUUUGAAGGGAGCUCCA	:.:.:.::::.::::::::	AAGGGUUUCCUUUAAACCAAA	Cleavage	weakly similar to UniRef100_A5PDY1 Cluster: Phospho-2-dehydro-3-deoxyheptonate aldolase; n=1; Erythrobacter sp. SD-21|Rep: Phospho-2-dehydro-3-deoxyheptonate aldolase - Erythrobacter sp. SD-21, partial (4%)	1
TTTGGTTTGAAGGGAGCTCT	TC182542	2.0	-1.0	1	20	115	134	UUUGGUUUGAAGGGAGCUCU	::.:.:.::::.::::::::	AGGGUUUCCUUUAAACCAAA	Cleavage	weakly similar to UniRef100_A5PDY1 Cluster: Phospho-2-dehydro-3-deoxyheptonate aldolase; n=1; Erythrobacter sp. SD-21|Rep: Phospho-2-dehydro-3-deoxyheptonate aldolase - Erythrobacter sp. SD-21, partial (4%)	1
TGCACTGCCTCTTCCCTGGCT	TC172350	3.0	-1.0	1	21	335	355	UGCACUGCCUCUUCCCUGGCU	.: ::::.::::::::::	CAUCUGGGAGGAGGCAGUGCC	Cleavage	weakly similar to UniRef100_A5XEH3 Cluster: Flavonoid 3',5'-hydroxylase; n=1; Dendrobium hybrid cultivar|Rep: Flavonoid 3',5'-hydroxylase - Dendrobium hybrid cultivar, partial (22%)	1
CGTGTTCCCAGGTCACCCAG	TC176935	3.0	-1.0	1	20	833	852	CGUGUUCCCAGGUCACCCAG	::::: :::.::::::.::	CUGGGAGACUUGGGAAUACC	Cleavage	weakly similar to UniRef100_A6SQZ5 Cluster: ATP synthase subunit g; n=1; Botryotinia fuckeliana B05.10|Rep: ATP synthase subunit g - Botryotinia fuckeliana (strain B05.10) (Noble rot fungus) (Botrytiscinerea), partial (58%)	1
TGAGAAAGCGATCAACATGAC	TC182165	3.0	-1.0	1	21	1036	1056	UGAGAAAGCGAUCAACAUGAC	: :.:::::::.:.:::::.	GGCGUGUUGAUUGUUUUCUUC	Cleavage	weakly similar to UniRef100_A7EVH6 Cluster: Syntaxin 5; n=1; Sclerotinia sclerotiorum 1980|Rep: Syntaxin 5 - Sclerotinia sclerotiorum (strain ATCC 18683 / 1980 / Ss-1) (Whitemold) (Whetzelinia sclerotiorum), partial (56%)	1
TGCACTGCCTCTTCCCTGGCT	TC188095	1.0	-1.0	1	21	164	184	UGCACUGCCUCUUCCCUGGCU	:::::::.::::::::::.	GCCCAGGGAGGAGGCAGUGCG	Cleavage	weakly similar to UniRef100_A7NSM5 Cluster: Chromosome chr18 scaffold_1, whole genome shotgun sequence; n=1; Vitis vinifera|Rep: Chromosome chr18 scaffold_1, whole genome shotgun sequence - Vitis vinifera (Grape), partial (30%)	1
TGCACTGCCTCTTCCCTGGCT	TC192853	1.5	-1.0	1	21	59	79	UGCACUGCCUCUUCCCUGGCU	::::::: :::::::::::	GCCCAGGGACGAGGCAGUGCA	Cleavage	weakly similar to UniRef100_A7NSM5 Cluster: Chromosome chr18 scaffold_1, whole genome shotgun sequence; n=1; Vitis vinifera|Rep: Chromosome chr18 scaffold_1, whole genome shotgun sequence - Vitis vinifera (Grape), partial (33%)	1
TGCACTGCCTCTTCCCTGGCT	TC163870	1.5	-1.0	1	21	58	78	UGCACUGCCUCUUCCCUGGCU	::::::: :::::::::::	GCCCAGGGACGAGGCAGUGCA	Cleavage	weakly similar to UniRef100_A7NSM5 Cluster: Chromosome chr18 scaffold_1, whole genome shotgun sequence; n=1; Vitis vinifera|Rep: Chromosome chr18 scaffold_1, whole genome shotgun sequence - Vitis vinifera (Grape), partial (33%)	1
TCCACCGAAGATCAGAAGGTTC	TC155655	2.0	-1.0	1	22	1219	1240	UCCACCGAAGAUCAGAAGGUUC	:::::::::.:: ::::::	AGCCCUUCUGAUUUUGGGUGGA	Cleavage	weakly similar to UniRef100_A7NT69 Cluster: Chromosome chr18 scaffold_1, whole genome shotgun sequence; n=1; Vitis vinifera|Rep: Chromosome chr18 scaffold_1, whole genome shotgun sequence - Vitis vinifera (Grape), partial (19%)	1
TCCACCGAAGATCAGAAGGTTTT	TC155655	2.0	-1.0	1	23	1218	1240	UCCACCGAAGAUCAGAAGGUUUU	::. :::::::::.:: ::::::	AAGCCCUUCUGAUUUUGGGUGGA	Cleavage	weakly similar to UniRef100_A7NT69 Cluster: Chromosome chr18 scaffold_1, whole genome shotgun sequence; n=1; Vitis vinifera|Rep: Chromosome chr18 scaffold_1, whole genome shotgun sequence - Vitis vinifera (Grape), partial (19%)	1
GTTCGGAGAAATGCGTGCTCG	TC163667	3.0	-1.0	1	21	1089	1109	GUUCGGAGAAAUGCGUGCUCG	: ::::.::::::: :::.:.	CAAGCAUGCAUUUCCCCGGAU	Cleavage	weakly similar to UniRef100_A7NVF3 Cluster: Chromosome chr18 scaffold_1, whole genome shotgun sequence; n=1; Vitis vinifera|Rep: Chromosome chr18 scaffold_1, whole genome shotgun sequence - Vitis vinifera (Grape), partial (91%)	1
CTTGGATTGAAGGGAGCTCC	TC159830	3.0	-1.0	1	20	607	626	CUUGGAUUGAAGGGAGCUCC	::::.::..:::.::::::	GGAGUUCUUUUCGAUCCAAU	Cleavage	weakly similar to UniRef100_A7P3I8 Cluster: Chromosome chr1 scaffold_5, whole genome shotgun sequence; n=2; Vitis vinifera|Rep: Chromosome chr1 scaffold_5, whole genome shotgun sequence - Vitis vinifera (Grape), partial (61%)	1
AACAATAATTTCAGTGGAAGA	TC191613	2.5	-1.0	1	21	28	48	AACAAUAAUUUCAGUGGAAGA	:: .::::::::::::::::	UCACUCACUGAAAUUAUUGUU	Cleavage	weakly similar to UniRef100_A7P4W4 Cluster: Chromosome chr4 scaffold_6, whole genome shotgun sequence; n=1; Vitis vinifera|Rep: Chromosome chr4 scaffold_6, whole genome shotgun sequence - Vitis vinifera (Grape), partial (34%)	1
TTTGGTTTGAAGGGAGCTCCA	TC190252	3.0	-1.0	1	21	137	157	UUUGGUUUGAAGGGAGCUCCA	.:.:::::::.::.::::	CAAGGUUCCCUUCGAAUCAAA	Cleavage	weakly similar to UniRef100_A7P5N4 Cluster: Chromosome chr4 scaffold_6, whole genome shotgun sequence; n=1; Vitis vinifera|Rep: Chromosome chr4 scaffold_6, whole genome shotgun sequence - Vitis vinifera (Grape), partial (28%)	1
TTTGGTTTGAAGGGAGCTCT	TC190252	3.0	-1.0	1	20	138	157	UUUGGUUUGAAGGGAGCUCU	: .:.:::::::.::.::::	AAGGUUCCCUUCGAAUCAAA	Cleavage	weakly similar to UniRef100_A7P5N4 Cluster: Chromosome chr4 scaffold_6, whole genome shotgun sequence; n=1; Vitis vinifera|Rep: Chromosome chr4 scaffold_6, whole genome shotgun sequence - Vitis vinifera (Grape), partial (28%)	1
TTTGGTTTGAAGGGAGCTCCA	TC162642	3.0	-1.0	1	21	996	1016	UUUGGUUUGAAGGGAGCUCCA	.:.:::::::.::.::::	CAAGGUUCCCUUCGAAUCAAA	Cleavage	weakly similar to UniRef100_A7P5N4 Cluster: Chromosome chr4 scaffold_6, whole genome shotgun sequence; n=1; Vitis vinifera|Rep: Chromosome chr4 scaffold_6, whole genome shotgun sequence - Vitis vinifera (Grape), partial (90%)	1
TTTGGTTTGAAGGGAGCTCT	TC162642	3.0	-1.0	1	20	997	1016	UUUGGUUUGAAGGGAGCUCU	: .:.:::::::.::.::::	AAGGUUCCCUUCGAAUCAAA	Cleavage	weakly similar to UniRef100_A7P5N4 Cluster: Chromosome chr4 scaffold_6, whole genome shotgun sequence; n=1; Vitis vinifera|Rep: Chromosome chr4 scaffold_6, whole genome shotgun sequence - Vitis vinifera (Grape), partial (90%)	1
TTTGGTTTGAAGGGAGCTCCA	TC185689	2.5	-1.0	1	21	307	327	UUUGGUUUGAAGGGAGCUCCA	:::.:..:::::::.::.:	AUGAGUUUUCUUCAAAUCAGA	Cleavage	weakly similar to UniRef100_A7PDI1 Cluster: Chromosome chr17 scaffold_12, whole genome shotgun sequence; n=1; Vitis vinifera|Rep: Chromosome chr17 scaffold_12, whole genome shotgun sequence - Vitis vinifera (Grape), partial (10%)	1
TTTGGTTTGAAGGGAGCTCT	TC185689	2.5	-1.0	1	20	308	327	UUUGGUUUGAAGGGAGCUCU	:::.:..:::::::.::.:	UGAGUUUUCUUCAAAUCAGA	Cleavage	weakly similar to UniRef100_A7PDI1 Cluster: Chromosome chr17 scaffold_12, whole genome shotgun sequence; n=1; Vitis vinifera|Rep: Chromosome chr17 scaffold_12, whole genome shotgun sequence - Vitis vinifera (Grape), partial (10%)	1
TGAGAAAGCGATCAACATGAC	TC160851	3.0	-1.0	1	21	8	28	UGAGAAAGCGAUCAACAUGAC	: :::::::::.::: :::..	GGCAUGUUGAUUGCUGUCUUG	Cleavage	weakly similar to UniRef100_A7PEY4 Cluster: Chromosome chr11 scaffold_13, whole genome shotgun sequence; n=1; Vitis vinifera|Rep: Chromosome chr11 scaffold_13, whole genome shotgun sequence - Vitis vinifera (Grape), partial (34%)	1
GTTCGGAGAAATGCGTGCTCG	TC174491	2.5	-1.0	1	21	668	688	GUUCGGAGAAAUGCGUGCUCG	::.::::.:::.::.:::.	GAAGUACGCGUUUUUCUGAAU	Cleavage	weakly similar to UniRef100_A7PFJ7 Cluster: Chromosome chr11 scaffold_14, whole genome shotgun sequence; n=1; Vitis vinifera|Rep: Chromosome chr11 scaffold_14, whole genome shotgun sequence - Vitis vinifera (Grape), partial (61%)	1
GTTCGGAGAAATGCGTGCTCG	TC166932	2.5	-1.0	1	21	693	713	GUUCGGAGAAAUGCGUGCUCG	::.::::.:::.::.:::.	GAAGUACGCGUUUUUCUGAAU	Cleavage	weakly similar to UniRef100_A7PFJ7 Cluster: Chromosome chr11 scaffold_14, whole genome shotgun sequence; n=1; Vitis vinifera|Rep: Chromosome chr11 scaffold_14, whole genome shotgun sequence - Vitis vinifera (Grape), partial (76%)	1
TCCAACGAAGATCAGAAGGC	TC169815	3.0	-1.0	1	20	991	1010	UCCAACGAAGAUCAGAAGGC	:::: ::::::::::::	CGCUUCAGAUCUUCGUUGGU	Cleavage	weakly similar to UniRef100_A7PPH3 Cluster: Chromosome chr8 scaffold_23, whole genome shotgun sequence; n=1; Vitis vinifera|Rep: Chromosome chr8 scaffold_23, whole genome shotgun sequence - Vitis vinifera (Grape), partial (35%)	1
TCCAACGAAGATCAGAAGGCTC	TC169815	3.0	-1.0	1	22	989	1010	UCCAACGAAGAUCAGAAGGCUC	:::: ::::::::::::	CGCGCUUCAGAUCUUCGUUGGU	Cleavage	weakly similar to UniRef100_A7PPH3 Cluster: Chromosome chr8 scaffold_23, whole genome shotgun sequence; n=1; Vitis vinifera|Rep: Chromosome chr8 scaffold_23, whole genome shotgun sequence - Vitis vinifera (Grape), partial (35%)	1
TGTGGATTGCTGAAGGATTTA	TC173811	3.0	-1.0	1	21	805	825	UGUGGAUUGCUGAAGGAUUUA	:: ::::: ::.:::::::	CCAAACCUUCUGCGAUCCACA	Translation	weakly similar to UniRef100_A7PQ94 Cluster: Chromosome chr18 scaffold_24, whole genome shotgun sequence; n=1; Vitis vinifera|Rep: Chromosome chr18 scaffold_24, whole genome shotgun sequence - Vitis vinifera (Grape), partial (5%)	1
ATGTGAGAAAAGGGTTTGTGG	GW759319	2.5	-1.0	1	21	147	167	AUGUGAGAAAAGGGUUUGUGG	.::.:::.::::::..:::	UAGCAGACCUUUUUCUUGCAU	Cleavage	weakly similar to UniRef100_A7PR16 Cluster: Chromosome chr6 scaffold_25, whole genome shotgun sequence; n=1; Vitis vinifera|Rep: Chromosome chr6 scaffold_25, whole genome shotgun sequence - Vitis vinifera (Grape), partial (8%)	1
CGTGTTCCCAGGTCACCCAG	TC173282	2.0	-1.0	1	20	1077	1096	CGUGUUCCCAGGUCACCCAG	.: ::::.::::::::.:::	UUUGGUGGCCUGGGAAUACG	Cleavage	weakly similar to UniRef100_A7PT12 Cluster: Chromosome chr8 scaffold_29, whole genome shotgun sequence; n=1; Vitis vinifera|Rep: Chromosome chr8 scaffold_29, whole genome shotgun sequence - Vitis vinifera (Grape), partial (20%)	1
ACGTGTTCCCAGGTCACCCCA	TC173282	3.0	-1.0	1	21	1077	1097	ACGUGUUCCCAGGUCACCCCA	::::.::::::::.:::	UUUGGUGGCCUGGGAAUACGG	Cleavage	weakly similar to UniRef100_A7PT12 Cluster: Chromosome chr8 scaffold_29, whole genome shotgun sequence; n=1; Vitis vinifera|Rep: Chromosome chr8 scaffold_29, whole genome shotgun sequence - Vitis vinifera (Grape), partial (20%)	1
CGTGTTCCCAGGTCACCCCAG	TC173282	3.0	-1.0	1	21	1076	1096	CGUGUUCCCAGGUCACCCCAG	::::.::::::::.:::	UUUUGGUGGCCUGGGAAUACG	Cleavage	weakly similar to UniRef100_A7PT12 Cluster: Chromosome chr8 scaffold_29, whole genome shotgun sequence; n=1; Vitis vinifera|Rep: Chromosome chr8 scaffold_29, whole genome shotgun sequence - Vitis vinifera (Grape), partial (20%)	1
CGTGTTCCCAGGTCACCCAG	DR168367	2.0	-1.0	1	20	208	227	CGUGUUCCCAGGUCACCCAG	.: ::::.::::::::.:::	UUUGGUGGCCUGGGAAUACG	Cleavage	weakly similar to UniRef100_A7PT12 Cluster: Chromosome chr8 scaffold_29, whole genome shotgun sequence; n=1; Vitis vinifera|Rep: Chromosome chr8 scaffold_29, whole genome shotgun sequence - Vitis vinifera (Grape), partial (9%)	1
ACGTGTTCCCAGGTCACCCCA	DR168367	3.0	-1.0	1	21	208	228	ACGUGUUCCCAGGUCACCCCA	::::.::::::::.:::	UUUGGUGGCCUGGGAAUACGG	Cleavage	weakly similar to UniRef100_A7PT12 Cluster: Chromosome chr8 scaffold_29, whole genome shotgun sequence; n=1; Vitis vinifera|Rep: Chromosome chr8 scaffold_29, whole genome shotgun sequence - Vitis vinifera (Grape), partial (9%)	1
CGTGTTCCCAGGTCACCCCAG	DR168367	3.0	-1.0	1	21	207	227	CGUGUUCCCAGGUCACCCCAG	::::.::::::::.:::	UUUUGGUGGCCUGGGAAUACG	Cleavage	weakly similar to UniRef100_A7PT12 Cluster: Chromosome chr8 scaffold_29, whole genome shotgun sequence; n=1; Vitis vinifera|Rep: Chromosome chr8 scaffold_29, whole genome shotgun sequence - Vitis vinifera (Grape), partial (9%)	1
CTCAAAGAAAGCTGTGGGAAA	TC189713	3.0	-1.0	1	21	615	635	CUCAAAGAAAGCUGUGGGAAA	:::..:.::::: ::::::	CCUCCUGCGGCUUUGUUUGAG	Cleavage	weakly similar to UniRef100_A7PUX1 Cluster: Chromosome chr4 scaffold_32, whole genome shotgun sequence; n=1; Vitis vinifera|Rep: Chromosome chr4 scaffold_32, whole genome shotgun sequence - Vitis vinifera (Grape), partial (13%)	1
TGCACTGCCTCTTCCCTGGCT	TC182191	1.0	-1.0	1	21	341	361	UGCACUGCCUCUUCCCUGGCU	:::::::.::::::::::.	GCCCAGGGAGGAGGCAGUGCG	Cleavage	weakly similar to UniRef100_A7PYU4 Cluster: Chromosome chr12 scaffold_38, whole genome shotgun sequence; n=1; Vitis vinifera|Rep: Chromosome chr12 scaffold_38, whole genome shotgun sequence - Vitis vinifera (Grape), partial (66%)	1
TGCACTGCCTCTTCCCTGGCT	TC174531	1.0	-1.0	1	21	273	293	UGCACUGCCUCUUCCCUGGCU	:::::::.::::::::::.	GCCCAGGGAGGAGGCAGUGCG	Cleavage	weakly similar to UniRef100_A7PYU4 Cluster: Chromosome chr12 scaffold_38, whole genome shotgun sequence; n=1; Vitis vinifera|Rep: Chromosome chr12 scaffold_38, whole genome shotgun sequence - Vitis vinifera (Grape), partial (66%)	1
AACAATAATTTCAGTGGAAGA	TC171030	3.0	-1.0	1	21	1544	1564	AACAAUAAUUUCAGUGGAAGA	: : :::.::: :::::::::	UGUGCCAUUGAUAUUAUUGUU	Translation	weakly similar to UniRef100_A7Q1A1 Cluster: Chromosome chr10 scaffold_43, whole genome shotgun sequence; n=1; Vitis vinifera|Rep: Chromosome chr10 scaffold_43, whole genome shotgun sequence - Vitis vinifera (Grape), partial (77%)	1
CGATCTCCAGAAGACACTTGT	TC171513	2.0	-1.0	1	21	1142	1162	CGAUCUCCAGAAGACACUUGU	::::::::::.:: ::::::	CCAAGUGUCUUUUGCAGAUCG	Cleavage	weakly similar to UniRef100_A7QA56 Cluster: Chromosome undetermined scaffold_69, whole genome shotgun sequence; n=1; Vitis vinifera|Rep: Chromosome undetermined scaffold_69, whole genome shotgun sequence - Vitis vinifera (Grape), partial (88%)	1
TCATATTGATCGCCTTCTCAG	BX679809	2.5	-1.0	1	21	136	156	UCAUAUUGAUCGCCUUCUCAG	:::::::.:::::::::	GCCCGAAGGCGGUCAAUAUGA	Cleavage	weakly similar to UniRef100_A7QFG8 Cluster: Chromosome chr8 scaffold_88, whole genome shotgun sequence; n=1; Vitis vinifera|Rep: Chromosome chr8 scaffold_88, whole genome shotgun sequence - Vitis vinifera (Grape), partial (11%)	1
AACAATAATTTCAGTGGAAGA	TC167543	3.0	-1.0	1	21	652	672	AACAAUAAUUUCAGUGGAAGA	::: . ::::.::::::::::	UCUGUGACUGGAAUUAUUGUU	Cleavage	weakly similar to UniRef100_A7QP84 Cluster: Chromosome chr1 scaffold_136, whole genome shotgun sequence; n=1; Vitis vinifera|Rep: Chromosome chr1 scaffold_136, whole genome shotgun sequence - Vitis vinifera (Grape), partial (25%)	1
TGGGAGCGATCGATGAGGTGTT	TC183257	3.0	-1.0	1	22	869	890	UGGGAGCGAUCGAUGAGGUGUU	.::::.::.:::.:.::::	CCUACCUUAUUGAUUGUUCCCU	Cleavage	weakly similar to UniRef100_A7QR88 Cluster: Chromosome chr13 scaffold_149, whole genome shotgun sequence; n=1; Vitis vinifera|Rep: Chromosome chr13 scaffold_149, whole genome shotgun sequence - Vitis vinifera (Grape), partial (81%)	1
CGTGTTCCCAGGTCACCCAG	TC162440	3.0	-1.0	1	20	148	167	CGUGUUCCCAGGUCACCCAG	:::::::..::::::.:: :	CUGGGUGGUCUGGGAGCAGG	Cleavage	weakly similar to UniRef100_A7QUD9 Cluster: Chromosome chr11 scaffold_177, whole genome shotgun sequence; n=1; Vitis vinifera|Rep: Chromosome chr11 scaffold_177, whole genome shotgun sequence - Vitis vinifera (Grape), partial (27%)	1
TTTGGTTTGAAGGGAGCTCCA	TC193190	3.0	-1.0	1	21	344	364	UUUGGUUUGAAGGGAGCUCCA	::: : ::.:::::::.::::	UGGUGAUCUCUUCAAAUCAAA	Cleavage	weakly similar to UniRef100_A7QUU8 Cluster: Chromosome chr1 scaffold_180, whole genome shotgun sequence; n=1; Vitis vinifera|Rep: Chromosome chr1 scaffold_180, whole genome shotgun sequence - Vitis vinifera (Grape), partial (23%)	1
TTTGGTTTGAAGGGAGCTCT	TC193190	3.0	-1.0	1	20	345	364	UUUGGUUUGAAGGGAGCUCU	.: : ::.:::::::.::::	GGUGAUCUCUUCAAAUCAAA	Cleavage	weakly similar to UniRef100_A7QUU8 Cluster: Chromosome chr1 scaffold_180, whole genome shotgun sequence; n=1; Vitis vinifera|Rep: Chromosome chr1 scaffold_180, whole genome shotgun sequence - Vitis vinifera (Grape), partial (23%)	1
GGCAAGTTGTTCTTGGCAAAG	TC178949	3.0	-1.0	1	21	371	391	GGCAAGUUGUUCUUGGCAAAG	:::::::.::::..: :::::	CUUUGCCGAGAAUGAGUUGCC	Cleavage	weakly similar to UniRef100_A7QXM2 Cluster: Chromosome undetermined scaffold_226, whole genome shotgun sequence; n=1; Vitis vinifera|Rep: Chromosome undetermined scaffold_226, whole genome shotgun sequence - Vitis vinifera (Grape), partial (11%)	1
GTTCGGAGAAATGCGTGCTCG	TC183802	3.0	-1.0	1	21	272	292	GUUCGGAGAAAUGCGUGCUCG	:::::: :::: ::::.::::	CGAGCAAGCAUCUCUCUGAAC	Translation	weakly similar to UniRef100_A7QYE9 Cluster: Chromosome undetermined scaffold_245, whole genome shotgun sequence; n=1; Vitis vinifera|Rep: Chromosome undetermined scaffold_245, whole genome shotgun sequence - Vitis vinifera (Grape), partial (13%)	1
GTTCGGAGAAATGCGTGCTCG	TC185494	2.5	-1.0	1	21	95	115	GUUCGGAGAAAUGCGUGCUCG	:::::::::.::::::.: ::	CGAGCACGCGUUUCUCUGCAC	Cleavage	weakly similar to UniRef100_A7QYE9 Cluster: Chromosome undetermined scaffold_245, whole genome shotgun sequence; n=1; Vitis vinifera|Rep: Chromosome undetermined scaffold_245, whole genome shotgun sequence - Vitis vinifera (Grape), partial (15%)	2
GTTCGGAGAAATGCGTGCTCG	TC185494	3.0	-1.0	1	21	314	334	GUUCGGAGAAAUGCGUGCUCG	::::: ::::::: .::::	GCAGCACACAUUUCUAUGAAC	Cleavage	weakly similar to UniRef100_A7QYE9 Cluster: Chromosome undetermined scaffold_245, whole genome shotgun sequence; n=1; Vitis vinifera|Rep: Chromosome undetermined scaffold_245, whole genome shotgun sequence - Vitis vinifera (Grape), partial (15%)	2
AATGAGCTCCTCCTCATGTCC	TC158531	3.0	-1.0	1	21	304	324	AAUGAGCUCCUCCUCAUGUCC	:::: ::::::::::::	GCCCAUGUGGAGGAGCUCAUA	Cleavage	weakly similar to UniRef100_A7R2U8 Cluster: Chromosome undetermined scaffold_457, whole genome shotgun sequence; n=1; Vitis vinifera|Rep: Chromosome undetermined scaffold_457, whole genome shotgun sequence - Vitis vinifera (Grape), partial (9%)	1
AATGAGCTCCTCCTCATGTCT	TC158531	3.0	-1.0	1	21	304	324	AAUGAGCUCCUCCUCAUGUCU	:::: ::::::::::::	GCCCAUGUGGAGGAGCUCAUA	Cleavage	weakly similar to UniRef100_A7R2U8 Cluster: Chromosome undetermined scaffold_457, whole genome shotgun sequence; n=1; Vitis vinifera|Rep: Chromosome undetermined scaffold_457, whole genome shotgun sequence - Vitis vinifera (Grape), partial (9%)	1
TGGAGCTGTTGTCACTCCACT	DR099217	2.5	-1.0	1	21	683	703	UGGAGCUGUUGUCACUCCACU	:::::. :::.::::::::.:	AGUGGGCUGAUAACAGCUCUA	Cleavage	weakly similar to UniRef100_A7VM67 Cluster: Receptor-like kinase; n=1; Nitella axillaris|Rep: Receptor-like kinase - Nitella axillaris, partial (11%)	1
TGGAGCTGTTGTCACTCCACT	TC168865	3.0	-1.0	1	21	126	146	UGGAGCUGUUGUCACUCCACU	: :::::::.:::::::.	AAAGUAGUGACAGCAGCUCCG	Cleavage	weakly similar to UniRef100_A8MRU3 Cluster: Uncharacterized protein At4g24220.2; n=1; Arabidopsis thaliana|Rep: Uncharacterized protein At4g24220.2 - Arabidopsis thaliana (Mouse-ear cress), partial (45%)	1
TGAACTGCTTATAGATGGGAG	TC165539	3.0	-1.0	1	21	322	342	UGAACUGCUUAUAGAUGGGAG	:::: ::::::. :::::::	AUCCCUUCUAUAGCCAGUUCA	Cleavage	weakly similar to UniRef100_A8NU17 Cluster: Predicted protein; n=1; Coprinopsis cinerea okayama7#130|Rep: Predicted protein - Coprinopsis cinerea okayama7#130, partial (12%)	1
TGGAGCTGTTGTCACTCCACT	TC176747	1.5	-1.0	1	21	934	954	UGGAGCUGUUGUCACUCCACU	::::::: ::.::::::::::	AGUGGAGCGAUAACAGCUCCA	Cleavage	weakly similar to UniRef100_A9RJL0 Cluster: Predicted protein; n=1; Physcomitrella patens subsp. patens|Rep: Predicted protein - Physcomitrella patens subsp. patens, partial (28%)	1
CGTGTTCCCAGGTCGCCCCGG	TC162147	3.0	-1.0	1	20	1	20	CGUGUUCCCAGGUCGCCCCG	::::::.:::::::...:	GGGGGCGGCCUGGGAGUGCC	Cleavage	weakly similar to UniRef100_A9RVT0 Cluster: Predicted protein; n=1; Physcomitrella patens subsp. patens|Rep: Predicted protein - Physcomitrella patens subsp. patens, partial (60%)	1
TGAGAAAGCGATCAACATGAC	TC178055	3.0	-1.0	1	21	899	919	UGAGAAAGCGAUCAACAUGAC	::::::::.:::::::.	UCAAUGUUGAUUGCUUUCUUC	Cleavage	weakly similar to UniRef100_A9RXJ3 Cluster: Predicted protein; n=1; Physcomitrella patens subsp. patens|Rep: Predicted protein - Physcomitrella patens subsp. patens, partial (20%)	1
TCCAACGAAGATCAGAAAGG	CF671952	3.0	-1.0	1	20	220	239	UCCAACGAAGAUCAGAAAGG	::::::.::::::::: :	GGUUUCUGGUCUUCGUUGAA	Cleavage	weakly similar to UniRef100_A9S725 Cluster: Predicted protein; n=1; Physcomitrella patens subsp. patens|Rep: Predicted protein - Physcomitrella patens subsp. patens, partial (45%)	1
TGGAGCTGTTGTCACTCCACT	TC187351	3.0	-1.0	1	21	1024	1044	UGGAGCUGUUGUCACUCCACU	:::: :::::.:::::: ::	UGUGGCGUGACGACAGCUGCA	Cleavage	weakly similar to UniRef100_A9S7W7 Cluster: Predicted protein; n=1; Physcomitrella patens subsp. patens|Rep: Predicted protein - Physcomitrella patens subsp. patens, partial (49%)	1
CGTGTTCCCAGGTCGCCCGG	TC173769	3.0	-1.0	1	20	399	418	CGUGUUCCCAGGUCGCCCGG	:::::::::.:::: :.:.:	CCGGGCGACUUGGGCAUAUG	Cleavage	weakly similar to UniRef100_A9SB90 Cluster: Predicted protein; n=1; Physcomitrella patens subsp. patens|Rep: Predicted protein - Physcomitrella patens subsp. patens, partial (15%)	1
TCATATTGATCGCCTTCTCAG	TC188271	3.0	-1.0	1	21	694	714	UCAUAUUGAUCGCCUUCUCAG	::::: :::::...:.:::	AGGAGAAUGCGAUUGGUGUGA	Cleavage	weakly similar to UniRef100_A9SDQ1 Cluster: Predicted protein; n=3; Physcomitrella patens|Rep: Predicted protein - Physcomitrella patens subsp. patens, partial (14%)	1
TGGAGCTGTTGTCACTCCACT	TC199343	3.0	-1.0	1	21	1406	1426	UGGAGCUGUUGUCACUCCACU	:::::. ::..::.:::::::	AGUGGGAUGGUAAUAGCUCCA	Cleavage	weakly similar to UniRef100_A9T3P1 Cluster: Predicted protein; n=1; Physcomitrella patens subsp. patens|Rep: Predicted protein - Physcomitrella patens subsp. patens, partial (45%)	1
ATGTGAGAAAAGGGTTTGTGG	TC179406	2.5	-1.0	1	21	645	665	AUGUGAGAAAAGGGUUUGUGG	:::::.::::::::.:.:	GGACAAAUCCUUUUCUUAUAA	Cleavage	weakly similar to UniRef100_A9TK42 Cluster: Predicted protein; n=1; Physcomitrella patens subsp. patens|Rep: Predicted protein - Physcomitrella patens subsp. patens, partial (24%)	1
CGATCTCCAGAAGACACTTGT	TC155212	2.5	-1.0	1	21	300	320	CGAUCUCCAGAAGACACUUGU	:: :::.:::::::::::	GGAACUGUUUUCUGGAGAUCU	Cleavage	weakly similar to UniRef100_A9TKC4 Cluster: Predicted protein; n=1; Physcomitrella patens subsp. patens|Rep: Predicted protein - Physcomitrella patens subsp. patens, complete	1
CGATCTCCAGAAGACACTTGT	BE582357	2.5	-1.0	1	21	238	258	CGAUCUCCAGAAGACACUUGU	:: :::.:::::::::::	GGAACUGUUUUCUGGAGAUCU	Cleavage	weakly similar to UniRef100_A9TKC4 Cluster: Predicted protein; n=1; Physcomitrella patens subsp. patens|Rep: Predicted protein - Physcomitrella patens subsp. patens, partial (36%)	1
TGGGAGCGATCGATGAGGTGTT	GT257523	3.0	-1.0	1	22	110	131	UGGGAGCGAUCGAUGAGGUGUU	: ::::.:::::::::.::	GCCUCCUCGUCGAUCGCUUCCC	Cleavage	weakly similar to UniRef100_A9UQ39 Cluster: Predicted protein; n=1; Monosiga brevicollis MX1|Rep: Predicted protein - Monosiga brevicollis MX1, partial (3%)	1
TGAGAAAGCGATCAACATGAC	TC168708	2.5	-1.0	1	21	678	698	UGAGAAAGCGAUCAACAUGAC	::::::::.:::: :::::.	AUCAUGUUGGUCGCGUUCUCG	Cleavage	weakly similar to UniRef100_O48940 Cluster: Polyphosphoinositide binding protein Ssh2p; n=1; Glycine max|Rep: Polyphosphoinositide binding protein Ssh2p - Glycine max (Soybean), partial (9%)	1
TGAGAAGGCGATCAACATGAC	TC168708	2.5	-1.0	1	21	678	698	UGAGAAGGCGAUCAACAUGAC	::::::::.:::: :::::.	AUCAUGUUGGUCGCGUUCUCG	Cleavage	weakly similar to UniRef100_O48940 Cluster: Polyphosphoinositide binding protein Ssh2p; n=1; Glycine max|Rep: Polyphosphoinositide binding protein Ssh2p - Glycine max (Soybean), partial (9%)	1
TGAGAAGGCGATCAACATGAT	TC168708	2.5	-1.0	1	21	678	698	UGAGAAGGCGAUCAACAUGAU	:::::::::.:::: :::::.	AUCAUGUUGGUCGCGUUCUCG	Cleavage	weakly similar to UniRef100_O48940 Cluster: Polyphosphoinositide binding protein Ssh2p; n=1; Glycine max|Rep: Polyphosphoinositide binding protein Ssh2p - Glycine max (Soybean), partial (9%)	1
TGAGAAGGCGATCAACATGC	TC168708	2.5	-1.0	1	20	679	698	UGAGAAGGCGAUCAACAUGC	:::::::.:::: :::::.	UCAUGUUGGUCGCGUUCUCG	Cleavage	weakly similar to UniRef100_O48940 Cluster: Polyphosphoinositide binding protein Ssh2p; n=1; Glycine max|Rep: Polyphosphoinositide binding protein Ssh2p - Glycine max (Soybean), partial (9%)	1
AACAATAATTTCAGTGGAAGA	GW740293	1.0	-1.0	1	21	608	628	AACAAUAAUUUCAGUGGAAGA	::::::: :::::::::::::	UCUUCCAAUGAAAUUAUUGUU	Cleavage	weakly similar to UniRef100_O49879 Cluster: Hcr9-0; n=1; Solanum lycopersicum|Rep: Hcr9-0 - Solanum lycopersicum (Tomato) (Lycopersicon esculentum), partial (17%)	1
TGCACTGCCTCTTCCCTGGCT	TC180468	2.5	-1.0	1	21	822	842	UGCACUGCCUCUUCCCUGGCU	:::::::::::: ::::::	UGCCAGGGAAGAGACAGUGCC	Cleavage	weakly similar to UniRef100_O82081 Cluster: Uclacyanin I; n=1; Arabidopsis thaliana|Rep: Uclacyanin I - Arabidopsis thaliana (Mouse-ear cress), partial (29%)	1
TGGGAGCGATCGATGAGGTGTT	TC175637	3.0	-1.0	1	22	901	922	UGGGAGCGAUCGAUGAGGUGUU	..:::.::::.::::::::..	GGCACUUCAUUGAUCGCUCUUC	Cleavage	weakly similar to UniRef100_P07267 Cluster: Saccharopepsin precursor; n=2; Saccharomyces cerevisiae|Rep: Saccharopepsin precursor - Saccharomyces cerevisiae (Baker's yeast), partial (62%)	1
TGCACTGCCTCTTCCCTGGCT	TC177729	3.0	-1.0	1	21	68	88	UGCACUGCCUCUUCCCUGGCU	::::::: ::: :::::::	GCCCAGGGACGAGACAGUGCA	Cleavage	weakly similar to UniRef100_P60496 Cluster: Chemocyanin precursor; n=1; Lilium longiflorum|Rep: Chemocyanin precursor - Lilium longiflorum (Trumpet lily), partial (52%)	1
TGGAGAAGCAGGGCACGTGCG	TC173204	3.0	-1.0	1	21	618	638	UGGAGAAGCAGGGCACGUGCG	::.:::::: ::::.:::.	UUCAUGUGCCCCGCUUUUCCG	Translation	weakly similar to UniRef100_P78739 Cluster: Exochitinase; n=1; Hypocrea lixii|Rep: Exochitinase - Trichoderma harzianum (Hypocrea lixii), partial (4%)	1
AACAATAATTTCAGTGGAAGA	AW065028	3.0	-1.0	1	21	132	152	AACAAUAAUUUCAGUGGAAGA	.:::..:::.:: :::::::	CUUUCUGCUGGAACUAUUGUU	Cleavage	weakly similar to UniRef100_Q0DAA8 Cluster: Os06g0664800 protein; n=2; Oryza sativa Japonica Group|Rep: Os06g0664800 protein - Oryza sativa subsp. japonica (Rice), partial (11%)	1
ATGTGAGAAAAGGGTTTGTGG	FR730812	3.0	-1.0	1	21	391	411	AUGUGAGAAAAGGGUUUGUGG	: ::::::::::::::. :	AAAAAAACCCUUUUCUCAUUU	Cleavage	weakly similar to UniRef100_Q0J370 Cluster: Os09g0251100 protein; n=1; Oryza sativa Japonica Group|Rep: Os09g0251100 protein - Oryza sativa subsp. japonica (Rice), partial (3%)	1
ATGTGAGAAAAGGGTTTGTGG	TC160409	3.0	-1.0	1	21	337	357	AUGUGAGAAAAGGGUUUGUGG	.:::...:::::.:.::::	GAGCAAGUUCUUUUUUUACAU	Cleavage	weakly similar to UniRef100_Q0JA73 Cluster: Os04g0612900 protein; n=1; Oryza sativa Japonica Group|Rep: Os04g0612900 protein - Oryza sativa subsp. japonica (Rice), partial (69%)	1
CGATCTCCAGAAGACACTTGT	GT232562	2.5	-1.0	1	21	36	56	CGAUCUCCAGAAGACACUUGU	: ::::.:::::::::::	GAAUGUGUUUUCUGGAGAUCC	Cleavage	weakly similar to UniRef100_Q0X087 Cluster: Castasterone 26-hydroxylase; n=1; Solanum lycopersicum|Rep: Castasterone 26-hydroxylase - Solanum lycopersicum (Tomato) (Lycopersicon esculentum), partial (5%)	1
TGAACTGCTTATAGATGGGAG	TC194444	1.5	-1.0	1	21	145	165	UGAACUGCUUAUAGAUGGGAG	::::::::::.::::::::	AUCCCAUCUAUGAGCAGUUCC	Cleavage	weakly similar to UniRef100_Q1L6F3 Cluster: CC-NBS-LRR resistance-like protein; n=1; Pinus lambertiana|Rep: CC-NBS-LRR resistance-like protein - Pinus lambertiana (Sugar pine), partial (4%)	1
CTGAACTGCTTATAGATGGGA	TC194444	3.0	-1.0	1	21	146	166	CUGAACUGCUUAUAGAUGGGA	::::::::::.::::::::	UCCCAUCUAUGAGCAGUUCCU	Cleavage	weakly similar to UniRef100_Q1L6F3 Cluster: CC-NBS-LRR resistance-like protein; n=1; Pinus lambertiana|Rep: CC-NBS-LRR resistance-like protein - Pinus lambertiana (Sugar pine), partial (4%)	1
TCGGAGAGAATATGGCGAGAT	TC189030	3.0	-1.0	1	21	1036	1056	UCGGAGAGAAUAUGGCGAGAU	: : :::::::.:::.:::	CACCCACCAUAUUUUCUUCGA	Cleavage	weakly similar to UniRef100_Q2NPQ4 Cluster: NADH-ubiquinone oxidoreductase chain 2; n=1; Oryzias latipes|Rep: NADH-ubiquinone oxidoreductase chain 2 - Oryzias latipes (Medaka fish) (Japanese ricefish), partial (6%)	1
TGAGAAGGCGATCAACATGAC	TC166757	3.0	-1.0	1	21	393	413	UGAGAAGGCGAUCAACAUGAC	::::::.:.:.:::.:::	CAAAUGUUGGUUGUCUUUUCA	Cleavage	weakly similar to UniRef100_Q2QLK7 Cluster: Expressed protein; n=1; Oryza sativa Japonica Group|Rep: Expressed protein - Oryza sativa subsp. japonica (Rice), partial (13%)	1
TGAGAAGGCGATCAACATGAT	TC166757	3.0	-1.0	1	21	393	413	UGAGAAGGCGAUCAACAUGAU	::::::.:.:.:::.:::	CAAAUGUUGGUUGUCUUUUCA	Cleavage	weakly similar to UniRef100_Q2QLK7 Cluster: Expressed protein; n=1; Oryza sativa Japonica Group|Rep: Expressed protein - Oryza sativa subsp. japonica (Rice), partial (13%)	1
TGAGAAGGCGATCAACATGC	TC166757	3.0	-1.0	1	20	394	413	UGAGAAGGCGAUCAACAUGC	::::::.:.:.:::.:::	AAAUGUUGGUUGUCUUUUCA	Cleavage	weakly similar to UniRef100_Q2QLK7 Cluster: Expressed protein; n=1; Oryza sativa Japonica Group|Rep: Expressed protein - Oryza sativa subsp. japonica (Rice), partial (13%)	1
TGGAGCTGTTGTCACTCCACT	CF389689	0.5	-1.0	1	21	273	293	UGGAGCUGUUGUCACUCCACU	::::::::::.::::::::::	AGUGGAGUGAUAACAGCUCCA	Cleavage	weakly similar to UniRef100_Q2QQC1 Cluster: Protein kinase domain containing protein; n=1; Oryza sativa Japonica Group|Rep: Protein kinase domain containing protein - Oryza sativa subsp. japonica (Rice), partial (6%)	1
CTGAACTGCTTATAGATGGGA	TC180464	2.5	-1.0	1	21	1280	1300	CUGAACUGCUUAUAGAUGGGA	.::::::::::::::::	AUAUAUCUAUAAGCAGUUCAA	Cleavage	weakly similar to UniRef100_Q46V06 Cluster: BLUF; n=1; Ralstonia eutropha JMP134|Rep: BLUF - Ralstonia eutropha (strain JMP134) (Alcaligenes eutrophus), partial (14%)	1
TGAACTGCTTATAGATGGGAG	TC180464	2.5	-1.0	1	21	1279	1299	UGAACUGCUUAUAGAUGGGAG	.::::::::::::::::	GAUAUAUCUAUAAGCAGUUCA	Cleavage	weakly similar to UniRef100_Q46V06 Cluster: BLUF; n=1; Ralstonia eutropha JMP134|Rep: BLUF - Ralstonia eutropha (strain JMP134) (Alcaligenes eutrophus), partial (14%)	1
TGTTTTGCTTTCCCTCCGCAAT	TC172743	3.0	-1.0	1	22	372	393	UGUUUUGCUUUCCCUCCGCAAU	:: ::::::::::.::.::	GCUGGCGAGGGAAAGCGAAGCA	Cleavage	weakly similar to UniRef100_Q4I963 Cluster: Cofilin; n=1; Gibberella zeae|Rep: Cofilin - Gibberella zeae (Fusarium graminearum), partial (88%)	1
TGGAGAAGCAGGGCACGTGCG	CV036215	3.0	-1.0	1	21	527	547	UGGAGAAGCAGGGCACGUGCG	: ::.:: :..::.:::::::	CACAUGUACUUUGUUUCUCCA	Cleavage	weakly similar to UniRef100_Q5KGN1 Cluster: Ubiquitin carrier protein; n=1; Filobasidiella neoformans|Rep: Ubiquitin carrier protein - Cryptococcus neoformans (Filobasidiella neoformans), partial (23%)	1
CTTGGATTGAAGGGAGCTCC	TC199376	3.0	-1.0	1	20	7	26	CUUGGAUUGAAGGGAGCUCC	:::: :.:::::::::...:	GGAGAUUCCUUCAAUCUGGG	Cleavage	weakly similar to UniRef100_Q6QM01 Cluster: LRR protein WM1.10; n=1; Aegilops tauschii|Rep: LRR protein WM1.10 - Aegilops tauschii (Tausch's goatgrass) (Aegilops squarrosa), partial (6%)	1
TCGGAGAGAATATGGCGAGAT	TC194902	2.5	-1.0	1	21	262	282	UCGGAGAGAAUAUGGCGAGAU	::::.:::.::::: ::::	CGCUCGUCAUGUUCUCACCGA	Cleavage	weakly similar to UniRef100_Q6RJN6 Cluster: Chloroplast Toc64-2; n=1; Physcomitrella patens|Rep: Chloroplast Toc64-2 - Physcomitrella patens (Moss), partial (34%)	1
TGCACTGCCTCTTCCCTGGCT	TC163397	3.0	-1.0	1	21	781	801	UGCACUGCCUCUUCCCUGGCU	::::::: .::.::::::::	AGCCAGGAGAGGGGCAGUGCU	Cleavage	weakly similar to UniRef100_Q7XA70 Cluster: At5g07475; n=1; Arabidopsis thaliana|Rep: At5g07475 - Arabidopsis thaliana (Mouse-ear cress), partial (19%)	1
AACAATAATTTCAGTGGAAGA	TC197805	2.5	-1.0	1	21	429	449	AACAAUAAUUUCAGUGGAAGA	.:::::. ::::::.:::::	CUUUCCAUCGAAAUUGUUGUU	Cleavage	weakly similar to UniRef100_Q84PA4 Cluster: H+-transporting ATP synthase chain 9-like protein; n=1; Oryza sativa Japonica Group|Rep: H+-transporting ATP synthase chain 9-like protein - Oryza sativa subsp. japonica (Rice), partial (18%)	1
AACAATAATTTCAGTGGAAGA	TC175936	2.5	-1.0	1	21	816	836	AACAAUAAUUUCAGUGGAAGA	.:::::. ::::::.:::::	CUUUCCAUCGAAAUUGUUGUU	Cleavage	weakly similar to UniRef100_Q84PA4 Cluster: H+-transporting ATP synthase chain 9-like protein; n=1; Oryza sativa Japonica Group|Rep: H+-transporting ATP synthase chain 9-like protein - Oryza sativa subsp. japonica (Rice), partial (71%)	1
TGGAGCTGTTGTCACTCCACT	TC179128	3.0	-1.0	1	21	893	913	UGGAGCUGUUGUCACUCCACU	:: :::: ::::::.::::	UUUGCAGUGCCAACAGUUCCA	Cleavage	weakly similar to UniRef100_Q8H5L8 Cluster: Non-specific lipid-transfer protein; n=1; Oryza sativa Japonica Group|Rep: Non-specific lipid-transfer protein - Oryza sativa subsp. japonica (Rice), partial (22%)	1
TGCACTGCCTCTTCCCTGGCT	TC175223	2.5	-1.0	1	21	601	621	UGCACUGCCUCUUCCCUGGCU	::.::: :::::.::::::	GUCCGGGGCAGAGGUAGUGCA	Cleavage	weakly similar to UniRef100_Q8IS80 Cluster: 60S acidic ribosomal protein; n=1; Euprymna scolopes|Rep: 60S acidic ribosomal protein - Euprymna scolopes, partial (86%)	1
AATGAGCTCCTCCTCATGTCC	TC158084	1.0	-1.0	1	21	612	632	AAUGAGCUCCUCCUCAUGUCC	: .:::::::::::::::.::	GAGCAUGAGGAGGAGCUCGUU	Cleavage	weakly similar to UniRef100_Q8L8J0 Cluster: TIR/P-loop/LRR; n=1; Pinus taeda|Rep: TIR/P-loop/LRR - Pinus taeda (Loblolly pine), partial (24%)	1
AATGAGCTCCTCCTCATGTCT	TC158084	1.0	-1.0	1	21	612	632	AAUGAGCUCCUCCUCAUGUCU	.:::::::::::::::.::	GAGCAUGAGGAGGAGCUCGUU	Cleavage	weakly similar to UniRef100_Q8L8J0 Cluster: TIR/P-loop/LRR; n=1; Pinus taeda|Rep: TIR/P-loop/LRR - Pinus taeda (Loblolly pine), partial (24%)	1
TCCAACGAAGATCAGAAGGC	TC198617	0.5	-1.0	1	20	174	193	UCCAACGAAGAUCAGAAGGC	:::::.::::::::::::::	GCCUUUUGAUCUUCGUUGGA	Cleavage	weakly similar to UniRef100_Q8L8J1 Cluster: TIR/NBS; n=1; Pinus taeda|Rep: TIR/NBS - Pinus taeda (Loblolly pine), partial (5%)	1
TCCAACGAAGATCAGAAGGCGT	TC198617	0.5	-1.0	1	22	172	193	UCCAACGAAGAUCAGAAGGCGU	: :::::.::::::::::::::	AAGCCUUUUGAUCUUCGUUGGA	Cleavage	weakly similar to UniRef100_Q8L8J1 Cluster: TIR/NBS; n=1; Pinus taeda|Rep: TIR/NBS - Pinus taeda (Loblolly pine), partial (5%)	1
TCCAACGAAGATCAGAAGGCTC	TC198617	0.5	-1.0	1	22	172	193	UCCAACGAAGAUCAGAAGGCUC	::::::.::::::::::::::	AAGCCUUUUGAUCUUCGUUGGA	Cleavage	weakly similar to UniRef100_Q8L8J1 Cluster: TIR/NBS; n=1; Pinus taeda|Rep: TIR/NBS - Pinus taeda (Loblolly pine), partial (5%)	1
TCCAACGAAGATCAGAAAGG	TC198617	1.5	-1.0	1	20	174	193	UCCAACGAAGAUCAGAAAGG	: ::.::::::::::::::	GCCUUUUGAUCUUCGUUGGA	Cleavage	weakly similar to UniRef100_Q8L8J1 Cluster: TIR/NBS; n=1; Pinus taeda|Rep: TIR/NBS - Pinus taeda (Loblolly pine), partial (5%)	1
TCCACCGAAGATCAGAAGGTTC	TC198617	2.0	-1.0	1	22	172	193	UCCACCGAAGAUCAGAAGGUUC	:.::::.::::::::: ::::	AAGCCUUUUGAUCUUCGUUGGA	Cleavage	weakly similar to UniRef100_Q8L8J1 Cluster: TIR/NBS; n=1; Pinus taeda|Rep: TIR/NBS - Pinus taeda (Loblolly pine), partial (5%)	1
TCCACCGAAGATCAGAAGGTTTT	TC198617	2.0	-1.0	1	23	171	193	UCCACCGAAGAUCAGAAGGUUUU	::.::::.::::::::: ::::	CAAGCCUUUUGAUCUUCGUUGGA	Cleavage	weakly similar to UniRef100_Q8L8J1 Cluster: TIR/NBS; n=1; Pinus taeda|Rep: TIR/NBS - Pinus taeda (Loblolly pine), partial (5%)	1
CATCGGAATCTGTTACTGTTT	TC161530	3.0	-1.0	1	21	1489	1509	CAUCGGAAUCUGUUACUGUUU	:::: :::.:::::.::::	CAACAAUAAUAGAUUUCGAUU	Cleavage	weakly similar to UniRef100_Q8L9S3 Cluster: Glutaredoxin-C6; n=1; Arabidopsis thaliana|Rep: Glutaredoxin-C6 - Arabidopsis thaliana (Mouse-ear cress), partial (58%)	1
CATCGGAATCTGTTACTGTTTC	TC161530	3.0	-1.0	1	22	1488	1509	CAUCGGAAUCUGUUACUGUUUC	: :::: :::.:::::.::::	GCAACAAUAAUAGAUUUCGAUU	Cleavage	weakly similar to UniRef100_Q8L9S3 Cluster: Glutaredoxin-C6; n=1; Arabidopsis thaliana|Rep: Glutaredoxin-C6 - Arabidopsis thaliana (Mouse-ear cress), partial (58%)	1
CATCGGAATCTGTTACTGTTTT	TC161530	3.0	-1.0	1	22	1488	1509	CAUCGGAAUCUGUUACUGUUUU	:::: :::.:::::.::::	GCAACAAUAAUAGAUUUCGAUU	Cleavage	weakly similar to UniRef100_Q8L9S3 Cluster: Glutaredoxin-C6; n=1; Arabidopsis thaliana|Rep: Glutaredoxin-C6 - Arabidopsis thaliana (Mouse-ear cress), partial (58%)	1
TTTGGTTTGAAGGGAGCTCCA	GT253484	3.0	-1.0	1	21	455	475	UUUGGUUUGAAGGGAGCUCCA	::: : ::.:::::::.::::	UGGUGAUCUCUUCAAAUCAAA	Cleavage	weakly similar to UniRef100_Q8LJW2 Cluster: ACR5; n=2; Arabidopsis thaliana|Rep: ACR5 - Arabidopsis thaliana (Mouse-ear cress), partial (25%)	1
TTTGGTTTGAAGGGAGCTCT	GT253484	3.0	-1.0	1	20	456	475	UUUGGUUUGAAGGGAGCUCU	.: : ::.:::::::.::::	GGUGAUCUCUUCAAAUCAAA	Cleavage	weakly similar to UniRef100_Q8LJW2 Cluster: ACR5; n=2; Arabidopsis thaliana|Rep: ACR5 - Arabidopsis thaliana (Mouse-ear cress), partial (25%)	1
AACAATAATTTCAGTGGAAGA	TC163109	3.0	-1.0	1	21	448	468	AACAAUAAUUUCAGUGGAAGA	:. :::::::.::::: ::::	UUGUCCACUGGAAUUAAUGUU	Cleavage	weakly similar to UniRef100_Q8QHL8 Cluster: Neuronal pentraxin I; n=1; Xenopus laevis|Rep: Neuronal pentraxin I - Xenopus laevis (African clawed frog), partial (4%)	1
AACAATAATTTCAGTGGAAGA	CO198527	2.5	-1.0	1	21	680	700	AACAAUAAUUUCAGUGGAAGA	::.::::::::::::::	UACCCCGCUGAAAUUAUUGUU	Cleavage	weakly similar to UniRef100_Q8W1G7 Cluster: Kinase R-like protein; n=1; Triticum aestivum|Rep: Kinase R-like protein - Triticum aestivum (Wheat), partial (21%)	1
CTTGGATTGAAGGGAGCTCC	TC174998	3.0	-1.0	1	20	662	681	CUUGGAUUGAAGGGAGCUCC	::::.::..:::.::::::	GGAGUUCUUUUCGAUCCAAU	Cleavage	weakly similar to UniRef100_Q93VP2 Cluster: At1g22990/F19G10_22; n=1; Arabidopsis thaliana|Rep: At1g22990/F19G10_22 - Arabidopsis thaliana (Mouse-ear cress), partial (54%)	1
TGCACTGCCTCTTCCCTGGCT	TC168007	3.0	-1.0	1	21	627	647	UGCACUGCCUCUUCCCUGGCU	::::::: .::.::::::::	AGCCAGGAGAGGGGCAGUGCU	Cleavage	weakly similar to UniRef100_Q949E8 Cluster: Uclacyanin 3-like protein; n=1; Oryza sativa|Rep: Uclacyanin 3-like protein - Oryza sativa (Rice), partial (54%)	1
AACAATAATTTCAGTGGAAGA	TC165922	3.0	-1.0	1	21	547	567	AACAAUAAUUUCAGUGGAAGA	.:::: ::::. ::::::::	AUUUCCCCUGAGUUUAUUGUU	Cleavage	weakly similar to UniRef100_Q94K24 Cluster: Ran binding protein-1; n=1; Solanum lycopersicum|Rep: Ran binding protein-1 - Solanum lycopersicum (Tomato) (Lycopersicon esculentum), partial (39%)	1
TGAGAAGGCGATCAACATGAC	TC158287	3.0	-1.0	1	21	306	326	UGAGAAGGCGAUCAACAUGAC	: : :::::.:::::.:::	UGCUUAUUGAUUGCCUUUUCA	Cleavage	weakly similar to UniRef100_Q9FFE3 Cluster: Salt-inducible protein-like; n=1; Arabidopsis thaliana|Rep: Salt-inducible protein-like - Arabidopsis thaliana (Mouse-ear cress), partial (9%)	1
TGAGAAGGCGATCAACATGAT	TC158287	3.0	-1.0	1	21	306	326	UGAGAAGGCGAUCAACAUGAU	: : :::::.:::::.:::	UGCUUAUUGAUUGCCUUUUCA	Cleavage	weakly similar to UniRef100_Q9FFE3 Cluster: Salt-inducible protein-like; n=1; Arabidopsis thaliana|Rep: Salt-inducible protein-like - Arabidopsis thaliana (Mouse-ear cress), partial (9%)	1
TGAGAAGGCGATCAACATGC	TC158287	3.0	-1.0	1	20	307	326	UGAGAAGGCGAUCAACAUGC	:: : :::::.:::::.:::	GCUUAUUGAUUGCCUUUUCA	Cleavage	weakly similar to UniRef100_Q9FFE3 Cluster: Salt-inducible protein-like; n=1; Arabidopsis thaliana|Rep: Salt-inducible protein-like - Arabidopsis thaliana (Mouse-ear cress), partial (9%)	1
AACAATAATTTCAGTGGAAGA	TC187693	3.0	-1.0	1	21	716	736	AACAAUAAUUUCAGUGGAAGA	::::.:.: ::.::::::::	CCUUCUAUUAAAGUUAUUGUU	Cleavage	weakly similar to UniRef100_Q9FGH3 Cluster: Dihydroflavonol 4-reductase-like; n=1; Arabidopsis thaliana|Rep: Dihydroflavonol 4-reductase-like - Arabidopsis thaliana (Mouse-ear cress), partial (56%)	1
ATGTGAGAAAAGGGTTTGTGG	TC166323	3.0	-1.0	1	21	467	487	AUGUGAGAAAAGGGUUUGUGG	: .:::.: ::::::::::.:	CAGCAAGCGCUUUUCUCACGU	Cleavage	weakly similar to UniRef100_Q9LN54 Cluster: F18O14.16; n=1; Arabidopsis thaliana|Rep: F18O14.16 - Arabidopsis thaliana (Mouse-ear cress), partial (12%)	1
AATGAGCTCCTCCTCATGTCC	GT255853	2.5	-1.0	1	21	657	677	AAUGAGCUCCUCCUCAUGUCC	::: :::::::::.::::	UAACAGGAGGAGGAGUUCAUG	Cleavage	weakly similar to UniRef100_Q9LN72 Cluster: T12C24.28; n=2; Arabidopsis thaliana|Rep: T12C24.28 - Arabidopsis thaliana (Mouse-ear cress), partial (6%)	1
AATGAGCTCCTCCTCATGTCT	GT255853	2.5	-1.0	1	21	657	677	AAUGAGCUCCUCCUCAUGUCU	::: :::::::::.::::	UAACAGGAGGAGGAGUUCAUG	Cleavage	weakly similar to UniRef100_Q9LN72 Cluster: T12C24.28; n=2; Arabidopsis thaliana|Rep: T12C24.28 - Arabidopsis thaliana (Mouse-ear cress), partial (6%)	1
TGGAGCTGTTGTCACTCCACT	CF672239	0.5	-1.0	1	21	597	617	UGGAGCUGUUGUCACUCCACU	: ::::::::.::::::::::	AAUGGAGUGAUAACAGCUCCA	Cleavage	weakly similar to UniRef100_Q9M0D8 Cluster: Serine/threonine-specific receptor protein kinase-like protein; n=2; Arabidopsis thaliana|Rep: Serine/threonine-specific receptor protein kinase-like protein - Arabidopsis thaliana (Mouse-ear cress), partial (11%)	1
AATGAGCTCCTCCTCATGTCC	TC179600	3.0	-1.0	1	21	163	183	AAUGAGCUCCUCCUCAUGUCC	:.:::: ::::::.:.:::	AAAUAUGAAGAGGAGUUUAUU	Cleavage	weakly similar to UniRef100_Q9M3D1 Cluster: Lipase-like protein; n=1; Arabidopsis thaliana|Rep: Lipase-like protein - Arabidopsis thaliana (Mouse-ear cress), partial (52%)	1
AATGAGCTCCTCCTCATGTCT	TC179600	3.0	-1.0	1	21	163	183	AAUGAGCUCCUCCUCAUGUCU	: :.:::: ::::::.:.:::	AAAUAUGAAGAGGAGUUUAUU	Cleavage	weakly similar to UniRef100_Q9M3D1 Cluster: Lipase-like protein; n=1; Arabidopsis thaliana|Rep: Lipase-like protein - Arabidopsis thaliana (Mouse-ear cress), partial (52%)	1
TGGGAGCGATCGATGAGGTGTT	CF387361	3.0	-1.0	1	22	711	732	UGGGAGCGAUCGAUGAGGUGUU	: :. ::::::::::::.::	CAGAUAUCAUCGAUCGCUUCCU	Cleavage	weakly similar to UniRef100_Q9P780 Cluster: Cdc48-Ufd1-Npl4 complex component Npl4; n=1; Schizosaccharomyces pombe|Rep: Cdc48-Ufd1-Npl4 complex component Npl4 - Schizosaccharomyces pombe (Fission yeast), partial (17%)	1
GTTCGGAGAAATGCGTGCTCG	GT247729	3.0	-1.0	1	21	494	514	GUUCGGAGAAAUGCGUGCUCG	.:.::: ::::::.::::::	UGGGCAAGCAUUUUUCCGAAG	Cleavage	weakly similar to UniRef100_Q9R6K8 Cluster: Tiorf51 protein; n=1; Agrobacterium tumefaciens|Rep: Tiorf51 protein - Agrobacterium tumefaciens, partial (16%)	1
GTTCGGAGAAATGCGTGCTCG	GW741684	3.0	-1.0	1	21	424	444	GUUCGGAGAAAUGCGUGCUCG	.:.::: ::::::.::::::	UGGGCAAGCAUUUUUCCGAAG	Cleavage	weakly similar to UniRef100_Q9R6K8 Cluster: Tiorf51 protein; n=1; Agrobacterium tumefaciens|Rep: Tiorf51 protein - Agrobacterium tumefaciens, partial (16%)	1
CTTGGATTGAAGGGAGCTCC	TC167012	3.0	-1.0	1	20	530	549	CUUGGAUUGAAGGGAGCUCC	::: :::.:: :::::::::	GGAUCUCUCUGCAAUCCAAG	Translation	weakly similar to UniRef100_Q9SH27 Cluster: F2K11.21; n=1; Arabidopsis thaliana|Rep: F2K11.21 - Arabidopsis thaliana (Mouse-ear cress), partial (27%)	1
TGTGGATTGCTGAAGGATTTA	TC175667	3.0	-1.0	1	21	163	183	UGUGGAUUGCUGAAGGAUUUA	.:. .::::::..:::::::	AGAGCUCUUCAGUGAUCCACA	Cleavage	weakly similar to UniRef100_Q9TV68 Cluster: Trans-1,2-dihydrobenzene-1,2-diol dehydrogenase; n=1; Canis lupus familiaris|Rep: Trans-1,2-dihydrobenzene-1,2-diol dehydrogenase - Canis familiaris (Dog), partial (24%)	1
AACAATAATTTCAGTGGAAGA	TC163232	3.0	-1.0	1	21	789	809	AACAAUAAUUUCAGUGGAAGA	:.::: .: ::::::::::::	UUUUCGGCGGAAAUUAUUGUU	Cleavage	weakly similar to UniRef100_Q9ZRF8 Cluster: Hydrophobic LEA-like protein; n=2; Oryza sativa|Rep: Hydrophobic LEA-like protein - Oryza sativa (Rice), partial (39%)	1
TGCACTGCCTCTTCCCTGGCT	TC183367	2.5	-1.0	1	21	37	58	UGCACUGCCUCUUCCC-UGGCU	.:::: ::::.:::::::::::	GGCCAAGGGAGGAGGCAGUGCA	Cleavage	weakly similar to UniRef100_Q9ZRV5 Cluster: Basic blue copper protein; n=1; Cicer arietinum|Rep: Basic blue copper protein - Cicer arietinum (Chickpea) (Garbanzo), partial (34%)	1
TGCACTGCCTCTTCCCTGGCT	AI725107	2.5	-1.0	1	21	68	88	UGCACUGCCUCUUCCCUGGCU	: .::::.::::::::::.	CCCAGGGGAGGAGGCAGUGCG	Cleavage	weakly similar to UniRef100_Q9ZRV5 Cluster: Basic blue copper protein; n=1; Cicer arietinum|Rep: Basic blue copper protein - Cicer arietinum (Chickpea) (Garbanzo), partial (36%)	1
TGCACTGCCTCTTCCCTGGCT	TC167927	1.5	-1.0	1	21	224	244	UGCACUGCCUCUUCCCUGGCU	.::::::.::::.::::::	GCUCAGGGAGGAGGUAGUGCA	Cleavage	weakly similar to UniRef100_Q9ZRV5 Cluster: Basic blue copper protein; n=1; Cicer arietinum|Rep: Basic blue copper protein - Cicer arietinum (Chickpea) (Garbanzo), partial (59%)	1
TGCACTGCCTCTTCCCTGGCT	TC175507	1.0	-1.0	1	21	70	90	UGCACUGCCUCUUCCCUGGCU	:::::::.::::::::::.	GCCCAGGGAGGAGGCAGUGCG	Cleavage	weakly similar to UniRef100_Q9ZRV5 Cluster: Basic blue copper protein; n=1; Cicer arietinum|Rep: Basic blue copper protein - Cicer arietinum (Chickpea) (Garbanzo), partial (68%)	1
TGCACTGCCTCTTCCCTGGCT	AI784904	2.5	-1.0	1	21	70	90	UGCACUGCCUCUUCCCUGGCU	: .::::.::::::::::.	CCCAGGGGAGGAGGCAGUGCG	Cleavage	weakly similar to UniRef100_Q9ZRV5 Cluster: Basic blue copper protein; n=1; Cicer arietinum|Rep: Basic blue copper protein - Cicer arietinum (Chickpea) (Garbanzo), partial (73%)	1
TGCACTGCCTCTTCCCTGGCT	TC169015	2.5	-1.0	1	21	663	683	UGCACUGCCUCUUCCCUGGCU	:::::::::::: ::::::	UGCCAGGGAAGAGACAGUGCC	Cleavage	weakly similar to UniRef100_Q9ZTU7 Cluster: Blue copper-binding protein homolog; n=1; Triticum aestivum|Rep: Blue copper-binding protein homolog - Triticum aestivum (Wheat), partial (41%)	1
TGTTTTGCTTTCCCTCCGCAAT	TC189838	3.0	-1.0	1	22	307	328	UGUUUUGCUUUCCCUCCGCAAU	:::.:::::::::::.:	UGACCGGGGGGAAAGCAAAGCU	Cleavage	weakly similar to UniRef100_Q9ZU79 Cluster: Expressed protein; n=2; Arabidopsis thaliana|Rep: Expressed protein - Arabidopsis thaliana (Mouse-ear cress), partial (53%)	1
TCGGCCTCGAAATGTTAGGAGAA	BQ107418	3.0	-1.0	1	23	314	336	UCGGCCUCGAAAUGUUAGGAGAA	:..::: ::::::.:::::.	GGGUUUUAAAAUUUCGGGGCCGG	Cleavage	weakly similar to UniRef100_UPI000025025B Cluster: cGMP-gated cation channel alpha 1 (CNG channel alpha 1) (CNG-1) (CNG1) (Cyclic nucleotide-gated channel alpha 1) (Cyclic nucleotide-gated channel, photoreceptor) (Cyclic nucleotide-gated cation channel 1) (Rod photoreceptor cGMP-gated channel subunit alph; n=1; Rattus norvegicus|Rep: cGMP-gated cation channel alpha 1 (CNG channel alpha 1) (CNG-1)…	1
CTTGGATTGAAGGGAGCTCC	TC189235	0.0	-1.0	1	20	1140	1159	CUUGGAUUGAAGGGAGCUCC	::::::::::::::::::::	GGAGCUCCCUUCAAUCCAAG	Cleavage		1
TGTGGATAGAGAAGGGTTAGT	TC163753	0.0	-1.0	1	21	707	727	UGUGGAUAGAGAAGGGUUAGU	:::::::::::::::::::::	ACUAACCCUUCUCUAUCCACA	Cleavage		1
TCCAACGAAGATCAGAAGGC	CR393795	0.5	-1.0	1	20	145	164	UCCAACGAAGAUCAGAAGGC	:::::::::::::.::::::	GCCUUCUGAUCUUUGUUGGA	Cleavage		1
TCCAACGAAGATCAGAAGGC	GT235596	0.5	-1.0	1	20	215	234	UCCAACGAAGAUCAGAAGGC	:::::.::::::::::::::	GCCUUUUGAUCUUCGUUGGA	Cleavage		1
TCCAACGAAGATCAGAAGGC	GW774095	0.5	-1.0	1	20	174	193	UCCAACGAAGAUCAGAAGGC	:::::.::::::::::::::	GCCUUUUGAUCUUCGUUGGA	Cleavage		1
TCCAACGAAGATCAGAAGGC	TC199082	0.5	-1.0	1	20	206	225	UCCAACGAAGAUCAGAAGGC	::::.::::::::::::::	ACCUUUUGAUCUUCGUUGGA	Cleavage		1
TCCAACGAAGATCAGAAGGC	TC193479	0.5	-1.0	1	20	471	490	UCCAACGAAGAUCAGAAGGC	::::::::::::.::::::	ACCUUCUGAUCUUUGUUGGA	Cleavage		1
TCCAACGAAGATCAGAAGGCGT	CR393795	0.5	-1.0	1	22	143	164	UCCAACGAAGAUCAGAAGGCGU	: :::::::::::::.::::::	AAGCCUUCUGAUCUUUGUUGGA	Cleavage		1
TCCAACGAAGATCAGAAGGCGT	GT235596	0.5	-1.0	1	22	213	234	UCCAACGAAGAUCAGAAGGCGU	: :::::.::::::::::::::	AAGCCUUUUGAUCUUCGUUGGA	Cleavage		1
TCCAACGAAGATCAGAAGGCGT	GW774095	0.5	-1.0	1	22	172	193	UCCAACGAAGAUCAGAAGGCGU	: :::::.::::::::::::::	AAGCCUUUUGAUCUUCGUUGGA	Cleavage		1
TCCAACGAAGATCAGAAGGCGT	TC199082	0.5	-1.0	1	22	204	225	UCCAACGAAGAUCAGAAGGCGU	::::.::::::::::::::	AGACCUUUUGAUCUUCGUUGGA	Cleavage		1
TCCAACGAAGATCAGAAGGCGT	TC193479	0.5	-1.0	1	22	469	490	UCCAACGAAGAUCAGAAGGCGU	::::::::::::.::::::	AAACCUUCUGAUCUUUGUUGGA	Cleavage		1
TCCAACGAAGATCAGAAGGCTC	CR393795	0.5	-1.0	1	22	143	164	UCCAACGAAGAUCAGAAGGCUC	::::::::::::::.::::::	AAGCCUUCUGAUCUUUGUUGGA	Cleavage		1
TCCAACGAAGATCAGAAGGCTC	GT235596	0.5	-1.0	1	22	213	234	UCCAACGAAGAUCAGAAGGCUC	::::::.::::::::::::::	AAGCCUUUUGAUCUUCGUUGGA	Cleavage		1
TCCAACGAAGATCAGAAGGCTC	GW774095	0.5	-1.0	1	22	172	193	UCCAACGAAGAUCAGAAGGCUC	::::::.::::::::::::::	AAGCCUUUUGAUCUUCGUUGGA	Cleavage		1
TCCAACGAAGATCAGAAGGCTC	TC193479	0.5	-1.0	1	22	469	490	UCCAACGAAGAUCAGAAGGCUC	: ::::::::::::.::::::	AAACCUUCUGAUCUUUGUUGGA	Cleavage		1
TCCAACGAAGATCAGAAGGCTC	TC199082	0.5	-1.0	1	22	204	225	UCCAACGAAGAUCAGAAGGCUC	::::.::::::::::::::	AGACCUUUUGAUCUUCGUUGGA	Cleavage		1
TGGAGCTGTTGTCACTCCACT	TC182248	0.5	-1.0	1	21	710	730	UGGAGCUGUUGUCACUCCACU	::::::::::.::::::::::	AGUGGAGUGAUAACAGCUCCA	Cleavage		1
TGCACTGCCTCTTCCCTGGCT	BQ700911	1.0	-1.0	1	21	67	87	UGCACUGCCUCUUCCCUGGCU	:::::::.::::::::::.	GCCCAGGGAGGAGGCAGUGCG	Cleavage		1
CATCGGAATCTGTTACTGTTT	TC163947	1.5	-1.0	1	21	179	199	CAUCGGAAUCUGUUACUGUUU	::::::::::::::::.:::	AAACAGUAACAGAUUCUGAUA	Cleavage		1
CATCGGAATCTGTTACTGTTTC	TC163947	1.5	-1.0	1	22	178	199	CAUCGGAAUCUGUUACUGUUUC	:::::::::::::::::.:::	GAAACAGUAACAGAUUCUGAUA	Cleavage		1
CATCGGAATCTGTTACTGTTTT	TC163947	1.5	-1.0	1	22	178	199	CAUCGGAAUCUGUUACUGUUUU	.::::::::::::::::.:::	GAAACAGUAACAGAUUCUGAUA	Cleavage		1
TCCAACGAAGATCAGAAAGG	CR393795	1.5	-1.0	1	20	145	164	UCCAACGAAGAUCAGAAAGG	: ::::::::::.::::::	GCCUUCUGAUCUUUGUUGGA	Cleavage		1
TCCAACGAAGATCAGAAAGG	GT235596	1.5	-1.0	1	20	215	234	UCCAACGAAGAUCAGAAAGG	: ::.::::::::::::::	GCCUUUUGAUCUUCGUUGGA	Cleavage		1
TCCAACGAAGATCAGAAAGG	GW774095	1.5	-1.0	1	20	174	193	UCCAACGAAGAUCAGAAAGG	: ::.::::::::::::::	GCCUUUUGAUCUUCGUUGGA	Cleavage		1
TCCAACGAAGATCAGAAAGG	TC199082	1.5	-1.0	1	20	206	225	UCCAACGAAGAUCAGAAAGG	: ::.::::::::::::::	ACCUUUUGAUCUUCGUUGGA	Cleavage		1
TCCAACGAAGATCAGAAAGG	TC193479	1.5	-1.0	1	20	471	490	UCCAACGAAGAUCAGAAAGG	: ::::::::::.::::::	ACCUUCUGAUCUUUGUUGGA	Cleavage		1
TGAACTGCTTATAGATGGGAG	AM983268	1.5	-1.0	1	21	73	93	UGAACUGCUUAUAGAUGGGAG	::::::::::: :::::::::	CUCCCAUCUAUCAGCAGUUCA	Translation		1
TGAACTGCTTATAGATGGGAG	BX252848	1.5	-1.0	1	21	437	457	UGAACUGCUUAUAGAUGGGAG	::::::::::.::::::::	AUCCCAUCUAUGAGCAGUUCC	Cleavage		1
TGGAGCTGTTGTCACTCCACT	CF672957	1.5	-1.0	1	21	347	367	UGGAGCUGUUGUCACUCCACU	:::::. ::::::::::::::	AGUGGGCUGACAACAGCUCCA	Cleavage		1
TGGGAGCGATCGATGAGGTGTT	GW766154	1.5	-1.0	1	22	352	373	UGGGAGCGAUCGAUGAGGUGUU	:::::.: ::::::::::::::	AACACUUGAUCGAUCGCUCCCA	Cleavage		1
TGGGAGCGATCGATGAGGTGTT	TC166586	1.5	-1.0	1	22	213	234	UGGGAGCGAUCGAUGAGGUGUU	:::::.: ::::::::::::::	AACACUUGAUCGAUCGCUCCCA	Cleavage		1
CATCGGAATCTGTTACTGTTT	TC198377	2.0	-1.0	1	21	203	223	CAUCGGAAUCUGUUACUGUUU	::.:::::::::::::.:::	AAGCAGUAACAGAUUCUGAUA	Cleavage		1
CATCGGAATCTGTTACTGTTTC	TC198377	2.0	-1.0	1	22	202	223	CAUCGGAAUCUGUUACUGUUUC	:::.:::::::::::::.:::	GAAGCAGUAACAGAUUCUGAUA	Cleavage		1
CATCGGAATCTGTTACTGTTTT	TC198377	2.0	-1.0	1	22	202	223	CAUCGGAAUCUGUUACUGUUUU	.::.:::::::::::::.:::	GAAGCAGUAACAGAUUCUGAUA	Cleavage		1
TCCACCGAAGATCAGAAGGTTC	TC193479	2.0	-1.0	1	22	469	490	UCCACCGAAGAUCAGAAGGUUC	::::::::::::::.: ::::	AAACCUUCUGAUCUUUGUUGGA	Cleavage		1
TCCACCGAAGATCAGAAGGTTC	CR393795	2.0	-1.0	1	22	143	164	UCCACCGAAGAUCAGAAGGUUC	:.::::::::::::.: ::::	AAGCCUUCUGAUCUUUGUUGGA	Cleavage		1
TCCACCGAAGATCAGAAGGTTC	GT235596	2.0	-1.0	1	22	213	234	UCCACCGAAGAUCAGAAGGUUC	:.::::.::::::::: ::::	AAGCCUUUUGAUCUUCGUUGGA	Cleavage		1
TCCACCGAAGATCAGAAGGTTC	GW774095	2.0	-1.0	1	22	172	193	UCCACCGAAGAUCAGAAGGUUC	:.::::.::::::::: ::::	AAGCCUUUUGAUCUUCGUUGGA	Cleavage		1
TCCACCGAAGATCAGAAGGTTC	TC199082	2.0	-1.0	1	22	204	225	UCCACCGAAGAUCAGAAGGUUC	.:::::.::::::::: ::::	AGACCUUUUGAUCUUCGUUGGA	Cleavage		1
TCCACCGAAGATCAGAAGGTTTT	TC193479	2.0	-1.0	1	23	468	490	UCCACCGAAGAUCAGAAGGUUUU	:::::::::::::::.: ::::	CAAACCUUCUGAUCUUUGUUGGA	Cleavage		1
TCCACCGAAGATCAGAAGGTTTT	CR393795	2.0	-1.0	1	23	142	164	UCCACCGAAGAUCAGAAGGUUUU	::.::::::::::::.: ::::	CAAGCCUUCUGAUCUUUGUUGGA	Cleavage		1
TCCACCGAAGATCAGAAGGTTTT	GT235596	2.0	-1.0	1	23	212	234	UCCACCGAAGAUCAGAAGGUUUU	::.::::.::::::::: ::::	CAAGCCUUUUGAUCUUCGUUGGA	Cleavage		1
TCCACCGAAGATCAGAAGGTTTT	GW774095	2.0	-1.0	1	23	171	193	UCCACCGAAGAUCAGAAGGUUUU	::.::::.::::::::: ::::	CAAGCCUUUUGAUCUUCGUUGGA	Cleavage		1
TCCACCGAAGATCAGAAGGTTTT	TC199082	2.0	-1.0	1	23	203	225	UCCACCGAAGAUCAGAAGGUUUU	:.:::::.::::::::: ::::	CAGACCUUUUGAUCUUCGUUGGA	Cleavage		1
TTTGGTTTGAAGGGAGCTCCA	TC189235	2.0	-1.0	1	21	1139	1159	UUUGGUUUGAAGGGAGCUCCA	::::::::::::::: ::::.	UGGAGCUCCCUUCAAUCCAAG	Cleavage		1
TTTGGTTTGAAGGGAGCTCT	TC189235	2.0	-1.0	1	20	1140	1159	UUUGGUUUGAAGGGAGCUCU	.::::::::::::: ::::.	GGAGCUCCCUUCAAUCCAAG	Cleavage		1
ATGTGAGAAAAGGGTTTGTGG	TC173145	2.5	-1.0	1	21	254	274	AUGUGAGAAAAGGGUUUGUGG	: :.:::.::::::::::.:	CAAUAAAUCCUUUUCUCAUAA	Cleavage		1
CATCGGAATCTGTTACTGTTT	TC180959	2.5	-1.0	1	21	208	228	CAUCGGAAUCUGUUACUGUUU	:::::::::::: :::::::	AAACAGUAACAGUUUCCGAUA	Cleavage		1
CATCGGAATCTGTTACTGTTT	TC196130	2.5	-1.0	1	21	579	599	CAUCGGAAUCUGUUACUGUUU	:.:: :::::::::::::	UCAUAGCAACAGAUUCCGAUU	Cleavage		1
CATCGGAATCTGTTACTGTTT	TC165989	2.5	-1.0	1	21	612	632	CAUCGGAAUCUGUUACUGUUU	:.:: :::::::::::::	UCAUAGCAACAGAUUCCGAUU	Cleavage		1
CATCGGAATCTGTTACTGTTTC	TC180959	2.5	-1.0	1	22	207	228	CAUCGGAAUCUGUUACUGUUUC	::::::::::::: :::::::	GAAACAGUAACAGUUUCCGAUA	Cleavage		1
CATCGGAATCTGTTACTGTTTC	TC196130	2.5	-1.0	1	22	578	599	CAUCGGAAUCUGUUACUGUUUC	:.:: :::::::::::::	GUCAUAGCAACAGAUUCCGAUU	Cleavage		1
CATCGGAATCTGTTACTGTTTC	TC165989	2.5	-1.0	1	22	611	632	CAUCGGAAUCUGUUACUGUUUC	:.:: :::::::::::::	GUCAUAGCAACAGAUUCCGAUU	Cleavage		1
CATCGGAATCTGTTACTGTTTT	TC180959	2.5	-1.0	1	22	207	228	CAUCGGAAUCUGUUACUGUUUU	.:::::::::::: :::::::	GAAACAGUAACAGUUUCCGAUA	Cleavage		1
CATCGGAATCTGTTACTGTTTT	TC196130	2.5	-1.0	1	22	578	599	CAUCGGAAUCUGUUACUGUUUU	:.:: :::::::::::::	GUCAUAGCAACAGAUUCCGAUU	Cleavage		1
CATCGGAATCTGTTACTGTTTT	TC165989	2.5	-1.0	1	22	611	632	CAUCGGAAUCUGUUACUGUUUU	:.:: :::::::::::::	GUCAUAGCAACAGAUUCCGAUU	Cleavage		1
CGTGTTCCCAGGTCACCCCAG	TC188772	2.5	-1.0	1	21	45	65	CGUGUUCCCAGGUCACCCCAG	:::::::::::: :::::::	CUGGGGUGACCUUGGAACACA	Cleavage		1
CTGAACTGCTTATAGATGGGA	AM983268	2.5	-1.0	1	21	74	94	CUGAACUGCUUAUAGAUGGGA	:::::::::: :::::::::	UCCCAUCUAUCAGCAGUUCAA	Translation		1
CTGAACTGCTTATAGATGGGA	TC164076	2.5	-1.0	1	21	426	446	CUGAACUGCUUAUAGAUGGGA	.::::::::::::::::	AUAUAUCUAUAAGCAGUUCAA	Cleavage		1
GTTCGGAGAAATGCGTGCTCG	TC164740	2.5	-1.0	1	21	29	49	GUUCGGAGAAAUGCGUGCUCG	:. ::::::::::::.:.::	GGGCCACGCAUUUCUCUGGAC	Cleavage		1
TCCAACGAAGATCAGAAGGC	TC182071	2.5	-1.0	1	20	182	201	UCCAACGAAGAUCAGAAGGC	::: ::: ::::::::::::	GCCCUCUUAUCUUCGUUGGA	Cleavage		1
TCCAACGAAGATCAGAAGGC	TC196594	2.5	-1.0	1	20	49	67	UCCAACGAAGAUCAGAAGGC	::::: :::::::.::::::	GCCUU-UGAUCUUUGUUGGA	Cleavage		1
TCCAACGAAGATCAGAAGGCGT	TC182071	2.5	-1.0	1	22	180	201	UCCAACGAAGAUCAGAAGGCGU	: ::: ::: ::::::::::::	AAGCCCUCUUAUCUUCGUUGGA	Cleavage		1
TCCAACGAAGATCAGAAGGCGT	TC196594	2.5	-1.0	1	22	47	67	UCCAACGAAGAUCAGAAGGCGU	: ::::: :::::::.::::::	AAGCCUU-UGAUCUUUGUUGGA	Cleavage		1
TCCAACGAAGATCAGAAGGCTC	TC182071	2.5	-1.0	1	22	180	201	UCCAACGAAGAUCAGAAGGCUC	:::: ::: ::::::::::::	AAGCCCUCUUAUCUUCGUUGGA	Cleavage		1
TCCAACGAAGATCAGAAGGCTC	TC196594	2.5	-1.0	1	22	47	67	UCCAACGAAGAUCAGAAGGCUC	:::::: :::::::.::::::	AAGCCUU-UGAUCUUUGUUGGA	Cleavage		1
TGAACTGCTTATAGATGGGAG	TC164076	2.5	-1.0	1	21	425	445	UGAACUGCUUAUAGAUGGGAG	.::::::::::::::::	GAUAUAUCUAUAAGCAGUUCA	Cleavage		1
TGAGAAAGCGATCAACATGAC	TC181380	2.5	-1.0	1	21	91	111	UGAGAAAGCGAUCAACAUGAC	: :: ::.:::::::::::	AACCUGCUGGUCGCUUUCUCA	Cleavage		1
TGAGAAAGCGATCAACATGAC	TC155676	2.5	-1.0	1	21	91	111	UGAGAAAGCGAUCAACAUGAC	: :: ::.:::::::::::	AACCUGCUGGUCGCUUUCUCA	Cleavage		1
TGGAGCTGTTGTCACTCCACT	TC174395	2.5	-1.0	1	21	163	183	UGGAGCUGUUGUCACUCCACU	.::::::::.:.:..:.::::	GGUGGAGUGGCGAUGGUUCCA	Cleavage		1
TGTGGATTGCTGAAGGATTTA	TC160433	2.5	-1.0	1	21	148	168	UGUGGAUUGCUGAAGGAUUUA	:.:::::: ::::..::::::	UGAAUCCUCCAGCGGUCCACA	Cleavage		1
TGTGGATTGCTGAAGGATTTA	TC163246	2.5	-1.0	1	21	186	206	UGUGGAUUGCUGAAGGAUUUA	::::::::.:::.:::: ::	AAAAUCCUUUAGCGAUCCCCA	Cleavage		1
TGTGGATTGCTGAAGGATTTA	TC162185	2.5	-1.0	1	21	153	173	UGUGGAUUGCUGAAGGAUUUA	: :::::: ::::..::::::	UUAAUCCUCCAGCGGUCCACA	Cleavage		1
TGTTTTGCTTTCCCTCCGCAAT	AW056880	2.5	-1.0	1	22	111	132	UGUUUUGCUUUCCCUCCGCAAU	::::.:::::::::::.:: ::	AUUGUGGAGGGAAAGCGAAUCA	Cleavage		1
TTTGGTTTGAAGGGAGCTCCA	TC169704	2.5	-1.0	1	21	484	504	UUUGGUUUGAAGGGAGCUCCA	: :: ::::.:::::..::::	UCGAACUCCUUUCAAGUCAAA	Cleavage		1
TTTGGTTTGAAGGGAGCTCT	TC169704	2.5	-1.0	1	20	485	504	UUUGGUUUGAAGGGAGCUCU	:: ::::.:::::..::::	CGAACUCCUUUCAAGUCAAA	Cleavage		1
AACAATAATTTCAGTGGAAGA	GW744269	3.0	-1.0	1	21	36	56	AACAAUAAUUUCAGUGGAAGA	:.: :: :::::::::::::	UUUGCCUCUGAAAUUAUUGUG	Cleavage		1
AATGAGCTCCTCCTCATGTCC	CT579090	3.0	-1.0	1	21	455	475	AAUGAGCUCCUCCUCAUGUCC	:.:::: ::::::.:.:::	AAAUAUGAAGAGGAGUUUAUU	Cleavage		1
AATGAGCTCCTCCTCATGTCC	TC159703	3.0	-1.0	1	21	158	178	AAUGAGCUCCUCCUCAUGUCC	:::::: :::: :::::::	UCACAUGAAGAGGUGCUCAUU	Cleavage		1
AATGAGCTCCTCCTCATGTCT	CT579090	3.0	-1.0	1	21	455	475	AAUGAGCUCCUCCUCAUGUCU	: :.:::: ::::::.:.:::	AAAUAUGAAGAGGAGUUUAUU	Cleavage		1
AATGAGCTCCTCCTCATGTCT	TC159703	3.0	-1.0	1	21	158	178	AAUGAGCUCCUCCUCAUGUCU	:::::: :::: :::::::	UCACAUGAAGAGGUGCUCAUU	Cleavage		1
ACGTGTTCCCAGGTCACCCCA	TC188772	3.0	-1.0	1	21	46	66	ACGUGUUCCCAGGUCACCCCA	::::::::::: ::::::: :	UGGGGUGACCUUGGAACACAU	Translation		1
ATGTGAGAAAAGGGTTTGTGG	TC176264	3.0	-1.0	1	21	597	617	AUGUGAGAAAAGGGUUUGUGG	..::::::.::::.::: ::	GUGCAAACCUUUUUUUCAAAU	Cleavage		1
ATGTGAGAAAAGGGTTTGTGG	TC172541	3.0	-1.0	1	21	125	145	AUGUGAGAAAAGGGUUUGUGG	.:.:: ::::::::::..:	UGGCGAAACCUUUUCUCAUGU	Cleavage		1
CATATTGATCGCCTTCTCAGT	TC191695	3.0	-1.0	1	21	334	354	CAUAUUGAUCGCCUUCUCAGU	.::::::::: :::: ::::	UUUGAGAAGGCAAUCAUUAUG	Translation		1
CATCGGAATCTGTTACTGTTT	TC194435	3.0	-1.0	1	21	321	341	CAUCGGAAUCUGUUACUGUUU	.:.::::.:::. :::::::	CGAUAGUAGCAGGGUCCGAUG	Cleavage		1
CATCGGAATCTGTTACTGTTT	DN445817	3.0	-1.0	1	21	332	352	CAUCGGAAUCUGUUACUGUUU	::: :::::::::..:::	UCACAUUAACAGAUUUUGAUU	Cleavage		1
CATCGGAATCTGTTACTGTTTC	TC194435	3.0	-1.0	1	22	320	341	CAUCGGAAUCUGUUACUGUUUC	: .:.::::.:::. :::::::	GCGAUAGUAGCAGGGUCCGAUG	Cleavage		1
CATCGGAATCTGTTACTGTTTC	DN445817	3.0	-1.0	1	22	331	352	CAUCGGAAUCUGUUACUGUUUC	::: :::::::::..:::	UUCACAUUAACAGAUUUUGAUU	Cleavage		1
CATCGGAATCTGTTACTGTTTT	TC194435	3.0	-1.0	1	22	320	341	CAUCGGAAUCUGUUACUGUUUU	.:.::::.:::. :::::::	GCGAUAGUAGCAGGGUCCGAUG	Cleavage		1
CATCGGAATCTGTTACTGTTTT	DN445817	3.0	-1.0	1	22	331	352	CAUCGGAAUCUGUUACUGUUUU	::: :::::::::..:::	UUCACAUUAACAGAUUUUGAUU	Cleavage		1
CGATCTCCAGAAGACACTTGT	TC192808	3.0	-1.0	1	20	1	20	CGAUCUCCAGAAGACACUUG	..:: :.::::::::::.:	GGGGUAUUUUCUGGAGAUUG	Cleavage		1
CGTGTTCCCAGGTCACCCAG	TC194309	3.0	-1.0	1	20	103	122	CGUGUUCCCAGGUCACCCAG	: :::::.: :::::::::	GUCGGUGAUCAGGGAACACG	Translation		1
CGTGTTCCCAGGTCACCCCAG	FN692212	3.0	-1.0	1	21	36	56	CGUGUUCCCAGGUCACCCCAG	.::::: ::..:::::::..:	UUGGGGAGAUUUGGGAACGUG	Cleavage		1
CGTGTTCCCAGGTCGCCCCGG	TC188772	3.0	-1.0	1	21	45	65	CGUGUUCCCAGGUCGCCCCGG	:.::::.::::: :::::::	CUGGGGUGACCUUGGAACACA	Cleavage		1
CGTGTTCCCAGGTCGCCCCGG	GO269504	3.0	-1.0	1	21	122	142	CGUGUUCCCAGGUCGCCCCGG	..::: ::.::::::.::::	UUGGGACGGCCUGGGGACACU	Cleavage		1
CGTGTTCCCAGGTCGCCCCGG	BQ699170	3.0	-1.0	1	21	117	137	CGUGUUCCCAGGUCGCCCCGG	..::: ::.::::::.::::	UUGGGUCGGCCUGGGGACACA	Cleavage		1
CGTGTTCCCAGGTCGCCCCGG	FN692212	3.0	-1.0	1	21	36	56	CGUGUUCCCAGGUCGCCCCGG	..:::: ::..:::::::..:	UUGGGGAGAUUUGGGAACGUG	Cleavage		1
CTGAACTGCTTATAGATGGGA	BX252848	3.0	-1.0	1	21	438	458	CUGAACUGCUUAUAGAUGGGA	::::::::::.::::::::	UCCCAUCUAUGAGCAGUUCCU	Cleavage		1
CTGAACTGCTTATAGATGGGA	DR058272	3.0	-1.0	1	21	238	258	CUGAACUGCUUAUAGAUGGGA	::::::::.:::::::.	GGACAUCUAUAGGCAGUUCGU	Cleavage		1
CTGAACTGCTTATAGATGGGA	TC157313	3.0	-1.0	1	21	812	832	CUGAACUGCUUAUAGAUGGGA	: ..::::.:: :::::::::	UGUUAUCUGUAUGCAGUUCAG	Translation		1
GGCAAGTTGTTCTTGGCAAAG	FN705838	3.0	-1.0	1	21	34	54	GGCAAGUUGUUCUUGGCAAAG	:: ::::::::..:::::::	CUCAGCCAAGAAUGACUUGCC	Cleavage		1
GGCAAGTTGTTCTTGGCAAAG	AM982929	3.0	-1.0	1	21	94	114	GGCAAGUUGUUCUUGGCAAAG	:: ::::::::..:::::::	CUCAGCCAAGAAUGACUUGCC	Cleavage		1
GTTCGGAGAAATGCGTGCTCG	TC176693	3.0	-1.0	1	21	495	515	GUUCGGAGAAAUGCGUGCUCG	: :: :: .::::::::::.:	CCAGAACAUAUUUCUCCGAGC	Cleavage		1
TCATATTGATCGCCTTCTCAG	TC191695	3.0	-1.0	1	21	335	355	UCAUAUUGAUCGCCUUCUCAG	.::::::::: :::: :::::	UUGAGAAGGCAAUCAUUAUGA	Translation		1
TCCACCGAAGATCAGAAGGTTTT	BG317760	3.0	-1.0	1	23	361	383	UCCACCGAAGAUCAGAAGGUUUU	: ::.:::::::: :::::	GAUCCAUUUUGAUCUUCAGUGGA	Cleavage		1
TCCACCGAAGATCAGAAGGTTTT	TC167149	3.0	-1.0	1	23	661	683	UCCACCGAAGAUCAGAAGGUUUU	: ::.:::::::: :::::	GAUCCAUUUUGAUCUUCAGUGGA	Cleavage		1
TCTGGTCCTCGGTGGTTTATGAAT	TC192141	3.0	-1.0	1	24	67	90	UCUGGUCCUCGGUGGUUUAUGAAU	:::.:: .::.::::.:::::	UCGCAUGAAGUACUGAGGGCCAGA	Cleavage		1
TGAACTGCTTATAGATGGGAG	DR058272	3.0	-1.0	1	21	237	257	UGAACUGCUUAUAGAUGGGAG	::::::::.:::::::.	AGGACAUCUAUAGGCAGUUCG	Cleavage		1
TGAACTGCTTATAGATGGGAG	TC184866	3.0	-1.0	1	21	604	624	UGAACUGCUUAUAGAUGGGAG	.::::.::::::.::::.	ACUCCAUUUAUAAGUAGUUUU	Cleavage		1
TGAGAAAGCGATCAACATGAC	TC196743	3.0	-1.0	1	21	65	85	UGAGAAAGCGAUCAACAUGAC	: :::: ::::.:::::.::	GCCAUGCUGAUUGCUUUUUCU	Cleavage		1
TGAGAAGGCGATCAACATGAC	TC191438	3.0	-1.0	1	21	489	508	UGAGAAGGCGAUCAACAUGAC	:::::::::: ::::::::::	GUCAUGUUGA-CGCCUUCUCA	Translation		1
TGAGAAGGCGATCAACATGAC	TC181380	3.0	-1.0	1	21	91	111	UGAGAAGGCGAUCAACAUGAC	: :: ::.::::.::::::	AACCUGCUGGUCGCUUUCUCA	Cleavage		1
TGAGAAGGCGATCAACATGAC	TC155676	3.0	-1.0	1	21	91	111	UGAGAAGGCGAUCAACAUGAC	: :: ::.::::.::::::	AACCUGCUGGUCGCUUUCUCA	Cleavage		1
TGAGAAGGCGATCAACATGAT	TC191438	3.0	-1.0	1	21	489	508	UGAGAAGGCGAUCAACAUGAU	.::::::::: ::::::::::	GUCAUGUUGA-CGCCUUCUCA	Translation		1
TGAGAAGGCGATCAACATGAT	TC181380	3.0	-1.0	1	21	91	111	UGAGAAGGCGAUCAACAUGAU	: : :: ::.::::.::::::	AACCUGCUGGUCGCUUUCUCA	Cleavage		1
TGAGAAGGCGATCAACATGAT	TC155676	3.0	-1.0	1	21	91	111	UGAGAAGGCGAUCAACAUGAU	: : :: ::.::::.::::::	AACCUGCUGGUCGCUUUCUCA	Cleavage		1
TGAGAAGGCGATCAACATGC	TC191438	3.0	-1.0	1	20	490	508	UGAGAAGGCGAUCAACAUGC	:::::::: ::::::::::	UCAUGUUGA-CGCCUUCUCA	Translation		1
TGAGAAGGCGATCAACATGC	TC181380	3.0	-1.0	1	20	92	111	UGAGAAGGCGAUCAACAUGC	: :: ::.::::.::::::	ACCUGCUGGUCGCUUUCUCA	Cleavage		1
TGAGAAGGCGATCAACATGC	TC155676	3.0	-1.0	1	20	92	111	UGAGAAGGCGAUCAACAUGC	: :: ::.::::.::::::	ACCUGCUGGUCGCUUUCUCA	Cleavage		1
TGGAGCTGTTGTCACTCCACT	TC185203	3.0	-1.0	1	21	334	354	UGGAGCUGUUGUCACUCCACU	:::::. ::..::.:::::::	AGUGGGAUGGUAAUAGCUCCA	Cleavage		1
TGTGGATAGAGAAGGGTTAGT	TC180416	3.0	-1.0	1	21	452	472	UGUGGAUAGAGAAGGGUUAGU	.::..:::::::::.:::	GAAGACUUUUCUCUAUCUACA	Cleavage		1
TGTGGATAGAGAAGGGTTAGT	DR079380	3.0	-1.0	1	21	574	594	UGUGGAUAGAGAAGGGUUAGU	.::..:::::::::.:::	GAAGACUUUUCUCUAUCUACA	Cleavage		1
TGTTTTGCTTTCCCTCCGCAAT	TC163024	3.0	-1.0	1	22	849	870	UGUUUUGCUUUCCCUCCGCAAU	.::::: :::::::::::	GCGAUGGAGGAAAAGCAAAACA	Cleavage		1
TTTGGTTTGAAGGGAGCTCCA	TC167192	3.0	-1.0	1	21	78	98	UUUGGUUUGAAGGGAGCUCCA	::::::.:::::..::.:	CCCAGCUCCUUUCAAGUCAGA	Cleavage		1
TTTGGTTTGAAGGGAGCTCT	TC167192	3.0	-1.0	1	20	79	98	UUUGGUUUGAAGGGAGCUCU	::::::.:::::..::.:	CCAGCUCCUUUCAAGUCAGA	Cleavage		1

## Sheet: Targets_for_down_regul_miRNAs
Target genes of down-regulated miRNAs identified using psRNATarget
miRNA_Acc.	Target_Acc.	Expectation	UPE$	miRNA_start	miRNA_end	Target_start	Target_end	miRNA_aligned_fragment	alignment	Target_aligned_fragment	Inhibition	Target_Desc.	Multiplicity
CAGCCCTTCTCCTATCCACCAAC	DN627657	0	-1	1	23	197	219	CAGCCCUUCUCCUAUCCACCAAC	: :::::::::::::::::::	AGUUGUGGAUAGGAGAAGGGCUG	Cleavage	similar to UniRef100_A7QDA4 Cluster: Chromosome undetermined scaffold_80, whole genome shotgun sequence; n=1; Vitis vinifera|Rep: Chromosome undetermined scaffold_80, whole genome shotgun sequence - Vitis vinifera (Grape), partial (5%)	1
CAGCCCTTCTCCTATCCACCAAC	TC163753	0	-1	1	23	580	602	CAGCCCUUCUCCUAUCCACCAAC	: :::::::::::::::::::	AAUUGUGGAUAGGAGAAGGGCUG	Cleavage		1
TAAACAATGTCCACCCTTCATT	DN615042	0	-1	1	22	392	413	UAAACAAUGUCCACCCUUCAUU	.:::::::::::::::::::::	GAUGAAGGGUGGACAUUGUUUA	Cleavage		1
TCATCATTGAGTGCAGCATTG	TC156315	0	-1	1	21	765	785	UCAUCAUUGAGUGCAGCAUUG	:::::::::::::::::::::	CAAUGCUGCACUCAAUGAUGA	Cleavage	UniRef100_Q9AUI2 Cluster: Laccase; n=1; Pinus taeda|Rep: Laccase - Pinus taeda (Loblolly pine), complete	1
TCATCATTGAGTGCAGCATTG	TC165767	0	-1	1	21	771	791	UCAUCAUUGAGUGCAGCAUUG	::::::::::::::::::::	GAAUGCUGCACUCAAUGAUGA	Cleavage	UniRef100_Q9AUH9 Cluster: Laccase; n=1; Pinus taeda|Rep: Laccase - Pinus taeda (Loblolly pine), complete	1
TAAACAATGTCCACCCTTCATT	TC198909	0.5	-1	1	22	580	601	UAAACAAUGUCCACCCUUCAUU	.:::::::::::.:::::::::	GAUGAAGGGUGGGCAUUGUUUA	Cleavage		1
CACTTCCAATAGACACTTGTT	GT232547	1	-1	1	21	740	760	CACUUCCAAUAGACACUUGUU	.::::::::.:.:::::::::	GACAAGUGUUUGUUGGAAGUG	Cleavage	similar to UniRef100_Q8L8J1 Cluster: TIR/NBS; n=1; Pinus taeda|Rep: TIR/NBS - Pinus taeda (Loblolly pine), partial (39%)	1
TAAACAATGTCCACCCTTCATT	TC188055	1	-1	1	22	925	946	UAAACAAUGUCCACCCUUCAUU	.::: :::::::::::::::::	GAUGCAGGGUGGACAUUGUUUA	Cleavage	similar to UniRef100_A8MQW0 Cluster: Uncharacterized protein At2g22990.5; n=1; Arabidopsis thaliana|Rep: Uncharacterized protein At2g22990.5 - Arabidopsis thaliana (Mouse-ear cress), partial (4%)	1
TCATCATTGAGTGCAGCATTG	TC188042	1	-1	1	21	769	789	UCAUCAUUGAGUGCAGCAUUG	::: :::::::::::::::::	CAACGCUGCACUCAAUGAUGA	Cleavage	similar to UniRef100_Q9AUI2 Cluster: Laccase; n=1; Pinus taeda|Rep: Laccase - Pinus taeda (Loblolly pine), partial (92%)	1
TCATCATTGAGTGCAGCATTG	TC172735	1	-1	1	21	720	740	UCAUCAUUGAGUGCAGCAUUG	:::: ::::::::::::::::	CAAUCCUGCACUCAAUGAUGA	Cleavage	UniRef100_Q9AUI1 Cluster: Laccase; n=1; Pinus taeda|Rep: Laccase - Pinus taeda (Loblolly pine), complete	1
TCATCATTGAGTGCAGCATTG	TC170472	1	-1	1	21	1157	1177	UCAUCAUUGAGUGCAGCAUUG	::::::::.:::.::::::	ACAUGCUGCAUUCAGUGAUGA	Cleavage	similar to UniRef100_A7R5W4 Cluster: Chromosome undetermined scaffold_1084, whole genome shotgun sequence; n=1; Vitis vinifera|Rep: Chromosome undetermined scaffold_1084, whole genome shotgun sequence - Vitis vinifera (Grape), partial (71%)	1
TCTACTTCCACAAGACACTTGCC	NP543600	1	-1	1	23	703	725	UCUACUUCCACAAGACACUUGCC	:::: ::::::::::::::::	AACAAGAGUCUUGUGGAAGUAGA	Cleavage	GB|AF038649.1|AAB92505.1 similar to resistance gene; region between conserved kinase-2 and P-Loop domains [Pinus radiata]	1
TCTACTTCCACAAGACACTTGCC	TC176582	1	-1	1	23	769	791	UCUACUUCCACAAGACACUUGCC	:::: ::::::::::::::::	AACAAGAGUCUUGUGGAAGUAGA	Cleavage	similar to UniRef100_O49121 Cluster: Resistance gene homolog,; n=1; Pinus radiata|Rep: Resistance gene homolog, - Pinus radiata (Monterey pine), partial (98%)	1
TCTACTTCCACAAGACACTTGCC	TC193672	1	-1	1	23	846	868	UCUACUUCCACAAGACACUUGCC	: ::::::::::::::.::.::	AGAAAGUGUCUUGUGGAGGUGGA	Cleavage		1
CACTTCCAATAGACACTTGTT	BX252037	1.5	-1	1	21	194	214	CACUUCCAAUAGACACUUGUU	.::::::::::::::::.::	GACAAGUGUCUAUUGGAGGUA	Cleavage	weakly similar to UniRef100_Q8L8J1 Cluster: TIR/NBS; n=1; Pinus taeda|Rep: TIR/NBS - Pinus taeda (Loblolly pine), partial (21%)	1
CAGCCCTTCTCCTATCCACCAAC	TC185886	1.5	-1	1	23	979	1001	CAGCCCUUCUCCUAUCCACCAAC	: :::: :.::::::::::::	CGUUGUGGCUGGGAGAAGGGCUG	Cleavage	similar to UniRef100_A7R7U3 Cluster: Chromosome undetermined scaffold_2028, whole genome shotgun sequence; n=1; Vitis vinifera|Rep: Chromosome undetermined scaffold_2028, whole genome shotgun sequence - Vitis vinifera (Grape), partial (3%)	1
TCATCATTGAGTGCAGCATTG	BX680150	1.5	-1	1	21	88	108	UCAUCAUUGAGUGCAGCAUUG	::::::::: :::::::::::	CAAUGCUGCCCUCAAUGAUGA	Cleavage	similar to UniRef100_Q9AUH9 Cluster: Laccase; n=1; Pinus taeda|Rep: Laccase - Pinus taeda (Loblolly pine), partial (34%)	1
TCATCATTGAGTGCAGCATTG	TC167989	1.5	-1	1	21	154	174	UCAUCAUUGAGUGCAGCAUUG	:::::::::::::::::: ::	CAAUGCUGCACUCAAUGACGA	Cleavage	weakly similar to UniRef100_Q693D1 Cluster: Laccase-like multicopper oxidase 130; n=1; Ginkgo biloba|Rep: Laccase-like multicopper oxidase 130 - Ginkgo biloba (Ginkgo), partial (71%)	1
TCATCATTGAGTGCAGCATTG	TC183930	1.5	-1	1	21	772	792	UCAUCAUUGAGUGCAGCAUUG	::::::::: :::::::::::	CAAUGCUGCUCUCAAUGAUGA	Cleavage	homologue to UniRef100_Q9AUI4 Cluster: Laccase; n=1; Pinus taeda|Rep: Laccase - Pinus taeda (Loblolly pine), complete	1
TCATCATTGAGTGCAGCATTG	TC172562	1.5	-1	1	21	667	687	UCAUCAUUGAGUGCAGCAUUG	.:::::::: :::::::::::	UAAUGCUGCUCUCAAUGAUGA	Cleavage	similar to UniRef100_Q9AUI6 Cluster: Laccase; n=1; Pinus taeda|Rep: Laccase - Pinus taeda (Loblolly pine), partial (42%)	1
TCATCATTGAGTGCAGCATTG	TC165024	1.5	-1	1	21	608	628	UCAUCAUUGAGUGCAGCAUUG	.:::::::: :::::::::::	UAAUGCUGCUCUCAAUGAUGA	Cleavage	homologue to UniRef100_Q9AUI6 Cluster: Laccase; n=1; Pinus taeda|Rep: Laccase - Pinus taeda (Loblolly pine), partial (95%)	1
TCATCATTGAGTGCAGCATTG	TC173820	1.5	-1	1	21	727	747	UCAUCAUUGAGUGCAGCAUUG	.:::::::: :::::::::::	UAAUGCUGCUCUCAAUGAUGA	Cleavage	UniRef100_Q9AUI6 Cluster: Laccase; n=1; Pinus taeda|Rep: Laccase - Pinus taeda (Loblolly pine), complete	1
TTACATCTGGGCCACGGTGGTT	AW065026	1.5	-1	1	22	291	312	UUACAUCUGGGCCACGGUGGUU	:: ::..::::.::::::::::	AAACAUUGUGGUCCAGAUGUAA	Cleavage		1
CAGCCCTTCTCCTATCCACCAAC	TC198687	2	-1	1	23	1135	1157	CAGCCCUUCUCCUAUCCACCAAC	: :::::::: :::::::.::	CAUUGUGGAUAGCAGAAGGGUUG	Translation	similar to UniRef100_Q5EUF6 Cluster: Cyclin-dependent kinase-activating kinase; n=1; Prosthecobacter dejongeii|Rep: Cyclin-dependent kinase-activating kinase - Prosthecobacter dejongeii, partial (8%)	1
CAGCCCTTCTCCTATCCACCAAC	DR118200	2	-1	1	23	17	39	CAGCCCUUCUCCUAUCCACCAAC	:::: :.:::::::::.::	UCGUGUGGUUGGGAGAAGGGUUG	Cleavage	UniRef100_Q04RI2 Cluster: Leucine-rich repeat protein; n=2; Leptospira borgpetersenii serovar Hardjo-bovis|Rep:, partial (3%)	1
TAGACCTTCTCCTATCCACCAAT	DN627657	2	-1	1	23	197	219	UAGACCUUCUCCUAUCCACCAAU	: : ::::::::::::::: ::.	AGUUGUGGAUAGGAGAAGGGCUG	Cleavage	similar to UniRef100_A7QDA4 Cluster: Chromosome undetermined scaffold_80, whole genome shotgun sequence; n=1; Vitis vinifera|Rep: Chromosome undetermined scaffold_80, whole genome shotgun sequence - Vitis vinifera (Grape), partial (5%)	1
TAGACCTTCTCCTATCCACCAAT	TC163753	2	-1	1	23	580	602	UAGACCUUCUCCUAUCCACCAAU	: : ::::::::::::::: ::.	AAUUGUGGAUAGGAGAAGGGCUG	Cleavage		1
TCAGACCTTCTCCTATCCACAAT	TC163753	2	-1	1	23	581	603	UCAGACCUUCUCCUAUCCACAAU	:::::::::::::::::: :::.	AUUGUGGAUAGGAGAAGGGCUGG	Cleavage		1
TCAGACCTTCTCCTATCCACAAT	DN627657	2	-1	1	23	198	220	UCAGACCUUCUCCUAUCCACAAU	.::::::::::::::::: :::.	GUUGUGGAUAGGAGAAGGGCUGG	Cleavage	similar to UniRef100_A7QDA4 Cluster: Chromosome undetermined scaffold_80, whole genome shotgun sequence; n=1; Vitis vinifera|Rep: Chromosome undetermined scaffold_80, whole genome shotgun sequence - Vitis vinifera (Grape), partial (5%)	1
TCAGACCTTCTCCTATCCACAAT	CT579010	2	-1	1	23	204	226	UCAGACCUUCUCCUAUCCACAAU	:::: :::::.::::.:::	UUCAUGGAAAGGAGGAGGUUUGA	Cleavage	similar to UniRef100_A7P2M1 Cluster: Chromosome chr1 scaffold_5, whole genome shotgun sequence; n=1; Vitis vinifera|Rep: Chromosome chr1 scaffold_5, whole genome shotgun sequence - Vitis vinifera (Grape), partial (23%)	1
TCATCATTGAGTGCAGCATTG	TC167256	2	-1	1	21	559	579	UCAUCAUUGAGUGCAGCAUUG	:: ::::::::::::::::	AAAGGCUGCACUCAAUGAUGC	Cleavage	similar to UniRef100_A9U3U5 Cluster: Predicted protein; n=1; Physcomitrella patens subsp. patens|Rep: Predicted protein - Physcomitrella patens subsp. patens, partial (61%)	1
TCGTGTCCTCGGTGGTTTATGA	TC159801	2	-1	1	22	476	497	UCGUGUCCUCGGUGGUUUAUGA	:::::..:.::::::::.::	GAAUAAAUUAUCGAGGACAUGA	Cleavage	weakly similar to UniRef100_A7QQF5 Cluster: Chromosome undetermined scaffold_142, whole genome shotgun sequence; n=1; Vitis vinifera|Rep: Chromosome undetermined scaffold_142, whole genome shotgun sequence - Vitis vinifera (Grape), partial (16%)	1
TCTACTTCCACAAGACACTTGCC	TC155432	2	-1	1	23	876	898	UCUACUUCCACAAGACACUUGCC	:.:.:::::: :::::::::::	AGUAGGUGUCUCGUGGAAGUAGA	Cleavage	weakly similar to UniRef100_Q8L8J1 Cluster: TIR/NBS; n=1; Pinus taeda|Rep: TIR/NBS - Pinus taeda (Loblolly pine), partial (39%)	1
TCTACTTCCACAAGACACTTGCC	TC191298	2	-1	1	23	1473	1495	UCUACUUCCACAAGACACUUGCC	:.:.:::::: :::::::::::	AGUAGGUGUCUCGUGGAAGUAGA	Cleavage	weakly similar to UniRef100_Q9FI14 Cluster: Disease resistance protein-like; n=1; Arabidopsis thaliana|Rep: Disease resistance protein-like - Arabidopsis thaliana (Mouse-ear cress), partial (5%)	1
TCTACTTCCACAAGACACTTGCC	TC192234	2	-1	1	23	543	565	UCUACUUCCACAAGACACUUGCC	.::: ::::::::::.::::.	AAUAAGAGUCUUGUGGAGGUAGG	Cleavage	UniRef100_Q8L8J3 Cluster: NBS/LRR; n=1; Pinus taeda|Rep: NBS/LRR - Pinus taeda (Loblolly pine), complete	1
TCTACTTCCACAAGACACTTGCC	TC167190	2	-1	1	23	83	105	UCUACUUCCACAAGACACUUGCC	: : :::::::::::.::::.	CACCAUUGUCUUGUGGAGGUAGG	Cleavage		1
TTTACGTCTGGTCCTCGATGGTT	TC196136	2	-1	1	23	111	133	UUUACGUCUGGUCCUCGAUGGUU	... ::::::::.:.:::::..:	GGUGAUCGAGGAUCGGACGUGGA	Cleavage	weakly similar to UniRef100_Q7NM96 Cluster: Mg chelatase subunit; n=1; Gloeobacter violaceus|Rep: Mg chelatase subunit - Gloeobacter violaceus, partial (3%)	1
CACTTCCAATAGACACTTGTT	TC175776	2.5	-1	1	21	1985	2005	CACUUCCAAUAGACACUUGUU	:.:::::::.:.::::::: :	AGCAAGUGUUUGUUGGAAGGG	Cleavage	similar to UniRef100_A9RZD9 Cluster: Predicted protein; n=1; Physcomitrella patens subsp. patens|Rep: Predicted protein - Physcomitrella patens subsp. patens, partial (95%)	1
CAGCCCTTCTCCTATCCACCAAC	CT580902	2.5	-1	1	23	533	555	CAGCCCUUCUCCUAUCCACCAAC	:::::: :::::.:::.::	AAAUGUGGAUUGGAGAGGGGUUG	Cleavage	weakly similar to UniRef100_A7QDA3 Cluster: Chromosome undetermined scaffold_80, whole genome shotgun sequence; n=1; Vitis vinifera|Rep: Chromosome undetermined scaffold_80, whole genome shotgun sequence - Vitis vinifera (Grape), partial (4%)	1
CAGCCCTTCTCCTATCCACCAAC	DR178021	2.5	-1	1	23	242	264	CAGCCCUUCUCCUAUCCACCAAC	:::::::: .::.::::::	AAAUGUGGAUAGCGGAGGGGCUG	Translation	weakly similar to UniRef100_A7P7S8 Cluster: Chromosome chr9 scaffold_7, whole genome shotgun sequence; n=1; Vitis vinifera|Rep: Chromosome chr9 scaffold_7, whole genome shotgun sequence - Vitis vinifera (Grape), partial (6%)	1
CAGCCCTTCTCCTATCCACCAAC	TC173870	2.5	-1	1	23	11	33	CAGCCCUUCUCCUAUCCACCAAC	: : :: :.::::::::::::	UCUUGAGGUUGGGAGAAGGGCUG	Cleavage	weakly similar to UniRef100_A7P258 Cluster: Chromosome chr19 scaffold_4, whole genome shotgun sequence; n=1; Vitis vinifera|Rep: Chromosome chr19 scaffold_4, whole genome shotgun sequence - Vitis vinifera (Grape), partial (6%)	1
TAAACAATGTCCACCCTTCATT	CT580171	2.5	-1	1	22	237	258	UAAACAAUGUCCACCCUUCAUU	: :.:::::::::::: :::.	CACGGAGGGUGGACAUUCUUUG	Cleavage	weakly similar to UniRef100_A0SQ39 Cluster: VIL3 protein; n=2; Triticum monococcum|Rep: VIL3 protein - Triticum monococcum subsp. aegilopoides, partial (26%)	1
TAGACCTTCTCCTATCCACCAAT	CX715392	2.5	-1	1	23	34	56	UAGACCUUCUCCUAUCCACCAAU	:: ::::::.: ::.:::::::	AUCUGUGGAUGGCAGGAGGUCUA	Translation		1
TCAGACCTTCTCCTATCCACAAT	GW748080	2.5	-1	1	23	222	244	UCAGACCUUCUCCUAUCCACAAU	::::::: ::::::::::	CUGAUGGAUAGCAGAAGGUCUGC	Cleavage	UniRef100_A5FN09 Cluster: Uncharacterized protein containing a pentein-type domain-like protein; n=1; Flavobacterium, partial (3%)	1
TCAGACCTTCTCCTATCCACAAT	TC191687	2.5	-1	1	23	605	627	UCAGACCUUCUCCUAUCCACAAU	:: : ::::::::::.:::	UGAAUGCAAAGGAGAAGGUUUGA	Cleavage	weakly similar to UniRef100_Q8RWK2 Cluster: Ribitol dehydrogenase-like; n=1; Arabidopsis thaliana|Rep: Ribitol dehydrogenase-like - Arabidopsis thaliana (Mouse-ear cress), partial (9%)	1
TCAGACCTTCTCCTATCCACAAT	TC156725	2.5	-1	1	23	253	274	UCAGACCUUCUCCUAUCCACAAU	::::: :::::::::.:::	AAAUUGGAU-GGAGAAGGUUUGA	Cleavage		1
TCATCATTGAGTGCAGCATTG	TC194302	2.5	-1	1	21	277	297	UCAUCAUUGAGUGCAGCAUUG	.::::::::::::::: .::.	UAAUGCUGCACUCAAUAGUGG	Cleavage	weakly similar to UniRef100_A7NY72 Cluster: Chromosome chr6 scaffold_3, whole genome shotgun sequence; n=2; Vitis vinifera|Rep: Chromosome chr6 scaffold_3, whole genome shotgun sequence - Vitis vinifera (Grape), partial (37%)	1
TCATCATTGAGTGCAGCATTG	TC160314	2.5	-1	1	21	158	178	UCAUCAUUGAGUGCAGCAUUG	::::::::::::::: .::.	GAAUGCUGCACUCAAUAGUGG	Cleavage	weakly similar to UniRef100_Q9FLB5 Cluster: Laccase-12 precursor; n=1; Arabidopsis thaliana|Rep: Laccase-12 precursor - Arabidopsis thaliana (Mouse-ear cress), partial (52%)	1
TCGACAACGAGAGAGAGCACGC	TC163783	2.5	-1	1	22	1037	1058	UCGACAACGAGAGAGAGCACGC	:::::::: :.:::::.::	AAAUGCUCUCUGUUGUUGUUGA	Translation	similar to UniRef100_Q2Q9T2 Cluster: Glutathione-S-transferase; n=1; Picea mariana|Rep: Glutathione-S-transferase - Picea mariana (Black spruce), partial (97%)	1
TCGACAACGAGAGAGAGCACGC	TC163398	2.5	-1	1	22	651	672	UCGACAACGAGAGAGAGCACGC	:: :::::::::::: :::	UUCUGGUCUCUCUCGUUGGCGA	Cleavage	weakly similar to UniRef100_A7P533 Cluster: Chromosome chr4 scaffold_6, whole genome shotgun sequence; n=1; Vitis vinifera|Rep: Chromosome chr4 scaffold_6, whole genome shotgun sequence - Vitis vinifera (Grape), partial (49%)	1
TCTACTTCCACAAGACACTTGCC	DN614670	2.5	-1	1	23	325	347	UCUACUUCCACAAGACACUUGCC	: .::::: :::::::: :::::	GAUAAGUGACUUGUGGAUGUAGA	Cleavage		1
TGACATTGTAAAGTACGGGAAT	GT232278	2.5	-1	1	22	644	665	UGACAUUGUAAAGUACGGGAAU	:.::::::::::.:: ::::	UGUUCCGUACUUUAUAAGGUCA	Cleavage	similar to UniRef100_Q9C635 Cluster: Heat stress transcription factor B-4; n=1; Arabidopsis thaliana|Rep: Heat stress transcription factor B-4 - Arabidopsis thaliana (Mouse-ear cress), partial (26%)	1
TGACATTGTAAAGTACGGGAAT	TC156781	2.5	-1	1	22	803	824	UGACAUUGUAAAGUACGGGAAU	:.::::::::::.:: ::::	UGUUCCGUACUUUAUAAGGUCA	Cleavage	similar to UniRef100_Q9C635 Cluster: Heat stress transcription factor B-4; n=1; Arabidopsis thaliana|Rep: Heat stress transcription factor B-4 - Arabidopsis thaliana (Mouse-ear cress), partial (28%)	1
TGACATTGTAAAGTACGGGAAT	TC162966	2.5	-1	1	22	768	789	UGACAUUGUAAAGUACGGGAAU	:.::::::::::.:: ::::	UGUUCCGUACUUUAUAAGGUCA	Cleavage	similar to UniRef100_Q00M81 Cluster: Heat shock transcription factor; n=1; Glycine max|Rep: Heat shock transcription factor - Glycine max (Soybean), partial (28%)	1
TGACATTGTAAAGTACGGGAAT	TC157215	2.5	-1	1	22	762	783	UGACAUUGUAAAGUACGGGAAU	: ..::.:::::::::::::	UGUGUUGUGCUUUACAAUGUCA	Cleavage	similar to UniRef100_A7QEZ0 Cluster: Chromosome chr16 scaffold_86, whole genome shotgun sequence; n=1; Vitis vinifera|Rep: Chromosome chr16 scaffold_86, whole genome shotgun sequence - Vitis vinifera (Grape), partial (66%)	1
TGACATTGTAAAGTACGGGAAT	TC167353	2.5	-1	1	22	1470	1491	UGACAUUGUAAAGUACGGGAAU	: ..::.:::::::::::::	UGUGUUGUGCUUUACAAUGUCA	Cleavage	similar to UniRef100_A7QEZ0 Cluster: Chromosome chr16 scaffold_86, whole genome shotgun sequence; n=1; Vitis vinifera|Rep: Chromosome chr16 scaffold_86, whole genome shotgun sequence - Vitis vinifera (Grape), partial (98%)	1
TGACATTGTAAAGTACGGGAAT	TC196713	2.5	-1	1	22	126	147	UGACAUUGUAAAGUACGGGAAU	: ::: ::.::::::::::::	AAUCCACUAUUUUACAAUGUCA	Cleavage		1
TGACATTGTAAAGTACGGGAAT	TC176758	2.5	-1	1	22	338	359	UGACAUUGUAAAGUACGGGAAU	:: ::::::.::::::::	AAGGCCAUACUUUGCAAUGUCA	Cleavage	similar to UniRef100_A7Q0U4 Cluster: Chromosome chr7 scaffold_42, whole genome shotgun sequence; n=1; Vitis vinifera|Rep: Chromosome chr7 scaffold_42, whole genome shotgun sequence - Vitis vinifera (Grape), partial (35%)	1
TGACATTGTAAAGTACGGGAAT	TC167221	2.5	-1	1	22	816	837	UGACAUUGUAAAGUACGGGAAU	::::: :::: ::::::::	CCACCCGUUCUUUUCAAUGUCA	Cleavage	weakly similar to UniRef100_A9TE65 Cluster: Predicted protein; n=1; Physcomitrella patens subsp. patens|Rep: Predicted protein - Physcomitrella patens subsp. patens, partial (20%)	1
TTTACGTCTGGTCCTCGATGGTT	TC198185	2.5	-1	1	23	978	1000	UUUACGUCUGGUCCUCGAUGGUU	.:.::::::: :::::::.::	GCUCGUCGAGGAGCAGACGUGAA	Translation		1
CACTTCCAATAGACACTTGTT	TC187234	3	-1	1	21	1242	1262	CACUUCCAAUAGACACUUGUU	.::::::::.:.:::::. ::	GACAAGUGUUUGUUGGAGUUG	Cleavage	UniRef100_Q8L8J1 Cluster: TIR/NBS; n=1; Pinus taeda|Rep: TIR/NBS - Pinus taeda (Loblolly pine), complete	1
CAGCCCTTCTCCTATCCACCAAC	AW043132	3	-1	1	23	70	92	CAGCCCUUCUCCUAUCCACCAAC	:::::: :: :::::::::	AAAUGUGGAUUGGCGAAGGGCUG	Translation	weakly similar to UniRef100_A7QDA3 Cluster: Chromosome undetermined scaffold_80, whole genome shotgun sequence; n=1; Vitis vinifera|Rep: Chromosome undetermined scaffold_80, whole genome shotgun sequence - Vitis vinifera (Grape), partial (3%)	1
CAGCCCTTCTCCTATCCACCAAC	BX254995	3	-1	1	23	93	115	CAGCCCUUCUCCUAUCCACCAAC	: :: ::::: :::::::.::	CAUUGUUGAUAGCAGAAGGGUUG	Translation		1
CAGCCCTTCTCCTATCCACCAAC	TC187692	3	-1	1	23	49	71	CAGCCCUUCUCCUAUCCACCAAC	: :::: :.:::::::: :::	AGUUGUGGCUGGGAGAAGGCCUG	Cleavage	weakly similar to UniRef100_Q19PN2 Cluster: NBS-LRR type disease resistance protein; n=1; Populus trichocarpa|Rep: NBS-LRR type disease resistance protein - Populus trichocarpa (Western balsam poplar) (Populus balsamiferasubsp. trichocarpa), partial (6%)	1
CAGCCCTTCTCCTATCCACCAAC	TC196987	3	-1	1	23	94	116	CAGCCCUUCUCCUAUCCACCAAC	: : ::.::::.:::::::	UUCAGCGUAUGGGAGGAGGGCUG	Cleavage	similar to UniRef100_A7Q0F3 Cluster: Chromosome chr7 scaffold_42, whole genome shotgun sequence; n=1; Vitis vinifera|Rep: Chromosome chr7 scaffold_42, whole genome shotgun sequence - Vitis vinifera (Grape), partial (51%)	1
TAAACAATGTCCACCCTTCATT	TC170849	3	-1	1	22	599	620	UAAACAAUGUCCACCCUUCAUU	::::::: ::::..::::::	CAUGAAGGCUGGAUGUUGUUUC	Cleavage	similar to UniRef100_Q1QA46 Cluster: N-acetyl-gamma-glutamyl-phosphate reductase; n=1; Psychrobacter cryohalolentis K5|Rep: N-acetyl-gamma-glutamyl-phosphate reductase - Psychrobacter cryohalolentis (strain K5), partial (5%)	1
TAAACAATGTCCACCCTTCATT	TC165347	3	-1	1	22	1022	1043	UAAACAAUGUCCACCCUUCAUU	.: :.: ::::::.:::::::	GAGGGAAGGUGGAUAUUGUUUU	Cleavage	similar to UniRef100_Q01HQ5 Cluster: ATP-dependent Clp protease proteolytic subunit; n=5; Oryza sativa|Rep: ATP-dependent Clp protease proteolytic subunit - Oryza sativa (Rice), partial (79%)	1
TAAACAATGTCCACCCTTCATT	TC163842	3	-1	1	22	404	425	UAAACAAUGUCCACCCUUCAUU	::.::::::. .:::::::	GGCGAGGGGUGGGAGUUGUUUA	Cleavage	weakly similar to UniRef100_A9UX10 Cluster: Predicted protein; n=1; Monosiga brevicollis MX1|Rep: Predicted protein - Monosiga brevicollis MX1, partial (15%)	1
TAAACAATGTCCACCCTTCATT	TC185161	3	-1	1	22	1249	1270	UAAACAAUGUCCACCCUUCAUU	:.: ::::::.:::::::	UUGGGAAGGUGGAUAUUGUUUU	Cleavage	similar to UniRef100_Q01HQ5 Cluster: ATP-dependent Clp protease proteolytic subunit; n=5; Oryza sativa|Rep: ATP-dependent Clp protease proteolytic subunit - Oryza sativa (Rice), partial (79%)	1
TAAACAATGTCCACCCTTCATT	TC183635	3	-1	1	22	720	741	UAAACAAUGUCCACCCUUCAUU	:::: :: ::.::::::::	CUAGAAGCGUUGAUAUUGUUUA	Cleavage	weakly similar to UniRef100_A1YMW6 Cluster: Serine-rich protein; n=1; Brassica rapa|Rep: Serine-rich protein - Brassica campestris (Field mustard), partial (42%)	1
TAGACCTTCTCCTATCCACCAAT	GW748080	3	-1	1	23	221	243	UAGACCUUCUCCUAUCCACCAAU	: :: ::::::: :::::::::.	ACUGAUGGAUAGCAGAAGGUCUG	Translation	UniRef100_A5FN09 Cluster: Uncharacterized protein containing a pentein-type domain-like protein; n=1; Flavobacterium, partial (3%)	1
TAGACCTTCTCCTATCCACCAAT	DR070470	3	-1	1	23	228	250	UAGACCUUCUCCUAUCCACCAAU	: : :::::: :::::.:::::	ACUUGUGGAUUGGAGAGGGUCUU	Cleavage		1
TAGACCTTCTCCTATCCACCAAT	TC189203	3	-1	1	23	348	370	UAGACCUUCUCCUAUCCACCAAU	:::. ::::::::::.::	UUCUAUGGGAAGGAGAAGGUUUA	Cleavage	similar to UniRef100_A2Q2S3 Cluster: Glycosyl transferase, family 48; n=1; Medicago truncatula|Rep: Glycosyl transferase, family 48 - Medicago truncatula (Barrel medic), partial (20%)	1
TAGACCTTCTCCTATCCACCAAT	DR089029	3	-1	1	23	498	520	UAGACCUUCUCCUAUCCACCAAU	:: :::.:::::::::: :	UGACGUCGAUGGGAGAAGGUCAA	Cleavage	weakly similar to UniRef100_Q04336 Cluster: Uncharacterized protein YMR196W; n=1; Saccharomyces cerevisiae|Rep: Uncharacterized protein YMR196W - Saccharomyces cerevisiae (Baker's yeast), partial (19%)	1
TAGACCTTCTCCTATCCACCAAT	CT579406	3	-1	1	23	93	115	UAGACCUUCUCCUAUCCACCAAU	: :: : :.:::::::::::.	CGUUGUUGCUGGGAGAAGGUCUG	Cleavage	similar to UniRef100_A7P258 Cluster: Chromosome chr19 scaffold_4, whole genome shotgun sequence; n=1; Vitis vinifera|Rep: Chromosome chr19 scaffold_4, whole genome shotgun sequence - Vitis vinifera (Grape), partial (4%)	1
TAGCCCGAACGCACAATTGGA	TC181256	3	-1	1	21	1010	1030	UAGCCCGAACGCACAAUUGGA	::.:::::. ::.::::::	AGCAGUUGUGUAUUUGGGCUA	Translation	similar to UniRef100_Q52K85 Cluster: At5g48680; n=1; Arabidopsis thaliana|Rep: At5g48680 - Arabidopsis thaliana (Mouse-ear cress), partial (25%)	1
TAGCCCGAACGCACAATTGGA	TC169372	3	-1	1	21	529	549	UAGCCCGAACGCACAAUUGGA	::: :::.:::.::::::	UGGAAUCGUGUGUUUGGGCUA	Cleavage	weakly similar to UniRef100_Q9M9Q6 Cluster: Serine carboxypeptidase-like 50 precursor; n=1; Arabidopsis thaliana|Rep: Serine carboxypeptidase-like 50 precursor - Arabidopsis thaliana (Mouse-ear cress), partial (27%)	1
TCACATCTAGGCCACGATGGTT	TC178799	3	-1	1	22	431	452	UCACAUCUAGGCCACGAUGGUU	::: ::::::.::::::.	CAAGAUCUUGGCCUGGAUGUGG	Cleavage	weakly similar to UniRef100_Q9FZ47 Cluster: F6I1.12 protein; n=1; Arabidopsis thaliana|Rep: F6I1.12 protein - Arabidopsis thaliana (Mouse-ear cress), partial (70%)	1
TCACGTCTGGGCCTCTATGGTT	TC194285	3	-1	1	22	420	441	UCACGUCUGGGCCUCUAUGGUU	::: :::::::::::::	CCAAAUACAGGCCCAGACGUGC	Cleavage	similar to UniRef100_A9RR11 Cluster: Predicted protein; n=1; Physcomitrella patens subsp. patens|Rep: Predicted protein - Physcomitrella patens subsp. patens, partial (16%)	1
TCAGACCTTCTCCTATCCACAAT	TC194373	3	-1	1	23	13	35	UCAGACCUUCUCCUAUCCACAAU	: :::.:.: ::::::::::.	CCUCUGGGUGGCAGAAGGUCUGG	Cleavage	weakly similar to UniRef100_Q93Y95 Cluster: Pollen signalling protein with adenylyl cyclase activity; n=1; Zea mays|Rep: Pollen signalling protein with adenylyl cyclase activity - Zea mays (Maize), partial (8%)	1
TCAGACCTTCTCCTATCCACAAT	TC171899	3	-1	1	23	677	699	UCAGACCUUCUCCUAUCCACAAU	:::.:.::::..:::.::.	GGACUGGGUGGGAGGGGGUUUGG	Cleavage	similar to UniRef100_A9SH84 Cluster: Predicted protein; n=1; Physcomitrella patens subsp. patens|Rep: Predicted protein - Physcomitrella patens subsp. patens, partial (25%)	1
TCAGACCTTCTCCTATCCACAAT	TC192347	3	-1	1	23	18	40	UCAGACCUUCUCCUAUCCACAAU	::::::::::.::: .::.	GACAUGGAUAGGAGGAGGAUUGG	Cleavage	similar to UniRef100_A9SEC3 Cluster: Predicted protein; n=1; Physcomitrella patens subsp. patens|Rep: Predicted protein - Physcomitrella patens subsp. patens, partial (11%)	1
TCATCATTGAGTGCAGCATTG	CD022020	3	-1	1	21	56	76	UCAUCAUUGAGUGCAGCAUUG	:::::::::::::::: .::	CAAUGCUGCACUCAAUAGUGC	Cleavage	weakly similar to UniRef100_Q693D1 Cluster: Laccase-like multicopper oxidase 130; n=1; Ginkgo biloba|Rep: Laccase-like multicopper oxidase 130 - Ginkgo biloba (Ginkgo), partial (11%)	1
TCATCATTGAGTGCAGCATTG	AA556613	3	-1	1	21	70	90	UCAUCAUUGAGUGCAGCAUUG	:::::::::::::::: :::	CAAUGCUGCACUCAAUACUGA	Cleavage	homologue to UniRef100_Q9AUI3 Cluster: Laccase; n=1; Pinus taeda|Rep: Laccase - Pinus taeda (Loblolly pine), partial (22%)	1
TCATCATTGAGTGCAGCATTG	TC154542	3	-1	1	21	818	838	UCAUCAUUGAGUGCAGCAUUG	:::::::::::::::: :::	CAAUGCUGCACUCAAUACUGA	Cleavage	homologue to UniRef100_Q9AUI3 Cluster: Laccase; n=1; Pinus taeda|Rep: Laccase - Pinus taeda (Loblolly pine), complete	1
TCATCATTGAGTGCAGCATTG	TC188642	3	-1	1	21	769	788	UCAUCAUUGAGUGCAGCAUUG	:::::::::::::: ::::::	CAAUGCUGCACUCA-UGAUGA	Cleavage	homologue to UniRef100_Q9AUI2 Cluster: Laccase; n=1; Pinus taeda|Rep: Laccase - Pinus taeda (Loblolly pine), partial (43%)	1
TCATCATTGAGTGCAGCATTG	TC179686	3	-1	1	21	1191	1211	UCAUCAUUGAGUGCAGCAUUG	:::::: :::::.::::.::	CAAUGCAGCACUUAAUGGUGU	Cleavage	similar to UniRef100_A7QDK0 Cluster: Chromosome chr10 scaffold_81, whole genome shotgun sequence; n=1; Vitis vinifera|Rep: Chromosome chr10 scaffold_81, whole genome shotgun sequence - Vitis vinifera (Grape), partial (45%)	1
TCATCATTGAGTGCAGCATTG	TC191439	3	-1	1	21	351	371	UCAUCAUUGAGUGCAGCAUUG	::: :::::::::::: .:::	CAACGCUGCACUCAAUAGUGA	Cleavage	homologue to UniRef100_Q9AUI5 Cluster: Laccase; n=1; Pinus taeda|Rep: Laccase - Pinus taeda (Loblolly pine), partial (38%)	1
TCATCATTGAGTGCAGCATTG	TC196348	3	-1	1	21	786	806	UCAUCAUUGAGUGCAGCAUUG	::: :::::::::::: .:::	CAACGCUGCACUCAAUAGUGA	Cleavage	UniRef100_Q9AUI5 Cluster: Laccase; n=1; Pinus taeda|Rep: Laccase - Pinus taeda (Loblolly pine), complete	1
TCATCATTGAGTGCAGCATTG	GT254147	3	-1	1	21	428	448	UCAUCAUUGAGUGCAGCAUUG	..::: ::::::::.::.::	UGAUGGUGCACUCAGUGGUGC	Cleavage		1
TCATCATTGAGTGCAGCATTG	BQ700448	3	-1	1	21	471	491	UCAUCAUUGAGUGCAGCAUUG	:::::::::.: ::::::	UGUUGCUGCACUUAUUGAUGA	Cleavage	similar to UniRef100_A9TPW7 Cluster: Predicted protein; n=1; Physcomitrella patens subsp. patens|Rep: Predicted protein - Physcomitrella patens subsp. patens, partial (57%)	1
TCATCATTGAGTGCAGCATTG	TC171519	3	-1	1	21	652	672	UCAUCAUUGAGUGCAGCAUUG	:::::::::.: ::::::	UGUUGCUGCACUUAUUGAUGA	Cleavage	similar to UniRef100_A9RQF1 Cluster: Predicted protein; n=1; Physcomitrella patens subsp. patens|Rep: Predicted protein - Physcomitrella patens subsp. patens, partial (68%)	1
TCATCATTGAGTGCAGCATTG	TC182271	3	-1	1	21	279	299	UCAUCAUUGAGUGCAGCAUUG	..:::. :..::.::::::::	UGAUGUCGUGCUUAAUGAUGA	Cleavage	similar to UniRef100_A7P7D8 Cluster: Chromosome chr9 scaffold_7, whole genome shotgun sequence; n=1; Vitis vinifera|Rep: Chromosome chr9 scaffold_7, whole genome shotgun sequence - Vitis vinifera (Grape), partial (73%)	1
TCATCATTGAGTGCAGCATTG	TC180489	3	-1	1	21	703	723	UCAUCAUUGAGUGCAGCAUUG	:::::::::.: ::::::	UGUUGCUGCACUUAUUGAUGA	Cleavage	similar to UniRef100_A9TPW7 Cluster: Predicted protein; n=1; Physcomitrella patens subsp. patens|Rep: Predicted protein - Physcomitrella patens subsp. patens, partial (97%)	1
TCATCATTGAGTGCAGCATTG	CF472750	3	-1	1	21	521	541	UCAUCAUUGAGUGCAGCAUUG	:::.::::.:. :::::::	UUAUGUUGCAUUUCAUGAUGA	Cleavage	similar to UniRef100_A7NTH7 Cluster: Chromosome chr18 scaffold_1, whole genome shotgun sequence; n=1; Vitis vinifera|Rep: Chromosome chr18 scaffold_1, whole genome shotgun sequence - Vitis vinifera (Grape), partial (38%)	1
TCATCATTGAGTGCAGCATTG	TC171659	3	-1	1	21	778	798	UCAUCAUUGAGUGCAGCAUUG	.::: ::.:::::.:::::	GGAUGAUGUACUCAGUGAUGU	Cleavage	similar to UniRef100_A7QGS9 Cluster: Chromosome chr16 scaffold_94, whole genome shotgun sequence; n=1; Vitis vinifera|Rep: Chromosome chr16 scaffold_94, whole genome shotgun sequence - Vitis vinifera (Grape), partial (33%)	1
TCATCATTGAGTGCAGCATTG	TC189528	3	-1	1	21	308	328	UCAUCAUUGAGUGCAGCAUUG	.: ::: ..:::::::::::	AGAGGCUAUGCUCAAUGAUGA	Cleavage	weakly similar to UniRef100_Q1RN86 Cluster: Calmodulin-binding heat shock protein; n=1; Gossypium hirsutum|Rep: Calmodulin-binding heat shock protein - Gossypium hirsutum (Upland cotton) (Gossypium mexicanum), partial (22%)	1
TCATCATTGAGTGCAGCATTG	TC170136	3	-1	1	21	1064	1084	UCAUCAUUGAGUGCAGCAUUG	.: ::: ..:::::::::::	AGAGGCUAUGCUCAAUGAUGA	Cleavage	weakly similar to UniRef100_Q1RN86 Cluster: Calmodulin-binding heat shock protein; n=1; Gossypium hirsutum|Rep: Calmodulin-binding heat shock protein - Gossypium hirsutum (Upland cotton) (Gossypium mexicanum), partial (23%)	1
TCGACAACGAGAGAGAGCACGC	TC187237	3	-1	1	22	418	439	UCGACAACGAGAGAGAGCACGC	::::.::::::::::::	AUUUGCUUUCUCUCGUUGUCAU	Cleavage	weakly similar to UniRef100_Q1LMD8 Cluster: Thiamine pyrophosphate enzyme-like TPP-binding; n=1; Ralstonia metallidurans CH34|Rep: Thiamine pyrophosphate enzyme-like TPP-binding - Ralstonia metallidurans (strain CH34 / ATCC 43123 / DSM 2839), partial (5%)	1
TCGACAACGAGAGAGAGCACGC	TC176304	3	-1	1	22	60	81	UCGACAACGAGAGAGAGCACGC	::::.::::::::::::	AUUUGCUUUCUCUCGUUGUCAU	Cleavage	weakly similar to UniRef100_A7PNW0 Cluster: Chromosome chr8 scaffold_23, whole genome shotgun sequence; n=1; Vitis vinifera|Rep: Chromosome chr8 scaffold_23, whole genome shotgun sequence - Vitis vinifera (Grape), partial (80%)	1
TCGTGTCCTCGGTGGTTTATGA	EC428510	3	-1	1	22	229	250	UCGUGUCCUCGGUGGUUUAUGA	:::::::::::::::: : :::	UCAUAAACCACCGAGGUCCCGA	Cleavage	similar to UniRef100_A5TWP5 Cluster: Possible inner membrane protein; n=1; Fusobacterium nucleatum subsp. polymorphum ATCC 10953|Rep: Possible inner membrane protein - Fusobacterium nucleatum subsp. polymorphum ATCC 10953, partial (8%)	1
TCGTGTCCTCGGTGGTTTATGA	TC178268	3	-1	1	22	6	27	UCGUGUCCUCGGUGGUUUAUGA	: ::::.::.::::::..::	AAACAAACUACUGAGGACGUGA	Cleavage		1
TCTACTTCCACAAGACACTTGCC	CF664172	3	-1	1	23	23	45	UCUACUUCCACAAGACACUUGCC	:::. ::::: :::::::::::	AGCAGAUGUCUGGUGGAAGUAGA	Cleavage		1
TCTACTTCCACAAGACACTTGCC	CT578244	3	-1	1	23	249	271	UCUACUUCCACAAGACACUUGCC	::::::::: :: ::::::::	AACAAGUGUCUGGUCGAAGUAGA	Cleavage	similar to UniRef100_Q9FKE4 Cluster: Disease resistance protein-like; n=1; Arabidopsis thaliana|Rep: Disease resistance protein-like - Arabidopsis thaliana (Mouse-ear cress), partial (3%)	1
TCTACTTCCACAAGACACTTGCC	BF777483	3	-1	1	23	27	49	UCUACUUCCACAAGACACUUGCC	: ::::: :::::: :::::.::	GACAAGUCUCUUGUAGAAGUGGA	Cleavage		1
TCTACTTCCACAAGACACTTGCC	NP925838	3	-1	1	23	541	563	UCUACUUCCACAAGACACUUGCC	: .::: ::::::: ::.:::::	GAUAAGAGUCUUGUAGAGGUAGA	Cleavage	GB|AY294088.1|AAQ57149.1 putative NBS-LRR protein G6243 [Pinus monticola]	1
TCTACTTCCACAAGACACTTGCC	BX252812	3	-1	1	23	548	570	UCUACUUCCACAAGACACUUGCC	.::: ::::::: :::::.::	AAUAAGGGUCUUGUCGAAGUGGA	Cleavage	weakly similar to UniRef100_Q8L8J1 Cluster: TIR/NBS; n=1; Pinus taeda|Rep: TIR/NBS - Pinus taeda (Loblolly pine), partial (28%)	1
TCTACTTCCACAAGACACTTGCC	TC155836	3	-1	1	23	937	959	UCUACUUCCACAAGACACUUGCC	... :: :::::::::::.::	ACUGGCUGGCUUGUGGAAGUGGA	Cleavage	similar to UniRef100_A7PE48 Cluster: Chromosome chr11 scaffold_13, whole genome shotgun sequence; n=1; Vitis vinifera|Rep: Chromosome chr11 scaffold_13, whole genome shotgun sequence - Vitis vinifera (Grape), partial (52%)	1
TGACATTGTAAAGTACGGGAAT	DR050205	3	-1	1	22	526	547	UGACAUUGUAAAGUACGGGAAU	::::.:: :::: :::::::::	AUUCUCGCACUUCACAAUGUCA	Translation	similar to UniRef100_P15705 Cluster: Heat shock protein STI1; n=1; Saccharomyces cerevisiae|Rep: Heat shock protein STI1 - Saccharomyces cerevisiae (Baker's yeast), partial (10%)	1
TGACATTGTAAAGTACGGGAAT	CT578495	3	-1	1	22	490	511	UGACAUUGUAAAGUACGGGAAU	.: .:. :..::::::::::::	GUCUCUCUGUUUUACAAUGUCA	Cleavage	homologue to UniRef100_A8L399 Cluster: Transcriptional regulator, TetR family; n=1; Frankia sp. EAN1pec|Rep: Transcriptional regulator, TetR family - Frankia sp. EAN1pec, partial (6%)	1
TGACATTGTAAAGTACGGGAAT	TC161918	3	-1	1	22	1762	1783	UGACAUUGUAAAGUACGGGAAU	:..: :.:::::::::::.	CAGCUUGAAUUUUACAAUGUCG	Cleavage	similar to UniRef100_A9SYM8 Cluster: Predicted protein; n=1; Physcomitrella patens subsp. patens|Rep: Predicted protein - Physcomitrella patens subsp. patens, partial (96%)	1
TTACATCTGGGCCACGGTGGTT	TC194328	3	-1	1	22	290	311	UUACAUCUGGGCCACGGUGGUU	::.::::::::.:..::::: :	AAUCACCGUGGUCUGGAUGUCA	Cleavage	weakly similar to UniRef100_Q8L8J4 Cluster: TIR/X; n=1; Pinus taeda|Rep: TIR/X - Pinus taeda (Loblolly pine), partial (24%)	1
TTTACGTCTGGTCCTCGATGGTT	TC159392	3	-1	1	23	250	272	UUUACGUCUGGUCCUCGAUGGUU	::::: :::::::::::: :.::	AACCACCGAGGACCAGACAUGAA	Cleavage	weakly similar to UniRef100_A2Q4P1 Cluster: TIR; n=1; Medicago truncatula|Rep: TIR - Medicago truncatula (Barrel medic), partial (15%)	1
TTTACGTCTGGTCCTCGATGGTT	TC178614	3	-1	1	23	222	244	UUUACGUCUGGUCCUCGAUGGUU	... ::: ::::.:.:::::..:	GGUGAUCAAGGAUCGGACGUGGA	Cleavage	weakly similar to UniRef100_Q42879 Cluster: 4-coumarate:CoA ligase; n=1; Lithospermum erythrorhizon|Rep: 4-coumarate:CoA ligase - Lithospermum erythrorhizon, partial (5%)	1

## Sheet: Conifer_spec_targets
Target genes of conifer specific differentially expressed miRNAs identified using psRNATarget
miRNA family	miRNA_Acc.	Target_Acc.	Expectation	UPE$	miRNA_start	miRNA_end	Target_start	Target_end	miRNA_aligned_fragment	alignment	Target_aligned_fragment	Inhibition	Target_Desc.	Multiplicity			Family	Target gene count
miR1313	AACAATAATTTCAGTGGAAGA	CO167297	0	-1	1	21	451	471	AACAAUAAUUUCAGUGGAAGA	:::::::::::::::::::::	UCUUCCACUGAAAUUAUUGUU	Cleavage	similar to UniRef100_A7BXI4 Cluster: Protein containing DUF497; n=1; Beggiatoa sp. PS|Rep: Protein containing DUF497 - Beggiatoa sp. PS, partial (16%)	1			miR946	36
miR946	CAGCCCTTCTCCTATCCACCAAC	DN627657	0	-1	1	23	197	219	CAGCCCUUCUCCUAUCCACCAAC	: :::::::::::::::::::	AGUUGUGGAUAGGAGAAGGGCUG	Cleavage	similar to UniRef100_A7QDA4 Cluster: Chromosome undetermined scaffold_80, whole genome shotgun sequence; n=1; Vitis vinifera|Rep: Chromosome undetermined scaffold_80, whole genome shotgun sequence - Vitis vinifera (Grape), partial (5%)	1			miR947	28
miR946	CAGCCCTTCTCCTATCCACCAAC	TC163753	0	-1	1	23	580	602	CAGCCCUUCUCCUAUCCACCAAC	: :::::::::::::::::::	AAUUGUGGAUAGGAGAAGGGCUG	Cleavage		1			miR950	15
miR947	CATCGGAATCTGTTACTGTTT	TC177502	0	-1	1	21	398	418	CAUCGGAAUCUGUUACUGUUU	:::::::::::::::::::::	AAACAGUAACAGAUUCCGAUG	Cleavage	similar to UniRef100_A6AZN4 Cluster: Lipase, class 3; n=1; Vibrio parahaemolyticus AQ3810|Rep: Lipase, class 3 - Vibrio parahaemolyticus AQ3810, partial (5%)	1			miR1312	8
miR947	CATCGGAATCTGTTACTGTTTC	TC177502	0	-1	1	22	397	418	CAUCGGAAUCUGUUACUGUUUC	::::::::::::::::::::::	GAAACAGUAACAGAUUCCGAUG	Cleavage	similar to UniRef100_A6AZN4 Cluster: Lipase, class 3; n=1; Vibrio parahaemolyticus AQ3810|Rep: Lipase, class 3 - Vibrio parahaemolyticus AQ3810, partial (5%)	1			miR1313	43
miR947	CATCGGAATCTGTTACTGTTTT	TC177502	0	-1	1	22	397	418	CAUCGGAAUCUGUUACUGUUUU	.:::::::::::::::::::::	GAAACAGUAACAGAUUCCGAUG	Cleavage	similar to UniRef100_A6AZN4 Cluster: Lipase, class 3; n=1; Vibrio parahaemolyticus AQ3810|Rep: Lipase, class 3 - Vibrio parahaemolyticus AQ3810, partial (5%)	1			miR1314	4
miR3701	TAAACAATGTCCACCCTTCATT	DN615042	0	-1	1	22	392	413	UAAACAAUGUCCACCCUUCAUU	.:::::::::::::::::::::	GAUGAAGGGUGGACAUUGUUUA	Cleavage		1			miR3693	15
miR946	TGTGGATAGAGAAGGGTTAGT	TC163753	0	-1	1	21	707	727	UGUGGAUAGAGAAGGGUUAGU	:::::::::::::::::::::	ACUAACCCUUCUCUAUCCACA	Cleavage		1			miR3701	9
miR3701	TAAACAATGTCCACCCTTCATT	TC198909	0.5	-1	1	22	580	601	UAAACAAUGUCCACCCUUCAUU	.:::::::::::.:::::::::	GAUGAAGGGUGGGCAUUGUUUA	Cleavage		1			miR11452	10
miR11511	TCCAACGAAGATCAGAAGGC	CR393795	0.5	-1	1	20	145	164	UCCAACGAAGAUCAGAAGGC	:::::::::::::.::::::	GCCUUCUGAUCUUUGUUGGA	Cleavage		1			miR11466	28
miR11511	TCCAACGAAGATCAGAAGGC	TC198617	0.5	-1	1	20	174	193	UCCAACGAAGAUCAGAAGGC	:::::.::::::::::::::	GCCUUUUGAUCUUCGUUGGA	Cleavage	weakly similar to UniRef100_Q8L8J1 Cluster: TIR/NBS; n=1; Pinus taeda|Rep: TIR/NBS - Pinus taeda (Loblolly pine), partial (5%)	1			miR11487	34
miR11511	TCCAACGAAGATCAGAAGGC	GT235596	0.5	-1	1	20	215	234	UCCAACGAAGAUCAGAAGGC	:::::.::::::::::::::	GCCUUUUGAUCUUCGUUGGA	Cleavage		1			miR11490	2
miR11511	TCCAACGAAGATCAGAAGGC	GW774095	0.5	-1	1	20	174	193	UCCAACGAAGAUCAGAAGGC	:::::.::::::::::::::	GCCUUUUGAUCUUCGUUGGA	Cleavage		1			miR11504	10
miR11511	TCCAACGAAGATCAGAAGGC	TC199107	0.5	-1	1	20	293	312	UCCAACGAAGAUCAGAAGGC	:::::.::::::::::::::	GCCUUUUGAUCUUCGUUGGA	Cleavage	similar to UniRef100_O49121 Cluster: Resistance gene homolog,; n=1; Pinus radiata|Rep: Resistance gene homolog, - Pinus radiata (Monterey pine), partial (9%)	1			miR11511	26
miR11511	TCCAACGAAGATCAGAAGGC	TC199082	0.5	-1	1	20	206	225	UCCAACGAAGAUCAGAAGGC	::::.::::::::::::::	ACCUUUUGAUCUUCGUUGGA	Cleavage		1			miR11532	11
miR11511	TCCAACGAAGATCAGAAGGC	TC193479	0.5	-1	1	20	471	490	UCCAACGAAGAUCAGAAGGC	::::::::::::.::::::	ACCUUCUGAUCUUUGUUGGA	Cleavage		1			miR11544	27
miR11511	TCCAACGAAGATCAGAAGGCGT	CR393795	0.5	-1	1	22	143	164	UCCAACGAAGAUCAGAAGGCGU	: :::::::::::::.::::::	AAGCCUUCUGAUCUUUGUUGGA	Cleavage		1			miR11551	21
miR11511	TCCAACGAAGATCAGAAGGCGT	TC198617	0.5	-1	1	22	172	193	UCCAACGAAGAUCAGAAGGCGU	: :::::.::::::::::::::	AAGCCUUUUGAUCUUCGUUGGA	Cleavage	weakly similar to UniRef100_Q8L8J1 Cluster: TIR/NBS; n=1; Pinus taeda|Rep: TIR/NBS - Pinus taeda (Loblolly pine), partial (5%)	1			Total	327
miR11511	TCCAACGAAGATCAGAAGGCGT	GT235596	0.5	-1	1	22	213	234	UCCAACGAAGAUCAGAAGGCGU	: :::::.::::::::::::::	AAGCCUUUUGAUCUUCGUUGGA	Cleavage		1
miR11511	TCCAACGAAGATCAGAAGGCGT	GW774095	0.5	-1	1	22	172	193	UCCAACGAAGAUCAGAAGGCGU	: :::::.::::::::::::::	AAGCCUUUUGAUCUUCGUUGGA	Cleavage		1
miR11511	TCCAACGAAGATCAGAAGGCGT	TC199107	0.5	-1	1	22	291	312	UCCAACGAAGAUCAGAAGGCGU	: :::::.::::::::::::::	AGGCCUUUUGAUCUUCGUUGGA	Cleavage	similar to UniRef100_O49121 Cluster: Resistance gene homolog,; n=1; Pinus radiata|Rep: Resistance gene homolog, - Pinus radiata (Monterey pine), partial (9%)	1
miR11511	TCCAACGAAGATCAGAAGGCGT	TC199082	0.5	-1	1	22	204	225	UCCAACGAAGAUCAGAAGGCGU	::::.::::::::::::::	AGACCUUUUGAUCUUCGUUGGA	Cleavage		1
miR11511	TCCAACGAAGATCAGAAGGCGT	TC193479	0.5	-1	1	22	469	490	UCCAACGAAGAUCAGAAGGCGU	::::::::::::.::::::	AAACCUUCUGAUCUUUGUUGGA	Cleavage		1
miR11511	TCCAACGAAGATCAGAAGGCTC	CR393795	0.5	-1	1	22	143	164	UCCAACGAAGAUCAGAAGGCUC	::::::::::::::.::::::	AAGCCUUCUGAUCUUUGUUGGA	Cleavage		1
miR11511	TCCAACGAAGATCAGAAGGCTC	TC198617	0.5	-1	1	22	172	193	UCCAACGAAGAUCAGAAGGCUC	::::::.::::::::::::::	AAGCCUUUUGAUCUUCGUUGGA	Cleavage	weakly similar to UniRef100_Q8L8J1 Cluster: TIR/NBS; n=1; Pinus taeda|Rep: TIR/NBS - Pinus taeda (Loblolly pine), partial (5%)	1
miR11511	TCCAACGAAGATCAGAAGGCTC	GT235596	0.5	-1	1	22	213	234	UCCAACGAAGAUCAGAAGGCUC	::::::.::::::::::::::	AAGCCUUUUGAUCUUCGUUGGA	Cleavage		1
miR11511	TCCAACGAAGATCAGAAGGCTC	GW774095	0.5	-1	1	22	172	193	UCCAACGAAGAUCAGAAGGCUC	::::::.::::::::::::::	AAGCCUUUUGAUCUUCGUUGGA	Cleavage		1
miR11511	TCCAACGAAGATCAGAAGGCTC	TC199107	0.5	-1	1	22	291	312	UCCAACGAAGAUCAGAAGGCUC	.:::::.::::::::::::::	AGGCCUUUUGAUCUUCGUUGGA	Cleavage	similar to UniRef100_O49121 Cluster: Resistance gene homolog,; n=1; Pinus radiata|Rep: Resistance gene homolog, - Pinus radiata (Monterey pine), partial (9%)	1
miR11511	TCCAACGAAGATCAGAAGGCTC	TC193479	0.5	-1	1	22	469	490	UCCAACGAAGAUCAGAAGGCUC	: ::::::::::::.::::::	AAACCUUCUGAUCUUUGUUGGA	Cleavage		1
miR11511	TCCAACGAAGATCAGAAGGCTC	TC199082	0.5	-1	1	22	204	225	UCCAACGAAGAUCAGAAGGCUC	::::.::::::::::::::	AGACCUUUUGAUCUUCGUUGGA	Cleavage		1
miR11544	TGGAGCTGTTGTCACTCCACT	CF389689	0.5	-1	1	21	273	293	UGGAGCUGUUGUCACUCCACU	::::::::::.::::::::::	AGUGGAGUGAUAACAGCUCCA	Cleavage	weakly similar to UniRef100_Q2QQC1 Cluster: Protein kinase domain containing protein; n=1; Oryza sativa Japonica Group|Rep: Protein kinase domain containing protein - Oryza sativa subsp. japonica (Rice), partial (6%)	1
miR11544	TGGAGCTGTTGTCACTCCACT	TC182248	0.5	-1	1	21	710	730	UGGAGCUGUUGUCACUCCACU	::::::::::.::::::::::	AGUGGAGUGAUAACAGCUCCA	Cleavage		1
miR11544	TGGAGCTGTTGTCACTCCACT	CF672239	0.5	-1	1	21	597	617	UGGAGCUGUUGUCACUCCACU	: ::::::::.::::::::::	AAUGGAGUGAUAACAGCUCCA	Cleavage	weakly similar to UniRef100_Q9M0D8 Cluster: Serine/threonine-specific receptor protein kinase-like protein; n=2; Arabidopsis thaliana|Rep: Serine/threonine-specific receptor protein kinase-like protein - Arabidopsis thaliana (Mouse-ear cress), partial (11%)	1
miR11544	TGGAGCTGTTGTCACTCCACT	TC186579	0.5	-1	1	21	894	914	UGGAGCUGUUGUCACUCCACU	: ::::::::.::::::::::	AAUGGAGUGAUAACAGCUCCA	Cleavage	similar to UniRef100_A7QAC3 Cluster: Chromosome undetermined scaffold_70, whole genome shotgun sequence; n=1; Vitis vinifera|Rep: Chromosome undetermined scaffold_70, whole genome shotgun sequence - Vitis vinifera (Grape), partial (13%)	1
miR1313	AACAATAATTTCAGTGGAAGA	DR013032	1	-1	1	21	316	336	AACAAUAAUUUCAGUGGAAGA	::: :::::::::::::::::	UCUACCACUGAAAUUAUUGUU	Cleavage	homologue to UniRef100_A3K2Y1 Cluster: Maf; n=1; Sagittula stellata E-37|Rep: Maf - Sagittula stellata E-37, partial (7%)	1
miR1313	AACAATAATTTCAGTGGAAGA	GW740293	1	-1	1	21	608	628	AACAAUAAUUUCAGUGGAAGA	::::::: :::::::::::::	UCUUCCAAUGAAAUUAUUGUU	Cleavage	weakly similar to UniRef100_O49879 Cluster: Hcr9-0; n=1; Solanum lycopersicum|Rep: Hcr9-0 - Solanum lycopersicum (Tomato) (Lycopersicon esculentum), partial (17%)	1
miR11504	AATGAGCTCCTCCTCATGTCC	TC158084	1	-1	1	21	612	632	AAUGAGCUCCUCCUCAUGUCC	: .:::::::::::::::.::	GAGCAUGAGGAGGAGCUCGUU	Cleavage	weakly similar to UniRef100_Q8L8J0 Cluster: TIR/P-loop/LRR; n=1; Pinus taeda|Rep: TIR/P-loop/LRR - Pinus taeda (Loblolly pine), partial (24%)	1
miR11504	AATGAGCTCCTCCTCATGTCT	TC158084	1	-1	1	21	612	632	AAUGAGCUCCUCCUCAUGUCU	.:::::::::::::::.::	GAGCAUGAGGAGGAGCUCGUU	Cleavage	weakly similar to UniRef100_Q8L8J0 Cluster: TIR/P-loop/LRR; n=1; Pinus taeda|Rep: TIR/P-loop/LRR - Pinus taeda (Loblolly pine), partial (24%)	1
miR11466	CACTTCCAATAGACACTTGTT	GT232547	1	-1	1	21	740	760	CACUUCCAAUAGACACUUGUU	.::::::::.:.:::::::::	GACAAGUGUUUGUUGGAAGUG	Cleavage	similar to UniRef100_Q8L8J1 Cluster: TIR/NBS; n=1; Pinus taeda|Rep: TIR/NBS - Pinus taeda (Loblolly pine), partial (39%)	1
miR3701	TAAACAATGTCCACCCTTCATT	TC188055	1	-1	1	22	925	946	UAAACAAUGUCCACCCUUCAUU	.::: :::::::::::::::::	GAUGCAGGGUGGACAUUGUUUA	Cleavage	similar to UniRef100_A8MQW0 Cluster: Uncharacterized protein At2g22990.5; n=1; Arabidopsis thaliana|Rep: Uncharacterized protein At2g22990.5 - Arabidopsis thaliana (Mouse-ear cress), partial (4%)	1
miR11466	TCTACTTCCACAAGACACTTGCC	NP543600	1	-1	1	23	703	725	UCUACUUCCACAAGACACUUGCC	:::: ::::::::::::::::	AACAAGAGUCUUGUGGAAGUAGA	Cleavage	GB|AF038649.1|AAB92505.1 similar to resistance gene; region between conserved kinase-2 and P-Loop domains [Pinus radiata]	1
miR11466	TCTACTTCCACAAGACACTTGCC	TC176582	1	-1	1	23	769	791	UCUACUUCCACAAGACACUUGCC	:::: ::::::::::::::::	AACAAGAGUCUUGUGGAAGUAGA	Cleavage	similar to UniRef100_O49121 Cluster: Resistance gene homolog,; n=1; Pinus radiata|Rep: Resistance gene homolog, - Pinus radiata (Monterey pine), partial (98%)	1
miR11466	TCTACTTCCACAAGACACTTGCC	TC193672	1	-1	1	23	846	868	UCUACUUCCACAAGACACUUGCC	: ::::::::::::::.::.::	AGAAAGUGUCUUGUGGAGGUGGA	Cleavage		1
miR950	TCTGGTCCTCGGTGGTTTATGAAT	TC159392	1	-1	1	24	243	266	UCUGGUCCUCGGUGGUUUAUGAAU	::::: :::::::::::::::::	UUUCAUCAACCACCGAGGACCAGA	Cleavage	weakly similar to UniRef100_A2Q4P1 Cluster: TIR; n=1; Medicago truncatula|Rep: TIR - Medicago truncatula (Barrel medic), partial (15%)	1
miR11466	CACTTCCAATAGACACTTGTT	BX252037	1.5	-1	1	21	194	214	CACUUCCAAUAGACACUUGUU	.::::::::::::::::.::	GACAAGUGUCUAUUGGAGGUA	Cleavage	weakly similar to UniRef100_Q8L8J1 Cluster: TIR/NBS; n=1; Pinus taeda|Rep: TIR/NBS - Pinus taeda (Loblolly pine), partial (21%)	1
miR946	CAGCCCTTCTCCTATCCACCAAC	TC185886	1.5	-1	1	23	979	1001	CAGCCCUUCUCCUAUCCACCAAC	: :::: :.::::::::::::	CGUUGUGGCUGGGAGAAGGGCUG	Cleavage	similar to UniRef100_A7R7U3 Cluster: Chromosome undetermined scaffold_2028, whole genome shotgun sequence; n=1; Vitis vinifera|Rep: Chromosome undetermined scaffold_2028, whole genome shotgun sequence - Vitis vinifera (Grape), partial (3%)	1
miR947	CATCGGAATCTGTTACTGTTT	TC163947	1.5	-1	1	21	179	199	CAUCGGAAUCUGUUACUGUUU	::::::::::::::::.:::	AAACAGUAACAGAUUCUGAUA	Cleavage		1
miR947	CATCGGAATCTGTTACTGTTTC	TC163947	1.5	-1	1	22	178	199	CAUCGGAAUCUGUUACUGUUUC	:::::::::::::::::.:::	GAAACAGUAACAGAUUCUGAUA	Cleavage		1
miR947	CATCGGAATCTGTTACTGTTTT	TC163947	1.5	-1	1	22	178	199	CAUCGGAAUCUGUUACUGUUUU	.::::::::::::::::.:::	GAAACAGUAACAGAUUCUGAUA	Cleavage		1
miR11511	TCCAACGAAGATCAGAAAGG	CR393795	1.5	-1	1	20	145	164	UCCAACGAAGAUCAGAAAGG	: ::::::::::.::::::	GCCUUCUGAUCUUUGUUGGA	Cleavage		1
miR11511	TCCAACGAAGATCAGAAAGG	TC198617	1.5	-1	1	20	174	193	UCCAACGAAGAUCAGAAAGG	: ::.::::::::::::::	GCCUUUUGAUCUUCGUUGGA	Cleavage	weakly similar to UniRef100_Q8L8J1 Cluster: TIR/NBS; n=1; Pinus taeda|Rep: TIR/NBS - Pinus taeda (Loblolly pine), partial (5%)	1
miR11511	TCCAACGAAGATCAGAAAGG	GT235596	1.5	-1	1	20	215	234	UCCAACGAAGAUCAGAAAGG	: ::.::::::::::::::	GCCUUUUGAUCUUCGUUGGA	Cleavage		1
miR11511	TCCAACGAAGATCAGAAAGG	GW774095	1.5	-1	1	20	174	193	UCCAACGAAGAUCAGAAAGG	: ::.::::::::::::::	GCCUUUUGAUCUUCGUUGGA	Cleavage		1
miR11511	TCCAACGAAGATCAGAAAGG	TC199082	1.5	-1	1	20	206	225	UCCAACGAAGAUCAGAAAGG	: ::.::::::::::::::	ACCUUUUGAUCUUCGUUGGA	Cleavage		1
miR11511	TCCAACGAAGATCAGAAAGG	TC193479	1.5	-1	1	20	471	490	UCCAACGAAGAUCAGAAAGG	: ::::::::::.::::::	ACCUUCUGAUCUUUGUUGGA	Cleavage		1
miR11511	TCCAACGAAGATCAGAAAGG	TC199107	1.5	-1	1	20	293	312	UCCAACGAAGAUCAGAAAGG	: ::.::::::::::::::	GCCUUUUGAUCUUCGUUGGA	Cleavage	similar to UniRef100_O49121 Cluster: Resistance gene homolog,; n=1; Pinus radiata|Rep: Resistance gene homolog, - Pinus radiata (Monterey pine), partial (9%)	1
miR3693	TGAACTGCTTATAGATGGGAG	AM983268	1.5	-1	1	21	73	93	UGAACUGCUUAUAGAUGGGAG	::::::::::: :::::::::	CUCCCAUCUAUCAGCAGUUCA	Translation		1
miR3693	TGAACTGCTTATAGATGGGAG	BX252848	1.5	-1	1	21	437	457	UGAACUGCUUAUAGAUGGGAG	::::::::::.::::::::	AUCCCAUCUAUGAGCAGUUCC	Cleavage		1
miR3693	TGAACTGCTTATAGATGGGAG	TC194444	1.5	-1	1	21	145	165	UGAACUGCUUAUAGAUGGGAG	::::::::::.::::::::	AUCCCAUCUAUGAGCAGUUCC	Cleavage	weakly similar to UniRef100_Q1L6F3 Cluster: CC-NBS-LRR resistance-like protein; n=1; Pinus lambertiana|Rep: CC-NBS-LRR resistance-like protein - Pinus lambertiana (Sugar pine), partial (4%)	1
miR3693	TGAACTGCTTATAGATGGGAG	TC159356	1.5	-1	1	21	406	426	UGAACUGCUUAUAGAUGGGAG	::::::::::.::::::::	AUCCCAUCUAUGAGCAGUUCC	Cleavage	similar to UniRef100_Q1L6F3 Cluster: CC-NBS-LRR resistance-like protein; n=1; Pinus lambertiana|Rep: CC-NBS-LRR resistance-like protein - Pinus lambertiana (Sugar pine), partial (71%)	1
miR11544	TGGAGCTGTTGTCACTCCACT	CF672957	1.5	-1	1	21	347	367	UGGAGCUGUUGUCACUCCACU	:::::. ::::::::::::::	AGUGGGCUGACAACAGCUCCA	Cleavage		1
miR11544	TGGAGCTGTTGTCACTCCACT	TC176747	1.5	-1	1	21	934	954	UGGAGCUGUUGUCACUCCACU	::::::: ::.::::::::::	AGUGGAGCGAUAACAGCUCCA	Cleavage	weakly similar to UniRef100_A9RJL0 Cluster: Predicted protein; n=1; Physcomitrella patens subsp. patens|Rep: Predicted protein - Physcomitrella patens subsp. patens, partial (28%)	1
miR11452	TGGGAGCGATCGATGAGGTGTT	GW766154	1.5	-1	1	22	352	373	UGGGAGCGAUCGAUGAGGUGUU	:::::.: ::::::::::::::	AACACUUGAUCGAUCGCUCCCA	Cleavage		1
miR11452	TGGGAGCGATCGATGAGGTGTT	TC166586	1.5	-1	1	22	213	234	UGGGAGCGAUCGAUGAGGUGUU	:::::.: ::::::::::::::	AACACUUGAUCGAUCGCUCCCA	Cleavage		1
miR11452	TGGGAGCGATCGATGAGGTGTT	TC169140	1.5	-1	1	22	311	332	UGGGAGCGAUCGAUGAGGUGUU	:::::.: ::::::::::::::	AACACUUGAUCGAUCGCUCCCA	Cleavage	similar to UniRef100_Q2K623 Cluster: Probable transcriptional regulator protein, AraC family; n=1; Rhizobium etli CFN 42|Rep: Probable transcriptional regulator protein, AraC family - Rhizobium etli (strain CFN 42 / ATCC 51251), partial (7%)	1
miR11551	TGTTTTGCTTTCCCTCCGCAAT	CT583112	1.5	-1	1	22	210	231	UGUUUUGCUUUCCCUCCGCAAU	:: :: ::::::.:::::::::	AUGGCAGAGGGAGAGCAAAACA	Cleavage	similar to UniRef100_A7PQ45 Cluster: Chromosome chr18 scaffold_24, whole genome shotgun sequence; n=1; Vitis vinifera|Rep: Chromosome chr18 scaffold_24, whole genome shotgun sequence - Vitis vinifera (Grape), partial (29%)	1
miR950	TTACATCTGGGCCACGGTGGTT	AW065026	1.5	-1	1	22	291	312	UUACAUCUGGGCCACGGUGGUU	:: ::..::::.::::::::::	AAACAUUGUGGUCCAGAUGUAA	Cleavage		1
miR1313	AACAATAATTTCAGTGGAAGA	TC196575	2	-1	1	21	650	670	AACAAUAAUUUCAGUGGAAGA	:.::.:::::::::::: :::	UUUUUCACUGAAAUUAUGGUU	Cleavage	similar to UniRef100_O39319 Cluster: Envelope glycoprotein; n=1; Human immunodeficiency virus 1|Rep: Envelope glycoprotein - Human immunodeficiency virus 1, partial (6%)	1
miR1313	AACAATAATTTCAGTGGAAGA	TC168271	2	-1	1	21	197	217	AACAAUAAUUUCAGUGGAAGA	:.::.:..:::.:::::::::	UUUUUCGUUGAGAUUAUUGUU	Cleavage	similar to UniRef100_Q9FYH6 Cluster: F17F8.24; n=1; Arabidopsis thaliana|Rep: F17F8.24 - Arabidopsis thaliana (Mouse-ear cress), partial (87%)	1
miR1313	AACAATAATTTCAGTGGAAGA	TC158033	2	-1	1	21	597	617	AACAAUAAUUUCAGUGGAAGA	:::.: ::.::::::::::	GGUUCUAGUGGAAUUAUUGUU	Cleavage	similar to UniRef100_A7Q9F3 Cluster: Chromosome chr19 scaffold_66, whole genome shotgun sequence; n=1; Vitis vinifera|Rep: Chromosome chr19 scaffold_66, whole genome shotgun sequence - Vitis vinifera (Grape), partial (79%)	1
miR1313	AACAATAATTTCAGTGGAAGA	TC165728	2	-1	1	21	501	521	AACAAUAAUUUCAGUGGAAGA	:::.: ::.::::::::::	GGUUCUAGUGGAAUUAUUGUU	Cleavage	similar to UniRef100_A7Q9F3 Cluster: Chromosome chr19 scaffold_66, whole genome shotgun sequence; n=1; Vitis vinifera|Rep: Chromosome chr19 scaffold_66, whole genome shotgun sequence - Vitis vinifera (Grape), partial (79%)	1
miR1313	AACAATAATTTCAGTGGAAGA	TC177407	2	-1	1	21	690	710	AACAAUAAUUUCAGUGGAAGA	:::.: ::.::::::::::	GGUUCUAGUGGAAUUAUUGUU	Cleavage	similar to UniRef100_A7Q9F3 Cluster: Chromosome chr19 scaffold_66, whole genome shotgun sequence; n=1; Vitis vinifera|Rep: Chromosome chr19 scaffold_66, whole genome shotgun sequence - Vitis vinifera (Grape), partial (84%)	1
miR11504	AATGAGCTCCTCCTCATGTCC	CO176256	2	-1	1	21	258	278	AAUGAGCUCCUCCUCAUGUCC	:::::::::::::::::	CCCGAUGAGGAGGAGCUCAUU	Cleavage	similar to UniRef100_Q9ATD5 Cluster: GHMYB10; n=1; Gossypium hirsutum|Rep: GHMYB10 - Gossypium hirsutum (Upland cotton) (Gossypium mexicanum), partial (38%)	1
miR11504	AATGAGCTCCTCCTCATGTCT	CO176256	2	-1	1	21	258	278	AAUGAGCUCCUCCUCAUGUCU	:::::::::::::::::	CCCGAUGAGGAGGAGCUCAUU	Cleavage	similar to UniRef100_Q9ATD5 Cluster: GHMYB10; n=1; Gossypium hirsutum|Rep: GHMYB10 - Gossypium hirsutum (Upland cotton) (Gossypium mexicanum), partial (38%)	1
miR946	CAGCCCTTCTCCTATCCACCAAC	TC198687	2	-1	1	23	1135	1157	CAGCCCUUCUCCUAUCCACCAAC	: :::::::: :::::::.::	CAUUGUGGAUAGCAGAAGGGUUG	Translation	similar to UniRef100_Q5EUF6 Cluster: Cyclin-dependent kinase-activating kinase; n=1; Prosthecobacter dejongeii|Rep: Cyclin-dependent kinase-activating kinase - Prosthecobacter dejongeii, partial (8%)	1
miR946	CAGCCCTTCTCCTATCCACCAAC	DR118200	2	-1	1	23	17	39	CAGCCCUUCUCCUAUCCACCAAC	:::: :.:::::::::.::	UCGUGUGGUUGGGAGAAGGGUUG	Cleavage	UniRef100_Q04RI2 Cluster: Leucine-rich repeat protein; n=2; Leptospira borgpetersenii serovar Hardjo-bovis|Rep:, partial (3%)	1
miR947	CATCGGAATCTGTTACTGTTT	TC198377	2	-1	1	21	203	223	CAUCGGAAUCUGUUACUGUUU	::.:::::::::::::.:::	AAGCAGUAACAGAUUCUGAUA	Cleavage		1
miR947	CATCGGAATCTGTTACTGTTTC	TC198377	2	-1	1	22	202	223	CAUCGGAAUCUGUUACUGUUUC	:::.:::::::::::::.:::	GAAGCAGUAACAGAUUCUGAUA	Cleavage		1
miR947	CATCGGAATCTGTTACTGTTTT	TC198377	2	-1	1	22	202	223	CAUCGGAAUCUGUUACUGUUUU	.::.:::::::::::::.:::	GAAGCAGUAACAGAUUCUGAUA	Cleavage		1
miR11466	CGATCTCCAGAAGACACTTGT	TC171513	2	-1	1	21	1142	1162	CGAUCUCCAGAAGACACUUGU	::::::::::.:: ::::::	CCAAGUGUCUUUUGCAGAUCG	Cleavage	weakly similar to UniRef100_A7QA56 Cluster: Chromosome undetermined scaffold_69, whole genome shotgun sequence; n=1; Vitis vinifera|Rep: Chromosome undetermined scaffold_69, whole genome shotgun sequence - Vitis vinifera (Grape), partial (88%)	1
miR11466	TAGACCTTCTCCTATCCACCAAT	DN627657	2	-1	1	23	197	219	UAGACCUUCUCCUAUCCACCAAU	: : ::::::::::::::: ::.	AGUUGUGGAUAGGAGAAGGGCUG	Cleavage	similar to UniRef100_A7QDA4 Cluster: Chromosome undetermined scaffold_80, whole genome shotgun sequence; n=1; Vitis vinifera|Rep: Chromosome undetermined scaffold_80, whole genome shotgun sequence - Vitis vinifera (Grape), partial (5%)	1
miR11466	TAGACCTTCTCCTATCCACCAAT	TC163753	2	-1	1	23	580	602	UAGACCUUCUCCUAUCCACCAAU	: : ::::::::::::::: ::.	AAUUGUGGAUAGGAGAAGGGCUG	Cleavage		1
miR11466	TCAGACCTTCTCCTATCCACAAT	TC163753	2	-1	1	23	581	603	UCAGACCUUCUCCUAUCCACAAU	:::::::::::::::::: :::.	AUUGUGGAUAGGAGAAGGGCUGG	Cleavage		1
miR11466	TCAGACCTTCTCCTATCCACAAT	DN627657	2	-1	1	23	198	220	UCAGACCUUCUCCUAUCCACAAU	.::::::::::::::::: :::.	GUUGUGGAUAGGAGAAGGGCUGG	Cleavage	similar to UniRef100_A7QDA4 Cluster: Chromosome undetermined scaffold_80, whole genome shotgun sequence; n=1; Vitis vinifera|Rep: Chromosome undetermined scaffold_80, whole genome shotgun sequence - Vitis vinifera (Grape), partial (5%)	1
miR11466	TCAGACCTTCTCCTATCCACAAT	CT579010	2	-1	1	23	204	226	UCAGACCUUCUCCUAUCCACAAU	:::: :::::.::::.:::	UUCAUGGAAAGGAGGAGGUUUGA	Cleavage	similar to UniRef100_A7P2M1 Cluster: Chromosome chr1 scaffold_5, whole genome shotgun sequence; n=1; Vitis vinifera|Rep: Chromosome chr1 scaffold_5, whole genome shotgun sequence - Vitis vinifera (Grape), partial (23%)	1
miR11487	TCATATTGATCGCCTTCTCAG	BX680907	2	-1	1	21	475	495	UCAUAUUGAUCGCCUUCUCAG	:::::::.:.::..:::::	UGGAGAAGGUGGUCGGUAUGA	Cleavage	similar to UniRef100_A7PN90 Cluster: Chromosome chr1 scaffold_22, whole genome shotgun sequence; n=1; Vitis vinifera|Rep: Chromosome chr1 scaffold_22, whole genome shotgun sequence - Vitis vinifera (Grape), partial (20%)	1
miR11511	TCCAACGAAGATCAGAAAGG	GT244286	2	-1	1	20	36	55	UCCAACGAAGAUCAGAAAGG	.::::::.:.::.::::::	AUUUUCUGGUUUUUGUUGGA	Cleavage	similar to UniRef100_Q9XFH9 Cluster: Thioredoxin F-type 2, chloroplast precursor; n=1; Arabidopsis thaliana|Rep: Thioredoxin F-type 2, chloroplast precursor - Arabidopsis thaliana (Mouse-ear cress), partial (31%)	1
miR11511	TCCAACGAAGATCAGAAGGC	DR099883	2	-1	1	20	459	478	UCCAACGAAGAUCAGAAGGC	::::.:: :::::::::::	CCCUUUUGCUCUUCGUUGGA	Cleavage	similar to UniRef100_A9T7T5 Cluster: Predicted protein; n=1; Physcomitrella patens subsp. patens|Rep: Predicted protein - Physcomitrella patens subsp. patens, partial (4%)	1
miR11511	TCCAACGAAGATCAGAAGGCGT	DR099883	2	-1	1	22	457	478	UCCAACGAAGAUCAGAAGGCGU	::::.:: :::::::::::	CUCCCUUUUGCUCUUCGUUGGA	Cleavage	similar to UniRef100_A9T7T5 Cluster: Predicted protein; n=1; Physcomitrella patens subsp. patens|Rep: Predicted protein - Physcomitrella patens subsp. patens, partial (4%)	1
miR11511	TCCAACGAAGATCAGAAGGCTC	DR099883	2	-1	1	22	457	478	UCCAACGAAGAUCAGAAGGCUC	::::.:: :::::::::::	CUCCCUUUUGCUCUUCGUUGGA	Cleavage	similar to UniRef100_A9T7T5 Cluster: Predicted protein; n=1; Physcomitrella patens subsp. patens|Rep: Predicted protein - Physcomitrella patens subsp. patens, partial (4%)	1
miR11511	TCCACCGAAGATCAGAAGGTTC	TC193479	2	-1	1	22	469	490	UCCACCGAAGAUCAGAAGGUUC	::::::::::::::.: ::::	AAACCUUCUGAUCUUUGUUGGA	Cleavage		1
miR11511	TCCACCGAAGATCAGAAGGTTC	CR393795	2	-1	1	22	143	164	UCCACCGAAGAUCAGAAGGUUC	:.::::::::::::.: ::::	AAGCCUUCUGAUCUUUGUUGGA	Cleavage		1
miR11511	TCCACCGAAGATCAGAAGGTTC	TC198617	2	-1	1	22	172	193	UCCACCGAAGAUCAGAAGGUUC	:.::::.::::::::: ::::	AAGCCUUUUGAUCUUCGUUGGA	Cleavage	weakly similar to UniRef100_Q8L8J1 Cluster: TIR/NBS; n=1; Pinus taeda|Rep: TIR/NBS - Pinus taeda (Loblolly pine), partial (5%)	1
miR11511	TCCACCGAAGATCAGAAGGTTC	GT235596	2	-1	1	22	213	234	UCCACCGAAGAUCAGAAGGUUC	:.::::.::::::::: ::::	AAGCCUUUUGAUCUUCGUUGGA	Cleavage		1
miR11511	TCCACCGAAGATCAGAAGGTTC	GW774095	2	-1	1	22	172	193	UCCACCGAAGAUCAGAAGGUUC	:.::::.::::::::: ::::	AAGCCUUUUGAUCUUCGUUGGA	Cleavage		1
miR11511	TCCACCGAAGATCAGAAGGTTC	TC199082	2	-1	1	22	204	225	UCCACCGAAGAUCAGAAGGUUC	.:::::.::::::::: ::::	AGACCUUUUGAUCUUCGUUGGA	Cleavage		1
miR11511	TCCACCGAAGATCAGAAGGTTC	TC199107	2	-1	1	22	291	312	UCCACCGAAGAUCAGAAGGUUC	..::::.::::::::: ::::	AGGCCUUUUGAUCUUCGUUGGA	Cleavage	similar to UniRef100_O49121 Cluster: Resistance gene homolog,; n=1; Pinus radiata|Rep: Resistance gene homolog, - Pinus radiata (Monterey pine), partial (9%)	1
miR11511	TCCACCGAAGATCAGAAGGTTC	TC155655	2	-1	1	22	1219	1240	UCCACCGAAGAUCAGAAGGUUC	:::::::::.:: ::::::	AGCCCUUCUGAUUUUGGGUGGA	Cleavage	weakly similar to UniRef100_A7NT69 Cluster: Chromosome chr18 scaffold_1, whole genome shotgun sequence; n=1; Vitis vinifera|Rep: Chromosome chr18 scaffold_1, whole genome shotgun sequence - Vitis vinifera (Grape), partial (19%)	1
miR11511	TCCACCGAAGATCAGAAGGTTTT	TC193479	2	-1	1	23	468	490	UCCACCGAAGAUCAGAAGGUUUU	:::::::::::::::.: ::::	CAAACCUUCUGAUCUUUGUUGGA	Cleavage		1
miR11511	TCCACCGAAGATCAGAAGGTTTT	CR393795	2	-1	1	23	142	164	UCCACCGAAGAUCAGAAGGUUUU	::.::::::::::::.: ::::	CAAGCCUUCUGAUCUUUGUUGGA	Cleavage		1
miR11511	TCCACCGAAGATCAGAAGGTTTT	TC198617	2	-1	1	23	171	193	UCCACCGAAGAUCAGAAGGUUUU	::.::::.::::::::: ::::	CAAGCCUUUUGAUCUUCGUUGGA	Cleavage	weakly similar to UniRef100_Q8L8J1 Cluster: TIR/NBS; n=1; Pinus taeda|Rep: TIR/NBS - Pinus taeda (Loblolly pine), partial (5%)	1
miR11511	TCCACCGAAGATCAGAAGGTTTT	GT235596	2	-1	1	23	212	234	UCCACCGAAGAUCAGAAGGUUUU	::.::::.::::::::: ::::	CAAGCCUUUUGAUCUUCGUUGGA	Cleavage		1
miR11511	TCCACCGAAGATCAGAAGGTTTT	GW774095	2	-1	1	23	171	193	UCCACCGAAGAUCAGAAGGUUUU	::.::::.::::::::: ::::	CAAGCCUUUUGAUCUUCGUUGGA	Cleavage		1
miR11511	TCCACCGAAGATCAGAAGGTTTT	TC199082	2	-1	1	23	203	225	UCCACCGAAGAUCAGAAGGUUUU	:.:::::.::::::::: ::::	CAGACCUUUUGAUCUUCGUUGGA	Cleavage		1
miR11511	TCCACCGAAGATCAGAAGGTTTT	TC199107	2	-1	1	23	290	312	UCCACCGAAGAUCAGAAGGUUUU	:..::::.::::::::: ::::	CAGGCCUUUUGAUCUUCGUUGGA	Cleavage	similar to UniRef100_O49121 Cluster: Resistance gene homolog,; n=1; Pinus radiata|Rep: Resistance gene homolog, - Pinus radiata (Monterey pine), partial (9%)	1
miR11511	TCCACCGAAGATCAGAAGGTTTT	TC155655	2	-1	1	23	1218	1240	UCCACCGAAGAUCAGAAGGUUUU	::. :::::::::.:: ::::::	AAGCCCUUCUGAUUUUGGGUGGA	Cleavage	weakly similar to UniRef100_A7NT69 Cluster: Chromosome chr18 scaffold_1, whole genome shotgun sequence; n=1; Vitis vinifera|Rep: Chromosome chr18 scaffold_1, whole genome shotgun sequence - Vitis vinifera (Grape), partial (19%)	1
miR950	TCGTGTCCTCGGTGGTTTATGA	TC159801	2	-1	1	22	476	497	UCGUGUCCUCGGUGGUUUAUGA	:::::..:.::::::::.::	GAAUAAAUUAUCGAGGACAUGA	Cleavage	weakly similar to UniRef100_A7QQF5 Cluster: Chromosome undetermined scaffold_142, whole genome shotgun sequence; n=1; Vitis vinifera|Rep: Chromosome undetermined scaffold_142, whole genome shotgun sequence - Vitis vinifera (Grape), partial (16%)	1
miR11466	TCTACTTCCACAAGACACTTGCC	TC155432	2	-1	1	23	876	898	UCUACUUCCACAAGACACUUGCC	:.:.:::::: :::::::::::	AGUAGGUGUCUCGUGGAAGUAGA	Cleavage	weakly similar to UniRef100_Q8L8J1 Cluster: TIR/NBS; n=1; Pinus taeda|Rep: TIR/NBS - Pinus taeda (Loblolly pine), partial (39%)	1
miR11466	TCTACTTCCACAAGACACTTGCC	TC191298	2	-1	1	23	1473	1495	UCUACUUCCACAAGACACUUGCC	:.:.:::::: :::::::::::	AGUAGGUGUCUCGUGGAAGUAGA	Cleavage	weakly similar to UniRef100_Q9FI14 Cluster: Disease resistance protein-like; n=1; Arabidopsis thaliana|Rep: Disease resistance protein-like - Arabidopsis thaliana (Mouse-ear cress), partial (5%)	1
miR11466	TCTACTTCCACAAGACACTTGCC	TC192234	2	-1	1	23	543	565	UCUACUUCCACAAGACACUUGCC	.::: ::::::::::.::::.	AAUAAGAGUCUUGUGGAGGUAGG	Cleavage	UniRef100_Q8L8J3 Cluster: NBS/LRR; n=1; Pinus taeda|Rep: NBS/LRR - Pinus taeda (Loblolly pine), complete	1
miR11466	TCTACTTCCACAAGACACTTGCC	TC167190	2	-1	1	23	83	105	UCUACUUCCACAAGACACUUGCC	: : :::::::::::.::::.	CACCAUUGUCUUGUGGAGGUAGG	Cleavage		1
miR11544	TGGAGCTGTTGTCACTCCACT	DR014844	2	-1	1	21	701	721	UGGAGCUGUUGUCACUCCACU	:::::. :::.::::::::::	AGUGGGCUGAUAACAGCUCCA	Cleavage	similar to UniRef100_A7PLI0 Cluster: Chromosome chr7 scaffold_20, whole genome shotgun sequence; n=1; Vitis vinifera|Rep: Chromosome chr7 scaffold_20, whole genome shotgun sequence - Vitis vinifera (Grape), partial (7%)	1
miR946	TGTGGATAGAGAAGGGTTAGT	TC176178	2	-1	1	21	633	653	UGUGGAUAGAGAAGGGUUAGU	.::::::::::::::: ::.	CUUAACCCUUCUCUAUCAACG	Cleavage	similar to UniRef100_A9REB4 Cluster: Predicted protein; n=1; Physcomitrella patens subsp. patens|Rep: Predicted protein - Physcomitrella patens subsp. patens, partial (10%)	1
miR946	TGTGGATAGAGAAGGGTTAGT	TC158109	2	-1	1	21	1056	1076	UGUGGAUAGAGAAGGGUUAGU	:::..::::::::::..::	UAUAAUUCUUCUCUAUCUGCA	Cleavage	similar to UniRef100_A7P728 Cluster: Chromosome chr9 scaffold_7, whole genome shotgun sequence; n=1; Vitis vinifera|Rep: Chromosome chr9 scaffold_7, whole genome shotgun sequence - Vitis vinifera (Grape), partial (86%)	1
miR11551	TGTTTTGCTTTCCCTCCGCAAT	TC182643	2	-1	1	22	43	64	UGUUUUGCUUUCCCUCCGCAAU	: ::::::.::::.:::::	UCAGAGGAGGGGAAGCGAAACA	Cleavage	similar to UniRef100_A9SY56 Cluster: Predicted protein; n=1; Physcomitrella patens subsp. patens|Rep: Predicted protein - Physcomitrella patens subsp. patens, partial (78%)	1
miR950	TTTACGTCTGGTCCTCGATGGTT	TC196136	2	-1	1	23	111	133	UUUACGUCUGGUCCUCGAUGGUU	... ::::::::.:.:::::..:	GGUGAUCGAGGAUCGGACGUGGA	Cleavage	weakly similar to UniRef100_Q7NM96 Cluster: Mg chelatase subunit; n=1; Gloeobacter violaceus|Rep: Mg chelatase subunit - Gloeobacter violaceus, partial (3%)	1
miR1313	AACAATAATTTCAGTGGAAGA	CF664466	2.5	-1	1	21	591	611	AACAAUAAUUUCAGUGGAAGA	::::.::::.:::::::: :	CCUUCUACUGGAAUUAUUGAU	Cleavage	similar to UniRef100_A7PTI1 Cluster: Chromosome chr8 scaffold_29, whole genome shotgun sequence; n=1; Vitis vinifera|Rep: Chromosome chr8 scaffold_29, whole genome shotgun sequence - Vitis vinifera (Grape), partial (39%)	1
miR1313	AACAATAATTTCAGTGGAAGA	TC191613	2.5	-1	1	21	28	48	AACAAUAAUUUCAGUGGAAGA	:: .::::::::::::::::	UCACUCACUGAAAUUAUUGUU	Cleavage	weakly similar to UniRef100_A7P4W4 Cluster: Chromosome chr4 scaffold_6, whole genome shotgun sequence; n=1; Vitis vinifera|Rep: Chromosome chr4 scaffold_6, whole genome shotgun sequence - Vitis vinifera (Grape), partial (34%)	1
miR1313	AACAATAATTTCAGTGGAAGA	TC197805	2.5	-1	1	21	429	449	AACAAUAAUUUCAGUGGAAGA	.:::::. ::::::.:::::	CUUUCCAUCGAAAUUGUUGUU	Cleavage	weakly similar to UniRef100_Q84PA4 Cluster: H+-transporting ATP synthase chain 9-like protein; n=1; Oryza sativa Japonica Group|Rep: H+-transporting ATP synthase chain 9-like protein - Oryza sativa subsp. japonica (Rice), partial (18%)	1
miR1313	AACAATAATTTCAGTGGAAGA	CO198527	2.5	-1	1	21	680	700	AACAAUAAUUUCAGUGGAAGA	::.::::::::::::::	UACCCCGCUGAAAUUAUUGUU	Cleavage	weakly similar to UniRef100_Q8W1G7 Cluster: Kinase R-like protein; n=1; Triticum aestivum|Rep: Kinase R-like protein - Triticum aestivum (Wheat), partial (21%)	1
miR1313	AACAATAATTTCAGTGGAAGA	TC175936	2.5	-1	1	21	816	836	AACAAUAAUUUCAGUGGAAGA	.:::::. ::::::.:::::	CUUUCCAUCGAAAUUGUUGUU	Cleavage	weakly similar to UniRef100_Q84PA4 Cluster: H+-transporting ATP synthase chain 9-like protein; n=1; Oryza sativa Japonica Group|Rep: H+-transporting ATP synthase chain 9-like protein - Oryza sativa subsp. japonica (Rice), partial (71%)	1
miR1313	AACAATAATTTCAGTGGAAGA	TC167288	2.5	-1	1	21	77	97	AACAAUAAUUUCAGUGGAAGA	:.:::: ::.::::::::::	UUUUCCUGUGGAAUUAUUGUU	Cleavage	similar to UniRef100_A9RBU6 Cluster: Predicted protein; n=1; Physcomitrella patens subsp. patens|Rep: Predicted protein - Physcomitrella patens subsp. patens, partial (9%)	1
miR1313	AACAATAATTTCAGTGGAAGA	TC168348	2.5	-1	1	21	811	831	AACAAUAAUUUCAGUGGAAGA	:..:.:::::::::::::	UAAUUUAUUGAAAUUAUUGUU	Cleavage	homologue to UniRef100_A7QNX0 Cluster: Chromosome chr1 scaffold_135, whole genome shotgun sequence; n=1; Vitis vinifera|Rep: Chromosome chr1 scaffold_135, whole genome shotgun sequence - Vitis vinifera (Grape), partial (5%)	1
miR1313	AACAATAATTTCAGTGGAAGA	CV035732	2.5	-1	1	21	91	111	AACAAUAAUUUCAGUGGAAGA	: ::.. ::::.:::::::::	UAUUUUUCUGAGAUUAUUGUU	Cleavage	homologue to UniRef100_Q4IU83 Cluster: Hydroxyacylglutathione hydrolase precursor; n=1; Azotobacter vinelandii AvOP|Rep:, partial (3%)	1
miR1313	AACAATAATTTCAGTGGAAGA	DR022138	2.5	-1	1	21	178	198	AACAAUAAUUUCAGUGGAAGA	: ::.:::::::::::::	GGUCCCGCUGAAAUUAUUGUG	Cleavage	similar to UniRef100_A6N837 Cluster: Sucrose synthase; n=1; Pinus taeda|Rep: Sucrose synthase - Pinus taeda (Loblolly pine), partial (21%)	1
miR1313	AACAATAATTTCAGTGGAAGA	TC167290	2.5	-1	1	21	1509	1529	AACAAUAAUUUCAGUGGAAGA	: ::.:::::::::::::	GGUCCCGCUGAAAUUAUUGUG	Cleavage	similar to UniRef100_A6N837 Cluster: Sucrose synthase; n=1; Pinus taeda|Rep: Sucrose synthase - Pinus taeda (Loblolly pine), partial (74%)	1
miR1313	AACAATAATTTCAGTGGAAGA	CF671297	2.5	-1	1	21	76	96	AACAAUAAUUUCAGUGGAAGA	: : ::: :::.:::::::::	UGUGCCAGUGAGAUUAUUGUU	Cleavage	similar to UniRef100_A7L4A3 Cluster: Somatic embryogenesis receptor kinase; n=1; Carica papaya|Rep: Somatic embryogenesis receptor kinase - Carica papaya (Papaya), partial (26%)	1
miR11504	AATGAGCTCCTCCTCATGTCC	GT255853	2.5	-1	1	21	657	677	AAUGAGCUCCUCCUCAUGUCC	::: :::::::::.::::	UAACAGGAGGAGGAGUUCAUG	Cleavage	weakly similar to UniRef100_Q9LN72 Cluster: T12C24.28; n=2; Arabidopsis thaliana|Rep: T12C24.28 - Arabidopsis thaliana (Mouse-ear cress), partial (6%)	1
miR11504	AATGAGCTCCTCCTCATGTCC	TC174341	2.5	-1	1	21	512	532	AAUGAGCUCCUCCUCAUGUCC	::: :::::::::.::::	UAACAGGAGGAGGAGUUCAUG	Cleavage	similar to UniRef100_A7QKI0 Cluster: Chromosome chr2 scaffold_112, whole genome shotgun sequence; n=1; Vitis vinifera|Rep: Chromosome chr2 scaffold_112, whole genome shotgun sequence - Vitis vinifera (Grape), partial (74%)	1
miR11504	AATGAGCTCCTCCTCATGTCT	GT255853	2.5	-1	1	21	657	677	AAUGAGCUCCUCCUCAUGUCU	::: :::::::::.::::	UAACAGGAGGAGGAGUUCAUG	Cleavage	weakly similar to UniRef100_Q9LN72 Cluster: T12C24.28; n=2; Arabidopsis thaliana|Rep: T12C24.28 - Arabidopsis thaliana (Mouse-ear cress), partial (6%)	1
miR11504	AATGAGCTCCTCCTCATGTCT	TC174341	2.5	-1	1	21	512	532	AAUGAGCUCCUCCUCAUGUCU	::: :::::::::.::::	UAACAGGAGGAGGAGUUCAUG	Cleavage	similar to UniRef100_A7QKI0 Cluster: Chromosome chr2 scaffold_112, whole genome shotgun sequence; n=1; Vitis vinifera|Rep: Chromosome chr2 scaffold_112, whole genome shotgun sequence - Vitis vinifera (Grape), partial (74%)	1
miR11466	CACTTCCAATAGACACTTGTT	TC175776	2.5	-1	1	21	1985	2005	CACUUCCAAUAGACACUUGUU	:.:::::::.:.::::::: :	AGCAAGUGUUUGUUGGAAGGG	Cleavage	similar to UniRef100_A9RZD9 Cluster: Predicted protein; n=1; Physcomitrella patens subsp. patens|Rep: Predicted protein - Physcomitrella patens subsp. patens, partial (95%)	1
miR946	CAGCCCTTCTCCTATCCACCAAC	CT580902	2.5	-1	1	23	533	555	CAGCCCUUCUCCUAUCCACCAAC	:::::: :::::.:::.::	AAAUGUGGAUUGGAGAGGGGUUG	Cleavage	weakly similar to UniRef100_A7QDA3 Cluster: Chromosome undetermined scaffold_80, whole genome shotgun sequence; n=1; Vitis vinifera|Rep: Chromosome undetermined scaffold_80, whole genome shotgun sequence - Vitis vinifera (Grape), partial (4%)	1
miR946	CAGCCCTTCTCCTATCCACCAAC	DR178021	2.5	-1	1	23	242	264	CAGCCCUUCUCCUAUCCACCAAC	:::::::: .::.::::::	AAAUGUGGAUAGCGGAGGGGCUG	Translation	weakly similar to UniRef100_A7P7S8 Cluster: Chromosome chr9 scaffold_7, whole genome shotgun sequence; n=1; Vitis vinifera|Rep: Chromosome chr9 scaffold_7, whole genome shotgun sequence - Vitis vinifera (Grape), partial (6%)	1
miR946	CAGCCCTTCTCCTATCCACCAAC	TC173870	2.5	-1	1	23	11	33	CAGCCCUUCUCCUAUCCACCAAC	: : :: :.::::::::::::	UCUUGAGGUUGGGAGAAGGGCUG	Cleavage	weakly similar to UniRef100_A7P258 Cluster: Chromosome chr19 scaffold_4, whole genome shotgun sequence; n=1; Vitis vinifera|Rep: Chromosome chr19 scaffold_4, whole genome shotgun sequence - Vitis vinifera (Grape), partial (6%)	1
miR11487	CATATTGATCGCCTTCTCAGT	DR688129	2.5	-1	1	21	7	27	CAUAUUGAUCGCCUUCUCAGU	.:::::.:::.:.:::::::	GCUGAGGAGGUGGUCAAUAUU	Cleavage	similar to UniRef100_Q73R37 Cluster: ABC transporter ATP-binding protein; n=1; Treponema denticola|Rep: ABC transporter, partial (3%)	1
miR947	CATCGGAATCTGTTACTGTTT	TC180959	2.5	-1	1	21	208	228	CAUCGGAAUCUGUUACUGUUU	:::::::::::: :::::::	AAACAGUAACAGUUUCCGAUA	Cleavage		1
miR947	CATCGGAATCTGTTACTGTTT	DR163529	2.5	-1	1	21	196	216	CAUCGGAAUCUGUUACUGUUU	: :::::::::::::::: :	AUACAGUAACAGAUUCCGUUA	Cleavage	UniRef100_Q0S6D0 Cluster: Transcriptional regulator; n=1; Rhodococcus sp. RHA1|Rep: Transcriptional regulator - Rhodococcus sp. (strain RHA1), partial (8%)	1
miR947	CATCGGAATCTGTTACTGTTT	GT246112	2.5	-1	1	21	471	491	CAUCGGAAUCUGUUACUGUUU	: .::::::..:.:::::.::	AUGCAGUAAUGGGUUCCGGUG	Cleavage	similar to UniRef100_A7QJ94 Cluster: Chromosome chr8 scaffold_106, whole genome shotgun sequence; n=1; Vitis vinifera|Rep: Chromosome chr8 scaffold_106, whole genome shotgun sequence - Vitis vinifera (Grape), partial (38%)	1
miR947	CATCGGAATCTGTTACTGTTT	TC182352	2.5	-1	1	21	339	359	CAUCGGAAUCUGUUACUGUUU	: .::::::..:.:::::.::	AUGCAGUAAUGGGUUCCGGUG	Cleavage	similar to UniRef100_A7QJ94 Cluster: Chromosome chr8 scaffold_106, whole genome shotgun sequence; n=1; Vitis vinifera|Rep: Chromosome chr8 scaffold_106, whole genome shotgun sequence - Vitis vinifera (Grape), partial (38%)	1
miR947	CATCGGAATCTGTTACTGTTT	TC154904	2.5	-1	1	21	1879	1899	CAUCGGAAUCUGUUACUGUUU	: .::::::..:.:::::.::	AUGCAGUAAUGGGUUCCGGUG	Cleavage	similar to UniRef100_A7QJ94 Cluster: Chromosome chr8 scaffold_106, whole genome shotgun sequence; n=1; Vitis vinifera|Rep: Chromosome chr8 scaffold_106, whole genome shotgun sequence - Vitis vinifera (Grape), partial (71%)	1
miR947	CATCGGAATCTGTTACTGTTT	TC196130	2.5	-1	1	21	579	599	CAUCGGAAUCUGUUACUGUUU	:.:: :::::::::::::	UCAUAGCAACAGAUUCCGAUU	Cleavage		1
miR947	CATCGGAATCTGTTACTGTTT	TC165989	2.5	-1	1	21	612	632	CAUCGGAAUCUGUUACUGUUU	:.:: :::::::::::::	UCAUAGCAACAGAUUCCGAUU	Cleavage		1
miR947	CATCGGAATCTGTTACTGTTTC	TC180959	2.5	-1	1	22	207	228	CAUCGGAAUCUGUUACUGUUUC	::::::::::::: :::::::	GAAACAGUAACAGUUUCCGAUA	Cleavage		1
miR947	CATCGGAATCTGTTACTGTTTC	DR163529	2.5	-1	1	22	195	216	CAUCGGAAUCUGUUACUGUUUC	:: :::::::::::::::: :	GAUACAGUAACAGAUUCCGUUA	Cleavage	UniRef100_Q0S6D0 Cluster: Transcriptional regulator; n=1; Rhodococcus sp. RHA1|Rep: Transcriptional regulator - Rhodococcus sp. (strain RHA1), partial (8%)	1
miR947	CATCGGAATCTGTTACTGTTTC	GT246112	2.5	-1	1	22	470	491	CAUCGGAAUCUGUUACUGUUUC	:: .::::::..:.:::::.::	GAUGCAGUAAUGGGUUCCGGUG	Cleavage	similar to UniRef100_A7QJ94 Cluster: Chromosome chr8 scaffold_106, whole genome shotgun sequence; n=1; Vitis vinifera|Rep: Chromosome chr8 scaffold_106, whole genome shotgun sequence - Vitis vinifera (Grape), partial (38%)	1
miR947	CATCGGAATCTGTTACTGTTTC	TC182352	2.5	-1	1	22	338	359	CAUCGGAAUCUGUUACUGUUUC	:: .::::::..:.:::::.::	GAUGCAGUAAUGGGUUCCGGUG	Cleavage	similar to UniRef100_A7QJ94 Cluster: Chromosome chr8 scaffold_106, whole genome shotgun sequence; n=1; Vitis vinifera|Rep: Chromosome chr8 scaffold_106, whole genome shotgun sequence - Vitis vinifera (Grape), partial (38%)	1
miR947	CATCGGAATCTGTTACTGTTTC	TC154904	2.5	-1	1	22	1878	1899	CAUCGGAAUCUGUUACUGUUUC	:: .::::::..:.:::::.::	GAUGCAGUAAUGGGUUCCGGUG	Cleavage	similar to UniRef100_A7QJ94 Cluster: Chromosome chr8 scaffold_106, whole genome shotgun sequence; n=1; Vitis vinifera|Rep: Chromosome chr8 scaffold_106, whole genome shotgun sequence - Vitis vinifera (Grape), partial (71%)	1
miR947	CATCGGAATCTGTTACTGTTTC	TC196130	2.5	-1	1	22	578	599	CAUCGGAAUCUGUUACUGUUUC	:.:: :::::::::::::	GUCAUAGCAACAGAUUCCGAUU	Cleavage		1
miR947	CATCGGAATCTGTTACTGTTTC	TC165989	2.5	-1	1	22	611	632	CAUCGGAAUCUGUUACUGUUUC	:.:: :::::::::::::	GUCAUAGCAACAGAUUCCGAUU	Cleavage		1
miR947	CATCGGAATCTGTTACTGTTTT	TC180959	2.5	-1	1	22	207	228	CAUCGGAAUCUGUUACUGUUUU	.:::::::::::: :::::::	GAAACAGUAACAGUUUCCGAUA	Cleavage		1
miR947	CATCGGAATCTGTTACTGTTTT	DR163529	2.5	-1	1	22	195	216	CAUCGGAAUCUGUUACUGUUUU	.: :::::::::::::::: :	GAUACAGUAACAGAUUCCGUUA	Cleavage	UniRef100_Q0S6D0 Cluster: Transcriptional regulator; n=1; Rhodococcus sp. RHA1|Rep: Transcriptional regulator - Rhodococcus sp. (strain RHA1), partial (8%)	1
miR947	CATCGGAATCTGTTACTGTTTT	GT246112	2.5	-1	1	22	470	491	CAUCGGAAUCUGUUACUGUUUU	.: .::::::..:.:::::.::	GAUGCAGUAAUGGGUUCCGGUG	Cleavage	similar to UniRef100_A7QJ94 Cluster: Chromosome chr8 scaffold_106, whole genome shotgun sequence; n=1; Vitis vinifera|Rep: Chromosome chr8 scaffold_106, whole genome shotgun sequence - Vitis vinifera (Grape), partial (38%)	1
miR947	CATCGGAATCTGTTACTGTTTT	TC182352	2.5	-1	1	22	338	359	CAUCGGAAUCUGUUACUGUUUU	.: .::::::..:.:::::.::	GAUGCAGUAAUGGGUUCCGGUG	Cleavage	similar to UniRef100_A7QJ94 Cluster: Chromosome chr8 scaffold_106, whole genome shotgun sequence; n=1; Vitis vinifera|Rep: Chromosome chr8 scaffold_106, whole genome shotgun sequence - Vitis vinifera (Grape), partial (38%)	1
miR947	CATCGGAATCTGTTACTGTTTT	TC154904	2.5	-1	1	22	1878	1899	CAUCGGAAUCUGUUACUGUUUU	.: .::::::..:.:::::.::	GAUGCAGUAAUGGGUUCCGGUG	Cleavage	similar to UniRef100_A7QJ94 Cluster: Chromosome chr8 scaffold_106, whole genome shotgun sequence; n=1; Vitis vinifera|Rep: Chromosome chr8 scaffold_106, whole genome shotgun sequence - Vitis vinifera (Grape), partial (71%)	1
miR947	CATCGGAATCTGTTACTGTTTT	TC196130	2.5	-1	1	22	578	599	CAUCGGAAUCUGUUACUGUUUU	:.:: :::::::::::::	GUCAUAGCAACAGAUUCCGAUU	Cleavage		1
miR947	CATCGGAATCTGTTACTGTTTT	TC165989	2.5	-1	1	22	611	632	CAUCGGAAUCUGUUACUGUUUU	:.:: :::::::::::::	GUCAUAGCAACAGAUUCCGAUU	Cleavage		1
miR11466	CGATCTCCAGAAGACACTTGT	CF392847	2.5	-1	1	21	80	100	CGAUCUCCAGAAGACACUUGU	:::::: ::.:::::::.:	GGAAGUGUGUUUUGGAGAUUG	Cleavage	similar to UniRef100_Q0DI80 Cluster: Os05g0409500 protein; n=1; Oryza sativa Japonica Group|Rep: Os05g0409500 protein - Oryza sativa subsp. japonica (Rice), partial (47%)	1
miR11466	CGATCTCCAGAAGACACTTGT	BE582357	2.5	-1	1	21	238	258	CGAUCUCCAGAAGACACUUGU	:: :::.:::::::::::	GGAACUGUUUUCUGGAGAUCU	Cleavage	weakly similar to UniRef100_A9TKC4 Cluster: Predicted protein; n=1; Physcomitrella patens subsp. patens|Rep: Predicted protein - Physcomitrella patens subsp. patens, partial (36%)	1
miR11466	CGATCTCCAGAAGACACTTGT	GT232562	2.5	-1	1	21	36	56	CGAUCUCCAGAAGACACUUGU	: ::::.:::::::::::	GAAUGUGUUUUCUGGAGAUCC	Cleavage	weakly similar to UniRef100_Q0X087 Cluster: Castasterone 26-hydroxylase; n=1; Solanum lycopersicum|Rep: Castasterone 26-hydroxylase - Solanum lycopersicum (Tomato) (Lycopersicon esculentum), partial (5%)	1
miR11466	CGATCTCCAGAAGACACTTGT	TC155212	2.5	-1	1	21	300	320	CGAUCUCCAGAAGACACUUGU	:: :::.:::::::::::	GGAACUGUUUUCUGGAGAUCU	Cleavage	weakly similar to UniRef100_A9TKC4 Cluster: Predicted protein; n=1; Physcomitrella patens subsp. patens|Rep: Predicted protein - Physcomitrella patens subsp. patens, complete	1
miR3693	CTGAACTGCTTATAGATGGGA	AM983268	2.5	-1	1	21	74	94	CUGAACUGCUUAUAGAUGGGA	:::::::::: :::::::::	UCCCAUCUAUCAGCAGUUCAA	Translation		1
miR3693	CTGAACTGCTTATAGATGGGA	TC164076	2.5	-1	1	21	426	446	CUGAACUGCUUAUAGAUGGGA	.::::::::::::::::	AUAUAUCUAUAAGCAGUUCAA	Cleavage		1
miR3693	CTGAACTGCTTATAGATGGGA	TC180464	2.5	-1	1	21	1280	1300	CUGAACUGCUUAUAGAUGGGA	.::::::::::::::::	AUAUAUCUAUAAGCAGUUCAA	Cleavage	weakly similar to UniRef100_Q46V06 Cluster: BLUF; n=1; Ralstonia eutropha JMP134|Rep: BLUF - Ralstonia eutropha (strain JMP134) (Alcaligenes eutrophus), partial (14%)	1
miR3701	TAAACAATGTCCACCCTTCATT	CT580171	2.5	-1	1	22	237	258	UAAACAAUGUCCACCCUUCAUU	: :.:::::::::::: :::.	CACGGAGGGUGGACAUUCUUUG	Cleavage	weakly similar to UniRef100_A0SQ39 Cluster: VIL3 protein; n=2; Triticum monococcum|Rep: VIL3 protein - Triticum monococcum subsp. aegilopoides, partial (26%)	1
miR946	TAGACCTTCTCCTATCCACCAAT	CX715392	2.5	-1	1	23	34	56	UAGACCUUCUCCUAUCCACCAAU	:: ::::::.: ::.:::::::	AUCUGUGGAUGGCAGGAGGUCUA	Translation		1
miR946	TCAGACCTTCTCCTATCCACAAT	GW748080	2.5	-1	1	23	222	244	UCAGACCUUCUCCUAUCCACAAU	::::::: ::::::::::	CUGAUGGAUAGCAGAAGGUCUGC	Cleavage	UniRef100_A5FN09 Cluster: Uncharacterized protein containing a pentein-type domain-like protein; n=1; Flavobacterium, partial (3%)	1
miR946	TCAGACCTTCTCCTATCCACAAT	TC191687	2.5	-1	1	23	605	627	UCAGACCUUCUCCUAUCCACAAU	:: : ::::::::::.:::	UGAAUGCAAAGGAGAAGGUUUGA	Cleavage	weakly similar to UniRef100_Q8RWK2 Cluster: Ribitol dehydrogenase-like; n=1; Arabidopsis thaliana|Rep: Ribitol dehydrogenase-like - Arabidopsis thaliana (Mouse-ear cress), partial (9%)	1
miR946	TCAGACCTTCTCCTATCCACAAT	TC156725	2.5	-1	1	23	253	274	UCAGACCUUCUCCUAUCCACAAU	::::: :::::::::.:::	AAAUUGGAU-GGAGAAGGUUUGA	Cleavage		1
miR11487	TCATATTGATCGCCTTCTCAG	BX679809	2.5	-1	1	21	136	156	UCAUAUUGAUCGCCUUCUCAG	:::::::.:::::::::	GCCCGAAGGCGGUCAAUAUGA	Cleavage	weakly similar to UniRef100_A7QFG8 Cluster: Chromosome chr8 scaffold_88, whole genome shotgun sequence; n=1; Vitis vinifera|Rep: Chromosome chr8 scaffold_88, whole genome shotgun sequence - Vitis vinifera (Grape), partial (11%)	1
miR11487	TCATATTGATCGCCTTCTCAG	TC186251	2.5	-1	1	21	443	463	UCAUAUUGAUCGCCUUCUCAG	:::::::::::..::: ::	GGGAGAAGGCGAUUGAUAGGA	Cleavage	similar to UniRef100_Q6EZ50 Cluster: Peroxin-11; n=1; Penicillium chrysogenum|Rep: Peroxin-11 - Penicillium chrysogenum (Penicillium notatum), partial (86%)	1
miR11511	TCCAACGAAGATCAGAAAGG	TC191287	2.5	-1	1	20	326	345	UCCAACGAAGAUCAGAAAGG	.::::::.::::::::: :	GUUUUCUGGUCUUCGUUGAA	Cleavage	homologue to UniRef100_O49079 Cluster: Oxygen-evolving enhancer protein 1, chloroplast precursor; n=1; Fritillaria agrestis|Rep: Oxygen-evolving enhancer protein 1, chloroplast precursor - Fritillaria agrestis (Stinkbells), partial (43%)	1
miR11511	TCCAACGAAGATCAGAAGGC	TC182071	2.5	-1	1	20	182	201	UCCAACGAAGAUCAGAAGGC	::: ::: ::::::::::::	GCCCUCUUAUCUUCGUUGGA	Cleavage		1
miR11511	TCCAACGAAGATCAGAAGGC	TC194217	2.5	-1	1	20	277	296	UCCAACGAAGAUCAGAAGGC	::: ::: ::::::::::::	GCCCUCUUAUCUUCGUUGGA	Cleavage	similar to UniRef100_A7QDZ0 Cluster: Chromosome chr4 scaffold_83, whole genome shotgun sequence; n=1; Vitis vinifera|Rep: Chromosome chr4 scaffold_83, whole genome shotgun sequence - Vitis vinifera (Grape), partial (11%)	1
miR11511	TCCAACGAAGATCAGAAGGC	GT244286	2.5	-1	1	20	36	55	UCCAACGAAGAUCAGAAGGC	..:::::.:.::.::::::	AUUUUCUGGUUUUUGUUGGA	Cleavage	similar to UniRef100_Q9XFH9 Cluster: Thioredoxin F-type 2, chloroplast precursor; n=1; Arabidopsis thaliana|Rep: Thioredoxin F-type 2, chloroplast precursor - Arabidopsis thaliana (Mouse-ear cress), partial (31%)	1
miR11511	TCCAACGAAGATCAGAAGGC	TC190805	2.5	-1	1	20	1178	1197	UCCAACGAAGAUCAGAAGGC	:::::::::.:::: :::.	CCCUUCUGAUUUUCGAUGGG	Cleavage	similar to UniRef100_A9RP47 Cluster: Predicted protein; n=1; Physcomitrella patens subsp. patens|Rep: Predicted protein - Physcomitrella patens subsp. patens, partial (20%)	1
miR11511	TCCAACGAAGATCAGAAGGC	TC196594	2.5	-1	1	20	49	67	UCCAACGAAGAUCAGAAGGC	::::: :::::::.::::::	GCCUU-UGAUCUUUGUUGGA	Cleavage		1
miR11511	TCCAACGAAGATCAGAAGGCGT	TC182071	2.5	-1	1	22	180	201	UCCAACGAAGAUCAGAAGGCGU	: ::: ::: ::::::::::::	AAGCCCUCUUAUCUUCGUUGGA	Cleavage		1
miR11511	TCCAACGAAGATCAGAAGGCGT	TC194217	2.5	-1	1	22	275	296	UCCAACGAAGAUCAGAAGGCGU	: ::: ::: ::::::::::::	AAGCCCUCUUAUCUUCGUUGGA	Cleavage	similar to UniRef100_A7QDZ0 Cluster: Chromosome chr4 scaffold_83, whole genome shotgun sequence; n=1; Vitis vinifera|Rep: Chromosome chr4 scaffold_83, whole genome shotgun sequence - Vitis vinifera (Grape), partial (11%)	1
miR11511	TCCAACGAAGATCAGAAGGCGT	GT244286	2.5	-1	1	22	34	55	UCCAACGAAGAUCAGAAGGCGU	..:::::.:.::.::::::	UGAUUUUCUGGUUUUUGUUGGA	Cleavage	similar to UniRef100_Q9XFH9 Cluster: Thioredoxin F-type 2, chloroplast precursor; n=1; Arabidopsis thaliana|Rep: Thioredoxin F-type 2, chloroplast precursor - Arabidopsis thaliana (Mouse-ear cress), partial (31%)	1
miR11511	TCCAACGAAGATCAGAAGGCGT	TC190805	2.5	-1	1	22	1176	1197	UCCAACGAAGAUCAGAAGGCGU	:::::::::.:::: :::.	AGCCCUUCUGAUUUUCGAUGGG	Cleavage	similar to UniRef100_A9RP47 Cluster: Predicted protein; n=1; Physcomitrella patens subsp. patens|Rep: Predicted protein - Physcomitrella patens subsp. patens, partial (20%)	1
miR11511	TCCAACGAAGATCAGAAGGCGT	TC196594	2.5	-1	1	22	47	67	UCCAACGAAGAUCAGAAGGCGU	: ::::: :::::::.::::::	AAGCCUU-UGAUCUUUGUUGGA	Cleavage		1
miR11511	TCCAACGAAGATCAGAAGGCTC	TC182071	2.5	-1	1	22	180	201	UCCAACGAAGAUCAGAAGGCUC	:::: ::: ::::::::::::	AAGCCCUCUUAUCUUCGUUGGA	Cleavage		1
miR11511	TCCAACGAAGATCAGAAGGCTC	TC194217	2.5	-1	1	22	275	296	UCCAACGAAGAUCAGAAGGCUC	:::: ::: ::::::::::::	AAGCCCUCUUAUCUUCGUUGGA	Cleavage	similar to UniRef100_A7QDZ0 Cluster: Chromosome chr4 scaffold_83, whole genome shotgun sequence; n=1; Vitis vinifera|Rep: Chromosome chr4 scaffold_83, whole genome shotgun sequence - Vitis vinifera (Grape), partial (11%)	1
miR11511	TCCAACGAAGATCAGAAGGCTC	TC196594	2.5	-1	1	22	47	67	UCCAACGAAGAUCAGAAGGCUC	:::::: :::::::.::::::	AAGCCUU-UGAUCUUUGUUGGA	Cleavage		1
miR11511	TCCAACGAAGATCAGAAGGCTC	GT244286	2.5	-1	1	22	34	55	UCCAACGAAGAUCAGAAGGCUC	..:::::.:.::.::::::	UGAUUUUCUGGUUUUUGUUGGA	Cleavage	similar to UniRef100_Q9XFH9 Cluster: Thioredoxin F-type 2, chloroplast precursor; n=1; Arabidopsis thaliana|Rep: Thioredoxin F-type 2, chloroplast precursor - Arabidopsis thaliana (Mouse-ear cress), partial (31%)	1
miR11511	TCCAACGAAGATCAGAAGGCTC	TC190805	2.5	-1	1	22	1176	1197	UCCAACGAAGAUCAGAAGGCUC	:::::::::.:::: :::.	AGCCCUUCUGAUUUUCGAUGGG	Cleavage	similar to UniRef100_A9RP47 Cluster: Predicted protein; n=1; Physcomitrella patens subsp. patens|Rep: Predicted protein - Physcomitrella patens subsp. patens, partial (20%)	1
miR11511	TCCACCGAAGATCAGAAGGTTC	TC190805	2.5	-1	1	22	1176	1197	UCCACCGAAGAUCAGAAGGUUC	:::::::::.:::: :::.	AGCCCUUCUGAUUUUCGAUGGG	Cleavage	similar to UniRef100_A9RP47 Cluster: Predicted protein; n=1; Physcomitrella patens subsp. patens|Rep: Predicted protein - Physcomitrella patens subsp. patens, partial (20%)	1
miR11511	TCCACCGAAGATCAGAAGGTTC	TC176620	2.5	-1	1	22	735	756	UCCACCGAAGAUCAGAAGGUUC	::: : :::.:::::::::	UCCCCUACAGAUUUUCGGUGGA	Cleavage	similar to UniRef100_A7PE86 Cluster: Chromosome chr11 scaffold_13, whole genome shotgun sequence; n=1; Vitis vinifera|Rep: Chromosome chr11 scaffold_13, whole genome shotgun sequence - Vitis vinifera (Grape), partial (68%)	1
miR11511	TCCACCGAAGATCAGAAGGTTC	TC163416	2.5	-1	1	22	240	261	UCCACCGAAGAUCAGAAGGUUC	::: : :::.:::::::::	UCCCCUACAGAUUUUCGGUGGA	Cleavage	similar to UniRef100_A7PE86 Cluster: Chromosome chr11 scaffold_13, whole genome shotgun sequence; n=1; Vitis vinifera|Rep: Chromosome chr11 scaffold_13, whole genome shotgun sequence - Vitis vinifera (Grape), partial (64%)	1
miR11511	TCCACCGAAGATCAGAAGGTTTT	TC190805	2.5	-1	1	23	1175	1197	UCCACCGAAGAUCAGAAGGUUUU	:. :::::::::.:::: :::.	CAGCCCUUCUGAUUUUCGAUGGG	Cleavage	similar to UniRef100_A9RP47 Cluster: Predicted protein; n=1; Physcomitrella patens subsp. patens|Rep: Predicted protein - Physcomitrella patens subsp. patens, partial (20%)	1
miR11511	TCCACCGAAGATCAGAAGGTTTT	TC176620	2.5	-1	1	23	734	756	UCCACCGAAGAUCAGAAGGUUUU	::: : :::.:::::::::	CUCCCCUACAGAUUUUCGGUGGA	Cleavage	similar to UniRef100_A7PE86 Cluster: Chromosome chr11 scaffold_13, whole genome shotgun sequence; n=1; Vitis vinifera|Rep: Chromosome chr11 scaffold_13, whole genome shotgun sequence - Vitis vinifera (Grape), partial (68%)	1
miR11511	TCCACCGAAGATCAGAAGGTTTT	TC163416	2.5	-1	1	23	239	261	UCCACCGAAGAUCAGAAGGUUUU	::: : :::.:::::::::	CUCCCCUACAGAUUUUCGGUGGA	Cleavage	similar to UniRef100_A7PE86 Cluster: Chromosome chr11 scaffold_13, whole genome shotgun sequence; n=1; Vitis vinifera|Rep: Chromosome chr11 scaffold_13, whole genome shotgun sequence - Vitis vinifera (Grape), partial (64%)	1
miR1312	TCGGAGAGAATATGGCGAGAT	TC194902	2.5	-1	1	21	262	282	UCGGAGAGAAUAUGGCGAGAU	::::.:::.::::: ::::	CGCUCGUCAUGUUCUCACCGA	Cleavage	weakly similar to UniRef100_Q6RJN6 Cluster: Chloroplast Toc64-2; n=1; Physcomitrella patens|Rep: Chloroplast Toc64-2 - Physcomitrella patens (Moss), partial (34%)	1
miR1312	TCGGAGAGAATATGGCGAGAT	TC154942	2.5	-1	1	21	857	877	UCGGAGAGAAUAUGGCGAGAU	: .:. :::::::::.:::::	ACUUUUCCAUAUUCUUUCCGA	Cleavage	homologue to UniRef100_Q5Y2E9 Cluster: LEA; n=1; Pinus halepensis|Rep: LEA - Pinus halepensis (Aleppo pine), complete	1
miR1314	TCGGCCTCGAAATGTTAGGAGAA	FN705689	2.5	-1	1	23	77	99	UCGGCCUCGAAAUGUUAGGAGAA	:. ::.::::.::::::::	GAGCCUGAAUAUUUUGAGGCCGA	Cleavage	similar to UniRef100_A6W2V1 Cluster: Arginyl-tRNA synthetase; n=1; Marinomonas sp. MWYL1|Rep: Arginyl-tRNA synthetase -, partial (2%)	1
miR11466	TCTACTTCCACAAGACACTTGCC	DN614670	2.5	-1	1	23	325	347	UCUACUUCCACAAGACACUUGCC	: .::::: :::::::: :::::	GAUAAGUGACUUGUGGAUGUAGA	Cleavage		1
miR950	TCTGGTCCTCGGTGGTTTATGAAT	GT253800	2.5	-1	1	24	680	703	UCUGGUCCUCGGUGGUUUAUGAAU	.:::::::::::.::::: ::.::	GUUCAUAAACCAUCGAGGUCCGGA	Cleavage	UniRef100_A9RWI1 Cluster: Predicted protein; n=1; Physcomitrella patens subsp. patens|Rep: Predicted protein -, partial (2%)	1
miR3693	TGAACTGCTTATAGATGGGAG	TC164076	2.5	-1	1	21	425	445	UGAACUGCUUAUAGAUGGGAG	.::::::::::::::::	GAUAUAUCUAUAAGCAGUUCA	Cleavage		1
miR3693	TGAACTGCTTATAGATGGGAG	TC180464	2.5	-1	1	21	1279	1299	UGAACUGCUUAUAGAUGGGAG	.::::::::::::::::	GAUAUAUCUAUAAGCAGUUCA	Cleavage	weakly similar to UniRef100_Q46V06 Cluster: BLUF; n=1; Ralstonia eutropha JMP134|Rep: BLUF - Ralstonia eutropha (strain JMP134) (Alcaligenes eutrophus), partial (14%)	1
miR11532	TGACATTGTAAAGTACGGGAAT	GT232278	2.5	-1	1	22	644	665	UGACAUUGUAAAGUACGGGAAU	:.::::::::::.:: ::::	UGUUCCGUACUUUAUAAGGUCA	Cleavage	similar to UniRef100_Q9C635 Cluster: Heat stress transcription factor B-4; n=1; Arabidopsis thaliana|Rep: Heat stress transcription factor B-4 - Arabidopsis thaliana (Mouse-ear cress), partial (26%)	1
miR11532	TGACATTGTAAAGTACGGGAAT	TC156781	2.5	-1	1	22	803	824	UGACAUUGUAAAGUACGGGAAU	:.::::::::::.:: ::::	UGUUCCGUACUUUAUAAGGUCA	Cleavage	similar to UniRef100_Q9C635 Cluster: Heat stress transcription factor B-4; n=1; Arabidopsis thaliana|Rep: Heat stress transcription factor B-4 - Arabidopsis thaliana (Mouse-ear cress), partial (28%)	1
miR11532	TGACATTGTAAAGTACGGGAAT	TC162966	2.5	-1	1	22	768	789	UGACAUUGUAAAGUACGGGAAU	:.::::::::::.:: ::::	UGUUCCGUACUUUAUAAGGUCA	Cleavage	similar to UniRef100_Q00M81 Cluster: Heat shock transcription factor; n=1; Glycine max|Rep: Heat shock transcription factor - Glycine max (Soybean), partial (28%)	1
miR11532	TGACATTGTAAAGTACGGGAAT	TC157215	2.5	-1	1	22	762	783	UGACAUUGUAAAGUACGGGAAU	: ..::.:::::::::::::	UGUGUUGUGCUUUACAAUGUCA	Cleavage	similar to UniRef100_A7QEZ0 Cluster: Chromosome chr16 scaffold_86, whole genome shotgun sequence; n=1; Vitis vinifera|Rep: Chromosome chr16 scaffold_86, whole genome shotgun sequence - Vitis vinifera (Grape), partial (66%)	1
miR11532	TGACATTGTAAAGTACGGGAAT	TC167353	2.5	-1	1	22	1470	1491	UGACAUUGUAAAGUACGGGAAU	: ..::.:::::::::::::	UGUGUUGUGCUUUACAAUGUCA	Cleavage	similar to UniRef100_A7QEZ0 Cluster: Chromosome chr16 scaffold_86, whole genome shotgun sequence; n=1; Vitis vinifera|Rep: Chromosome chr16 scaffold_86, whole genome shotgun sequence - Vitis vinifera (Grape), partial (98%)	1
miR11532	TGACATTGTAAAGTACGGGAAT	TC196713	2.5	-1	1	22	126	147	UGACAUUGUAAAGUACGGGAAU	: ::: ::.::::::::::::	AAUCCACUAUUUUACAAUGUCA	Cleavage		1
miR11532	TGACATTGTAAAGTACGGGAAT	TC176758	2.5	-1	1	22	338	359	UGACAUUGUAAAGUACGGGAAU	:: ::::::.::::::::	AAGGCCAUACUUUGCAAUGUCA	Cleavage	similar to UniRef100_A7Q0U4 Cluster: Chromosome chr7 scaffold_42, whole genome shotgun sequence; n=1; Vitis vinifera|Rep: Chromosome chr7 scaffold_42, whole genome shotgun sequence - Vitis vinifera (Grape), partial (35%)	1
miR11532	TGACATTGTAAAGTACGGGAAT	TC167221	2.5	-1	1	22	816	837	UGACAUUGUAAAGUACGGGAAU	::::: :::: ::::::::	CCACCCGUUCUUUUCAAUGUCA	Cleavage	weakly similar to UniRef100_A9TE65 Cluster: Predicted protein; n=1; Physcomitrella patens subsp. patens|Rep: Predicted protein - Physcomitrella patens subsp. patens, partial (20%)	1
miR11487	TGAGAAAGCGATCAACATGAC	DR094801	2.5	-1	1	21	728	748	UGAGAAAGCGAUCAACAUGAC	::::::::::.:. ::::::	AUCAUGUUGAUUGUAUUCUCA	Cleavage	similar to UniRef100_Q5SFH8 Cluster: Thaumatin-like protein; n=1; Pinus monticola|Rep: Thaumatin-like protein - Pinus monticola (Western white pine), partial (49%)	1
miR11487	TGAGAAAGCGATCAACATGAC	TC163493	2.5	-1	1	21	727	747	UGAGAAAGCGAUCAACAUGAC	::::::::::.:. ::::::	AUCAUGUUGAUUGUAUUCUCA	Cleavage	homologue to UniRef100_Q5SFH8 Cluster: Thaumatin-like protein; n=1; Pinus monticola|Rep: Thaumatin-like protein - Pinus monticola (Western white pine), partial (97%)	1
miR11487	TGAGAAAGCGATCAACATGAC	TC157530	2.5	-1	1	21	721	741	UGAGAAAGCGAUCAACAUGAC	::::::::::.:. ::::::	AUCAUGUUGAUUGUAUUCUCA	Cleavage	homologue to UniRef100_Q5SFH8 Cluster: Thaumatin-like protein; n=1; Pinus monticola|Rep: Thaumatin-like protein - Pinus monticola (Western white pine), partial (96%)	1
miR11487	TGAGAAAGCGATCAACATGAC	TC168708	2.5	-1	1	21	678	698	UGAGAAAGCGAUCAACAUGAC	::::::::.:::: :::::.	AUCAUGUUGGUCGCGUUCUCG	Cleavage	weakly similar to UniRef100_O48940 Cluster: Polyphosphoinositide binding protein Ssh2p; n=1; Glycine max|Rep: Polyphosphoinositide binding protein Ssh2p - Glycine max (Soybean), partial (9%)	1
miR11487	TGAGAAAGCGATCAACATGAC	TC181380	2.5	-1	1	21	91	111	UGAGAAAGCGAUCAACAUGAC	: :: ::.:::::::::::	AACCUGCUGGUCGCUUUCUCA	Cleavage		1
miR11487	TGAGAAAGCGATCAACATGAC	TC155676	2.5	-1	1	21	91	111	UGAGAAAGCGAUCAACAUGAC	: :: ::.:::::::::::	AACCUGCUGGUCGCUUUCUCA	Cleavage		1
miR11487	TGAGAAGGCGATCAACATGAC	DR094801	2.5	-1	1	21	728	748	UGAGAAGGCGAUCAACAUGAC	::::::::::.:. ::::::	AUCAUGUUGAUUGUAUUCUCA	Cleavage	similar to UniRef100_Q5SFH8 Cluster: Thaumatin-like protein; n=1; Pinus monticola|Rep: Thaumatin-like protein - Pinus monticola (Western white pine), partial (49%)	1
miR11487	TGAGAAGGCGATCAACATGAC	TC163493	2.5	-1	1	21	727	747	UGAGAAGGCGAUCAACAUGAC	::::::::::.:. ::::::	AUCAUGUUGAUUGUAUUCUCA	Cleavage	homologue to UniRef100_Q5SFH8 Cluster: Thaumatin-like protein; n=1; Pinus monticola|Rep: Thaumatin-like protein - Pinus monticola (Western white pine), partial (97%)	1
miR11487	TGAGAAGGCGATCAACATGAC	TC157530	2.5	-1	1	21	721	741	UGAGAAGGCGAUCAACAUGAC	::::::::::.:. ::::::	AUCAUGUUGAUUGUAUUCUCA	Cleavage	homologue to UniRef100_Q5SFH8 Cluster: Thaumatin-like protein; n=1; Pinus monticola|Rep: Thaumatin-like protein - Pinus monticola (Western white pine), partial (96%)	1
miR11487	TGAGAAGGCGATCAACATGAC	TC168708	2.5	-1	1	21	678	698	UGAGAAGGCGAUCAACAUGAC	::::::::.:::: :::::.	AUCAUGUUGGUCGCGUUCUCG	Cleavage	weakly similar to UniRef100_O48940 Cluster: Polyphosphoinositide binding protein Ssh2p; n=1; Glycine max|Rep: Polyphosphoinositide binding protein Ssh2p - Glycine max (Soybean), partial (9%)	1
miR11487	TGAGAAGGCGATCAACATGAC	TC180003	2.5	-1	1	21	1603	1623	UGAGAAGGCGAUCAACAUGAC	::::::::: :.:::.:::	UACAUGUUGAUGGUCUUUUCA	Translation	similar to UniRef100_A7QQ45 Cluster: Chromosome chr2 scaffold_140, whole genome shotgun sequence; n=1; Vitis vinifera|Rep: Chromosome chr2 scaffold_140, whole genome shotgun sequence - Vitis vinifera (Grape), partial (90%)	1
miR11487	TGAGAAGGCGATCAACATGAT	DR094801	2.5	-1	1	21	728	748	UGAGAAGGCGAUCAACAUGAU	:::::::::::.:. ::::::	AUCAUGUUGAUUGUAUUCUCA	Cleavage	similar to UniRef100_Q5SFH8 Cluster: Thaumatin-like protein; n=1; Pinus monticola|Rep: Thaumatin-like protein - Pinus monticola (Western white pine), partial (49%)	1
miR11487	TGAGAAGGCGATCAACATGAT	TC163493	2.5	-1	1	21	727	747	UGAGAAGGCGAUCAACAUGAU	:::::::::::.:. ::::::	AUCAUGUUGAUUGUAUUCUCA	Cleavage	homologue to UniRef100_Q5SFH8 Cluster: Thaumatin-like protein; n=1; Pinus monticola|Rep: Thaumatin-like protein - Pinus monticola (Western white pine), partial (97%)	1
miR11487	TGAGAAGGCGATCAACATGAT	TC157530	2.5	-1	1	21	721	741	UGAGAAGGCGAUCAACAUGAU	:::::::::::.:. ::::::	AUCAUGUUGAUUGUAUUCUCA	Cleavage	homologue to UniRef100_Q5SFH8 Cluster: Thaumatin-like protein; n=1; Pinus monticola|Rep: Thaumatin-like protein - Pinus monticola (Western white pine), partial (96%)	1
miR11487	TGAGAAGGCGATCAACATGAT	TC168708	2.5	-1	1	21	678	698	UGAGAAGGCGAUCAACAUGAU	:::::::::.:::: :::::.	AUCAUGUUGGUCGCGUUCUCG	Cleavage	weakly similar to UniRef100_O48940 Cluster: Polyphosphoinositide binding protein Ssh2p; n=1; Glycine max|Rep: Polyphosphoinositide binding protein Ssh2p - Glycine max (Soybean), partial (9%)	1
miR11487	TGAGAAGGCGATCAACATGAT	TC180003	2.5	-1	1	21	1603	1623	UGAGAAGGCGAUCAACAUGAU	::::::::: :.:::.:::	UACAUGUUGAUGGUCUUUUCA	Translation	similar to UniRef100_A7QQ45 Cluster: Chromosome chr2 scaffold_140, whole genome shotgun sequence; n=1; Vitis vinifera|Rep: Chromosome chr2 scaffold_140, whole genome shotgun sequence - Vitis vinifera (Grape), partial (90%)	1
miR11487	TGAGAAGGCGATCAACATGC	TC170021	2.5	-1	1	20	194	213	UGAGAAGGCGAUCAACAUGC	:. :::::::::.::::::.	GUCUGUUGAUCGUCUUCUCG	Cleavage	similar to UniRef100_A1DM89 Cluster: Rho GTPase Rho1; n=1; Neosartorya fischeri NRRL 181|Rep: Rho GTPase Rho1 - Neosartorya fischeri (strain ATCC 1020 / DSM 3700 / NRRL 181)(Aspergillus fischerianus (strain ATCC 1020 / DSM 3700 / NRRL 181)), partial (96%)	1
miR11487	TGAGAAGGCGATCAACATGC	DR094801	2.5	-1	1	20	729	748	UGAGAAGGCGAUCAACAUGC	:::::::::.:. ::::::	UCAUGUUGAUUGUAUUCUCA	Cleavage	similar to UniRef100_Q5SFH8 Cluster: Thaumatin-like protein; n=1; Pinus monticola|Rep: Thaumatin-like protein - Pinus monticola (Western white pine), partial (49%)	1
miR11487	TGAGAAGGCGATCAACATGC	TC163493	2.5	-1	1	20	728	747	UGAGAAGGCGAUCAACAUGC	:::::::::.:. ::::::	UCAUGUUGAUUGUAUUCUCA	Cleavage	homologue to UniRef100_Q5SFH8 Cluster: Thaumatin-like protein; n=1; Pinus monticola|Rep: Thaumatin-like protein - Pinus monticola (Western white pine), partial (97%)	1
miR11487	TGAGAAGGCGATCAACATGC	TC157530	2.5	-1	1	20	722	741	UGAGAAGGCGAUCAACAUGC	:::::::::.:. ::::::	UCAUGUUGAUUGUAUUCUCA	Cleavage	homologue to UniRef100_Q5SFH8 Cluster: Thaumatin-like protein; n=1; Pinus monticola|Rep: Thaumatin-like protein - Pinus monticola (Western white pine), partial (96%)	1
miR11487	TGAGAAGGCGATCAACATGC	TC168708	2.5	-1	1	20	679	698	UGAGAAGGCGAUCAACAUGC	:::::::.:::: :::::.	UCAUGUUGGUCGCGUUCUCG	Cleavage	weakly similar to UniRef100_O48940 Cluster: Polyphosphoinositide binding protein Ssh2p; n=1; Glycine max|Rep: Polyphosphoinositide binding protein Ssh2p - Glycine max (Soybean), partial (9%)	1
miR11487	TGAGAAGGCGATCAACATGC	TC180003	2.5	-1	1	20	1604	1623	UGAGAAGGCGAUCAACAUGC	::::::::: :.:::.:::	ACAUGUUGAUGGUCUUUUCA	Translation	similar to UniRef100_A7QQ45 Cluster: Chromosome chr2 scaffold_140, whole genome shotgun sequence; n=1; Vitis vinifera|Rep: Chromosome chr2 scaffold_140, whole genome shotgun sequence - Vitis vinifera (Grape), partial (90%)	1
miR11544	TGGAGCTGTTGTCACTCCACT	DR099217	2.5	-1	1	21	683	703	UGGAGCUGUUGUCACUCCACU	:::::. :::.::::::::.:	AGUGGGCUGAUAACAGCUCUA	Cleavage	weakly similar to UniRef100_A7VM67 Cluster: Receptor-like kinase; n=1; Nitella axillaris|Rep: Receptor-like kinase - Nitella axillaris, partial (11%)	1
miR11544	TGGAGCTGTTGTCACTCCACT	TC164022	2.5	-1	1	21	358	378	UGGAGCUGUUGUCACUCCACU	.::::::::.:.:..:.::::	GGUGGAGUGGCGAUGGUUCCA	Cleavage	similar to UniRef100_Q07031 Cluster: , genes for rfbA-rfbT, ompX, orf1-3; n=1; Vibrio cholerae|Rep: , genes for rfbA-rfbT, ompX, orf1-3 - Vibrio cholerae, partial (16%)	1
miR11544	TGGAGCTGTTGTCACTCCACT	TC174395	2.5	-1	1	21	163	183	UGGAGCUGUUGUCACUCCACU	.::::::::.:.:..:.::::	GGUGGAGUGGCGAUGGUUCCA	Cleavage		1
miR11544	TGGAGCTGTTGTCACTCCACT	TC181763	2.5	-1	1	21	386	406	UGGAGCUGUUGUCACUCCACU	:::::::.. :::::::::	UAUGGAGUGGUUACAGCUCCA	Translation	similar to UniRef100_O94154 Cluster: Catalase; n=1; Pleurotus ostreatus|Rep: Catalase - Pleurotus ostreatus (Oyster mushroom) (White-rot fungus), partial (9%)	1
miR11544	TGGAGCTGTTGTCACTCCACT	TC170622	2.5	-1	1	21	218	238	UGGAGCUGUUGUCACUCCACU	:: :: :::::::::::.:	UUUGCAGAGACAACAGCUCUA	Cleavage	similar to UniRef100_A7PD64 Cluster: Chromosome chr17 scaffold_12, whole genome shotgun sequence; n=1; Vitis vinifera|Rep: Chromosome chr17 scaffold_12, whole genome shotgun sequence - Vitis vinifera (Grape), partial (47%)	1
miR11551	TGTTTTGCTTTCCCTCCGCAAT	AW056880	2.5	-1	1	22	111	132	UGUUUUGCUUUCCCUCCGCAAU	::::.:::::::::::.:: ::	AUUGUGGAGGGAAAGCGAAUCA	Cleavage		1
miR11551	TGTTTTGCTTTCCCTCCGCAAT	TC192742	2.5	-1	1	22	759	780	UGUUUUGCUUUCCCUCCGCAAU	::::: :::::::: :::::::	AUUGCAGAGGGAAAACAAAACA	Cleavage	similar to UniRef100_A3KND4 Cluster: C4SR protein; n=1; Xenopus laevis|Rep: C4SR protein - Xenopus laevis (African clawed frog), partial (6%)	1
miR11551	TGTTTTGCTTTCCCTCCGCAAT	TC159356	2.5	-1	1	21	1	21	UGUUUUGCUUUCCCUCCGCAA	:: :.:::::::::::::	CGGCCGGGGGAAAGCAAAACC	Cleavage	similar to UniRef100_Q1L6F3 Cluster: CC-NBS-LRR resistance-like protein; n=1; Pinus lambertiana|Rep: CC-NBS-LRR resistance-like protein - Pinus lambertiana (Sugar pine), partial (71%)	1
miR950	TTTACGTCTGGTCCTCGATGGTT	TC198185	2.5	-1	1	23	978	1000	UUUACGUCUGGUCCUCGAUGGUU	.:.::::::: :::::::.::	GCUCGUCGAGGAGCAGACGUGAA	Translation		1
miR1313	AACAATAATTTCAGTGGAAGA	GW726018	3	-1	1	21	170	190	AACAAUAAUUUCAGUGGAAGA	::: :::.: :::::::::::	UCUCCCAUUAAAAUUAUUGUU	Cleavage	similar to UniRef100_A7PT01 Cluster: Chromosome chr8 scaffold_29, whole genome shotgun sequence; n=1; Vitis vinifera|Rep: Chromosome chr8 scaffold_29, whole genome shotgun sequence - Vitis vinifera (Grape), partial (68%)	1
miR1313	AACAATAATTTCAGTGGAAGA	TC187693	3	-1	1	21	716	736	AACAAUAAUUUCAGUGGAAGA	::::.:.: ::.::::::::	CCUUCUAUUAAAGUUAUUGUU	Cleavage	weakly similar to UniRef100_Q9FGH3 Cluster: Dihydroflavonol 4-reductase-like; n=1; Arabidopsis thaliana|Rep: Dihydroflavonol 4-reductase-like - Arabidopsis thaliana (Mouse-ear cress), partial (56%)	1
miR1313	AACAATAATTTCAGTGGAAGA	TC163109	3	-1	1	21	448	468	AACAAUAAUUUCAGUGGAAGA	:. :::::::.::::: ::::	UUGUCCACUGGAAUUAAUGUU	Cleavage	weakly similar to UniRef100_Q8QHL8 Cluster: Neuronal pentraxin I; n=1; Xenopus laevis|Rep: Neuronal pentraxin I - Xenopus laevis (African clawed frog), partial (4%)	1
miR1313	AACAATAATTTCAGTGGAAGA	TC163232	3	-1	1	21	789	809	AACAAUAAUUUCAGUGGAAGA	:.::: .: ::::::::::::	UUUUCGGCGGAAAUUAUUGUU	Cleavage	weakly similar to UniRef100_Q9ZRF8 Cluster: Hydrophobic LEA-like protein; n=2; Oryza sativa|Rep: Hydrophobic LEA-like protein - Oryza sativa (Rice), partial (39%)	1
miR1313	AACAATAATTTCAGTGGAAGA	TC167543	3	-1	1	21	652	672	AACAAUAAUUUCAGUGGAAGA	::: . ::::.::::::::::	UCUGUGACUGGAAUUAUUGUU	Cleavage	weakly similar to UniRef100_A7QP84 Cluster: Chromosome chr1 scaffold_136, whole genome shotgun sequence; n=1; Vitis vinifera|Rep: Chromosome chr1 scaffold_136, whole genome shotgun sequence - Vitis vinifera (Grape), partial (25%)	1
miR1313	AACAATAATTTCAGTGGAAGA	TC182612	3	-1	1	21	1130	1150	AACAAUAAUUUCAGUGGAAGA	.:::.:::::::::::: :	GUUUCUACUGAAAUUAUUUUC	Cleavage	homologue to UniRef100_Q8R2K1-3 Cluster: Isoform 3 of Q8R2K1 ; n=1; Mus musculus|Rep: Isoform 3 of Q8R2K1 - Mus musculus (Mouse), partial (10%)	1
miR1313	AACAATAATTTCAGTGGAAGA	AW065028	3	-1	1	21	132	152	AACAAUAAUUUCAGUGGAAGA	.:::..:::.:: :::::::	CUUUCUGCUGGAACUAUUGUU	Cleavage	weakly similar to UniRef100_Q0DAA8 Cluster: Os06g0664800 protein; n=2; Oryza sativa Japonica Group|Rep: Os06g0664800 protein - Oryza sativa subsp. japonica (Rice), partial (11%)	1
miR1313	AACAATAATTTCAGTGGAAGA	CF400728	3	-1	1	21	205	225	AACAAUAAUUUCAGUGGAAGA	: ::::..::.:.:::::::	UAUUCCGUUGGAGUUAUUGUA	Cleavage	similar to UniRef100_Q8S1Z1 Cluster: Probable U3 small nucleolar RNA-associated protein 11; n=4; Oryza sativa|Rep: Probable U3 small nucleolar RNA-associated protein 11 - Oryza sativa subsp. japonica (Rice), partial (12%)	1
miR1313	AACAATAATTTCAGTGGAAGA	GW744269	3	-1	1	21	36	56	AACAAUAAUUUCAGUGGAAGA	:.: :: :::::::::::::	UUUGCCUCUGAAAUUAUUGUG	Cleavage		1
miR1313	AACAATAATTTCAGTGGAAGA	TC191729	3	-1	1	21	134	154	AACAAUAAUUUCAGUGGAAGA	.:::..:::.:: :::::::	CUUUCUGCUGGAACUAUUGUU	Cleavage	similar to UniRef100_A7QMK6 Cluster: Chromosome chr19 scaffold_126, whole genome shotgun sequence; n=1; Vitis vinifera|Rep: Chromosome chr19 scaffold_126, whole genome shotgun sequence - Vitis vinifera (Grape), partial (35%)	1
miR1313	AACAATAATTTCAGTGGAAGA	TC163359	3	-1	1	21	950	970	AACAAUAAUUUCAGUGGAAGA	.::..:.::.:.::.:::::	CUUUUUAUUGGAGUUGUUGUU	Cleavage	similar to UniRef100_A9SRV7 Cluster: Predicted protein; n=1; Physcomitrella patens subsp. patens|Rep: Predicted protein - Physcomitrella patens subsp. patens, partial (36%)	1
miR1313	AACAATAATTTCAGTGGAAGA	TC184595	3	-1	1	21	406	426	AACAAUAAUUUCAGUGGAAGA	:::::: ::::: :.:::::	GCUUCCAAUGAAAGUGUUGUU	Cleavage	weakly similar to UniRef100_A1XFD1 Cluster: AF-4 domain containing protein-like protein; n=1; Oryza sativa Indica Group|Rep: AF-4 domain containing protein-like protein - Oryza sativa subsp. indica (Rice), partial (3%)	1
miR1313	AACAATAATTTCAGTGGAAGA	CT575989	3	-1	1	21	516	536	AACAAUAAUUUCAGUGGAAGA	:.:: :.::::.::::::::	UUUUAAAUUGAAGUUAUUGUU	Cleavage	similar to UniRef100_Q0DKP3 Cluster: Os05g0150500 protein; n=3; Oryza sativa|Rep: Os05g0150500 protein - Oryza sativa subsp. japonica (Rice), partial (4%)	1
miR1313	AACAATAATTTCAGTGGAAGA	TC192531	3	-1	1	21	1592	1612	AACAAUAAUUUCAGUGGAAGA	:.:: :.::::.::::::::	UUUUAAAUUGAAGUUAUUGUU	Cleavage	similar to UniRef100_A7NUQ8 Cluster: Chromosome chr18 scaffold_1, whole genome shotgun sequence; n=2; Vitis vinifera|Rep: Chromosome chr18 scaffold_1, whole genome shotgun sequence - Vitis vinifera (Grape), partial (65%)	1
miR1313	AACAATAATTTCAGTGGAAGA	TC165922	3	-1	1	21	547	567	AACAAUAAUUUCAGUGGAAGA	.:::: ::::. ::::::::	AUUUCCCCUGAGUUUAUUGUU	Cleavage	weakly similar to UniRef100_Q94K24 Cluster: Ran binding protein-1; n=1; Solanum lycopersicum|Rep: Ran binding protein-1 - Solanum lycopersicum (Tomato) (Lycopersicon esculentum), partial (39%)	1
miR1313	AACAATAATTTCAGTGGAAGA	TC155424	3	-1	1	21	1015	1035	AACAAUAAUUUCAGUGGAAGA	.:::: ::::. ::::::::	AUUUCCCCUGAGUUUAUUGUU	Cleavage	similar to UniRef100_A0MA43 Cluster: Ran-binding protein; n=1; Triticum aestivum|Rep: Ran-binding protein - Triticum aestivum (Wheat), partial (73%)	1
miR1313	AACAATAATTTCAGTGGAAGA	TC190169	3	-1	1	21	140	160	AACAAUAAUUUCAGUGGAAGA	: :..:::::::::::::	GGUCCUGCUGAAAUUAUUGUG	Cleavage	homologue to UniRef100_A6N837 Cluster: Sucrose synthase; n=1; Pinus taeda|Rep: Sucrose synthase - Pinus taeda (Loblolly pine), partial (17%)	1
miR1313	AACAATAATTTCAGTGGAAGA	TC196778	3	-1	1	21	508	528	AACAAUAAUUUCAGUGGAAGA	: :..:::::::::::::	GGUCCUGCUGAAAUUAUUGUC	Cleavage	homologue to UniRef100_A6N837 Cluster: Sucrose synthase; n=1; Pinus taeda|Rep: Sucrose synthase - Pinus taeda (Loblolly pine), partial (28%)	1
miR1313	AACAATAATTTCAGTGGAAGA	TC178873	3	-1	1	21	752	772	AACAAUAAUUUCAGUGGAAGA	:.: .:::::::::::::	CAAUUCUUUGAAAUUAUUGUU	Cleavage	homologue to UniRef100_A7NV61 Cluster: Chromosome chr18 scaffold_1, whole genome shotgun sequence; n=1; Vitis vinifera|Rep: Chromosome chr18 scaffold_1, whole genome shotgun sequence - Vitis vinifera (Grape), partial (33%)	1
miR1313	AACAATAATTTCAGTGGAAGA	TC158252	3	-1	1	21	105	125	AACAAUAAUUUCAGUGGAAGA	: :..:::::::::::::	GGUCCUGCUGAAAUUAUUGUG	Cleavage	UniRef100_A6N837 Cluster: Sucrose synthase; n=1; Pinus taeda|Rep: Sucrose synthase - Pinus taeda (Loblolly pine), partial (20%)	1
miR1313	AACAATAATTTCAGTGGAAGA	TC155005	3	-1	1	21	190	210	AACAAUAAUUUCAGUGGAAGA	: :..:::::::::::::	GGUCCUGCUGAAAUUAUUGUG	Cleavage	UniRef100_A6N837 Cluster: Sucrose synthase; n=1; Pinus taeda|Rep: Sucrose synthase - Pinus taeda (Loblolly pine), partial (19%)	1
miR1313	AACAATAATTTCAGTGGAAGA	TC163145	3	-1	1	21	492	512	AACAAUAAUUUCAGUGGAAGA	: :..:::::::::::::	GGUCCUGCUGAAAUUAUUGUG	Cleavage	similar to UniRef100_A6N837 Cluster: Sucrose synthase; n=1; Pinus taeda|Rep: Sucrose synthase - Pinus taeda (Loblolly pine), partial (31%)	1
miR1313	AACAATAATTTCAGTGGAAGA	TC171030	3	-1	1	21	1544	1564	AACAAUAAUUUCAGUGGAAGA	: : :::.::: :::::::::	UGUGCCAUUGAUAUUAUUGUU	Translation	weakly similar to UniRef100_A7Q1A1 Cluster: Chromosome chr10 scaffold_43, whole genome shotgun sequence; n=1; Vitis vinifera|Rep: Chromosome chr10 scaffold_43, whole genome shotgun sequence - Vitis vinifera (Grape), partial (77%)	1
miR1313	AACAATAATTTCAGTGGAAGA	TC189890	3	-1	1	21	1208	1228	AACAAUAAUUUCAGUGGAAGA	: ..:.::::.::::::::	CAUAUUAUUGAAGUUAUUGUU	Cleavage	similar to UniRef100_A7P0H1 Cluster: Chromosome chr19 scaffold_4, whole genome shotgun sequence; n=1; Vitis vinifera|Rep: Chromosome chr19 scaffold_4, whole genome shotgun sequence - Vitis vinifera (Grape), partial (33%)	1
miR11504	AATGAGCTCCTCCTCATGTCC	TC194942	3	-1	1	21	920	940	AAUGAGCUCCUCCUCAUGUCC	::. . :::::::::::::::	GGGAGCGAGGAGGAGCUCAUU	Cleavage	similar to UniRef100_Q64HW7 Cluster: Cyclin L1; n=1; Oncorhynchus mykiss|Rep: Cyclin L1 - Oncorhynchus mykiss (Rainbow trout) (Salmo gairdneri), partial (6%)	1
miR11504	AATGAGCTCCTCCTCATGTCC	CT579090	3	-1	1	21	455	475	AAUGAGCUCCUCCUCAUGUCC	:.:::: ::::::.:.:::	AAAUAUGAAGAGGAGUUUAUU	Cleavage		1
miR11504	AATGAGCTCCTCCTCATGTCC	TC159703	3	-1	1	21	158	178	AAUGAGCUCCUCCUCAUGUCC	:::::: :::: :::::::	UCACAUGAAGAGGUGCUCAUU	Cleavage		1
miR11504	AATGAGCTCCTCCTCATGTCC	TC179600	3	-1	1	21	163	183	AAUGAGCUCCUCCUCAUGUCC	:.:::: ::::::.:.:::	AAAUAUGAAGAGGAGUUUAUU	Cleavage	weakly similar to UniRef100_Q9M3D1 Cluster: Lipase-like protein; n=1; Arabidopsis thaliana|Rep: Lipase-like protein - Arabidopsis thaliana (Mouse-ear cress), partial (52%)	1
miR11504	AATGAGCTCCTCCTCATGTCC	TC170503	3	-1	1	21	139	159	AAUGAGCUCCUCCUCAUGUCC	:::::: :::: :::::::	UCACAUGAAGAGGUGCUCAUU	Cleavage	similar to UniRef100_Q2VWL9 Cluster: Disease resistance associated protein; n=1; Picea abies|Rep: Disease resistance associated protein - Picea abies (Norway spruce) (Picea excelsa), partial (68%)	1
miR11504	AATGAGCTCCTCCTCATGTCC	TC158531	3	-1	1	21	304	324	AAUGAGCUCCUCCUCAUGUCC	:::: ::::::::::::	GCCCAUGUGGAGGAGCUCAUA	Cleavage	weakly similar to UniRef100_A7R2U8 Cluster: Chromosome undetermined scaffold_457, whole genome shotgun sequence; n=1; Vitis vinifera|Rep: Chromosome undetermined scaffold_457, whole genome shotgun sequence - Vitis vinifera (Grape), partial (9%)	1
miR11504	AATGAGCTCCTCCTCATGTCT	CT579090	3	-1	1	21	455	475	AAUGAGCUCCUCCUCAUGUCU	: :.:::: ::::::.:.:::	AAAUAUGAAGAGGAGUUUAUU	Cleavage		1
miR11504	AATGAGCTCCTCCTCATGTCT	TC179600	3	-1	1	21	163	183	AAUGAGCUCCUCCUCAUGUCU	: :.:::: ::::::.:.:::	AAAUAUGAAGAGGAGUUUAUU	Cleavage	weakly similar to UniRef100_Q9M3D1 Cluster: Lipase-like protein; n=1; Arabidopsis thaliana|Rep: Lipase-like protein - Arabidopsis thaliana (Mouse-ear cress), partial (52%)	1
miR11504	AATGAGCTCCTCCTCATGTCT	TC194942	3	-1	1	21	920	940	AAUGAGCUCCUCCUCAUGUCU	.:. . :::::::::::::::	GGGAGCGAGGAGGAGCUCAUU	Cleavage	similar to UniRef100_Q64HW7 Cluster: Cyclin L1; n=1; Oncorhynchus mykiss|Rep: Cyclin L1 - Oncorhynchus mykiss (Rainbow trout) (Salmo gairdneri), partial (6%)	1
miR11504	AATGAGCTCCTCCTCATGTCT	TC159703	3	-1	1	21	158	178	AAUGAGCUCCUCCUCAUGUCU	:::::: :::: :::::::	UCACAUGAAGAGGUGCUCAUU	Cleavage		1
miR11504	AATGAGCTCCTCCTCATGTCT	TC170503	3	-1	1	21	139	159	AAUGAGCUCCUCCUCAUGUCU	:::::: :::: :::::::	UCACAUGAAGAGGUGCUCAUU	Cleavage	similar to UniRef100_Q2VWL9 Cluster: Disease resistance associated protein; n=1; Picea abies|Rep: Disease resistance associated protein - Picea abies (Norway spruce) (Picea excelsa), partial (68%)	1
miR11504	AATGAGCTCCTCCTCATGTCT	TC158531	3	-1	1	21	304	324	AAUGAGCUCCUCCUCAUGUCU	:::: ::::::::::::	GCCCAUGUGGAGGAGCUCAUA	Cleavage	weakly similar to UniRef100_A7R2U8 Cluster: Chromosome undetermined scaffold_457, whole genome shotgun sequence; n=1; Vitis vinifera|Rep: Chromosome undetermined scaffold_457, whole genome shotgun sequence - Vitis vinifera (Grape), partial (9%)	1
miR11466	CACTTCCAATAGACACTTGTT	TC187234	3	-1	1	21	1242	1262	CACUUCCAAUAGACACUUGUU	.::::::::.:.:::::. ::	GACAAGUGUUUGUUGGAGUUG	Cleavage	UniRef100_Q8L8J1 Cluster: TIR/NBS; n=1; Pinus taeda|Rep: TIR/NBS - Pinus taeda (Loblolly pine), complete	1
miR946	CAGCCCTTCTCCTATCCACCAAC	AW043132	3	-1	1	23	70	92	CAGCCCUUCUCCUAUCCACCAAC	:::::: :: :::::::::	AAAUGUGGAUUGGCGAAGGGCUG	Translation	weakly similar to UniRef100_A7QDA3 Cluster: Chromosome undetermined scaffold_80, whole genome shotgun sequence; n=1; Vitis vinifera|Rep: Chromosome undetermined scaffold_80, whole genome shotgun sequence - Vitis vinifera (Grape), partial (3%)	1
miR946	CAGCCCTTCTCCTATCCACCAAC	BX254995	3	-1	1	23	93	115	CAGCCCUUCUCCUAUCCACCAAC	: :: ::::: :::::::.::	CAUUGUUGAUAGCAGAAGGGUUG	Translation		1
miR946	CAGCCCTTCTCCTATCCACCAAC	TC187692	3	-1	1	23	49	71	CAGCCCUUCUCCUAUCCACCAAC	: :::: :.:::::::: :::	AGUUGUGGCUGGGAGAAGGCCUG	Cleavage	weakly similar to UniRef100_Q19PN2 Cluster: NBS-LRR type disease resistance protein; n=1; Populus trichocarpa|Rep: NBS-LRR type disease resistance protein - Populus trichocarpa (Western balsam poplar) (Populus balsamiferasubsp. trichocarpa), partial (6%)	1
miR946	CAGCCCTTCTCCTATCCACCAAC	TC196987	3	-1	1	23	94	116	CAGCCCUUCUCCUAUCCACCAAC	: : ::.::::.:::::::	UUCAGCGUAUGGGAGGAGGGCUG	Cleavage	similar to UniRef100_A7Q0F3 Cluster: Chromosome chr7 scaffold_42, whole genome shotgun sequence; n=1; Vitis vinifera|Rep: Chromosome chr7 scaffold_42, whole genome shotgun sequence - Vitis vinifera (Grape), partial (51%)	1
miR11487	CATATTGATCGCCTTCTCAGT	TC191695	3	-1	1	21	334	354	CAUAUUGAUCGCCUUCUCAGU	.::::::::: :::: ::::	UUUGAGAAGGCAAUCAUUAUG	Translation		1
miR11487	CATATTGATCGCCTTCTCAGT	BX680907	3	-1	1	21	474	494	CAUAUUGAUCGCCUUCUCAGU	:::::::.:.::..::::	UUGGAGAAGGUGGUCGGUAUG	Cleavage	similar to UniRef100_A7PN90 Cluster: Chromosome chr1 scaffold_22, whole genome shotgun sequence; n=1; Vitis vinifera|Rep: Chromosome chr1 scaffold_22, whole genome shotgun sequence - Vitis vinifera (Grape), partial (20%)	1
miR947	CATCGGAATCTGTTACTGTTT	TC168226	3	-1	1	21	1271	1291	CAUCGGAAUCUGUUACUGUUU	::: ::: ::.::::.:::::	AAAAAGUUACGGAUUUCGAUG	Cleavage	similar to UniRef100_A9SHH6 Cluster: Predicted protein; n=1; Physcomitrella patens subsp. patens|Rep: Predicted protein - Physcomitrella patens subsp. patens, partial (65%)	1
miR947	CATCGGAATCTGTTACTGTTT	DR023346	3	-1	1	21	692	712	CAUCGGAAUCUGUUACUGUUU	:: ::::::::.::.::::	CAAAAGUAACAGGUUUCGAUU	Cleavage	similar to UniRef100_A6SSY7 Cluster: 60S ribosomal protein L24; n=1; Botryotinia fuckeliana B05.10|Rep: 60S ribosomal protein L24 - Botryotinia fuckeliana (strain B05.10) (Noble rot fungus) (Botrytiscinerea), partial (74%)	1
miR947	CATCGGAATCTGTTACTGTTT	TC161530	3	-1	1	21	1489	1509	CAUCGGAAUCUGUUACUGUUU	:::: :::.:::::.::::	CAACAAUAAUAGAUUUCGAUU	Cleavage	weakly similar to UniRef100_Q8L9S3 Cluster: Glutaredoxin-C6; n=1; Arabidopsis thaliana|Rep: Glutaredoxin-C6 - Arabidopsis thaliana (Mouse-ear cress), partial (58%)	1
miR947	CATCGGAATCTGTTACTGTTT	TC194435	3	-1	1	21	321	341	CAUCGGAAUCUGUUACUGUUU	.:.::::.:::. :::::::	CGAUAGUAGCAGGGUCCGAUG	Cleavage		1
miR947	CATCGGAATCTGTTACTGTTT	DN445817	3	-1	1	21	332	352	CAUCGGAAUCUGUUACUGUUU	::: :::::::::..:::	UCACAUUAACAGAUUUUGAUU	Cleavage		1
miR947	CATCGGAATCTGTTACTGTTT	TC167592	3	-1	1	21	63	83	CAUCGGAAUCUGUUACUGUUU	::: :.::::::::.:::	CCACAUUGACAGAUUCUGAUA	Cleavage	homologue to UniRef100_Q4W6C1 Cluster: Casein protein kinase 2 alpha subunit; n=1; Lolium perenne|Rep: Casein protein kinase 2 alpha subunit - Lolium perenne (Perennial ryegrass), partial (70%)	1
miR947	CATCGGAATCTGTTACTGTTT	TC156840	3	-1	1	21	626	646	CAUCGGAAUCUGUUACUGUUU	::: :.::::::::.:::	CCACAUUGACAGAUUCUGAUA	Cleavage	homologue to UniRef100_Q94IG2 Cluster: Casein kinase II alpha; n=1; Triticum aestivum|Rep: Casein kinase II alpha - Triticum aestivum (Wheat), complete	1
miR947	CATCGGAATCTGTTACTGTTT	NP959501	3	-1	1	21	1611	1631	CAUCGGAAUCUGUUACUGUUU	:::: :.:::::::.:::	CUACAGCAGCAGAUUCUGAUC	Cleavage	GB|AB101585.1|BAD16602.1 AINTEGUMENTA-like protein [Pinus thunbergii]	1
miR947	CATCGGAATCTGTTACTGTTTC	DR023346	3	-1	1	22	691	712	CAUCGGAAUCUGUUACUGUUUC	: :: ::::::::.::.::::	GCAAAAGUAACAGGUUUCGAUU	Cleavage	similar to UniRef100_A6SSY7 Cluster: 60S ribosomal protein L24; n=1; Botryotinia fuckeliana B05.10|Rep: 60S ribosomal protein L24 - Botryotinia fuckeliana (strain B05.10) (Noble rot fungus) (Botrytiscinerea), partial (74%)	1
miR947	CATCGGAATCTGTTACTGTTTC	TC168226	3	-1	1	22	1270	1291	CAUCGGAAUCUGUUACUGUUUC	::: ::: ::.::::.:::::	CAAAAAGUUACGGAUUUCGAUG	Cleavage	similar to UniRef100_A9SHH6 Cluster: Predicted protein; n=1; Physcomitrella patens subsp. patens|Rep: Predicted protein - Physcomitrella patens subsp. patens, partial (65%)	1
miR947	CATCGGAATCTGTTACTGTTTC	TC161530	3	-1	1	22	1488	1509	CAUCGGAAUCUGUUACUGUUUC	: :::: :::.:::::.::::	GCAACAAUAAUAGAUUUCGAUU	Cleavage	weakly similar to UniRef100_Q8L9S3 Cluster: Glutaredoxin-C6; n=1; Arabidopsis thaliana|Rep: Glutaredoxin-C6 - Arabidopsis thaliana (Mouse-ear cress), partial (58%)	1
miR947	CATCGGAATCTGTTACTGTTTC	TC194435	3	-1	1	22	320	341	CAUCGGAAUCUGUUACUGUUUC	: .:.::::.:::. :::::::	GCGAUAGUAGCAGGGUCCGAUG	Cleavage		1
miR947	CATCGGAATCTGTTACTGTTTC	DN445817	3	-1	1	22	331	352	CAUCGGAAUCUGUUACUGUUUC	::: :::::::::..:::	UUCACAUUAACAGAUUUUGAUU	Cleavage		1
miR947	CATCGGAATCTGTTACTGTTTC	TC167592	3	-1	1	22	62	83	CAUCGGAAUCUGUUACUGUUUC	::: :.::::::::.:::	CCCACAUUGACAGAUUCUGAUA	Cleavage	homologue to UniRef100_Q4W6C1 Cluster: Casein protein kinase 2 alpha subunit; n=1; Lolium perenne|Rep: Casein protein kinase 2 alpha subunit - Lolium perenne (Perennial ryegrass), partial (70%)	1
miR947	CATCGGAATCTGTTACTGTTTC	TC156840	3	-1	1	22	625	646	CAUCGGAAUCUGUUACUGUUUC	::: :.::::::::.:::	CCCACAUUGACAGAUUCUGAUA	Cleavage	homologue to UniRef100_Q94IG2 Cluster: Casein kinase II alpha; n=1; Triticum aestivum|Rep: Casein kinase II alpha - Triticum aestivum (Wheat), complete	1
miR947	CATCGGAATCTGTTACTGTTTC	NP959501	3	-1	1	22	1610	1631	CAUCGGAAUCUGUUACUGUUUC	:::: :.:::::::.:::	UCUACAGCAGCAGAUUCUGAUC	Cleavage	GB|AB101585.1|BAD16602.1 AINTEGUMENTA-like protein [Pinus thunbergii]	1
miR947	CATCGGAATCTGTTACTGTTTT	TC168226	3	-1	1	22	1270	1291	CAUCGGAAUCUGUUACUGUUUU	::: ::: ::.::::.:::::	CAAAAAGUUACGGAUUUCGAUG	Cleavage	similar to UniRef100_A9SHH6 Cluster: Predicted protein; n=1; Physcomitrella patens subsp. patens|Rep: Predicted protein - Physcomitrella patens subsp. patens, partial (65%)	1
miR947	CATCGGAATCTGTTACTGTTTT	DR023346	3	-1	1	22	691	712	CAUCGGAAUCUGUUACUGUUUU	:: ::::::::.::.::::	GCAAAAGUAACAGGUUUCGAUU	Cleavage	similar to UniRef100_A6SSY7 Cluster: 60S ribosomal protein L24; n=1; Botryotinia fuckeliana B05.10|Rep: 60S ribosomal protein L24 - Botryotinia fuckeliana (strain B05.10) (Noble rot fungus) (Botrytiscinerea), partial (74%)	1
miR947	CATCGGAATCTGTTACTGTTTT	TC161530	3	-1	1	22	1488	1509	CAUCGGAAUCUGUUACUGUUUU	:::: :::.:::::.::::	GCAACAAUAAUAGAUUUCGAUU	Cleavage	weakly similar to UniRef100_Q8L9S3 Cluster: Glutaredoxin-C6; n=1; Arabidopsis thaliana|Rep: Glutaredoxin-C6 - Arabidopsis thaliana (Mouse-ear cress), partial (58%)	1
miR947	CATCGGAATCTGTTACTGTTTT	TC194435	3	-1	1	22	320	341	CAUCGGAAUCUGUUACUGUUUU	.:.::::.:::. :::::::	GCGAUAGUAGCAGGGUCCGAUG	Cleavage		1
miR947	CATCGGAATCTGTTACTGTTTT	DN445817	3	-1	1	22	331	352	CAUCGGAAUCUGUUACUGUUUU	::: :::::::::..:::	UUCACAUUAACAGAUUUUGAUU	Cleavage		1
miR947	CATCGGAATCTGTTACTGTTTT	TC167592	3	-1	1	22	62	83	CAUCGGAAUCUGUUACUGUUUU	::: :.::::::::.:::	CCCACAUUGACAGAUUCUGAUA	Cleavage	homologue to UniRef100_Q4W6C1 Cluster: Casein protein kinase 2 alpha subunit; n=1; Lolium perenne|Rep: Casein protein kinase 2 alpha subunit - Lolium perenne (Perennial ryegrass), partial (70%)	1
miR947	CATCGGAATCTGTTACTGTTTT	TC156840	3	-1	1	22	625	646	CAUCGGAAUCUGUUACUGUUUU	::: :.::::::::.:::	CCCACAUUGACAGAUUCUGAUA	Cleavage	homologue to UniRef100_Q94IG2 Cluster: Casein kinase II alpha; n=1; Triticum aestivum|Rep: Casein kinase II alpha - Triticum aestivum (Wheat), complete	1
miR947	CATCGGAATCTGTTACTGTTTT	NP959501	3	-1	1	22	1610	1631	CAUCGGAAUCUGUUACUGUUUU	:::: :.:::::::.:::	UCUACAGCAGCAGAUUCUGAUC	Cleavage	GB|AB101585.1|BAD16602.1 AINTEGUMENTA-like protein [Pinus thunbergii]	1
miR11466	CGATCTCCAGAAGACACTTGT	GW759767	3	-1	1	21	137	157	CGAUCUCCAGAAGACACUUGU	:::: :::::: :::.:::::	ACAAUUGUCUUAUGGGGAUCG	Translation	weakly similar to UniRef100_A0Q0E2 Cluster: DegV protein; n=1; Clostridium novyi NT|Rep: DegV protein - Clostridium novyi (strain NT), partial (6%)	1
miR11466	CGATCTCCAGAAGACACTTGT	TC192808	3	-1	1	20	1	20	CGAUCUCCAGAAGACACUUG	..:: :.::::::::::.:	GGGGUAUUUUCUGGAGAUUG	Cleavage		1
miR3693	CTGAACTGCTTATAGATGGGA	BX252848	3	-1	1	21	438	458	CUGAACUGCUUAUAGAUGGGA	::::::::::.::::::::	UCCCAUCUAUGAGCAGUUCCU	Cleavage		1
miR3693	CTGAACTGCTTATAGATGGGA	TC194444	3	-1	1	21	146	166	CUGAACUGCUUAUAGAUGGGA	::::::::::.::::::::	UCCCAUCUAUGAGCAGUUCCU	Cleavage	weakly similar to UniRef100_Q1L6F3 Cluster: CC-NBS-LRR resistance-like protein; n=1; Pinus lambertiana|Rep: CC-NBS-LRR resistance-like protein - Pinus lambertiana (Sugar pine), partial (4%)	1
miR3693	CTGAACTGCTTATAGATGGGA	TC159356	3	-1	1	21	407	427	CUGAACUGCUUAUAGAUGGGA	::::::::::.::::::::	UCCCAUCUAUGAGCAGUUCCU	Cleavage	similar to UniRef100_Q1L6F3 Cluster: CC-NBS-LRR resistance-like protein; n=1; Pinus lambertiana|Rep: CC-NBS-LRR resistance-like protein - Pinus lambertiana (Sugar pine), partial (71%)	1
miR3693	CTGAACTGCTTATAGATGGGA	DR058272	3	-1	1	21	238	258	CUGAACUGCUUAUAGAUGGGA	::::::::.:::::::.	GGACAUCUAUAGGCAGUUCGU	Cleavage		1
miR3693	CTGAACTGCTTATAGATGGGA	TC182048	3	-1	1	21	416	436	CUGAACUGCUUAUAGAUGGGA	: ..:::::::::. ::::::	UGUUAUCUAUAAGUUGUUCAG	Cleavage	similar to UniRef100_A7PMC5 Cluster: Chromosome chr14 scaffold_21, whole genome shotgun sequence; n=1; Vitis vinifera|Rep: Chromosome chr14 scaffold_21, whole genome shotgun sequence - Vitis vinifera (Grape), partial (90%)	1
miR3693	CTGAACTGCTTATAGATGGGA	CO171478	3	-1	1	21	318	338	CUGAACUGCUUAUAGAUGGGA	.::::::: :::::::::	AAUCAUCUAUCAGCAGUUCAU	Translation	similar to UniRef100_Q6ATJ6 Cluster: Expressed protein; n=3; Oryza sativa|Rep: Expressed protein - Oryza sativa subsp. japonica (Rice), partial (40%)	1
miR3693	CTGAACTGCTTATAGATGGGA	TC157313	3	-1	1	21	812	832	CUGAACUGCUUAUAGAUGGGA	: ..::::.:: :::::::::	UGUUAUCUGUAUGCAGUUCAG	Translation		1
miR3693	CTGAACTGCTTATAGATGGGA	GW742263	3	-1	1	21	381	401	CUGAACUGCUUAUAGAUGGGA	:: :.::::: ::::::::	AACCUUUUAUAAACAGUUCAG	Cleavage	similar to UniRef100_Q0JLA3 Cluster: Os01g0613300 protein; n=4; Oryza sativa|Rep: Os01g0613300 protein - Oryza sativa subsp. japonica (Rice), partial (50%)	1
miR3693	CTGAACTGCTTATAGATGGGA	TC192064	3	-1	1	21	335	355	CUGAACUGCUUAUAGAUGGGA	..::: .:.::::::::::	AAUUAUCAGUGAGCAGUUCAG	Cleavage	similar to UniRef100_Q5MR42 Cluster: NADH-ubiquinone oxidoreductase chain 4; n=1; Mesonauta egregius|Rep: NADH-ubiquinone oxidoreductase chain 4 - Mesonauta egregius, partial (9%)	1
miR3701	TAAACAATGTCCACCCTTCATT	TC170849	3	-1	1	22	599	620	UAAACAAUGUCCACCCUUCAUU	::::::: ::::..::::::	CAUGAAGGCUGGAUGUUGUUUC	Cleavage	similar to UniRef100_Q1QA46 Cluster: N-acetyl-gamma-glutamyl-phosphate reductase; n=1; Psychrobacter cryohalolentis K5|Rep: N-acetyl-gamma-glutamyl-phosphate reductase - Psychrobacter cryohalolentis (strain K5), partial (5%)	1
miR3701	TAAACAATGTCCACCCTTCATT	TC165347	3	-1	1	22	1022	1043	UAAACAAUGUCCACCCUUCAUU	.: :.: ::::::.:::::::	GAGGGAAGGUGGAUAUUGUUUU	Cleavage	similar to UniRef100_Q01HQ5 Cluster: ATP-dependent Clp protease proteolytic subunit; n=5; Oryza sativa|Rep: ATP-dependent Clp protease proteolytic subunit - Oryza sativa (Rice), partial (79%)	1
miR3701	TAAACAATGTCCACCCTTCATT	TC163842	3	-1	1	22	404	425	UAAACAAUGUCCACCCUUCAUU	::.::::::. .:::::::	GGCGAGGGGUGGGAGUUGUUUA	Cleavage	weakly similar to UniRef100_A9UX10 Cluster: Predicted protein; n=1; Monosiga brevicollis MX1|Rep: Predicted protein - Monosiga brevicollis MX1, partial (15%)	1
miR3701	TAAACAATGTCCACCCTTCATT	TC185161	3	-1	1	22	1249	1270	UAAACAAUGUCCACCCUUCAUU	:.: ::::::.:::::::	UUGGGAAGGUGGAUAUUGUUUU	Cleavage	similar to UniRef100_Q01HQ5 Cluster: ATP-dependent Clp protease proteolytic subunit; n=5; Oryza sativa|Rep: ATP-dependent Clp protease proteolytic subunit - Oryza sativa (Rice), partial (79%)	1
miR3701	TAAACAATGTCCACCCTTCATT	TC183635	3	-1	1	22	720	741	UAAACAAUGUCCACCCUUCAUU	:::: :: ::.::::::::	CUAGAAGCGUUGAUAUUGUUUA	Cleavage	weakly similar to UniRef100_A1YMW6 Cluster: Serine-rich protein; n=1; Brassica rapa|Rep: Serine-rich protein - Brassica campestris (Field mustard), partial (42%)	1
miR946	TAGACCTTCTCCTATCCACCAAT	GW748080	3	-1	1	23	221	243	UAGACCUUCUCCUAUCCACCAAU	: :: ::::::: :::::::::.	ACUGAUGGAUAGCAGAAGGUCUG	Translation	UniRef100_A5FN09 Cluster: Uncharacterized protein containing a pentein-type domain-like protein; n=1; Flavobacterium, partial (3%)	1
miR946	TAGACCTTCTCCTATCCACCAAT	DR070470	3	-1	1	23	228	250	UAGACCUUCUCCUAUCCACCAAU	: : :::::: :::::.:::::	ACUUGUGGAUUGGAGAGGGUCUU	Cleavage		1
miR946	TAGACCTTCTCCTATCCACCAAT	TC189203	3	-1	1	23	348	370	UAGACCUUCUCCUAUCCACCAAU	:::. ::::::::::.::	UUCUAUGGGAAGGAGAAGGUUUA	Cleavage	similar to UniRef100_A2Q2S3 Cluster: Glycosyl transferase, family 48; n=1; Medicago truncatula|Rep: Glycosyl transferase, family 48 - Medicago truncatula (Barrel medic), partial (20%)	1
miR946	TAGACCTTCTCCTATCCACCAAT	DR089029	3	-1	1	23	498	520	UAGACCUUCUCCUAUCCACCAAU	:: :::.:::::::::: :	UGACGUCGAUGGGAGAAGGUCAA	Cleavage	weakly similar to UniRef100_Q04336 Cluster: Uncharacterized protein YMR196W; n=1; Saccharomyces cerevisiae|Rep: Uncharacterized protein YMR196W - Saccharomyces cerevisiae (Baker's yeast), partial (19%)	1
miR946	TAGACCTTCTCCTATCCACCAAT	CT579406	3	-1	1	23	93	115	UAGACCUUCUCCUAUCCACCAAU	: :: : :.:::::::::::.	CGUUGUUGCUGGGAGAAGGUCUG	Cleavage	similar to UniRef100_A7P258 Cluster: Chromosome chr19 scaffold_4, whole genome shotgun sequence; n=1; Vitis vinifera|Rep: Chromosome chr19 scaffold_4, whole genome shotgun sequence - Vitis vinifera (Grape), partial (4%)	1
miR11490	TAGCCCGAACGCACAATTGGA	TC181256	3	-1	1	21	1010	1030	UAGCCCGAACGCACAAUUGGA	::.:::::. ::.::::::	AGCAGUUGUGUAUUUGGGCUA	Translation	similar to UniRef100_Q52K85 Cluster: At5g48680; n=1; Arabidopsis thaliana|Rep: At5g48680 - Arabidopsis thaliana (Mouse-ear cress), partial (25%)	1
miR11490	TAGCCCGAACGCACAATTGGA	TC169372	3	-1	1	21	529	549	UAGCCCGAACGCACAAUUGGA	::: :::.:::.::::::	UGGAAUCGUGUGUUUGGGCUA	Cleavage	weakly similar to UniRef100_Q9M9Q6 Cluster: Serine carboxypeptidase-like 50 precursor; n=1; Arabidopsis thaliana|Rep: Serine carboxypeptidase-like 50 precursor - Arabidopsis thaliana (Mouse-ear cress), partial (27%)	1
miR950	TCACATCTAGGCCACGATGGTT	TC178799	3	-1	1	22	431	452	UCACAUCUAGGCCACGAUGGUU	::: ::::::.::::::.	CAAGAUCUUGGCCUGGAUGUGG	Cleavage	weakly similar to UniRef100_Q9FZ47 Cluster: F6I1.12 protein; n=1; Arabidopsis thaliana|Rep: F6I1.12 protein - Arabidopsis thaliana (Mouse-ear cress), partial (70%)	1
miR950	TCACGTCTGGGCCTCTATGGTT	TC194285	3	-1	1	22	420	441	UCACGUCUGGGCCUCUAUGGUU	::: :::::::::::::	CCAAAUACAGGCCCAGACGUGC	Cleavage	similar to UniRef100_A9RR11 Cluster: Predicted protein; n=1; Physcomitrella patens subsp. patens|Rep: Predicted protein - Physcomitrella patens subsp. patens, partial (16%)	1
miR946	TCAGACCTTCTCCTATCCACAAT	TC194373	3	-1	1	23	13	35	UCAGACCUUCUCCUAUCCACAAU	: :::.:.: ::::::::::.	CCUCUGGGUGGCAGAAGGUCUGG	Cleavage	weakly similar to UniRef100_Q93Y95 Cluster: Pollen signalling protein with adenylyl cyclase activity; n=1; Zea mays|Rep: Pollen signalling protein with adenylyl cyclase activity - Zea mays (Maize), partial (8%)	1
miR946	TCAGACCTTCTCCTATCCACAAT	TC171899	3	-1	1	23	677	699	UCAGACCUUCUCCUAUCCACAAU	:::.:.::::..:::.::.	GGACUGGGUGGGAGGGGGUUUGG	Cleavage	similar to UniRef100_A9SH84 Cluster: Predicted protein; n=1; Physcomitrella patens subsp. patens|Rep: Predicted protein - Physcomitrella patens subsp. patens, partial (25%)	1
miR946	TCAGACCTTCTCCTATCCACAAT	TC192347	3	-1	1	23	18	40	UCAGACCUUCUCCUAUCCACAAU	::::::::::.::: .::.	GACAUGGAUAGGAGGAGGAUUGG	Cleavage	similar to UniRef100_A9SEC3 Cluster: Predicted protein; n=1; Physcomitrella patens subsp. patens|Rep: Predicted protein - Physcomitrella patens subsp. patens, partial (11%)	1
miR11487	TCATATTGATCGCCTTCTCAG	TC191695	3	-1	1	21	335	355	UCAUAUUGAUCGCCUUCUCAG	.::::::::: :::: :::::	UUGAGAAGGCAAUCAUUAUGA	Translation		1
miR11487	TCATATTGATCGCCTTCTCAG	AW784003	3	-1	1	21	157	177	UCAUAUUGAUCGCCUUCUCAG	:::.:::.:.::::::: :	UGGAGGAGGUGGUCAAUAUUA	Cleavage	similar to UniRef100_A2QZP1 Cluster: Contig An12c0160 complete genome; n=1; Aspergillus niger|Rep: Contig An12c0160 complete, partial (0%)	1
miR11487	TCATATTGATCGCCTTCTCAG	BM492968	3	-1	1	21	210	230	UCAUAUUGAUCGCCUUCUCAG	:: :::: ::::::::::.	AGGAAAAGGGGAUCAAUAUGG	Cleavage	similar to UniRef100_Q2V471 Cluster: Uncharacterized protein At2g21580.2; n=1; Arabidopsis thaliana|Rep: Uncharacterized protein At2g21580.2 - Arabidopsis thaliana (Mouse-ear cress), partial (21%)	1
miR11487	TCATATTGATCGCCTTCTCAG	TC157823	3	-1	1	21	223	243	UCAUAUUGAUCGCCUUCUCAG	:::.: :.::::::::::	ACGAGGAAGUGAUCAAUAUGC	Cleavage	similar to UniRef100_A7P2H3 Cluster: Chromosome chr1 scaffold_5, whole genome shotgun sequence; n=1; Vitis vinifera|Rep: Chromosome chr1 scaffold_5, whole genome shotgun sequence - Vitis vinifera (Grape), partial (36%)	1
miR11487	TCATATTGATCGCCTTCTCAG	TC179929	3	-1	1	21	1619	1639	UCAUAUUGAUCGCCUUCUCAG	:::.: :.::::::::::	ACGAGGAAGUGAUCAAUAUGC	Cleavage	similar to UniRef100_A7P2H3 Cluster: Chromosome chr1 scaffold_5, whole genome shotgun sequence; n=1; Vitis vinifera|Rep: Chromosome chr1 scaffold_5, whole genome shotgun sequence - Vitis vinifera (Grape), partial (39%)	1
miR11487	TCATATTGATCGCCTTCTCAG	DR162823	3	-1	1	21	380	400	UCAUAUUGAUCGCCUUCUCAG	:::: ::::::.:::: ::	AGGAGACGGCGAUUAAUAGGA	Cleavage	similar to UniRef100_A1D6I0 Cluster: Peptidase family M13 protein; n=1; Neosartorya fischeri NRRL 181|Rep: Peptidase family M13 protein - Neosartorya fischeri (strain ATCC 1020 / DSM 3700 / NRRL 181)(Aspergillus fischerianus (strain ATCC 1020 / DSM 3700 / NRRL 181)), partial (21%)	1
miR11487	TCATATTGATCGCCTTCTCAG	TC188271	3	-1	1	21	694	714	UCAUAUUGAUCGCCUUCUCAG	::::: :::::...:.:::	AGGAGAAUGCGAUUGGUGUGA	Cleavage	weakly similar to UniRef100_A9SDQ1 Cluster: Predicted protein; n=3; Physcomitrella patens|Rep: Predicted protein - Physcomitrella patens subsp. patens, partial (14%)	1
miR11487	TCATATTGATCGCCTTCTCAG	TC162836	3	-1	1	21	346	366	UCAUAUUGAUCGCCUUCUCAG	::::: :.:.:::::.::.	AGGAGAAUGUGGUCAAUGUGG	Cleavage	similar to UniRef100_A9T6H9 Cluster: Predicted protein; n=1; Physcomitrella patens subsp. patens|Rep: Predicted protein - Physcomitrella patens subsp. patens, partial (71%)	1
miR11511	TCCAACGAAGATCAGAAAGG	DR099883	3	-1	1	20	459	478	UCCAACGAAGAUCAGAAAGG	:: ::.:: :::::::::::	CCCUUUUGCUCUUCGUUGGA	Cleavage	similar to UniRef100_A9T7T5 Cluster: Predicted protein; n=1; Physcomitrella patens subsp. patens|Rep: Predicted protein - Physcomitrella patens subsp. patens, partial (4%)	1
miR11511	TCCAACGAAGATCAGAAAGG	CF671952	3	-1	1	20	220	239	UCCAACGAAGAUCAGAAAGG	::::::.::::::::: :	GGUUUCUGGUCUUCGUUGAA	Cleavage	weakly similar to UniRef100_A9S725 Cluster: Predicted protein; n=1; Physcomitrella patens subsp. patens|Rep: Predicted protein - Physcomitrella patens subsp. patens, partial (45%)	1
miR11511	TCCAACGAAGATCAGAAAGG	TC199257	3	-1	1	20	473	492	UCCAACGAAGAUCAGAAAGG	::::::::::::.::: :	ACUUUCUGAUCUUUGUUAGU	Cleavage	similar to UniRef100_UPI0000F3046A Cluster: Zona pellucida sperm-binding protein 4 precursor (Zona pellucida sperm-binding protein B).; n=1; Bos taurus|Rep: Zona pellucida sperm-binding protein 4 precursor (Zona pellucida sperm-binding protein B). - Bos Taurus, partial (4%)	1
miR11511	TCCAACGAAGATCAGAAGGC	TC191287	3	-1	1	20	326	345	UCCAACGAAGAUCAGAAGGC	:..:::::.::::::::: :	GUUUUCUGGUCUUCGUUGAA	Cleavage	homologue to UniRef100_O49079 Cluster: Oxygen-evolving enhancer protein 1, chloroplast precursor; n=1; Fritillaria agrestis|Rep: Oxygen-evolving enhancer protein 1, chloroplast precursor - Fritillaria agrestis (Stinkbells), partial (43%)	1
miR11511	TCCAACGAAGATCAGAAGGC	TC169815	3	-1	1	20	991	1010	UCCAACGAAGAUCAGAAGGC	:::: ::::::::::::	CGCUUCAGAUCUUCGUUGGU	Cleavage	weakly similar to UniRef100_A7PPH3 Cluster: Chromosome chr8 scaffold_23, whole genome shotgun sequence; n=1; Vitis vinifera|Rep: Chromosome chr8 scaffold_23, whole genome shotgun sequence - Vitis vinifera (Grape), partial (35%)	1
miR11511	TCCAACGAAGATCAGAAGGCGT	TC191287	3	-1	1	22	324	345	UCCAACGAAGAUCAGAAGGCGU	:..:::::.::::::::: :	CAGUUUUCUGGUCUUCGUUGAA	Cleavage	homologue to UniRef100_O49079 Cluster: Oxygen-evolving enhancer protein 1, chloroplast precursor; n=1; Fritillaria agrestis|Rep: Oxygen-evolving enhancer protein 1, chloroplast precursor - Fritillaria agrestis (Stinkbells), partial (43%)	1
miR11511	TCCAACGAAGATCAGAAGGCTC	TC191287	3	-1	1	22	324	345	UCCAACGAAGAUCAGAAGGCUC	::..:::::.::::::::: :	CAGUUUUCUGGUCUUCGUUGAA	Cleavage	homologue to UniRef100_O49079 Cluster: Oxygen-evolving enhancer protein 1, chloroplast precursor; n=1; Fritillaria agrestis|Rep: Oxygen-evolving enhancer protein 1, chloroplast precursor - Fritillaria agrestis (Stinkbells), partial (43%)	1
miR11511	TCCAACGAAGATCAGAAGGCTC	TC169815	3	-1	1	22	989	1010	UCCAACGAAGAUCAGAAGGCUC	:::: ::::::::::::	CGCGCUUCAGAUCUUCGUUGGU	Cleavage	weakly similar to UniRef100_A7PPH3 Cluster: Chromosome chr8 scaffold_23, whole genome shotgun sequence; n=1; Vitis vinifera|Rep: Chromosome chr8 scaffold_23, whole genome shotgun sequence - Vitis vinifera (Grape), partial (35%)	1
miR11511	TCCACCGAAGATCAGAAGGTTC	TC162567	3	-1	1	22	1197	1218	UCCACCGAAGAUCAGAAGGUUC	: :.:::.::::.::.:::::	GUAUCUUUUGAUUUUUGGUGGC	Cleavage	similar to UniRef100_A7PS35 Cluster: Chromosome chr14 scaffold_27, whole genome shotgun sequence; n=1; Vitis vinifera|Rep: Chromosome chr14 scaffold_27, whole genome shotgun sequence - Vitis vinifera (Grape), partial (68%)	1
miR11511	TCCACCGAAGATCAGAAGGTTC	TC171940	3	-1	1	22	101	122	UCCACCGAAGAUCAGAAGGUUC	:.:::.::::.::.:::::	CUAUCUUUUGAUUUUUGGUGGC	Cleavage	similar to UniRef100_A2Q340 Cluster: Acyl-coA-binding protein, ACBP; Serine/threonine protein phosphatase, BSU1; n=1; Medicago truncatula|Rep: Acyl-coA-binding protein, ACBP; Serine/threonine protein phosphatase, BSU1 - Medicago truncatula (Barrel medic), partial (42%)	1
miR11511	TCCACCGAAGATCAGAAGGTTC	TC169214	3	-1	1	22	1037	1058	UCCACCGAAGAUCAGAAGGUUC	: .:::::: :::::.:::::	GCGCCUUCUCAUCUUUGGUGGU	Cleavage	similar to UniRef100_Q10AZ7 Cluster: Kelch motif family protein, expressed; n=1; Oryza sativa Japonica Group|Rep: Kelch motif family protein, expressed - Oryza sativa subsp. japonica (Rice), partial (45%)	1
miR11511	TCCACCGAAGATCAGAAGGTTC	TC185574	3	-1	1	22	383	404	UCCACCGAAGAUCAGAAGGUUC	: .. ::::::.::.::::::	UAUUUGUCUGAUUUUUGGUGGA	Cleavage	similar to UniRef100_A4VE06 Cluster: Twi2p; n=1; Tetrahymena thermophila SB210|Rep: Twi2p - Tetrahymena thermophila SB210, partial (8%)	1
miR11511	TCCACCGAAGATCAGAAGGTTTT	TC169214	3	-1	1	23	1036	1058	UCCACCGAAGAUCAGAAGGUUUU	:. .:::::: :::::.:::::	AGCGCCUUCUCAUCUUUGGUGGU	Cleavage	similar to UniRef100_Q10AZ7 Cluster: Kelch motif family protein, expressed; n=1; Oryza sativa Japonica Group|Rep: Kelch motif family protein, expressed - Oryza sativa subsp. japonica (Rice), partial (45%)	1
miR11511	TCCACCGAAGATCAGAAGGTTTT	TC171940	3	-1	1	23	100	122	UCCACCGAAGAUCAGAAGGUUUU	:.:::.::::.::.:::::	GCUAUCUUUUGAUUUUUGGUGGC	Cleavage	similar to UniRef100_A2Q340 Cluster: Acyl-coA-binding protein, ACBP; Serine/threonine protein phosphatase, BSU1; n=1; Medicago truncatula|Rep: Acyl-coA-binding protein, ACBP; Serine/threonine protein phosphatase, BSU1 - Medicago truncatula (Barrel medic), partial (42%)	1
miR11511	TCCACCGAAGATCAGAAGGTTTT	TC162567	3	-1	1	23	1196	1218	UCCACCGAAGAUCAGAAGGUUUU	:.:::.::::.::.:::::	GGUAUCUUUUGAUUUUUGGUGGC	Cleavage	similar to UniRef100_A7PS35 Cluster: Chromosome chr14 scaffold_27, whole genome shotgun sequence; n=1; Vitis vinifera|Rep: Chromosome chr14 scaffold_27, whole genome shotgun sequence - Vitis vinifera (Grape), partial (68%)	1
miR11511	TCCACCGAAGATCAGAAGGTTTT	TC185574	3	-1	1	23	382	404	UCCACCGAAGAUCAGAAGGUUUU	: .. ::::::.::.::::::	UUAUUUGUCUGAUUUUUGGUGGA	Cleavage	similar to UniRef100_A4VE06 Cluster: Twi2p; n=1; Tetrahymena thermophila SB210|Rep: Twi2p - Tetrahymena thermophila SB210, partial (8%)	1
miR11511	TCCACCGAAGATCAGAAGGTTTT	BG317760	3	-1	1	23	361	383	UCCACCGAAGAUCAGAAGGUUUU	: ::.:::::::: :::::	GAUCCAUUUUGAUCUUCAGUGGA	Cleavage		1
miR11511	TCCACCGAAGATCAGAAGGTTTT	TC167149	3	-1	1	23	661	683	UCCACCGAAGAUCAGAAGGUUUU	: ::.:::::::: :::::	GAUCCAUUUUGAUCUUCAGUGGA	Cleavage		1
miR1312	TCGGAGAGAATATGGCGAGAT	DR025567	3	-1	1	21	542	562	UCGGAGAGAAUAUGGCGAGAU	::::: ::::.:::::::: :	AUCUCUCCAUGUUCUCUCCUA	Cleavage	UniRef100_Q89I41 Cluster: Bsr5798 protein; n=1; Bradyrhizobium japonicum|Rep: Bsr5798 protein - Bradyrhizobium japonicum, partial (13%)	1
miR1312	TCGGAGAGAATATGGCGAGAT	GT249204	3	-1	1	21	584	604	UCGGAGAGAAUAUGGCGAGAU	:.:: ::::::::::::: :	UUUUCUCCAUAUUCUCUCCAA	Cleavage	similar to UniRef100_A8YAX1 Cluster: Similarity to tr|Q0DG52|Q0DG52_ORYSA Os05g0552600 protein; n=1; Microcystis aeruginosa PCC 7806|Rep: Similarity to tr|Q0DG52|Q0DG52_ORYSA Os05g0552600 protein - Microcystis aeruginosa PCC 7806, partial (9%)	1
miR1312	TCGGAGAGAATATGGCGAGAT	TC191270	3	-1	1	21	193	213	UCGGAGAGAAUAUGGCGAGAU	:.:.:.::::::::.:::	CCAUUGUCGUAUUCUCUUCGA	Cleavage	similar to UniRef100_Q9FF49 Cluster: Retroelement pol polyprotein-like; n=1; Arabidopsis thaliana|Rep: Retroelement pol polyprotein-like - Arabidopsis thaliana (Mouse-ear cress), partial (26%)	1
miR1312	TCGGAGAGAATATGGCGAGAT	TC178711	3	-1	1	21	343	363	UCGGAGAGAAUAUGGCGAGAU	.:.:..::::::::::.:.	UCUUUGUUAUAUUCUCUCUGG	Cleavage	weakly similar to UniRef100_A2TEB5 Cluster: NADH-ubiquinone oxidoreductase chain 2; n=1; Altolamprologus compressiceps|Rep: NADH-ubiquinone oxidoreductase chain 2 - Altolamprologus compressiceps, partial (7%)	1
miR1312	TCGGAGAGAATATGGCGAGAT	TC166238	3	-1	1	21	232	252	UCGGAGAGAAUAUGGCGAGAU	: .:. :::::::::.::::.	ACUUUUCCAUAUUCUUUCCGG	Cleavage	homologue to UniRef100_Q5Y2E9 Cluster: LEA; n=1; Pinus halepensis|Rep: LEA - Pinus halepensis (Aleppo pine), complete	1
miR1312	TCGGAGAGAATATGGCGAGAT	TC189030	3	-1	1	21	1036	1056	UCGGAGAGAAUAUGGCGAGAU	: : :::::::.:::.:::	CACCCACCAUAUUUUCUUCGA	Cleavage	weakly similar to UniRef100_Q2NPQ4 Cluster: NADH-ubiquinone oxidoreductase chain 2; n=1; Oryzias latipes|Rep: NADH-ubiquinone oxidoreductase chain 2 - Oryzias latipes (Medaka fish) (Japanese ricefish), partial (6%)	1
miR1314	TCGGCCTCGAAATGTTAGGAGAA	TC169974	3	-1	1	23	145	166	UCGGCCUCGAAAUGUUAGGAGAA	::::::::::::: :::::::::	UUCUCCUAACAUU-CGAGGCCGA	Translation	similar to UniRef100_Q92CF2 Cluster: Lin1220 protein; n=2; Listeria|Rep: Lin1220 protein - Listeria innocua, partial (29%)	1
miR1314	TCGGCCTCGAAATGTTAGGAGAA	BQ107418	3	-1	1	23	314	336	UCGGCCUCGAAAUGUUAGGAGAA	:..::: ::::::.:::::.	GGGUUUUAAAAUUUCGGGGCCGG	Cleavage	weakly similar to UniRef100_UPI000025025B Cluster: cGMP-gated cation channel alpha 1 (CNG channel alpha 1) (CNG-1) (CNG1) (Cyclic nucleotide-gated channel alpha 1) (Cyclic nucleotide-gated channel, photoreceptor) (Cyclic nucleotide-gated cation channel 1) (Rod photoreceptor cGMP-gated channel subunit alph; n=1; Rattus norvegicus|Rep: cGMP-gated cation channel alpha 1 (CNG channel alpha 1) (CNG-1)…	1
miR1314	TCGGCCTCGAAATGTTAGGAGAA	TC189299	3	-1	1	23	81	103	UCGGCCUCGAAAUGUUAGGAGAA	:: :::. :::::::::::	GAGGCCCAACGCUUCGAGGCCGA	Cleavage	similar to UniRef100_Q013M1 Cluster: Chromosome 08 contig 1, DNA sequence; n=1; Ostreococcus tauri|Rep: Chromosome 08 contig 1, DNA sequence - Ostreococcus tauri, partial (6%)	1
miR950	TCGTGTCCTCGGTGGTTTATGA	EC428510	3	-1	1	22	229	250	UCGUGUCCUCGGUGGUUUAUGA	:::::::::::::::: : :::	UCAUAAACCACCGAGGUCCCGA	Cleavage	similar to UniRef100_A5TWP5 Cluster: Possible inner membrane protein; n=1; Fusobacterium nucleatum subsp. polymorphum ATCC 10953|Rep: Possible inner membrane protein - Fusobacterium nucleatum subsp. polymorphum ATCC 10953, partial (8%)	1
miR950	TCGTGTCCTCGGTGGTTTATGA	TC178268	3	-1	1	22	6	27	UCGUGUCCUCGGUGGUUUAUGA	: ::::.::.::::::..::	AAACAAACUACUGAGGACGUGA	Cleavage		1
miR11466	TCTACTTCCACAAGACACTTGCC	CF664172	3	-1	1	23	23	45	UCUACUUCCACAAGACACUUGCC	:::. ::::: :::::::::::	AGCAGAUGUCUGGUGGAAGUAGA	Cleavage		1
miR11466	TCTACTTCCACAAGACACTTGCC	CT578244	3	-1	1	23	249	271	UCUACUUCCACAAGACACUUGCC	::::::::: :: ::::::::	AACAAGUGUCUGGUCGAAGUAGA	Cleavage	similar to UniRef100_Q9FKE4 Cluster: Disease resistance protein-like; n=1; Arabidopsis thaliana|Rep: Disease resistance protein-like - Arabidopsis thaliana (Mouse-ear cress), partial (3%)	1
miR11466	TCTACTTCCACAAGACACTTGCC	BF777483	3	-1	1	23	27	49	UCUACUUCCACAAGACACUUGCC	: ::::: :::::: :::::.::	GACAAGUCUCUUGUAGAAGUGGA	Cleavage		1
miR11466	TCTACTTCCACAAGACACTTGCC	NP925838	3	-1	1	23	541	563	UCUACUUCCACAAGACACUUGCC	: .::: ::::::: ::.:::::	GAUAAGAGUCUUGUAGAGGUAGA	Cleavage	GB|AY294088.1|AAQ57149.1 putative NBS-LRR protein G6243 [Pinus monticola]	1
miR11466	TCTACTTCCACAAGACACTTGCC	BX252812	3	-1	1	23	548	570	UCUACUUCCACAAGACACUUGCC	.::: ::::::: :::::.::	AAUAAGGGUCUUGUCGAAGUGGA	Cleavage	weakly similar to UniRef100_Q8L8J1 Cluster: TIR/NBS; n=1; Pinus taeda|Rep: TIR/NBS - Pinus taeda (Loblolly pine), partial (28%)	1
miR11466	TCTACTTCCACAAGACACTTGCC	TC155836	3	-1	1	23	937	959	UCUACUUCCACAAGACACUUGCC	... :: :::::::::::.::	ACUGGCUGGCUUGUGGAAGUGGA	Cleavage	similar to UniRef100_A7PE48 Cluster: Chromosome chr11 scaffold_13, whole genome shotgun sequence; n=1; Vitis vinifera|Rep: Chromosome chr11 scaffold_13, whole genome shotgun sequence - Vitis vinifera (Grape), partial (52%)	1
miR950	TCTGGTCCTCGGTGGTTTATGAAT	EC428510	3	-1	1	24	227	250	UCUGGUCCUCGGUGGUUUAUGAAU	:::::::::::::::: :: ::	GAUCAUAAACCACCGAGGUCCCGA	Cleavage	similar to UniRef100_A5TWP5 Cluster: Possible inner membrane protein; n=1; Fusobacterium nucleatum subsp. polymorphum ATCC 10953|Rep: Possible inner membrane protein - Fusobacterium nucleatum subsp. polymorphum ATCC 10953, partial (8%)	1
miR950	TCTGGTCCTCGGTGGTTTATGAAT	TC192141	3	-1	1	24	67	90	UCUGGUCCUCGGUGGUUUAUGAAU	:::.:: .::.::::.:::::	UCGCAUGAAGUACUGAGGGCCAGA	Cleavage		1
miR950	TCTGGTCCTCGGTGGTTTATGAAT	TC162398	3	-1	1	24	448	471	UCUGGUCCUCGGUGGUUUAUGAAU	:::.:.::::.::: ::::	ACCAUUAAGCUACCGGGGAGCAGA	Cleavage	similar to UniRef100_Q9ZRD2 Cluster: NTGP3; n=1; Nicotiana tabacum|Rep: NTGP3 - Nicotiana tabacum (Common tobacco), complete	1
miR950	TCTGGTCCTCGGTGGTTTATGAAT	TC162973	3	-1	1	24	372	395	UCUGGUCCUCGGUGGUUUAUGAAU	:::.:.::::.::: ::::	ACCAUUAAGCUACCGGGGAGCAGA	Cleavage	similar to UniRef100_Q9ZRD2 Cluster: NTGP3; n=1; Nicotiana tabacum|Rep: NTGP3 - Nicotiana tabacum (Common tobacco), complete	1
miR3693	TGAACTGCTTATAGATGGGAG	TC162092	3	-1	1	21	715	735	UGAACUGCUUAUAGAUGGGAG	::.::::::::::..:::.	AUCUCAUCUAUAAGUGGUUUU	Cleavage	similar to UniRef100_A7QZC7 Cluster: Chromosome chr7 scaffold_270, whole genome shotgun sequence; n=1; Vitis vinifera|Rep: Chromosome chr7 scaffold_270, whole genome shotgun sequence - Vitis vinifera (Grape), partial (30%)	1
miR3693	TGAACTGCTTATAGATGGGAG	DR058272	3	-1	1	21	237	257	UGAACUGCUUAUAGAUGGGAG	::::::::.:::::::.	AGGACAUCUAUAGGCAGUUCG	Cleavage		1
miR3693	TGAACTGCTTATAGATGGGAG	TC165539	3	-1	1	21	322	342	UGAACUGCUUAUAGAUGGGAG	:::: ::::::. :::::::	AUCCCUUCUAUAGCCAGUUCA	Cleavage	weakly similar to UniRef100_A8NU17 Cluster: Predicted protein; n=1; Coprinopsis cinerea okayama7#130|Rep: Predicted protein - Coprinopsis cinerea okayama7#130, partial (12%)	1
miR3693	TGAACTGCTTATAGATGGGAG	CO171478	3	-1	1	21	317	337	UGAACUGCUUAUAGAUGGGAG	.::::::: :::::::::	AAAUCAUCUAUCAGCAGUUCA	Translation	similar to UniRef100_Q6ATJ6 Cluster: Expressed protein; n=3; Oryza sativa|Rep: Expressed protein - Oryza sativa subsp. japonica (Rice), partial (40%)	1
miR3693	TGAACTGCTTATAGATGGGAG	TC184866	3	-1	1	21	604	624	UGAACUGCUUAUAGAUGGGAG	.::::.::::::.::::.	ACUCCAUUUAUAAGUAGUUUU	Cleavage		1
miR11532	TGACATTGTAAAGTACGGGAAT	DR050205	3	-1	1	22	526	547	UGACAUUGUAAAGUACGGGAAU	::::.:: :::: :::::::::	AUUCUCGCACUUCACAAUGUCA	Translation	similar to UniRef100_P15705 Cluster: Heat shock protein STI1; n=1; Saccharomyces cerevisiae|Rep: Heat shock protein STI1 - Saccharomyces cerevisiae (Baker's yeast), partial (10%)	1
miR11532	TGACATTGTAAAGTACGGGAAT	CT578495	3	-1	1	22	490	511	UGACAUUGUAAAGUACGGGAAU	.: .:. :..::::::::::::	GUCUCUCUGUUUUACAAUGUCA	Cleavage	homologue to UniRef100_A8L399 Cluster: Transcriptional regulator, TetR family; n=1; Frankia sp. EAN1pec|Rep: Transcriptional regulator, TetR family - Frankia sp. EAN1pec, partial (6%)	1
miR11532	TGACATTGTAAAGTACGGGAAT	TC161918	3	-1	1	22	1762	1783	UGACAUUGUAAAGUACGGGAAU	:..: :.:::::::::::.	CAGCUUGAAUUUUACAAUGUCG	Cleavage	similar to UniRef100_A9SYM8 Cluster: Predicted protein; n=1; Physcomitrella patens subsp. patens|Rep: Predicted protein - Physcomitrella patens subsp. patens, partial (96%)	1
miR11487	TGAGAAAGCGATCAACATGAC	TC176737	3	-1	1	21	761	781	UGAGAAAGCGAUCAACAUGAC	::::::::::.:. ::.:::	AUCAUGUUGAUUGUAUUUUCA	Cleavage	homologue to UniRef100_Q5SFH8 Cluster: Thaumatin-like protein; n=1; Pinus monticola|Rep: Thaumatin-like protein - Pinus monticola (Western white pine), partial (89%)	2
miR11487	TGAGAAAGCGATCAACATGAC	TC176737	3	-1	1	21	804	824	UGAGAAAGCGAUCAACAUGAC	::::::::::.:. ::.:::	AUCAUGUUGAUUGUAUUUUCA	Cleavage	homologue to UniRef100_Q5SFH8 Cluster: Thaumatin-like protein; n=1; Pinus monticola|Rep: Thaumatin-like protein - Pinus monticola (Western white pine), partial (89%)	2
miR11487	TGAGAAAGCGATCAACATGAC	TC180421	3	-1	1	21	1417	1437	UGAGAAAGCGAUCAACAUGAC	::::::::::.:. ::.:::	AUCAUGUUGAUUGUAUUUUCA	Cleavage	homologue to UniRef100_Q5SFH8 Cluster: Thaumatin-like protein; n=1; Pinus monticola|Rep: Thaumatin-like protein - Pinus monticola (Western white pine), partial (96%)	1
miR11487	TGAGAAAGCGATCAACATGAC	TC165900	3	-1	1	21	1785	1805	UGAGAAAGCGAUCAACAUGAC	::::::::::.:. ::.:::	AUCAUGUUGAUUGUAUUUUCA	Cleavage	homologue to UniRef100_Q5SFH8 Cluster: Thaumatin-like protein; n=1; Pinus monticola|Rep: Thaumatin-like protein - Pinus monticola (Western white pine), partial (93%)	1
miR11487	TGAGAAAGCGATCAACATGAC	TC178055	3	-1	1	21	899	919	UGAGAAAGCGAUCAACAUGAC	::::::::.:::::::.	UCAAUGUUGAUUGCUUUCUUC	Cleavage	weakly similar to UniRef100_A9RXJ3 Cluster: Predicted protein; n=1; Physcomitrella patens subsp. patens|Rep: Predicted protein - Physcomitrella patens subsp. patens, partial (20%)	1
miR11487	TGAGAAAGCGATCAACATGAC	TC182165	3	-1	1	21	1036	1056	UGAGAAAGCGAUCAACAUGAC	: :.:::::::.:.:::::.	GGCGUGUUGAUUGUUUUCUUC	Cleavage	weakly similar to UniRef100_A7EVH6 Cluster: Syntaxin 5; n=1; Sclerotinia sclerotiorum 1980|Rep: Syntaxin 5 - Sclerotinia sclerotiorum (strain ATCC 18683 / 1980 / Ss-1) (Whitemold) (Whetzelinia sclerotiorum), partial (56%)	1
miR11487	TGAGAAAGCGATCAACATGAC	TC160851	3	-1	1	21	8	28	UGAGAAAGCGAUCAACAUGAC	: :::::::::.::: :::..	GGCAUGUUGAUUGCUGUCUUG	Cleavage	weakly similar to UniRef100_A7PEY4 Cluster: Chromosome chr11 scaffold_13, whole genome shotgun sequence; n=1; Vitis vinifera|Rep: Chromosome chr11 scaffold_13, whole genome shotgun sequence - Vitis vinifera (Grape), partial (34%)	1
miR11487	TGAGAAAGCGATCAACATGAC	TC186446	3	-1	1	21	834	854	UGAGAAAGCGAUCAACAUGAC	::::::.:: ::::::::	UAAAUGUUGGUCUCUUUCUCA	Cleavage	similar to UniRef100_Q3E7T3 Cluster: Uncharacterized protein At2g18030.2; n=1; Arabidopsis thaliana|Rep: Uncharacterized protein At2g18030.2 - Arabidopsis thaliana (Mouse-ear cress), partial (46%)	1
miR11487	TGAGAAAGCGATCAACATGAC	TC155549	3	-1	1	21	1018	1038	UGAGAAAGCGAUCAACAUGAC	::::::.:: ::::::::	UAAAUGUUGGUCUCUUUCUCA	Cleavage	similar to UniRef100_A7QE00 Cluster: Chromosome chr4 scaffold_83, whole genome shotgun sequence; n=1; Vitis vinifera|Rep: Chromosome chr4 scaffold_83, whole genome shotgun sequence - Vitis vinifera (Grape), partial (71%)	1
miR11487	TGAGAAAGCGATCAACATGAC	TC196743	3	-1	1	21	65	85	UGAGAAAGCGAUCAACAUGAC	: :::: ::::.:::::.::	GCCAUGCUGAUUGCUUUUUCU	Cleavage		1
miR11487	TGAGAAAGCGATCAACATGAC	BQ634768	3	-1	1	21	508	527	UGAGAAAGCGAUCAACAUGAC	:::: :::::.:::::::.:	CUCAU-UUGAUUGCUUUCUUA	Cleavage	similar to UniRef100_Q6UD81 Cluster: NADH-ubiquinone oxidoreductase chain 1; n=1; Errhomus similis|Rep: NADH-ubiquinone oxidoreductase chain 1 - Errhomus similis, partial (7%)	1
miR11487	TGAGAAGGCGATCAACATGAC	TC191438	3	-1	1	21	489	508	UGAGAAGGCGAUCAACAUGAC	:::::::::: ::::::::::	GUCAUGUUGA-CGCCUUCUCA	Translation		1
miR11487	TGAGAAGGCGATCAACATGAC	TC176737	3	-1	1	21	761	781	UGAGAAGGCGAUCAACAUGAC	::::::::::.:. ::.:::	AUCAUGUUGAUUGUAUUUUCA	Cleavage	homologue to UniRef100_Q5SFH8 Cluster: Thaumatin-like protein; n=1; Pinus monticola|Rep: Thaumatin-like protein - Pinus monticola (Western white pine), partial (89%)	2
miR11487	TGAGAAGGCGATCAACATGAC	TC176737	3	-1	1	21	804	824	UGAGAAGGCGAUCAACAUGAC	::::::::::.:. ::.:::	AUCAUGUUGAUUGUAUUUUCA	Cleavage	homologue to UniRef100_Q5SFH8 Cluster: Thaumatin-like protein; n=1; Pinus monticola|Rep: Thaumatin-like protein - Pinus monticola (Western white pine), partial (89%)	2
miR11487	TGAGAAGGCGATCAACATGAC	TC180421	3	-1	1	21	1417	1437	UGAGAAGGCGAUCAACAUGAC	::::::::::.:. ::.:::	AUCAUGUUGAUUGUAUUUUCA	Cleavage	homologue to UniRef100_Q5SFH8 Cluster: Thaumatin-like protein; n=1; Pinus monticola|Rep: Thaumatin-like protein - Pinus monticola (Western white pine), partial (96%)	1
miR11487	TGAGAAGGCGATCAACATGAC	TC165900	3	-1	1	21	1785	1805	UGAGAAGGCGAUCAACAUGAC	::::::::::.:. ::.:::	AUCAUGUUGAUUGUAUUUUCA	Cleavage	homologue to UniRef100_Q5SFH8 Cluster: Thaumatin-like protein; n=1; Pinus monticola|Rep: Thaumatin-like protein - Pinus monticola (Western white pine), partial (93%)	1
miR11487	TGAGAAGGCGATCAACATGAC	TC170021	3	-1	1	21	194	213	UGAGAAGGCGAUCAACAUGAC	::: :::::::::.::::::.	GUC-UGUUGAUCGUCUUCUCG	Cleavage	similar to UniRef100_A1DM89 Cluster: Rho GTPase Rho1; n=1; Neosartorya fischeri NRRL 181|Rep: Rho GTPase Rho1 - Neosartorya fischeri (strain ATCC 1020 / DSM 3700 / NRRL 181)(Aspergillus fischerianus (strain ATCC 1020 / DSM 3700 / NRRL 181)), partial (96%)	1
miR11487	TGAGAAGGCGATCAACATGAC	TC166757	3	-1	1	21	393	413	UGAGAAGGCGAUCAACAUGAC	::::::.:.:.:::.:::	CAAAUGUUGGUUGUCUUUUCA	Cleavage	weakly similar to UniRef100_Q2QLK7 Cluster: Expressed protein; n=1; Oryza sativa Japonica Group|Rep: Expressed protein - Oryza sativa subsp. japonica (Rice), partial (13%)	1
miR11487	TGAGAAGGCGATCAACATGAC	TC158287	3	-1	1	21	306	326	UGAGAAGGCGAUCAACAUGAC	: : :::::.:::::.:::	UGCUUAUUGAUUGCCUUUUCA	Cleavage	weakly similar to UniRef100_Q9FFE3 Cluster: Salt-inducible protein-like; n=1; Arabidopsis thaliana|Rep: Salt-inducible protein-like - Arabidopsis thaliana (Mouse-ear cress), partial (9%)	1
miR11487	TGAGAAGGCGATCAACATGAC	TC181380	3	-1	1	21	91	111	UGAGAAGGCGAUCAACAUGAC	: :: ::.::::.::::::	AACCUGCUGGUCGCUUUCUCA	Cleavage		1
miR11487	TGAGAAGGCGATCAACATGAC	TC155676	3	-1	1	21	91	111	UGAGAAGGCGAUCAACAUGAC	: :: ::.::::.::::::	AACCUGCUGGUCGCUUUCUCA	Cleavage		1
miR11487	TGAGAAGGCGATCAACATGAT	TC176737	3	-1	1	21	761	781	UGAGAAGGCGAUCAACAUGAU	:::::::::::.:. ::.:::	AUCAUGUUGAUUGUAUUUUCA	Cleavage	homologue to UniRef100_Q5SFH8 Cluster: Thaumatin-like protein; n=1; Pinus monticola|Rep: Thaumatin-like protein - Pinus monticola (Western white pine), partial (89%)	2
miR11487	TGAGAAGGCGATCAACATGAT	TC176737	3	-1	1	21	804	824	UGAGAAGGCGAUCAACAUGAU	:::::::::::.:. ::.:::	AUCAUGUUGAUUGUAUUUUCA	Cleavage	homologue to UniRef100_Q5SFH8 Cluster: Thaumatin-like protein; n=1; Pinus monticola|Rep: Thaumatin-like protein - Pinus monticola (Western white pine), partial (89%)	2
miR11487	TGAGAAGGCGATCAACATGAT	TC180421	3	-1	1	21	1417	1437	UGAGAAGGCGAUCAACAUGAU	:::::::::::.:. ::.:::	AUCAUGUUGAUUGUAUUUUCA	Cleavage	homologue to UniRef100_Q5SFH8 Cluster: Thaumatin-like protein; n=1; Pinus monticola|Rep: Thaumatin-like protein - Pinus monticola (Western white pine), partial (96%)	1
miR11487	TGAGAAGGCGATCAACATGAT	TC165900	3	-1	1	21	1785	1805	UGAGAAGGCGAUCAACAUGAU	:::::::::::.:. ::.:::	AUCAUGUUGAUUGUAUUUUCA	Cleavage	homologue to UniRef100_Q5SFH8 Cluster: Thaumatin-like protein; n=1; Pinus monticola|Rep: Thaumatin-like protein - Pinus monticola (Western white pine), partial (93%)	1
miR11487	TGAGAAGGCGATCAACATGAT	TC191438	3	-1	1	21	489	508	UGAGAAGGCGAUCAACAUGAU	.::::::::: ::::::::::	GUCAUGUUGA-CGCCUUCUCA	Translation		1
miR11487	TGAGAAGGCGATCAACATGAT	TC170021	3	-1	1	21	193	213	UGAGAAGGCGAUCAACAUGAU	:::::::::.::::::.	UGUCUGUUGAUCGUCUUCUCG	Cleavage	similar to UniRef100_A1DM89 Cluster: Rho GTPase Rho1; n=1; Neosartorya fischeri NRRL 181|Rep: Rho GTPase Rho1 - Neosartorya fischeri (strain ATCC 1020 / DSM 3700 / NRRL 181)(Aspergillus fischerianus (strain ATCC 1020 / DSM 3700 / NRRL 181)), partial (96%)	1
miR11487	TGAGAAGGCGATCAACATGAT	TC166757	3	-1	1	21	393	413	UGAGAAGGCGAUCAACAUGAU	::::::.:.:.:::.:::	CAAAUGUUGGUUGUCUUUUCA	Cleavage	weakly similar to UniRef100_Q2QLK7 Cluster: Expressed protein; n=1; Oryza sativa Japonica Group|Rep: Expressed protein - Oryza sativa subsp. japonica (Rice), partial (13%)	1
miR11487	TGAGAAGGCGATCAACATGAT	TC156182	3	-1	1	21	958	978	UGAGAAGGCGAUCAACAUGAU	:: :::::::.:::.:::	UCAAUCUUGAUCGUCUUUUCA	Cleavage	similar to UniRef100_P40280 Cluster: Histone H2A; n=1; Zea mays|Rep: Histone H2A - Zea mays (Maize), partial (80%)	1
miR11487	TGAGAAGGCGATCAACATGAT	TC181380	3	-1	1	21	91	111	UGAGAAGGCGAUCAACAUGAU	: : :: ::.::::.::::::	AACCUGCUGGUCGCUUUCUCA	Cleavage		1
miR11487	TGAGAAGGCGATCAACATGAT	TC155676	3	-1	1	21	91	111	UGAGAAGGCGAUCAACAUGAU	: : :: ::.::::.::::::	AACCUGCUGGUCGCUUUCUCA	Cleavage		1
miR11487	TGAGAAGGCGATCAACATGAT	TC158287	3	-1	1	21	306	326	UGAGAAGGCGAUCAACAUGAU	: : :::::.:::::.:::	UGCUUAUUGAUUGCCUUUUCA	Cleavage	weakly similar to UniRef100_Q9FFE3 Cluster: Salt-inducible protein-like; n=1; Arabidopsis thaliana|Rep: Salt-inducible protein-like - Arabidopsis thaliana (Mouse-ear cress), partial (9%)	1
miR11487	TGAGAAGGCGATCAACATGC	TC166757	3	-1	1	20	394	413	UGAGAAGGCGAUCAACAUGC	::::::.:.:.:::.:::	AAAUGUUGGUUGUCUUUUCA	Cleavage	weakly similar to UniRef100_Q2QLK7 Cluster: Expressed protein; n=1; Oryza sativa Japonica Group|Rep: Expressed protein - Oryza sativa subsp. japonica (Rice), partial (13%)	1
miR11487	TGAGAAGGCGATCAACATGC	TC176737	3	-1	1	20	762	781	UGAGAAGGCGAUCAACAUGC	:::::::::.:. ::.:::	UCAUGUUGAUUGUAUUUUCA	Cleavage	homologue to UniRef100_Q5SFH8 Cluster: Thaumatin-like protein; n=1; Pinus monticola|Rep: Thaumatin-like protein - Pinus monticola (Western white pine), partial (89%)	2
miR11487	TGAGAAGGCGATCAACATGC	TC176737	3	-1	1	20	805	824	UGAGAAGGCGAUCAACAUGC	:::::::::.:. ::.:::	UCAUGUUGAUUGUAUUUUCA	Cleavage	homologue to UniRef100_Q5SFH8 Cluster: Thaumatin-like protein; n=1; Pinus monticola|Rep: Thaumatin-like protein - Pinus monticola (Western white pine), partial (89%)	2
miR11487	TGAGAAGGCGATCAACATGC	TC180421	3	-1	1	20	1418	1437	UGAGAAGGCGAUCAACAUGC	:::::::::.:. ::.:::	UCAUGUUGAUUGUAUUUUCA	Cleavage	homologue to UniRef100_Q5SFH8 Cluster: Thaumatin-like protein; n=1; Pinus monticola|Rep: Thaumatin-like protein - Pinus monticola (Western white pine), partial (96%)	1
miR11487	TGAGAAGGCGATCAACATGC	TC165900	3	-1	1	20	1786	1805	UGAGAAGGCGAUCAACAUGC	:::::::::.:. ::.:::	UCAUGUUGAUUGUAUUUUCA	Cleavage	homologue to UniRef100_Q5SFH8 Cluster: Thaumatin-like protein; n=1; Pinus monticola|Rep: Thaumatin-like protein - Pinus monticola (Western white pine), partial (93%)	1
miR11487	TGAGAAGGCGATCAACATGC	TC191438	3	-1	1	20	490	508	UGAGAAGGCGAUCAACAUGC	:::::::: ::::::::::	UCAUGUUGA-CGCCUUCUCA	Translation		1
miR11487	TGAGAAGGCGATCAACATGC	TC158287	3	-1	1	20	307	326	UGAGAAGGCGAUCAACAUGC	:: : :::::.:::::.:::	GCUUAUUGAUUGCCUUUUCA	Cleavage	weakly similar to UniRef100_Q9FFE3 Cluster: Salt-inducible protein-like; n=1; Arabidopsis thaliana|Rep: Salt-inducible protein-like - Arabidopsis thaliana (Mouse-ear cress), partial (9%)	1
miR11487	TGAGAAGGCGATCAACATGC	TC156182	3	-1	1	20	959	978	UGAGAAGGCGAUCAACAUGC	:: :::::::.:::.:::	CAAUCUUGAUCGUCUUUUCA	Cleavage	similar to UniRef100_P40280 Cluster: Histone H2A; n=1; Zea mays|Rep: Histone H2A - Zea mays (Maize), partial (80%)	1
miR11487	TGAGAAGGCGATCAACATGC	TC181380	3	-1	1	20	92	111	UGAGAAGGCGAUCAACAUGC	: :: ::.::::.::::::	ACCUGCUGGUCGCUUUCUCA	Cleavage		1
miR11487	TGAGAAGGCGATCAACATGC	TC155676	3	-1	1	20	92	111	UGAGAAGGCGAUCAACAUGC	: :: ::.::::.::::::	ACCUGCUGGUCGCUUUCUCA	Cleavage		1
miR11544	TGGAGCTGTTGTCACTCCACT	DR021316	3	-1	1	21	518	538	UGGAGCUGUUGUCACUCCACU	:::::.::::.:.:: :::::	AGUGGGGUGAUAGCAUCUCCA	Cleavage	similar to UniRef100_Q2FLV6 Cluster: Protoporphyrin IX magnesium-chelatase; n=1; Methanospirillum hungatei JF-1|Rep: Protoporphyrin IX magnesium-chelatase - Methanospirillum hungatei (strain JF-1 / DSM 864), partial (5%)	1
miR11544	TGGAGCTGTTGTCACTCCACT	TC185203	3	-1	1	21	334	354	UGGAGCUGUUGUCACUCCACU	:::::. ::..::.:::::::	AGUGGGAUGGUAAUAGCUCCA	Cleavage		1
miR11544	TGGAGCTGTTGTCACTCCACT	TC199343	3	-1	1	21	1406	1426	UGGAGCUGUUGUCACUCCACU	:::::. ::..::.:::::::	AGUGGGAUGGUAAUAGCUCCA	Cleavage	weakly similar to UniRef100_A9T3P1 Cluster: Predicted protein; n=1; Physcomitrella patens subsp. patens|Rep: Predicted protein - Physcomitrella patens subsp. patens, partial (45%)	1
miR11544	TGGAGCTGTTGTCACTCCACT	TC159208	3	-1	1	21	67	87	UGGAGCUGUUGUCACUCCACU	::::::: :...::::::::	UGUGGAGUCAUGGCAGCUCCA	Cleavage	similar to UniRef100_A7PSP0 Cluster: Chromosome chr6 scaffold_28, whole genome shotgun sequence; n=1; Vitis vinifera|Rep: Chromosome chr6 scaffold_28, whole genome shotgun sequence - Vitis vinifera (Grape), complete	1
miR11544	TGGAGCTGTTGTCACTCCACT	TC168138	3	-1	1	21	389	409	UGGAGCUGUUGUCACUCCACU	:::::.::.::::::::	AAAAGAGUGGCAGCAGCUCCA	Cleavage	similar to UniRef100_A8J7Z5 Cluster: Predicted protein; n=1; Chlamydomonas reinhardtii|Rep: Predicted protein - Chlamydomonas reinhardtii, partial (3%)	1
miR11544	TGGAGCTGTTGTCACTCCACT	TC187351	3	-1	1	21	1024	1044	UGGAGCUGUUGUCACUCCACU	:::: :::::.:::::: ::	UGUGGCGUGACGACAGCUGCA	Cleavage	weakly similar to UniRef100_A9S7W7 Cluster: Predicted protein; n=1; Physcomitrella patens subsp. patens|Rep: Predicted protein - Physcomitrella patens subsp. patens, partial (49%)	1
miR11544	TGGAGCTGTTGTCACTCCACT	TC177118	3	-1	1	21	1352	1372	UGGAGCUGUUGUCACUCCACU	:::::.::.::::::::	AAAAGAGUGGCAGCAGCUCCA	Cleavage	similar to UniRef100_UPI0000DC1B23 Cluster: jumonji domain containing 3; n=1; Rattus norvegicus|Rep: jumonji domain containing 3 - Rattus norvegicus, partial (3%)	1
miR11544	TGGAGCTGTTGTCACTCCACT	TC161808	3	-1	1	21	426	446	UGGAGCUGUUGUCACUCCACU	: :::::..:::::::::	ACAGUAGUGAUGACAGCUCCA	Cleavage	similar to UniRef100_A9S427 Cluster: Predicted protein; n=1; Physcomitrella patens subsp. patens|Rep: Predicted protein - Physcomitrella patens subsp. patens, partial (50%)	1
miR11544	TGGAGCTGTTGTCACTCCACT	TC154682	3	-1	1	21	788	808	UGGAGCUGUUGUCACUCCACU	: :::::..:::::::::	ACAGUAGUGAUGACAGCUCCA	Cleavage	homologue to UniRef100_A9S427 Cluster: Predicted protein; n=1; Physcomitrella patens subsp. patens|Rep: Predicted protein - Physcomitrella patens subsp. patens, partial (60%)	1
miR11544	TGGAGCTGTTGTCACTCCACT	TC168865	3	-1	1	21	126	146	UGGAGCUGUUGUCACUCCACU	: :::::::.:::::::.	AAAGUAGUGACAGCAGCUCCG	Cleavage	weakly similar to UniRef100_A8MRU3 Cluster: Uncharacterized protein At4g24220.2; n=1; Arabidopsis thaliana|Rep: Uncharacterized protein At4g24220.2 - Arabidopsis thaliana (Mouse-ear cress), partial (45%)	1
miR11544	TGGAGCTGTTGTCACTCCACT	TC189341	3	-1	1	21	726	746	UGGAGCUGUUGUCACUCCACU	: :::::..:::::::::	ACAGUAGUGAUGACAGCUCCA	Cleavage	similar to UniRef100_A9S427 Cluster: Predicted protein; n=1; Physcomitrella patens subsp. patens|Rep: Predicted protein - Physcomitrella patens subsp. patens, partial (60%)	1
miR11544	TGGAGCTGTTGTCACTCCACT	TC195798	3	-1	1	21	180	200	UGGAGCUGUUGUCACUCCACU	:: :::: ::::::.::::	UUUGCAGUGCCAACAGUUCCA	Cleavage	similar to UniRef100_Q9VGV3 Cluster: CG4591-PA; n=1; Drosophila melanogaster|Rep: CG4591-PA - Drosophila melanogaster (Fruit fly), partial (5%)	1
miR11544	TGGAGCTGTTGTCACTCCACT	TC179128	3	-1	1	21	893	913	UGGAGCUGUUGUCACUCCACU	:: :::: ::::::.::::	UUUGCAGUGCCAACAGUUCCA	Cleavage	weakly similar to UniRef100_Q8H5L8 Cluster: Non-specific lipid-transfer protein; n=1; Oryza sativa Japonica Group|Rep: Non-specific lipid-transfer protein - Oryza sativa subsp. japonica (Rice), partial (22%)	1
miR11544	TGGAGCTGTTGTCACTCCACT	TC180093	3	-1	1	21	1263	1283	UGGAGCUGUUGUCACUCCACU	:: : :::::::::::::	GUUGAAUUGACAACAGCUCCU	Cleavage	similar to UniRef100_A7PEZ2 Cluster: Chromosome chr11 scaffold_13, whole genome shotgun sequence; n=1; Vitis vinifera|Rep: Chromosome chr11 scaffold_13, whole genome shotgun sequence - Vitis vinifera (Grape), partial (82%)	1
miR11544	TGGAGCTGTTGTCACTCCACT	TC186546	3	-1	1	21	1296	1316	UGGAGCUGUUGUCACUCCACU	:: : :::::::::::::	GUUGAAUUGACAACAGCUCCU	Cleavage	similar to UniRef100_A7PEZ2 Cluster: Chromosome chr11 scaffold_13, whole genome shotgun sequence; n=1; Vitis vinifera|Rep: Chromosome chr11 scaffold_13, whole genome shotgun sequence - Vitis vinifera (Grape), partial (81%)	1
miR11452	TGGGAGCGATCGATGAGGTGTT	TC175637	3	-1	1	22	901	922	UGGGAGCGAUCGAUGAGGUGUU	..:::.::::.::::::::..	GGCACUUCAUUGAUCGCUCUUC	Cleavage	weakly similar to UniRef100_P07267 Cluster: Saccharopepsin precursor; n=2; Saccharomyces cerevisiae|Rep: Saccharopepsin precursor - Saccharomyces cerevisiae (Baker's yeast), partial (62%)	1
miR11452	TGGGAGCGATCGATGAGGTGTT	GT235192	3	-1	1	22	142	163	UGGGAGCGAUCGAUGAGGUGUU	:..:: ::::::: .:::::::	AGUACAUCAUCGACUGCUCCCA	Cleavage	similar to UniRef100_A2QDS0 Cluster: Contig An02c0250, complete genome; n=1; Aspergillus niger|Rep: Contig An02c0250, complete genome - Aspergillus niger, partial (91%)	1
miR11452	TGGGAGCGATCGATGAGGTGTT	GT257523	3	-1	1	22	110	131	UGGGAGCGAUCGAUGAGGUGUU	: ::::.:::::::::.::	GCCUCCUCGUCGAUCGCUUCCC	Cleavage	weakly similar to UniRef100_A9UQ39 Cluster: Predicted protein; n=1; Monosiga brevicollis MX1|Rep: Predicted protein - Monosiga brevicollis MX1, partial (3%)	1
miR11452	TGGGAGCGATCGATGAGGTGTT	TC183257	3	-1	1	22	869	890	UGGGAGCGAUCGAUGAGGUGUU	.::::.::.:::.:.::::	CCUACCUUAUUGAUUGUUCCCU	Cleavage	weakly similar to UniRef100_A7QR88 Cluster: Chromosome chr13 scaffold_149, whole genome shotgun sequence; n=1; Vitis vinifera|Rep: Chromosome chr13 scaffold_149, whole genome shotgun sequence - Vitis vinifera (Grape), partial (81%)	1
miR11452	TGGGAGCGATCGATGAGGTGTT	TC180894	3	-1	1	22	371	392	UGGGAGCGAUCGAUGAGGUGUU	.::::::.:::.: :::::	UUGGCCUCAUUGAUUGAUCCCA	Cleavage	homologue to UniRef100_A9RTD3 Cluster: Predicted protein; n=1; Physcomitrella patens subsp. patens|Rep: Predicted protein - Physcomitrella patens subsp. patens, partial (7%)	1
miR11452	TGGGAGCGATCGATGAGGTGTT	TC176233	3	-1	1	22	18	39	UGGGAGCGAUCGAUGAGGUGUU	:..::::::::: .:::::	UUAAUUUCAUCGAUCUUUCCCA	Cleavage	similar to UniRef100_A9SJI8 Cluster: Predicted protein; n=1; Physcomitrella patens subsp. patens|Rep: Predicted protein - Physcomitrella patens subsp. patens, partial (51%)	1
miR11452	TGGGAGCGATCGATGAGGTGTT	CF387361	3	-1	1	22	711	732	UGGGAGCGAUCGAUGAGGUGUU	: :. ::::::::::::.::	CAGAUAUCAUCGAUCGCUUCCU	Cleavage	weakly similar to UniRef100_Q9P780 Cluster: Cdc48-Ufd1-Npl4 complex component Npl4; n=1; Schizosaccharomyces pombe|Rep: Cdc48-Ufd1-Npl4 complex component Npl4 - Schizosaccharomyces pombe (Fission yeast), partial (17%)	1
miR946	TGTGGATAGAGAAGGGTTAGT	DN627657	3	-1	1	21	413	433	UGUGGAUAGAGAAGGGUUAGU	::::::::::: ::::::::	ACUAACCCUUCCAUAUCCACA	Translation	similar to UniRef100_A7QDA4 Cluster: Chromosome undetermined scaffold_80, whole genome shotgun sequence; n=1; Vitis vinifera|Rep: Chromosome undetermined scaffold_80, whole genome shotgun sequence - Vitis vinifera (Grape), partial (5%)	1
miR946	TGTGGATAGAGAAGGGTTAGT	BX253933	3	-1	1	21	386	406	UGUGGAUAGAGAAGGGUUAGU	:::. :: ::::::::::::	UCUAGGCCGUCUCUAUCCACA	Cleavage	homologue to UniRef100_O22124 Cluster: Proton pyrophosphatase; n=1; Vigna radiata var. radiata|Rep: Proton pyrophosphatase - Phaseolus aureus (Mung bean) (Vigna radiata), partial (11%)	1
miR946	TGTGGATAGAGAAGGGTTAGT	CO198034	3	-1	1	21	576	596	UGUGGAUAGAGAAGGGUUAGU	:::. :: ::::::::::::	UCUAGGCCGUCUCUAUCCACA	Cleavage	homologue to UniRef100_O22124 Cluster: Proton pyrophosphatase; n=1; Vigna radiata var. radiata|Rep: Proton pyrophosphatase - Phaseolus aureus (Mung bean) (Vigna radiata), partial (21%)	1
miR946	TGTGGATAGAGAAGGGTTAGT	TC163617	3	-1	1	21	332	352	UGUGGAUAGAGAAGGGUUAGU	:::. :: ::::::::::::	UCUAGGCCGUCUCUAUCCACA	Cleavage	homologue to UniRef100_P93410 Cluster: Vacuolar H+-pyrophosphatase; n=3; Oryza sativa|Rep: Vacuolar H+-pyrophosphatase - Oryza sativa (Rice), partial (14%)	1
miR946	TGTGGATAGAGAAGGGTTAGT	CO161781	3	-1	1	21	514	534	UGUGGAUAGAGAAGGGUUAGU	:::. :: ::::::::::::	UCUAGGCCGUCUCUAUCCACA	Cleavage	homologue to UniRef100_P93410 Cluster: Vacuolar H+-pyrophosphatase; n=3; Oryza sativa|Rep: Vacuolar H+-pyrophosphatase - Oryza sativa (Rice), partial (15%)	1
miR946	TGTGGATAGAGAAGGGTTAGT	TC191927	3	-1	1	21	610	630	UGUGGAUAGAGAAGGGUUAGU	::: ::.::: :::::::::	CCUAUCCUUUCACUAUCCACA	Translation	similar to UniRef100_A7VM26 Cluster: Receptor-like kinase; n=1; Marchantia polymorpha|Rep: Receptor-like kinase - Marchantia polymorpha (Liverwort), partial (32%)	1
miR946	TGTGGATAGAGAAGGGTTAGT	TC156287	3	-1	1	21	780	800	UGUGGAUAGAGAAGGGUUAGU	:::. :: ::::::::::::	UCUAGGCCGUCUCUAUCCACA	Cleavage	homologue to UniRef100_O22124 Cluster: Proton pyrophosphatase; n=1; Vigna radiata var. radiata|Rep: Proton pyrophosphatase - Phaseolus aureus (Mung bean) (Vigna radiata), partial (34%)	1
miR946	TGTGGATAGAGAAGGGTTAGT	TC156635	3	-1	1	21	820	840	UGUGGAUAGAGAAGGGUUAGU	:::. :: ::::::::::::	UCUAGGCCGUCUCUAUCCACA	Cleavage	homologue to UniRef100_O22124 Cluster: Proton pyrophosphatase; n=1; Vigna radiata var. radiata|Rep: Proton pyrophosphatase - Phaseolus aureus (Mung bean) (Vigna radiata), partial (35%)	1
miR946	TGTGGATAGAGAAGGGTTAGT	TC194128	3	-1	1	21	1038	1058	UGUGGAUAGAGAAGGGUUAGU	:::. :: ::::::::::::	UCUAGGCCGUCUCUAUCCACA	Cleavage	homologue to UniRef100_O22124 Cluster: Proton pyrophosphatase; n=1; Vigna radiata var. radiata|Rep: Proton pyrophosphatase - Phaseolus aureus (Mung bean) (Vigna radiata), partial (33%)	1
miR946	TGTGGATAGAGAAGGGTTAGT	TC183393	3	-1	1	21	2055	2075	UGUGGAUAGAGAAGGGUUAGU	:::. :: ::::::::::::	UCUAGGCCGUCUCUAUCCACA	Cleavage	similar to UniRef100_A7QQB9 Cluster: Chromosome undetermined scaffold_141, whole genome shotgun sequence; n=1; Vitis vinifera|Rep: Chromosome undetermined scaffold_141, whole genome shotgun sequence - Vitis vinifera (Grape), partial (89%)	1
miR946	TGTGGATAGAGAAGGGTTAGT	TC180416	3	-1	1	21	452	472	UGUGGAUAGAGAAGGGUUAGU	.::..:::::::::.:::	GAAGACUUUUCUCUAUCUACA	Cleavage		1
miR946	TGTGGATAGAGAAGGGTTAGT	DR079380	3	-1	1	21	574	594	UGUGGAUAGAGAAGGGUUAGU	.::..:::::::::.:::	GAAGACUUUUCUCUAUCUACA	Cleavage		1
miR11551	TGTTTTGCTTTCCCTCCGCAAT	TC166294	3	-1	1	22	992	1013	UGUUUUGCUUUCCCUCCGCAAU	:::::::::: :::::::: ::	AUUGCGGAGGAAAAGCAAACCA	Cleavage	UniRef100_Q8R2K1-3 Cluster: Isoform 3 of Q8R2K1 ; n=1; Mus musculus|Rep: Isoform 3 of Q8R2K1 - Mus musculus (Mouse), partial (8%)	1
miR11551	TGTTTTGCTTTCCCTCCGCAAT	CV032320	3	-1	1	22	322	343	UGUUUUGCUUUCCCUCCGCAAU	: :::::.:::..: :::::::	ACUGCGGGGGGGGAACAAAACA	Cleavage	similar to UniRef100_A7PDH0 Cluster: Chromosome chr17 scaffold_12, whole genome shotgun sequence; n=1; Vitis vinifera|Rep: Chromosome chr17 scaffold_12, whole genome shotgun sequence - Vitis vinifera (Grape), partial (83%)	1
miR11551	TGTTTTGCTTTCCCTCCGCAAT	TC182548	3	-1	1	22	154	175	UGUUUUGCUUUCCCUCCGCAAU	:: :::::::::::: ::..:.	AUCGCGGAGGGAAAGAAAGGCG	Cleavage	similar to UniRef100_A8NXZ0 Cluster: Predicted protein; n=1; Coprinopsis cinerea okayama7#130|Rep: Predicted protein - Coprinopsis cinerea okayama7#130, partial (8%)	1
miR11551	TGTTTTGCTTTCCCTCCGCAAT	TC155973	3	-1	1	22	372	393	UGUUUUGCUUUCCCUCCGCAAU	: :: :::::::::: .:::::	AAUGAGGAGGGAAAGGGAAACA	Cleavage	weakly similar to UniRef100_A2QUZ5 Cluster: Contig An10c0020, complete genome. precursor; n=1; Aspergillus niger|Rep: Contig An10c0020, complete genome. precursor - Aspergillus niger, partial (9%)	1
miR11551	TGTTTTGCTTTCCCTCCGCAAT	TC190179	3	-1	1	22	511	532	UGUUUUGCUUUCCCUCCGCAAU	:: :::::::.::..::.::	GAUGGGGAGGGAGAGUGAAGCA	Cleavage	similar to UniRef100_Q39949 Cluster: Hydroxyproline-rich protein; n=1; Helianthus annuus|Rep: Hydroxyproline-rich protein - Helianthus annuus (Common sunflower), partial (20%)	1
miR11551	TGTTTTGCTTTCCCTCCGCAAT	TC189838	3	-1	1	22	307	328	UGUUUUGCUUUCCCUCCGCAAU	:::.:::::::::::.:	UGACCGGGGGGAAAGCAAAGCU	Cleavage	weakly similar to UniRef100_Q9ZU79 Cluster: Expressed protein; n=2; Arabidopsis thaliana|Rep: Expressed protein - Arabidopsis thaliana (Mouse-ear cress), partial (53%)	1
miR11551	TGTTTTGCTTTCCCTCCGCAAT	TC163024	3	-1	1	22	849	870	UGUUUUGCUUUCCCUCCGCAAU	.::::: :::::::::::	GCGAUGGAGGAAAAGCAAAACA	Cleavage		1
miR11551	TGTTTTGCTTTCCCTCCGCAAT	TC188679	3	-1	1	22	228	249	UGUUUUGCUUUCCCUCCGCAAU	:: : :.::::.:::::::::	AUGGGAGGGGGAGAGCAAAACA	Cleavage	similar to UniRef100_Q76DL0 Cluster: LEDI-5c protein; n=1; Lithospermum erythrorhizon|Rep: LEDI-5c protein - Lithospermum erythrorhizon, partial (94%)	1
miR11551	TGTTTTGCTTTCCCTCCGCAAT	TC172743	3	-1	1	22	372	393	UGUUUUGCUUUCCCUCCGCAAU	:: ::::::::::.::.::	GCUGGCGAGGGAAAGCGAAGCA	Cleavage	weakly similar to UniRef100_Q4I963 Cluster: Cofilin; n=1; Gibberella zeae|Rep: Cofilin - Gibberella zeae (Fusarium graminearum), partial (88%)	1
miR11551	TGTTTTGCTTTCCCTCCGCAAT	GW746452	3	-1	1	22	464	485	UGUUUUGCUUUCCCUCCGCAAU	:.: ::::..::::.::::	GAAGUGAAGGGGGAGCAGAACA	Cleavage	homologue to UniRef100_Q4RIV2 Cluster: Chromosome undetermined SCAF15041, whole genome shotgun sequence; n=2; Tetraodon nigroviridis|Rep: Chromosome undetermined SCAF15041, whole genome shotgun sequence - Tetraodon nigroviridis (Green puffer), partial (6%)	1
miR11551	TGTTTTGCTTTCCCTCCGCAAT	TC180289	3	-1	1	22	427	448	UGUUUUGCUUUCCCUCCGCAAU	: ::.:::::.::.::.::	AAGGGGGGGGGAAGGCGAAGCA	Cleavage	similar to UniRef100_A9FDJ7 Cluster: PE_PGRS family protein; n=1; Sorangium cellulosum 'So ce 56'|Rep: PE_PGRS family protein - Sorangium cellulosum (strain So ce56) (Polyangium cellulosum (strainSo ce56)), partial (5%)	1
miR11551	TGTTTTGCTTTCCCTCCGCAAT	FE520245	3	-1	1	22	5	26	UGUUUUGCUUUCCCUCCGCAAU	: :::::::::::::....	GAAGAGGAGGGAAAGCAAGGUG	Cleavage	homologue to UniRef100_A4FT67 Cluster: Dehydrin 1; n=1; Pinus pinaster|Rep: Dehydrin 1 - Pinus pinaster (Maritime pine), partial (94%)	1
miR11551	TGTTTTGCTTTCCCTCCGCAAT	TC168010	3	-1	1	22	199	220	UGUUUUGCUUUCCCUCCGCAAU	: :::::::::::::....	GAAGAGGAGGGAAAGCAAGGUG	Cleavage	homologue to UniRef100_A4FT67 Cluster: Dehydrin 1; n=1; Pinus pinaster|Rep: Dehydrin 1 - Pinus pinaster (Maritime pine), complete	1
miR11551	TGTTTTGCTTTCCCTCCGCAAT	TC166526	3	-1	1	22	216	237	UGUUUUGCUUUCCCUCCGCAAU	: :::::::::::::....	GAAGAGGAGGGAAAGCAAGGUG	Cleavage	homologue to UniRef100_A4FT67 Cluster: Dehydrin 1; n=1; Pinus pinaster|Rep: Dehydrin 1 - Pinus pinaster (Maritime pine), complete	1
miR11551	TGTTTTGCTTTCCCTCCGCAAT	TC185231	3	-1	1	22	1423	1444	UGUUUUGCUUUCCCUCCGCAAU	: :::::::::::::....	GAAGAGGAGGGAAAGCAAGGUG	Cleavage	homologue to UniRef100_A4FT67 Cluster: Dehydrin 1; n=1; Pinus pinaster|Rep: Dehydrin 1 - Pinus pinaster (Maritime pine), partial (52%)	1
miR11551	TGTTTTGCTTTCCCTCCGCAAT	TC188683	3	-1	1	22	175	196	UGUUUUGCUUUCCCUCCGCAAU	: :::::::::::::....	GAAGAGGAGGGAAAGCAAGGUG	Cleavage	homologue to UniRef100_A4FT67 Cluster: Dehydrin 1; n=1; Pinus pinaster|Rep: Dehydrin 1 - Pinus pinaster (Maritime pine), complete	1
miR950	TTACATCTGGGCCACGGTGGTT	TC194328	3	-1	1	22	290	311	UUACAUCUGGGCCACGGUGGUU	::.::::::::.:..::::: :	AAUCACCGUGGUCUGGAUGUCA	Cleavage	weakly similar to UniRef100_Q8L8J4 Cluster: TIR/X; n=1; Pinus taeda|Rep: TIR/X - Pinus taeda (Loblolly pine), partial (24%)	1
miR950	TTTACGTCTGGTCCTCGATGGTT	TC159392	3	-1	1	23	250	272	UUUACGUCUGGUCCUCGAUGGUU	::::: :::::::::::: :.::	AACCACCGAGGACCAGACAUGAA	Cleavage	weakly similar to UniRef100_A2Q4P1 Cluster: TIR; n=1; Medicago truncatula|Rep: TIR - Medicago truncatula (Barrel medic), partial (15%)	1
miR950	TTTACGTCTGGTCCTCGATGGTT	TC178614	3	-1	1	23	222	244	UUUACGUCUGGUCCUCGAUGGUU	... ::: ::::.:.:::::..:	GGUGAUCAAGGAUCGGACGUGGA	Cleavage	weakly similar to UniRef100_Q42879 Cluster: 4-coumarate:CoA ligase; n=1; Lithospermum erythrorhizon|Rep: 4-coumarate:CoA ligase - Lithospermum erythrorhizon, partial (5%)	1

## Sheet: Blast2GO_up
Blast2GO analysis for up-regulated miRNA target genes from psRNATarget
	Tags	SeqName	Description	Length	#Hits	e-Value	sim mean	#GO	GO IDs	GO Names	Enzyme Codes	Enzyme Names	InterPro IDs	InterPro GO IDs	InterPro GO Names
TRUE	[INTERPRO, NO-BLAST]	CO167297_similar_to_UniRef100_A7BXI4_Cluster_Protein_containing_DUF497_n_1_Beggiatoa_sp._PS	---NA---	884									no IPS match	no IPS match	no IPS match
TRUE	[INTERPRO, NO-BLAST]	TC177502_similar_to_UniRef100_A6AZN4_Cluster_Lipase_class_3_n_1_Vibrio_parahaemolyticus_AQ3810	---NA---	605									no IPS match	no IPS match	no IPS match
TRUE	[INTERPRO, NO-BLAST]	TC189235	---NA---	1373									no IPS match	no IPS match	no IPS match
TRUE	[INTERPRO, NO-BLAST]	TC163753	---NA---	878									no IPS match	no IPS match	no IPS match
TRUE	[INTERPRO, NO-BLAST]	CR393795	---NA---	337									no IPS match	no IPS match	no IPS match
TRUE	[INTERPRO, BLASTED]	TC198617_weakly_similar_to_UniRef100_Q8L8J1_Cluster_TIR/NBS_n_1_Pinus_taeda	unknown	488	1	1.17122e-18	64.94						no IPS match	no IPS match	no IPS match
TRUE	[INTERPRO, BLASTED]	GT235596	unknown	769	1	9.2543e-09	67.21						no IPS match	no IPS match	no IPS match
TRUE	[INTERPRO, BLASTED]	GW774095	unknown	830	1	1.39991e-13	71.64						no IPS match	no IPS match	no IPS match
TRUE	[INTERPRO, BLASTED, MAPPED]	TC199107_similar_to_UniRef100_O49121_Cluster_Resistance_gene_homolog_n_1_Pinus_radiata	putative NBS-LRR protein G9044	1516	9	1.4003e-10	54.47	6	P:GO:0006952; P:GO:0007165; F:GO:0016787; F:GO:0043531; F:GO:0050135; F:GO:0061809	P:defense response; P:signal transduction; F:hydrolase activity; F:ADP binding; F:NAD(P)+ nucleosidase activity; F:NAD+ nucleotidase, cyclic ADP-ribose generating			no IPS match	no IPS match	no IPS match
TRUE	[INTERPRO, BLASTED]	TC199082	unknown	1007	1	0.000207526	61.82						no IPS match	no IPS match	no IPS match
TRUE	[INTERPRO, BLASTED]	TC193479	unknown	1027	2	2.03348e-09	67.96						no IPS match	no IPS match	no IPS match
TRUE	[INTERPRO, BLASTED, MAPPED, ANNOTATED]	CF389689_weakly_similar_to_UniRef100_Q2QQC1_Cluster_Protein_kinase_domain_containing_protein_n_1_Oryza_sativa_Japonica_Group	LRR receptor-like serine/threonine-protein kinase	458	20	8.55876e-23	62.7	1	F:GO:0016301	F:kinase activity	EC:2.7; EC:2	Transferring phosphorus-containing groups; Transferases	mobidb-lite (MOBIDB_LITE); mobidb-lite (MOBIDB_LITE)	no GO terms	no GO terms
TRUE	[INTERPRO, NO-BLAST]	TC182248	---NA---	820									no IPS match	no IPS match	no IPS match
TRUE	[INTERPRO, BLASTED, MAPPED, ANNOTATED]	CF672239_weakly_similar_to_UniRef100_Q9M0D8_Cluster_Serine/threonine-specific_receptor_protein_kinase-like_protein_n_2_Arabidopsis_thaliana	probable LRR receptor-like serine/threonine-protein kinase At5g48740	741	20	2.09397e-88	71.03	4	F:GO:0004674; F:GO:0005524; P:GO:0006468; C:GO:0016021	F:protein serine/threonine kinase activity; F:ATP binding; P:protein phosphorylation; C:integral component of membrane	EC:2.7.1; EC:2.7.11; EC:2.7; EC:2	Transferring phosphorus-containing groups; Transferring phosphorus-containing groups; Transferring phosphorus-containing groups; Transferases	IPR001245 (PFAM); G3DSA:1.10.510.10 (GENE3D); PTHR47989 (PANTHER); IPR000719 (PROSITE_PROFILES); IPR011009 (SUPERFAMILY)	F:GO:0004672; F:GO:0005524; P:GO:0006468	F:protein kinase activity; F:ATP binding; P:protein phosphorylation
TRUE	[INTERPRO, BLASTED, MAPPED, ANNOTATED]	TC186579_similar_to_UniRef100_A7QAC3_Cluster_Chromosome_undetermined_scaffold_70_whole_genome_shotgun_sequence_n_1_Vitis_vinifera	probable LRR receptor-like serine/threonine-protein kinase At5g48740	1201	20	4.87484e-82	52.95	3	F:GO:0004672; F:GO:0005524; P:GO:0006468	F:protein kinase activity; F:ATP binding; P:protein phosphorylation	EC:2	Transferases	G3DSA:1.10.510.10 (GENE3D); IPR001245 (PFAM); PTHR47989 (PANTHER); IPR000719 (PROSITE_PROFILES); IPR011009 (SUPERFAMILY)	F:GO:0004672; F:GO:0005524; P:GO:0006468	F:protein kinase activity; F:ATP binding; P:protein phosphorylation
TRUE	[INTERPRO, NO-BLAST]	DR013032_homologue_to_UniRef100_A3K2Y1_Cluster_Maf_n_1_Sagittula_stellata_E-37	---NA---	658									no IPS match	no IPS match	no IPS match
TRUE	[INTERPRO, BLASTED, MAPPED, ANNOTATED]	GW740293_weakly_similar_to_UniRef100_O49879_Cluster_Hcr9-0_n_1_Solanum_lycopersicum	LRR receptor-like serine/threonine-protein kinase FLS2	791	20	1.24257e-76	57.75	2	F:GO:0005515; C:GO:0016020	F:protein binding; C:membrane			IPR032675 (G3DSA:3.80.10.GENE3D); IPR001611 (PFAM); PTHR48054 (PANTHER); PTHR48054:SF33 (PANTHER); PTHR48054 (PANTHER); PTHR48054:SF33 (PANTHER); IPR001611 (PROSITE_PROFILES); IPR001611 (PROSITE_PROFILES); IPR001611 (PROSITE_PROFILES); IPR001611 (PROSITE_PROFILES); SSF52058 (SUPERFAMILY)	F:GO:0005515	F:protein binding
TRUE	[INTERPRO, BLASTED, MAPPED, ANNOTATED]	TC158084_weakly_similar_to_UniRef100_Q8L8J0_Cluster_TIR/P-loop/LRR_n_1_Pinus_taeda	toll/interleukin-1 receptor-like protein	1100	20	4.27482e-60	63.37	5	F:GO:0005515; P:GO:0007165; F:GO:0016799; F:GO:0032559; F:GO:0043168	F:protein binding; P:signal transduction; F:hydrolase activity, hydrolyzing N-glycosyl compounds; F:adenyl ribonucleotide binding; F:anion binding	EC:3.2; EC:3; EC:3.2.2	Glycosylases; Hydrolases; Glycosylases	IPR000157 (PFAM); IPR035897 (G3DSA:3.40.50.GENE3D); PTHR32009 (PANTHER); PTHR32009:SF60 (PANTHER); IPR000157 (PROSITE_PROFILES); IPR035897 (SUPERFAMILY)	F:GO:0005515; P:GO:0007165	F:protein binding; P:signal transduction
TRUE	[INTERPRO, NO-BLAST]	GT260730_homologue_to_UniRef100_A8L321_Cluster_Peptidoglycan-binding_LysM_n_1_Frankia_sp._EAN1pec	---NA---	463									no IPS match	no IPS match	no IPS match
TRUE	[INTERPRO, NO-BLAST]	TC159392_weakly_similar_to_UniRef100_A2Q4P1_Cluster_TIR_n_1_Medicago_truncatula	---NA---	1365									no IPS match	no IPS match	no IPS match
TRUE	[INTERPRO, NO-BLAST]	BQ700911	---NA---	310									no IPS match	no IPS match	no IPS match
TRUE	[INTERPRO, BLASTED, MAPPED, ANNOTATED]	TC188095_weakly_similar_to_UniRef100_A7NSM5_Cluster_Chromosome_chr18_scaffold_1_whole_genome_shotgun_sequence_n_1_Vitis_vinifera	basic blue protein-like	498	20	8.90955e-31	75.37	3	F:GO:0009055; P:GO:0022900; C:GO:0046658	F:electron transfer activity; P:electron transport chain; C:anchored component of plasma membrane	EC:1	Oxidoreductases	IPR003245 (PFAM); IPR008972 (G3DSA:2.60.40.GENE3D); IPR039391 (PANTHER); PTHR33021:SF379 (PANTHER); IPR003245 (PROSITE_PROFILES); IPR008972 (SUPERFAMILY)	F:GO:0009055	F:electron transfer activity
TRUE	[INTERPRO, BLASTED, MAPPED, ANNOTATED]	TC175507_weakly_similar_to_UniRef100_Q9ZRV5_Cluster_Basic_blue_copper_protein_n_1_Cicer_arietinum	basic blue protein-like	800	20	5.79445e-64	75.43	3	F:GO:0009055; P:GO:0022900; C:GO:0046658	F:electron transfer activity; P:electron transport chain; C:anchored component of plasma membrane	EC:1	Oxidoreductases	IPR008972 (G3DSA:2.60.40.GENE3D); IPR003245 (PFAM); PTHR33021:SF379 (PANTHER); IPR039391 (PANTHER); IPR003245 (PROSITE_PROFILES); IPR041844 (CDD); IPR008972 (SUPERFAMILY)	F:GO:0009055	F:electron transfer activity
TRUE	[INTERPRO, BLASTED, MAPPED, ANNOTATED]	TC182191_weakly_similar_to_UniRef100_A7PYU4_Cluster_Chromosome_chr12_scaffold_38_whole_genome_shotgun_sequence_n_1_Vitis_vinifera	basic blue protein-like	873	20	1.84053e-63	76.45	3	F:GO:0009055; P:GO:0022900; C:GO:0046658	F:electron transfer activity; P:electron transport chain; C:anchored component of plasma membrane	EC:1	Oxidoreductases	IPR008972 (G3DSA:2.60.40.GENE3D); IPR003245 (PFAM); IPR039391 (PANTHER); PTHR33021:SF379 (PANTHER); IPR003245 (PROSITE_PROFILES); IPR041844 (CDD); IPR008972 (SUPERFAMILY)	F:GO:0009055	F:electron transfer activity
TRUE	[INTERPRO, BLASTED, MAPPED, ANNOTATED]	TC174531_weakly_similar_to_UniRef100_A7PYU4_Cluster_Chromosome_chr12_scaffold_38_whole_genome_shotgun_sequence_n_1_Vitis_vinifera	basic blue protein-like	876	20	1.86139e-63	76.45	3	F:GO:0009055; P:GO:0022900; C:GO:0046658	F:electron transfer activity; P:electron transport chain; C:anchored component of plasma membrane	EC:1	Oxidoreductases	IPR003245 (PFAM); IPR008972 (G3DSA:2.60.40.GENE3D); PTHR33021:SF379 (PANTHER); IPR039391 (PANTHER); IPR003245 (PROSITE_PROFILES); IPR041844 (CDD); IPR008972 (SUPERFAMILY)	F:GO:0009055	F:electron transfer activity
TRUE	[INTERPRO, BLASTED, MAPPED, ANNOTATED]	TC177809_similar_to_UniRef100_A8N5J9_Cluster_Predicted_protein_n_1_Coprinopsis_cinerea_okayama7_130	predicted protein	1472	20	9.82925e-72	68.8	2	F:GO:0008073; P:GO:0043086	F:ornithine decarboxylase inhibitor activity; P:negative regulation of catalytic activity			IPR002993 (PFAM); IPR038581 (G3DSA:3.40.630.GENE3D); mobidb-lite (MOBIDB_LITE); mobidb-lite (MOBIDB_LITE); mobidb-lite (MOBIDB_LITE); IPR002993 (PANTHER); PTHR10279:SF10 (PANTHER); IPR016181 (SUPERFAMILY)	F:GO:0008073	F:ornithine decarboxylase inhibitor activity
TRUE	[INTERPRO, NO-BLAST]	TC196028_UniRef100_Q4LBN7_Cluster_Type_IV_pilus_protein_n_1_Pseudomonas_syringae_pv._phaseolicola	---NA---	1445									no IPS match	no IPS match	no IPS match
TRUE	[INTERPRO, NO-BLAST]	TC163947	---NA---	867									no IPS match	no IPS match	no IPS match
TRUE	[INTERPRO, BLASTED, MAPPED]	AM983268	CC-NBS-LRR resistance-like protein	496	3	4.19154e-09	56.48	1	F:GO:0043531	F:ADP binding			no IPS match	no IPS match	no IPS match
TRUE	[INTERPRO, BLASTED, MAPPED, ANNOTATED]	BX252848	NBS-LRR resistance protein	519	2	4.88612e-28	82.14	1	F:GO:0043531	F:ADP binding			no IPS match	no IPS match	no IPS match
TRUE	[INTERPRO, BLASTED, MAPPED, ANNOTATED]	TC194444_weakly_similar_to_UniRef100_Q1L6F3_Cluster_CC-NBS-LRR_resistance-like_protein_n_1_Pinus_lambertiana	NBS-LRR resistance protein	1368	8	2.28859e-84	79.62	1	F:GO:0043531	F:ADP binding			IPR008808 (PFAM); G3DSA:3.40.50.300 (GENE3D); PTHR36766 (PANTHER); IPR008808 (PROSITE_PROFILES); IPR027417 (SUPERFAMILY)	no GO terms	no GO terms
TRUE	[INTERPRO, BLASTED, MAPPED, ANNOTATED]	TC159356_similar_to_UniRef100_Q1L6F3_Cluster_CC-NBS-LRR_resistance-like_protein_n_1_Pinus_lambertiana	putative CC-NBS-LRR protein	2190	20	0	90.93	1	F:GO:0043531	F:ADP binding			PR00364 (PRINTS); G3DSA:1.10.8.430 (GENE3D); G3DSA:3.40.50.300 (GENE3D); IPR002182 (PFAM); PTHR36766 (PANTHER); IPR027417 (SUPERFAMILY)	F:GO:0043531	F:ADP binding
TRUE	[INTERPRO, BLASTED, MAPPED, ANNOTATED]	TC192853_weakly_similar_to_UniRef100_A7NSM5_Cluster_Chromosome_chr18_scaffold_1_whole_genome_shotgun_sequence_n_1_Vitis_vinifera	basic blue protein-like	512	20	3.45313e-51	65.66	5	F:GO:0009055; P:GO:0022414; P:GO:0022900; P:GO:0032501; C:GO:0071944	F:electron transfer activity; P:reproductive process; P:electron transport chain; P:multicellular organismal process; C:cell periphery	EC:1	Oxidoreductases	IPR003245 (PFAM); IPR008972 (G3DSA:2.60.40.GENE3D); PTHR33021:SF406 (PANTHER); IPR039391 (PANTHER); IPR003245 (PROSITE_PROFILES); IPR041844 (CDD); IPR008972 (SUPERFAMILY)	F:GO:0009055	F:electron transfer activity
TRUE	[INTERPRO, BLASTED, MAPPED, ANNOTATED]	TC163870_weakly_similar_to_UniRef100_A7NSM5_Cluster_Chromosome_chr18_scaffold_1_whole_genome_shotgun_sequence_n_1_Vitis_vinifera	basic blue protein-like	807	20	1.10993e-52	67.16	5	F:GO:0009055; P:GO:0022414; P:GO:0022900; P:GO:0032501; C:GO:0071944	F:electron transfer activity; P:reproductive process; P:electron transport chain; P:multicellular organismal process; C:cell periphery	EC:1	Oxidoreductases	IPR003245 (PFAM); IPR008972 (G3DSA:2.60.40.GENE3D); PTHR33021:SF406 (PANTHER); IPR039391 (PANTHER); IPR003245 (PROSITE_PROFILES); IPR041844 (CDD); IPR008972 (SUPERFAMILY)	F:GO:0009055	F:electron transfer activity
TRUE	[INTERPRO, BLASTED, MAPPED, ANNOTATED]	TC186754_similar_to_UniRef100_O82080_Cluster_Plantacyanin_n_1_Spinacia_oleracea	basic blue protein	993	20	1.89328e-26	69.59	3	F:GO:0009055; P:GO:0022900; C:GO:0046658	F:electron transfer activity; P:electron transport chain; C:anchored component of plasma membrane	EC:1	Oxidoreductases	IPR008972 (G3DSA:2.60.40.GENE3D); IPR003245 (PROSITE_PROFILES); IPR008972 (SUPERFAMILY)	F:GO:0009055	F:electron transfer activity
TRUE	[INTERPRO, BLASTED, MAPPED, ANNOTATED]	TC167927_weakly_similar_to_UniRef100_Q9ZRV5_Cluster_Basic_blue_copper_protein_n_1_Cicer_arietinum	basic blue protein-like	1010	20	1.58964e-26	64.51	2	F:GO:0009055; C:GO:0031224	F:electron transfer activity; C:intrinsic component of membrane			IPR003245 (PFAM); IPR008972 (G3DSA:2.60.40.GENE3D); IPR039391 (PANTHER); PTHR33021:SF379 (PANTHER); IPR003245 (PROSITE_PROFILES); cd04216 (CDD); IPR008972 (SUPERFAMILY)	F:GO:0009055	F:electron transfer activity
TRUE	[INTERPRO, BLASTED, MAPPED, ANNOTATED]	CF672957	probable serine/threonine-protein kinase PIX13	720	20	4.99375e-18	55.15	1	F:GO:0016740	F:transferase activity	EC:2	Transferases	G3DSA:1.10.510.10 (GENE3D); PTHR45621 (PANTHER); PTHR45621:SF25 (PANTHER)	no GO terms	no GO terms
TRUE	[INTERPRO, BLASTED, MAPPED, ANNOTATED]	TC176747_weakly_similar_to_UniRef100_A9RJL0_Cluster_Predicted_protein_n_1_Physcomitrella_patens_subsp._patens	probable LRR receptor-like serine/threonine-protein kinase At5g48740	1146	20	2.84531e-96	72.71	4	F:GO:0004674; F:GO:0005524; P:GO:0006468; C:GO:0016021	F:protein serine/threonine kinase activity; F:ATP binding; P:protein phosphorylation; C:integral component of membrane	EC:2.7.1; EC:2.7.11; EC:2.7; EC:2	Transferring phosphorus-containing groups; Transferring phosphorus-containing groups; Transferring phosphorus-containing groups; Transferases	G3DSA:1.10.510.10 (GENE3D); IPR001245 (PFAM); PTHR45631:SF113 (PANTHER); PTHR45631 (PANTHER); IPR000719 (PROSITE_PROFILES); IPR011009 (SUPERFAMILY)	F:GO:0004672; F:GO:0005524; P:GO:0006468	F:protein kinase activity; F:ATP binding; P:protein phosphorylation
TRUE	[INTERPRO, NO-BLAST]	GW766154	---NA---	793									no IPS match	no IPS match	no IPS match
TRUE	[INTERPRO, NO-BLAST]	TC166586	---NA---	819									no IPS match	no IPS match	no IPS match
TRUE	[INTERPRO, NO-BLAST]	TC169140_similar_to_UniRef100_Q2K623_Cluster_Probable_transcriptional_regulator_protein_AraC_family_n_1_Rhizobium_etli_CFN_42	---NA---	996									no IPS match	no IPS match	no IPS match
TRUE	[INTERPRO, BLASTED, MAPPED, ANNOTATED]	CT583112_similar_to_UniRef100_A7PQ45_Cluster_Chromosome_chr18_scaffold_24_whole_genome_shotgun_sequence_n_1_Vitis_vinifera	putative 12-oxophytodienoate reductase 11	595	20	7.83122e-70	92.27	2	F:GO:0010181; F:GO:0016491	F:FMN binding; F:oxidoreductase activity	EC:1	Oxidoreductases	IPR001155 (PFAM); IPR013785 (G3DSA:3.20.20.GENE3D); PTHR22893:SF110 (PANTHER); PTHR22893 (PANTHER); SSF51395 (SUPERFAMILY)	F:GO:0003824; F:GO:0010181; F:GO:0016491; P:GO:0055114	F:catalytic activity; F:FMN binding; F:oxidoreductase activity; P:obsolete oxidation-reduction process
TRUE	[INTERPRO, BLASTED, MAPPED]	TC169628_similar_to_UniRef100_A1Z369_Cluster_GAMYB-like2_n_1_Solanum_lycopersicum	transcription factor GAMYB	2349	20	1.35652e-171	58.06	1	C:GO:0005634	C:nucleus			G3DSA:1.10.10.60 (GENE3D); IPR001005 (PFAM); G3DSA:1.10.10.60 (GENE3D); mobidb-lite (MOBIDB_LITE); mobidb-lite (MOBIDB_LITE); mobidb-lite (MOBIDB_LITE); mobidb-lite (MOBIDB_LITE); mobidb-lite (MOBIDB_LITE); PTHR47995:SF18 (PANTHER); PTHR47995 (PANTHER); IPR017930 (PROSITE_PROFILES); IPR017930 (PROSITE_PROFILES); IPR001005 (CDD); IPR001005 (CDD); IPR009057 (SUPERFAMILY)	no GO terms	no GO terms
TRUE	[INTERPRO, BLASTED, MAPPED, ANNOTATED]	TC174022_similar_to_UniRef100_P42125_Cluster_3_2-trans-enoyl-CoA_isomerase_mitochondrial_precursor_(EC_5.3.3.8)_(Dodecenoyl-CoA_isomerase)_(Delta(3)_Delta(2)-enoyl-CoA_isomerase)_n_1_Mus_musculus	ClpP/crotonase	1018	20	2.16598e-102	72.66	1	F:GO:0003824	F:catalytic activity			G3DSA:3.90.226.10 (GENE3D); IPR001753 (PFAM); PTHR11941:SF148 (PANTHER); PTHR11941 (PANTHER); cd06558 (CDD); IPR029045 (SUPERFAMILY)	F:GO:0003824	F:catalytic activity
TRUE	[INTERPRO, NO-BLAST]	TC196575_similar_to_UniRef100_O39319_Cluster_Envelope_glycoprotein_n_1_Human_immunodeficiency_virus_1	---NA---	678									no IPS match	no IPS match	no IPS match
TRUE	[INTERPRO, BLASTED, MAPPED, ANNOTATED]	TC168271_similar_to_UniRef100_Q9FYH6_Cluster_F17F8.24_n_1_Arabidopsis_thaliana	protein YIF1B-like	1255	20	4.18777e-158	85.88	6	C:GO:0005789; C:GO:0005793; P:GO:0006888; P:GO:0015031; C:GO:0030134; C:GO:0030173	C:endoplasmic reticulum membrane; C:endoplasmic reticulum-Golgi intermediate compartment; P:endoplasmic reticulum to Golgi vesicle-mediated transport; P:protein transport; C:COPII-coated ER to Golgi transport vesicle; C:integral component of Golgi membrane			IPR005578 (PFAM); PTHR14083:SF10 (PANTHER); IPR005578 (PANTHER)	C:GO:0005789; P:GO:0006888	C:endoplasmic reticulum membrane; P:endoplasmic reticulum to Golgi vesicle-mediated transport
TRUE	[INTERPRO, BLASTED, MAPPED, ANNOTATED]	TC158033_similar_to_UniRef100_A7Q9F3_Cluster_Chromosome_chr19_scaffold_66_whole_genome_shotgun_sequence_n_1_Vitis_vinifera	KH domain-containing protein At5g56140 isoform X2	1086	20	5.02976e-153	81.14	3	P:GO:0000381; F:GO:0003729; C:GO:0005634	P:regulation of alternative mRNA splicing, via spliceosome; F:mRNA binding; C:nucleus			IPR004088 (PFAM); IPR032377 (PFAM); PTHR11208:SF104 (PANTHER); PTHR11208 (PANTHER); cd02395 (CDD); IPR036612 (SUPERFAMILY)	F:GO:0003723	F:RNA binding
TRUE	[INTERPRO, BLASTED, MAPPED, ANNOTATED]	TC165728_similar_to_UniRef100_A7Q9F3_Cluster_Chromosome_chr19_scaffold_66_whole_genome_shotgun_sequence_n_1_Vitis_vinifera	KH domain-containing protein At5g56140	1297	20	9.22393e-100	88.81	4	P:GO:0000381; F:GO:0003729; C:GO:0005634; C:GO:0016021	P:regulation of alternative mRNA splicing, via spliceosome; F:mRNA binding; C:nucleus; C:integral component of membrane			IPR004088 (PFAM); IPR036612 (G3DSA:3.30.1370.GENE3D); mobidb-lite (MOBIDB_LITE); PTHR11208:SF104 (PANTHER); PTHR11208 (PANTHER); cd02395 (CDD); IPR036612 (SUPERFAMILY)	F:GO:0003723	F:RNA binding
TRUE	[INTERPRO, BLASTED, MAPPED, ANNOTATED]	TC177407_similar_to_UniRef100_A7Q9F3_Cluster_Chromosome_chr19_scaffold_66_whole_genome_shotgun_sequence_n_1_Vitis_vinifera	KH domain-containing protein At5g56140 isoform X2	2190	20	0	84.61	3	P:GO:0000381; F:GO:0003729; C:GO:0005634	P:regulation of alternative mRNA splicing, via spliceosome; F:mRNA binding; C:nucleus			IPR032377 (PFAM); mobidb-lite (MOBIDB_LITE); PTHR11208 (PANTHER); PTHR11208:SF104 (PANTHER); cd02395 (CDD); IPR036612 (SUPERFAMILY)	F:GO:0003723	F:RNA binding
TRUE	[INTERPRO, BLASTED, MAPPED, ANNOTATED]	CO176256_similar_to_UniRef100_Q9ATD5_Cluster_GHMYB10_n_1_Gossypium_hirsutum	tannin-related R2R3 MYB transcription factor	769	20	2.33616e-68	72.88	1	C:GO:0005634	C:nucleus			G3DSA:1.10.10.60 (GENE3D); G3DSA:1.10.10.60 (GENE3D); IPR001005 (PFAM); PTHR47998 (PANTHER); PTHR47998:SF42 (PANTHER); IPR017930 (PROSITE_PROFILES); IPR017930 (PROSITE_PROFILES); IPR001005 (CDD); IPR001005 (CDD); IPR009057 (SUPERFAMILY)	no GO terms	no GO terms
TRUE	[INTERPRO, BLASTED, MAPPED]	TC198377	unknown	1004	1	1.68939e-10	59	2	C:GO:0016020; C:GO:0016021	C:membrane; C:integral component of membrane			no IPS match	no IPS match	no IPS match
TRUE	[INTERPRO, BLASTED, MAPPED, ANNOTATED]	TC171513_weakly_similar_to_UniRef100_A7QA56_Cluster_Chromosome_undetermined_scaffold_69_whole_genome_shotgun_sequence_n_1_Vitis_vinifera	cinnamoyl-CoA reductase 1-like	1284	20	2.38837e-180	80.59	2	F:GO:0016616; F:GO:0016621	F:oxidoreductase activity, acting on the CH-OH group of donors, NAD or NADP as acceptor; F:cinnamoyl-CoA reductase activity	EC:1.2; EC:1.1; EC:1; EC:1.2.1.44; EC:1.1.1; EC:1.2.1	Acting on the aldehyde or oxo group of donors; Acting on the CH-OH group of donors; Oxidoreductases; Cinnamoyl-CoA reductase; Acting on the CH-OH group of donors; Acting on the aldehyde or oxo group of donors	G3DSA:3.40.50.720 (GENE3D); IPR001509 (PFAM); PTHR10366 (PANTHER); PTHR10366:SF708 (PANTHER); cd08958 (CDD); IPR036291 (SUPERFAMILY)	F:GO:0003824	F:catalytic activity
TRUE	[INTERPRO, BLASTED]	DR168367_weakly_similar_to_UniRef100_A7PT12_Cluster_Chromosome_chr8_scaffold_29_whole_genome_shotgun_sequence_n_1_Vitis_vinifera	unnamed product	758	20	1.42141e-05	80.81						mobidb-lite (MOBIDB_LITE); mobidb-lite (MOBIDB_LITE); mobidb-lite (MOBIDB_LITE); PTHR33785:SF2 (PANTHER); PTHR33785 (PANTHER)	no GO terms	no GO terms
TRUE	[INTERPRO, BLASTED]	TC173282_weakly_similar_to_UniRef100_A7PT12_Cluster_Chromosome_chr8_scaffold_29_whole_genome_shotgun_sequence_n_1_Vitis_vinifera	putative Serine/arginine repetitive matrix protein 2	1230	20	2.29885e-28	63.77						IPR012881 (PFAM); mobidb-lite (MOBIDB_LITE); PTHR33785 (PANTHER)	no GO terms	no GO terms
TRUE	[INTERPRO, BLASTED, MAPPED, ANNOTATED]	BX680907_similar_to_UniRef100_A7PN90_Cluster_Chromosome_chr1_scaffold_22_whole_genome_shotgun_sequence_n_1_Vitis_vinifera	protease 2 isoform X4	588	20	7.29708e-87	85.2	3	F:GO:0004252; P:GO:0006508; C:GO:0009507	F:serine-type endopeptidase activity; P:proteolysis; C:chloroplast	EC:3.4.21.73; EC:3.4.24.7; EC:3.4.21.71; EC:3.4.24.3; EC:3.4.21.34; EC:3.4.21.78; EC:3.4.21.75; EC:3.4.21.26; EC:3.4.21.27; EC:3.4.21.68; EC:3.4.21.69; EC:3.4.24.34; EC:3.4.21.41; EC:3.4.21.83; EC:3.4.21.88; EC:3.4.21.45; EC:3.4.21.89; EC:3.4.21.42; EC:3.4.19.1; EC:3.4.21.43; EC:3.4.21.87; EC:3.4.21.38; EC:3.4.21.35; EC:3.4.21.79; EC:3.4.21.36; EC:3.4.21.102; EC:3.4.21.39; EC:3.4.21; EC:3.4.21.4;…	U-plasminogen activator; Interstitial collagenase; Pancreatic elastase II; Microbial collagenase; Plasma kallikrein; Granzyme A; Furin; Prolyl oligopeptidase; Coagulation factor XIa; T-plasminogen activator; Protein C (activated); Neutrophil collagenase; Complement subcomponent C1r; Oligopeptidase B; Repressor LexA; Complement factor I; Signal peptidase I; Complement subcomponent C1s; Acylaminoac…	IPR002470 (PRINTS); IPR001375 (PFAM); IPR029058 (G3DSA:3.40.50.GENE3D); PTHR11757 (PANTHER); IPR029058 (SUPERFAMILY)	F:GO:0004252; P:GO:0006508; F:GO:0008236	F:serine-type endopeptidase activity; P:proteolysis; F:serine-type peptidase activity
TRUE	[INTERPRO, BLASTED, MAPPED, ANNOTATED]	GT244286_similar_to_UniRef100_Q9XFH9_Cluster_Thioredoxin_F-type_2_chloroplast_precursor_n_1_Arabidopsis_thaliana	thioredoxin F-type, chloroplastic-like	729	20	7.31377e-75	88.59	6	C:GO:0005829; F:GO:0008047; C:GO:0009570; P:GO:0009642; P:GO:0043085; P:GO:0045454	C:cytosol; F:enzyme activator activity; C:chloroplast stroma; P:response to light intensity; P:positive regulation of catalytic activity; P:cell redox homeostasis			IPR036249 (G3DSA:3.40.30.GENE3D); IPR013766 (PFAM); PTHR10438:SF382 (PANTHER); PTHR10438 (PANTHER); cd02947 (CDD); IPR036249 (SUPERFAMILY)	no GO terms	no GO terms
TRUE	[INTERPRO, BLASTED, MAPPED, ANNOTATED]	DR099883_similar_to_UniRef100_A9T7T5_Cluster_Predicted_protein_n_1_Physcomitrella_patens_subsp._patens	probable helicase MAGATAMA 3	735	20	1.41923e-09	89.66	5	F:GO:0003723; F:GO:0004386; P:GO:0009553; P:GO:0009875; P:GO:0010183	F:RNA binding; F:helicase activity; P:embryo sac development; P:pollen-pistil interaction; P:pollen tube guidance	EC:3.6.1; EC:3.6; EC:3; EC:3.6.1.15	Acting on acid anhydrides; Acting on acid anhydrides; Hydrolases; Nucleoside-triphosphate phosphatase	IPR041677 (PFAM); G3DSA:3.40.50.300 (GENE3D)	F:GO:0004386	F:helicase activity
TRUE	[INTERPRO, BLASTED]	TC155655_weakly_similar_to_UniRef100_A7NT69_Cluster_Chromosome_chr18_scaffold_1_whole_genome_shotgun_sequence_n_1_Vitis_vinifera	zinc finger protein	2250	20	0	55.17						IPR013083 (G3DSA:3.30.40.GENE3D); IPR001841 (PFAM); mobidb-lite (MOBIDB_LITE); PTHR31150 (PANTHER); PTHR31150:SF32 (PANTHER); IPR001841 (PROSITE_PROFILES); cd16448 (CDD); SSF57850 (SUPERFAMILY)	no GO terms	no GO terms
TRUE	[INTERPRO, BLASTED, MAPPED, ANNOTATED]	BG317596_similar_to_UniRef100_P00303_Cluster_Basic_blue_protein_n_1_Cucumis_sativus	basic blue protein	535	20	6.97677e-37	66.38	5	F:GO:0009055; P:GO:0022414; P:GO:0022900; P:GO:0032501; C:GO:0071944	F:electron transfer activity; P:reproductive process; P:electron transport chain; P:multicellular organismal process; C:cell periphery	EC:1	Oxidoreductases	IPR008972 (G3DSA:2.60.40.GENE3D); IPR003245 (PFAM); PTHR33021:SF406 (PANTHER); IPR039391 (PANTHER); IPR003245 (PROSITE_PROFILES); IPR008972 (SUPERFAMILY)	F:GO:0009055	F:electron transfer activity
TRUE	[INTERPRO, BLASTED, MAPPED, ANNOTATED]	DR014844_similar_to_UniRef100_A7PLI0_Cluster_Chromosome_chr7_scaffold_20_whole_genome_shotgun_sequence_n_1_Vitis_vinifera	probable LRR receptor-like serine/threonine-protein kinase At5g48740	846	20	2.36661e-55	64.83	4	F:GO:0004672; F:GO:0005524; P:GO:0006468; C:GO:0016020	F:protein kinase activity; F:ATP binding; P:protein phosphorylation; C:membrane	EC:2.7; EC:2	Transferring phosphorus-containing groups; Transferases	G3DSA:1.10.510.10 (GENE3D); mobidb-lite (MOBIDB_LITE); PTHR47989 (PANTHER); IPR000719 (PROSITE_PROFILES); IPR011009 (SUPERFAMILY)	F:GO:0004672; F:GO:0005524; P:GO:0006468	F:protein kinase activity; F:ATP binding; P:protein phosphorylation
TRUE	[INTERPRO, BLASTED, MAPPED]	TC176178_similar_to_UniRef100_A9REB4_Cluster_Predicted_protein_n_1_Physcomitrella_patens_subsp._patens	protein MKS1-like	660	20	9.3893e-15	61.35	2	C:GO:0005634; P:GO:0007165	C:nucleus; P:signal transduction			IPR008889 (PFAM); IPR039607 (PANTHER); PTHR33143:SF6 (PANTHER)	no GO terms	no GO terms
TRUE	[INTERPRO, BLASTED, MAPPED, ANNOTATED]	TC158109_similar_to_UniRef100_A7P728_Cluster_Chromosome_chr9_scaffold_7_whole_genome_shotgun_sequence_n_1_Vitis_vinifera	clavaminate synthase-like protein At3g21360	1286	20	5.6745e-168	81.6	2	C:GO:0005634; F:GO:0016491	C:nucleus; F:oxidoreductase activity	EC:1	Oxidoreductases	IPR003819 (PFAM); IPR042098 (G3DSA:3.60.130.GENE3D); PTHR10696 (PANTHER); PTHR10696:SF43 (PANTHER); SSF51197 (SUPERFAMILY)	F:GO:0016491; P:GO:0055114	F:oxidoreductase activity; P:obsolete oxidation-reduction process
TRUE	[INTERPRO, BLASTED, MAPPED, ANNOTATED]	TC182643_similar_to_UniRef100_A9SY56_Cluster_Predicted_protein_n_1_Physcomitrella_patens_subsp._patens	WD repeat-containing protein 26 homolog	2458	20	0	76.67	4	F:GO:0005515; C:GO:0005622; P:GO:0009628; P:GO:0009725	F:protein binding; C:intracellular anatomical structure; P:response to abiotic stimulus; P:response to hormone			IPR001680 (PFAM); IPR015943 (G3DSA:2.130.10.GENE3D); IPR013979 (PFAM); IPR015943 (G3DSA:2.130.10.GENE3D); PTHR22838:SF15 (PANTHER); PTHR22838 (PANTHER); IPR017986 (PROSITE_PROFILES); IPR001680 (PROSITE_PROFILES); IPR006595 (PROSITE_PROFILES); IPR001680 (PROSITE_PROFILES); IPR001680 (PROSITE_PROFILES); IPR001680 (PROSITE_PROFILES); IPR006594 (PROSITE_PROFILES); cd00200 (CDD); IPR036322 (SUPERFAMIL…	F:GO:0005515	F:protein binding
TRUE	[INTERPRO, NO-BLAST]	TC182542_weakly_similar_to_UniRef100_A5PDY1_Cluster_Phospho-2-dehydro-3-deoxyheptonate_aldolase_n_1_Erythrobacter_sp._SD-21	---NA---	755									no IPS match	no IPS match	no IPS match
TRUE	[INTERPRO, BLASTED, MAPPED, ANNOTATED]	CF664466_similar_to_UniRef100_A7PTI1_Cluster_Chromosome_chr8_scaffold_29_whole_genome_shotgun_sequence_n_1_Vitis_vinifera	L-2-hydroxyglutarate dehydrogenase, mitochondrial	759	20	1.41292e-44	72.61	3	F:GO:0003973; C:GO:0005739; F:GO:0047545	F:(S)-2-hydroxy-acid oxidase activity; C:mitochondrion; F:2-hydroxyglutarate dehydrogenase activity	EC:1.1; EC:1; EC:1.1.3.15; EC:1.1.99.2; EC:1.1.3	Acting on the CH-OH group of donors; Oxidoreductases; (S)-2-hydroxy-acid oxidase; L-2-hydroxyglutarate dehydrogenase; Acting on the CH-OH group of donors	IPR006076 (PFAM); IPR036188 (G3DSA:3.50.50.GENE3D); PTHR43104 (PANTHER); IPR036188 (SUPERFAMILY)	F:GO:0016491; P:GO:0055114	F:oxidoreductase activity; P:obsolete oxidation-reduction process
TRUE	[INTERPRO, BLASTED, MAPPED, ANNOTATED]	TC191613_weakly_similar_to_UniRef100_A7P4W4_Cluster_Chromosome_chr4_scaffold_6_whole_genome_shotgun_sequence_n_1_Vitis_vinifera	Ethylene-responsive transcription factor ERF017	394	20	1.31789e-55	81.51	4	F:GO:0003677; F:GO:0003700; C:GO:0005634; P:GO:0006355	F:DNA binding; F:DNA-binding transcription factor activity; C:nucleus; P:regulation of transcription, DNA-templated			IPR001471 (PRINTS); IPR036955 (G3DSA:3.30.730.GENE3D); IPR001471 (PFAM); mobidb-lite (MOBIDB_LITE); mobidb-lite (MOBIDB_LITE); mobidb-lite (MOBIDB_LITE); PTHR31985 (PANTHER); PTHR31985:SF171 (PANTHER); IPR001471 (PROSITE_PROFILES); IPR001471 (CDD); IPR016177 (SUPERFAMILY)	F:GO:0003677; F:GO:0003700; P:GO:0006355	F:DNA binding; F:DNA-binding transcription factor activity; P:regulation of transcription, DNA-templated
TRUE	[INTERPRO, BLASTED, MAPPED, ANNOTATED]	TC197805_weakly_similar_to_UniRef100_Q84PA4_Cluster_Hplus-transporting_ATP_synthase_chain_9-like_protein_n_1_Oryza_sativa_Japonica_Group	ATP synthase subunit b', chloroplastic	580	20	3.82278e-27	91.35	9	F:GO:0003729; C:GO:0009535; C:GO:0009941; F:GO:0015078; P:GO:0015986; C:GO:0016021; F:GO:0019904; P:GO:0042742; C:GO:0045263	F:mRNA binding; C:chloroplast thylakoid membrane; C:chloroplast envelope; F:proton transmembrane transporter activity; P:ATP synthesis coupled proton transport; C:integral component of membrane; F:protein domain specific binding; P:defense response to bacterium; C:proton-transporting ATP synthase complex, coupling factor F(o)	EC:7	Translocases	mobidb-lite (MOBIDB_LITE)	no GO terms	no GO terms
TRUE	[INTERPRO, BLASTED, MAPPED, ANNOTATED]	CO198527_weakly_similar_to_UniRef100_Q8W1G7_Cluster_Kinase_R-like_protein_n_1_Triticum_aestivum	probable LRR receptor-like serine/threonine-protein kinase At1g67720 isoform X1	727	20	4.43566e-09	68.2	4	F:GO:0000166; F:GO:0004674; P:GO:0006468; C:GO:0016020	F:nucleotide binding; F:protein serine/threonine kinase activity; P:protein phosphorylation; C:membrane	EC:2.7.1; EC:2.7.11; EC:2.7; EC:2	Transferring phosphorus-containing groups; Transferring phosphorus-containing groups; Transferring phosphorus-containing groups; Transferases	IPR001245 (PFAM); G3DSA:1.10.510.10 (GENE3D); IPR011009 (SUPERFAMILY)	F:GO:0004672; P:GO:0006468	F:protein kinase activity; P:protein phosphorylation
TRUE	[INTERPRO, BLASTED, MAPPED, ANNOTATED]	TC175936_weakly_similar_to_UniRef100_Q84PA4_Cluster_Hplus-transporting_ATP_synthase_chain_9-like_protein_n_1_Oryza_sativa_Japonica_Group	ATP synthase subunit b', chloroplastic	914	20	5.86296e-108	82.71	6	F:GO:0005488; C:GO:0009534; F:GO:0015078; P:GO:0015986; C:GO:0016021; C:GO:0045263	F:binding; C:chloroplast thylakoid; F:proton transmembrane transporter activity; P:ATP synthesis coupled proton transport; C:integral component of membrane; C:proton-transporting ATP synthase complex, coupling factor F(o)	EC:7	Translocases	G3DSA:1.20.120.20 (GENE3D); IPR002146 (PFAM); PTHR33445:SF2 (PANTHER); PTHR33445 (PANTHER); cd06503 (CDD)	F:GO:0015078; P:GO:0015986; C:GO:0045263	F:proton transmembrane transporter activity; P:ATP synthesis coupled proton transport; C:proton-transporting ATP synthase complex, coupling factor F(o)
TRUE	[INTERPRO, NO-BLAST]	TC167288_similar_to_UniRef100_A9RBU6_Cluster_Predicted_protein_n_1_Physcomitrella_patens_subsp._patens	---NA---	795									no IPS match	no IPS match	no IPS match
TRUE	[INTERPRO, NO-BLAST]	TC168348_homologue_to_UniRef100_A7QNX0_Cluster_Chromosome_chr1_scaffold_135_whole_genome_shotgun_sequence_n_1_Vitis_vinifera	---NA---	874									no IPS match	no IPS match	no IPS match
TRUE	[INTERPRO, NO-BLAST]	CV035732_homologue_to_UniRef100_Q4IU83_Cluster_Hydroxyacylglutathione_hydrolase_precursor_n_1_Azotobacter_vinelandii_AvOP	---NA---	805									no IPS match	no IPS match	no IPS match
TRUE	[INTERPRO, BLASTED, MAPPED, ANNOTATED]	DR022138_similar_to_UniRef100_A6N837_Cluster_Sucrose_synthase_n_1_Pinus_taeda	sucrose synthase-like protein	890	20	2.21252e-115	89.61	12	P:GO:0001666; C:GO:0005829; P:GO:0005985; P:GO:0006970; P:GO:0009409; P:GO:0009414; C:GO:0009506; P:GO:0009744; P:GO:0009749; P:GO:0010555; F:GO:0016157; P:GO:0046686	P:response to hypoxia; C:cytosol; P:sucrose metabolic process; P:response to osmotic stress; P:response to cold; P:response to water deprivation; C:plasmodesma; P:response to sucrose; P:response to glucose; P:response to mannitol; F:sucrose synthase activity; P:response to cadmium ion	EC:2.4.1.13; EC:2.4; EC:2; EC:2.4.1	Sucrose synthase; Glycosyltransferases; Transferases; Glycosyltransferases	IPR001296 (PFAM); G3DSA:3.40.50.2000 (GENE3D); G3DSA:3.40.50.2000 (GENE3D); PTHR45839 (PANTHER); PTHR45839:SF23 (PANTHER); SSF53756 (SUPERFAMILY)	F:GO:0016757	F:transferase activity, transferring glycosyl groups
TRUE	[INTERPRO, BLASTED, MAPPED, ANNOTATED]	TC167290_similar_to_UniRef100_A6N837_Cluster_Sucrose_synthase_n_1_Pinus_taeda	sucrose synthase 2	2242	20	0	90.05	2	P:GO:0005985; F:GO:0016157	P:sucrose metabolic process; F:sucrose synthase activity	EC:2.4.1.13; EC:2.4; EC:2; EC:2.4.1	Sucrose synthase; Glycosyltransferases; Transferases; Glycosyltransferases	IPR012820 (TIGRFAM); G3DSA:3.40.50.2000 (GENE3D); IPR001296 (PFAM); IPR000368 (PFAM); G3DSA:1.20.120.1230 (GENE3D); G3DSA:3.40.50.2000 (GENE3D); PTHR45839 (PANTHER); cd03800 (CDD); SSF53756 (SUPERFAMILY)	P:GO:0005985; F:GO:0016157; F:GO:0016757	P:sucrose metabolic process; F:sucrose synthase activity; F:transferase activity, transferring glycosyl groups
TRUE	[INTERPRO, BLASTED, MAPPED, ANNOTATED]	CF671297_similar_to_UniRef100_A7L4A3_Cluster_Somatic_embryogenesis_receptor_kinase_n_1_Carica_papaya	somatic embryogenesis receptor kinase 2-like	635	20	2.82418e-65	85.77	17	F:GO:0004675; F:GO:0004714; F:GO:0005524; C:GO:0005886; P:GO:0006952; P:GO:0007178; F:GO:0008289; P:GO:0009556; P:GO:0009742; C:GO:0010008; P:GO:0010152; C:GO:0016021; P:GO:0018108; F:GO:0033612; F:GO:0042802; F:GO:0106310; F:GO:0106311	F:transmembrane receptor protein serine/threonine kinase activity; F:transmembrane receptor protein tyrosine kinase activity; F:ATP binding; C:plasma membrane; P:defense response; P:transmembrane receptor protein serine/threonine kinase signaling pathway; F:lipid binding; P:microsporogenesis; P:brassinosteroid mediated signaling pathway; C:endosome membrane; P:pollen maturation; C:integral compon…	EC:2.7.1; EC:2.7.10; EC:2.7.10.1; EC:2.7.11; EC:2.7.11.1; EC:2.7; EC:2; EC:2.7.11.30	Transferring phosphorus-containing groups; Transferring phosphorus-containing groups; Receptor protein-tyrosine kinase; Transferring phosphorus-containing groups; Non-specific serine/threonine protein kinase; Transferring phosphorus-containing groups; Transferases; Receptor protein serine/threonine kinase	IPR001611 (PFAM); IPR013210 (PFAM); IPR032675 (G3DSA:3.80.10.GENE3D); PTHR47988 (PANTHER); PTHR47988:SF14 (PANTHER); SSF52058 (SUPERFAMILY)	F:GO:0005515	F:protein binding
TRUE	[INTERPRO, BLASTED, MAPPED, ANNOTATED]	GT255853_weakly_similar_to_UniRef100_Q9LN72_Cluster_T12C24.28_n_2_Arabidopsis_thaliana	RHOMBOID-like protein 2	777	20	3.71054e-41	61.36	3	F:GO:0004252; P:GO:0006508; C:GO:0016021	F:serine-type endopeptidase activity; P:proteolysis; C:integral component of membrane	EC:3.4.21.73; EC:3.4.24.7; EC:3.4.21.71; EC:3.4.24.3; EC:3.4.21.34; EC:3.4.21.78; EC:3.4.21.75; EC:3.4.21.26; EC:3.4.21.27; EC:3.4.21.68; EC:3.4.21.69; EC:3.4.24.34; EC:3.4.21.41; EC:3.4.21.83; EC:3.4.21.88; EC:3.4.21.45; EC:3.4.21.89; EC:3.4.21.42; EC:3.4.19.1; EC:3.4.21.43; EC:3.4.21.87; EC:3.4.21.38; EC:3.4.21.35; EC:3.4.21.79; EC:3.4.21.36; EC:3.4.21.102; EC:3.4.21.39; EC:3.4.21; EC:3.4.21.4;…	U-plasminogen activator; Interstitial collagenase; Pancreatic elastase II; Microbial collagenase; Plasma kallikrein; Granzyme A; Furin; Prolyl oligopeptidase; Coagulation factor XIa; T-plasminogen activator; Protein C (activated); Neutrophil collagenase; Complement subcomponent C1r; Oligopeptidase B; Repressor LexA; Complement factor I; Signal peptidase I; Complement subcomponent C1s; Acylaminoac…	mobidb-lite (MOBIDB_LITE)	no GO terms	no GO terms
TRUE	[INTERPRO, BLASTED, MAPPED, ANNOTATED]	TC174341_similar_to_UniRef100_A7QKI0_Cluster_Chromosome_chr2_scaffold_112_whole_genome_shotgun_sequence_n_1_Vitis_vinifera	RHOMBOID-like protein 1	1552	20	0	81.81	3	F:GO:0004252; P:GO:0006508; C:GO:0016021	F:serine-type endopeptidase activity; P:proteolysis; C:integral component of membrane	EC:3.4.21.73; EC:3.4.24.7; EC:3.4.21.71; EC:3.4.24.3; EC:3.4.21.34; EC:3.4.21.78; EC:3.4.21.75; EC:3.4.21.26; EC:3.4.21.27; EC:3.4.21.68; EC:3.4.21.69; EC:3.4.24.34; EC:3.4.21.41; EC:3.4.21.83; EC:3.4.21.88; EC:3.4.21.45; EC:3.4.21.89; EC:3.4.21.42; EC:3.4.19.1; EC:3.4.21.43; EC:3.4.21.87; EC:3.4.21.38; EC:3.4.21.35; EC:3.4.21.79; EC:3.4.21.36; EC:3.4.21.102; EC:3.4.21.39; EC:3.4.21; EC:3.4.21.4;…	U-plasminogen activator; Interstitial collagenase; Pancreatic elastase II; Microbial collagenase; Plasma kallikrein; Granzyme A; Furin; Prolyl oligopeptidase; Coagulation factor XIa; T-plasminogen activator; Protein C (activated); Neutrophil collagenase; Complement subcomponent C1r; Oligopeptidase B; Repressor LexA; Complement factor I; Signal peptidase I; Complement subcomponent C1s; Acylaminoac…	IPR022764 (PFAM); IPR035952 (G3DSA:1.20.1540.GENE3D); IPR002610 (PANTHER); PTHR22936:SF77 (PANTHER); SSF144091 (SUPERFAMILY)	F:GO:0004252; P:GO:0006508; C:GO:0016021	F:serine-type endopeptidase activity; P:proteolysis; C:integral component of membrane
TRUE	[INTERPRO, BLASTED, MAPPED, ANNOTATED]	CO364598_similar_to_UniRef100_A9SIE8_Cluster_Predicted_protein_n_1_Physcomitrella_patens_subsp._patens	polypyrimidine tract-binding protein homolog 1 isoform X1	842	20	3.04316e-97	95.69	4	P:GO:0000381; F:GO:0003729; C:GO:0005634; P:GO:0006417	P:regulation of alternative mRNA splicing, via spliceosome; F:mRNA binding; C:nucleus; P:regulation of translation			IPR012677 (G3DSA:3.30.70.GENE3D); IPR000504 (PFAM); PTHR15592 (PANTHER); PTHR15592:SF29 (PANTHER); IPR000504 (PROSITE_PROFILES); IPR034792 (CDD); IPR035979 (SUPERFAMILY)	F:GO:0003676	F:nucleic acid binding
TRUE	[INTERPRO, BLASTED, MAPPED, ANNOTATED]	TC167358_similar_to_UniRef100_A9SIE8_Cluster_Predicted_protein_n_1_Physcomitrella_patens_subsp._patens	polypyrimidine tract-binding protein homolog 1-like isoform X1	1901	20	0	86.27	5	P:GO:0000381; F:GO:0003729; C:GO:0005634; P:GO:0006417; C:GO:0009536	P:regulation of alternative mRNA splicing, via spliceosome; F:mRNA binding; C:nucleus; P:regulation of translation; C:plastid			PF13893 (PFAM); IPR012677 (G3DSA:3.30.70.GENE3D); IPR012677 (G3DSA:3.30.70.GENE3D); IPR000504 (PFAM); IPR012677 (G3DSA:3.30.70.GENE3D); mobidb-lite (MOBIDB_LITE); mobidb-lite (MOBIDB_LITE); mobidb-lite (MOBIDB_LITE); PTHR15592:SF29 (PANTHER); PTHR15592 (PANTHER); IPR000504 (PROSITE_PROFILES); IPR034794 (CDD); IPR034793 (CDD); IPR034792 (CDD); IPR035979 (SUPERFAMILY); IPR035979 (SUPERFAMILY); IPR0…	F:GO:0003676	F:nucleic acid binding
TRUE	[INTERPRO, BLASTED, MAPPED, ANNOTATED]	TC180717_similar_to_UniRef100_Q10710_Cluster_Sugar_carrier_protein_A_n_1_Ricinus_communis	sugar transport protein 7-like	1390	20	1.06504e-75	85.74	8	C:GO:0005886; P:GO:0006817; C:GO:0012505; F:GO:0015293; C:GO:0016021; P:GO:0042882; F:GO:0042900; C:GO:0090406	C:plasma membrane; P:phosphate ion transport; C:endomembrane system; F:symporter activity; C:integral component of membrane; P:L-arabinose transmembrane transport; F:arabinose transmembrane transporter activity; C:pollen tube	EC:7	Translocases	IPR003663 (PRINTS); IPR005828 (PFAM); G3DSA:1.20.1250.20 (GENE3D); PTHR23500:SF109 (PANTHER); PTHR23500 (PANTHER); IPR020846 (PROSITE_PROFILES); IPR036259 (SUPERFAMILY)	C:GO:0016020; C:GO:0016021; F:GO:0022857; P:GO:0055085	C:membrane; C:integral component of membrane; F:transmembrane transporter activity; P:transmembrane transport
TRUE	[INTERPRO, BLASTED, MAPPED]	TC173145	hypothetical protein ABT39_MTgene1115	784	4	7.80262e-08	54.18	3	F:GO:0003676; C:GO:0005739; F:GO:0008270	F:nucleic acid binding; C:mitochondrion; F:zinc ion binding			mobidb-lite (MOBIDB_LITE)	no GO terms	no GO terms
TRUE	[INTERPRO, BLASTED, MAPPED, ANNOTATED]	TC179406_weakly_similar_to_UniRef100_A9TK42_Cluster_Predicted_protein_n_1_Physcomitrella_patens_subsp._patens	putative tyrosinase-like protein tyr-3	765	20	7.2662e-120	55.65	1	F:GO:0009976	F:tocopherol cyclase activity			no IPS match	no IPS match	no IPS match
TRUE	[INTERPRO, BLASTED, MAPPED, ANNOTATED]	TC169466_similar_to_UniRef100_A9TK43_Cluster_Predicted_protein_n_1_Physcomitrella_patens_subsp._patens	unknown	1360	20	0	57.95	1	F:GO:0009976	F:tocopherol cyclase activity			IPR025893 (PFAM); IPR025893 (PANTHER)	F:GO:0009976	F:tocopherol cyclase activity
TRUE	[INTERPRO, BLASTED, MAPPED, ANNOTATED]	GW759319_weakly_similar_to_UniRef100_A7PR16_Cluster_Chromosome_chr6_scaffold_25_whole_genome_shotgun_sequence_n_1_Vitis_vinifera	pentatricopeptide repeat-containing protein At2g15630, mitochondrial	780	20	1.24195e-43	70.28	1	F:GO:0005515	F:protein binding			IPR002885 (PFAM); IPR011990 (G3DSA:1.25.40.GENE3D); IPR002885 (TIGRFAM); PTHR47941 (PANTHER); IPR002885 (PROSITE_PROFILES); IPR002885 (PROSITE_PROFILES)	F:GO:0005515	F:protein binding
TRUE	[INTERPRO, NO-BLAST]	DR050563_similar_to_UniRef100_A4IFN5_Cluster_LOC518159_protein_n_1_Bos_taurus	---NA---	777									no IPS match	no IPS match	no IPS match
TRUE	[INTERPRO, BLASTED, MAPPED]	DR688129_similar_to_UniRef100_Q73R37_Cluster_ABC_transporter_ATP-binding_protein_n_1_Treponema_denticola	C-terminal binding protein AN-like	330	20	9.1405e-20	59.69	2	F:GO:0051287; P:GO:0055114	F:NAD binding; P:obsolete oxidation-reduction process			no IPS match	no IPS match	no IPS match
TRUE	[INTERPRO, BLASTED, MAPPED]	TC180959	unknown	1062	1	6.25444e-14	50.93	2	C:GO:0016020; C:GO:0016021	C:membrane; C:integral component of membrane			no IPS match	no IPS match	no IPS match
TRUE	[INTERPRO, BLASTED, MAPPED, ANNOTATED]	DR163529_UniRef100_Q0S6D0_Cluster_Transcriptional_regulator_n_1_Rhodococcus_sp._RHA1	unknown	935	2	2.43154e-17	74.81	1	C:GO:0016021	C:integral component of membrane			no IPS match	no IPS match	no IPS match
TRUE	[INTERPRO, BLASTED, MAPPED, ANNOTATED]	GT246112_similar_to_UniRef100_A7QJ94_Cluster_Chromosome_chr8_scaffold_106_whole_genome_shotgun_sequence_n_1_Vitis_vinifera	Cactin	805	20	3.13121e-117	80.12	5	F:GO:0005515; C:GO:0005681; C:GO:0005737; P:GO:0010468; P:GO:0045292	F:protein binding; C:spliceosomal complex; C:cytoplasm; P:regulation of gene expression; P:mRNA cis splicing, via spliceosome			IPR019134 (PFAM); mobidb-lite (MOBIDB_LITE); mobidb-lite (MOBIDB_LITE); mobidb-lite (MOBIDB_LITE); PTHR21737 (PANTHER); PTHR21737:SF19 (PANTHER)	F:GO:0005515	F:protein binding
TRUE	[INTERPRO, BLASTED, MAPPED, ANNOTATED]	TC182352_similar_to_UniRef100_A7QJ94_Cluster_Chromosome_chr8_scaffold_106_whole_genome_shotgun_sequence_n_1_Vitis_vinifera	Cactin	1263	20	1.71032e-118	85.8	5	F:GO:0005515; C:GO:0005681; C:GO:0005737; P:GO:0010468; P:GO:0045292	F:protein binding; C:spliceosomal complex; C:cytoplasm; P:regulation of gene expression; P:mRNA cis splicing, via spliceosome			IPR019134 (PFAM); mobidb-lite (MOBIDB_LITE); mobidb-lite (MOBIDB_LITE); PTHR21737 (PANTHER); PTHR21737:SF19 (PANTHER)	F:GO:0005515	F:protein binding
TRUE	[INTERPRO, BLASTED, MAPPED, ANNOTATED]	TC154904_similar_to_UniRef100_A7QJ94_Cluster_Chromosome_chr8_scaffold_106_whole_genome_shotgun_sequence_n_1_Vitis_vinifera	cactin	1998	20	0	85.13	5	F:GO:0003723; C:GO:0005681; C:GO:0005737; P:GO:0010468; P:GO:0045292	F:RNA binding; C:spliceosomal complex; C:cytoplasm; P:regulation of gene expression; P:mRNA cis splicing, via spliceosome			IPR018816 (PFAM); mobidb-lite (MOBIDB_LITE); mobidb-lite (MOBIDB_LITE); mobidb-lite (MOBIDB_LITE); mobidb-lite (MOBIDB_LITE); mobidb-lite (MOBIDB_LITE); mobidb-lite (MOBIDB_LITE); PTHR21737:SF19 (PANTHER); PTHR21737 (PANTHER)	no GO terms	no GO terms
TRUE	[INTERPRO, BLASTED]	TC196130	unknown	694	1	1.59209e-32	74.23						mobidb-lite (MOBIDB_LITE); mobidb-lite (MOBIDB_LITE)	no GO terms	no GO terms
TRUE	[INTERPRO, BLASTED]	TC165989	unknown	820	1	1.00856e-31	74.23						mobidb-lite (MOBIDB_LITE); mobidb-lite (MOBIDB_LITE)	no GO terms	no GO terms
TRUE	[INTERPRO, BLASTED, MAPPED, ANNOTATED]	CF392847_similar_to_UniRef100_Q0DI80_Cluster_Os05g0409500_protein_n_1_Oryza_sativa_Japonica_Group	WAT1-related protein At5g07050-like	843	20	1.09759e-151	83.47	4	C:GO:0005886; C:GO:0016021; F:GO:0022857; P:GO:0055085	C:plasma membrane; C:integral component of membrane; F:transmembrane transporter activity; P:transmembrane transport	EC:7	Translocases	IPR000620 (PFAM); PTHR31218:SF257 (PANTHER); IPR030184 (PANTHER); SSF103481 (SUPERFAMILY)	C:GO:0016020; C:GO:0016021; F:GO:0022857	C:membrane; C:integral component of membrane; F:transmembrane transporter activity
TRUE	[INTERPRO, BLASTED, MAPPED, ANNOTATED]	BE582357_weakly_similar_to_UniRef100_A9TKC4_Cluster_Predicted_protein_n_1_Physcomitrella_patens_subsp._patens	mitochondrial outer membrane protein porin 2-like	386	20	2.47579e-54	79.29	4	C:GO:0005741; F:GO:0008308; P:GO:0015698; P:GO:0098656	C:mitochondrial outer membrane; F:voltage-gated anion channel activity; P:inorganic anion transport; P:anion transmembrane transport	EC:7	Translocases	IPR023614 (G3DSA:2.40.160.GENE3D); IPR027246 (PFAM); PTHR11743:SF52 (PANTHER); IPR001925 (PANTHER)	C:GO:0005741; F:GO:0008308; P:GO:0055085; P:GO:0098656	C:mitochondrial outer membrane; F:voltage-gated anion channel activity; P:transmembrane transport; P:anion transmembrane transport
TRUE	[INTERPRO, BLASTED, MAPPED, ANNOTATED]	GT232562_weakly_similar_to_UniRef100_Q0X087_Cluster_Castasterone_26-hydroxylase_n_1_Solanum_lycopersicum	cytochrome P450 734A1	746	20	2.25975e-26	66.81	5	F:GO:0004497; P:GO:0010268; C:GO:0016020; P:GO:0016131; F:GO:0046872	F:monooxygenase activity; P:brassinosteroid homeostasis; C:membrane; P:brassinosteroid metabolic process; F:metal ion binding	EC:1	Oxidoreductases	PTHR24282:SF63 (PANTHER); PTHR24282 (PANTHER)	no GO terms	no GO terms
TRUE	[INTERPRO, BLASTED, MAPPED, ANNOTATED]	TC155212_weakly_similar_to_UniRef100_A9TKC4_Cluster_Predicted_protein_n_1_Physcomitrella_patens_subsp._patens	mitochondrial outer membrane protein porin of 36 kDa-like [Physcomitrium patens]	1349	20	0	81.45	4	C:GO:0005741; F:GO:0008308; P:GO:0015698; P:GO:0098656	C:mitochondrial outer membrane; F:voltage-gated anion channel activity; P:inorganic anion transport; P:anion transmembrane transport	EC:7	Translocases	IPR023614 (G3DSA:2.40.160.GENE3D); IPR027246 (PFAM); IPR001925 (PANTHER); IPR001925 (CDD)	C:GO:0005741; F:GO:0008308; P:GO:0055085; P:GO:0098656	C:mitochondrial outer membrane; F:voltage-gated anion channel activity; P:transmembrane transport; P:anion transmembrane transport
TRUE	[INTERPRO, BLASTED, MAPPED, ANNOTATED]	TC156265_similar_to_UniRef100_Q9BBU5_Cluster_Cu/Zn-superoxide_dismutase_copper_chaperone_precursor_n_1_Glycine_max	copper chaperone for superoxide dismutase, chloroplastic/cytosolic	1633	20	0	85.61	7	F:GO:0004784; C:GO:0005615; C:GO:0009507; F:GO:0016532; P:GO:0019430; P:GO:0030001; P:GO:0043085	F:superoxide dismutase activity; C:extracellular space; C:chloroplast; F:superoxide dismutase copper chaperone activity; P:removal of superoxide radicals; P:metal ion transport; P:positive regulation of catalytic activity	EC:1; EC:1.15.1.1; EC:1.15	Oxidoreductases; Superoxide dismutase; Acting on superoxide as acceptor	IPR036423 (G3DSA:2.60.40.GENE3D); G3DSA:3.30.70.100 (GENE3D); IPR001424 (PFAM); IPR006121 (PFAM); IPR024134 (PANTHER); PTHR10003:SF86 (PANTHER); IPR006121 (PROSITE_PROFILES); IPR006121 (CDD); IPR036423 (SUPERFAMILY); IPR036163 (SUPERFAMILY)	P:GO:0006801; F:GO:0046872	P:superoxide metabolic process; F:metal ion binding
TRUE	[INTERPRO, BLASTED, MAPPED, ANNOTATED]	TC159930_similar_to_UniRef100_Q9BBU5_Cluster_Cu/Zn-superoxide_dismutase_copper_chaperone_precursor_n_1_Glycine_max	copper chaperone for superoxide dismutase, chloroplastic/cytosolic	2367	20	0	85.49	7	F:GO:0004784; C:GO:0005615; C:GO:0009507; F:GO:0016532; P:GO:0019430; P:GO:0030001; P:GO:0043085	F:superoxide dismutase activity; C:extracellular space; C:chloroplast; F:superoxide dismutase copper chaperone activity; P:removal of superoxide radicals; P:metal ion transport; P:positive regulation of catalytic activity	EC:1; EC:1.15.1.1; EC:1.15	Oxidoreductases; Superoxide dismutase; Acting on superoxide as acceptor	IPR036423 (G3DSA:2.60.40.GENE3D); G3DSA:3.30.70.100 (GENE3D); IPR001424 (PFAM); IPR006121 (PFAM); PTHR10003:SF86 (PANTHER); IPR024134 (PANTHER); IPR006121 (PROSITE_PROFILES); IPR006121 (CDD); IPR036423 (SUPERFAMILY); IPR036163 (SUPERFAMILY)	P:GO:0006801; F:GO:0046872	P:superoxide metabolic process; F:metal ion binding
TRUE	[INTERPRO, NO-BLAST]	TC188772	---NA---	528									no IPS match	no IPS match	no IPS match
TRUE	[INTERPRO, BLASTED, MAPPED, ANNOTATED]	AI812542_similar_to_UniRef100_Q8RVI6_Cluster_Nucleoside_diphosphate_kinase_n_1_Pinus_pinaster	nucleoside diphosphate kinase 3-like	406	20	9.02449e-20	65.2	5	F:GO:0000166; P:GO:0009209; P:GO:0009220; F:GO:0016301; P:GO:0016310	F:nucleotide binding; P:pyrimidine ribonucleoside triphosphate biosynthetic process; P:pyrimidine ribonucleotide biosynthetic process; F:kinase activity; P:phosphorylation	EC:2.7; EC:2	Transferring phosphorus-containing groups; Transferases	no IPS match	no IPS match	no IPS match
TRUE	[INTERPRO, BLASTED]	TC164076	hypothetical protein KFL_001130070	843	3	3.17265e-27	60.35						no IPS match	no IPS match	no IPS match
TRUE	[INTERPRO, BLASTED]	TC180464_weakly_similar_to_UniRef100_Q46V06_Cluster_BLUF_n_1_Ralstonia_eutropha_JMP134	hypothetical protein KFL_001130070	1356	1	0.000128946	72.73						no IPS match	no IPS match	no IPS match
TRUE	[INTERPRO, NO-BLAST]	TC198337_similar_to_UniRef100_A3NIX9_Cluster_Outer_membrane_porin_n_1_Burkholderia_pseudomallei_668	---NA---	1450									no IPS match	no IPS match	no IPS match
TRUE	[INTERPRO, BLASTED, MAPPED, ANNOTATED]	TC171291_similar_to_UniRef100_Q0JE10_Cluster_Os04g0346800_protein_n_2_Oryza_sativa_Japonica_Group	dCTP pyrophosphatase 1-like	829	20	2.67033e-87	88.16	5	F:GO:0000287; C:GO:0005829; P:GO:0006253; P:GO:0042262; F:GO:0047840	F:magnesium ion binding; C:cytosol; P:dCTP catabolic process; P:DNA protection; F:dCTP diphosphatase activity	EC:3.6.1.12; EC:3.6.1; EC:3.6; EC:3; EC:3.6.1.9	dCTP diphosphatase; Acting on acid anhydrides; Acting on acid anhydrides; Hydrolases; Nucleotide diphosphatase	G3DSA:1.10.287.1080 (GENE3D); IPR025984 (PFAM); PTHR14552 (PANTHER); PTHR14552:SF21 (PANTHER); IPR025984 (CDD); SSF101386 (SUPERFAMILY)	P:GO:0009143; F:GO:0047429	P:nucleoside triphosphate catabolic process; F:nucleoside-triphosphate diphosphatase activity
TRUE	[INTERPRO, BLASTED, MAPPED]	TC170450_similar_to_UniRef100_A7PR52_Cluster_Chromosome_chr14_scaffold_26_whole_genome_shotgun_sequence_n_1_Vitis_vinifera	Calcium-activated potassium channel subunit alpha-1 like	694	20	8.34942e-49	78.16	4	F:GO:0004180; P:GO:0006508; P:GO:0008150; C:GO:0009507	F:carboxypeptidase activity; P:proteolysis; P:biological_process; C:chloroplast			PTHR35106:SF5 (PANTHER); PTHR35106 (PANTHER)	no GO terms	no GO terms
TRUE	[INTERPRO, NO-BLAST]	GW745579_UniRef100_Q01T80_Cluster_2-dehydro-3-deoxyphosphooctonate_aldolase_n_1_Solibacter_usitatus_Ellin6076	---NA---	805									no IPS match	no IPS match	no IPS match
TRUE	[INTERPRO, BLASTED, MAPPED, ANNOTATED]	TC173290_similar_to_UniRef100_A7QB61_Cluster_Chromosome_chr4_scaffold_73_whole_genome_shotgun_sequence_n_1_Vitis_vinifera	O-fucosyltransferase 38 isoform X2	1481	20	2.99688e-164	87.63	5	C:GO:0005634; C:GO:0005737; P:GO:0006004; C:GO:0016021; F:GO:0016757	C:nucleus; C:cytoplasm; P:fucose metabolic process; C:integral component of membrane; F:transferase activity, transferring glycosyl groups	EC:2.4; EC:2	Glycosyltransferases; Transferases	IPR019378 (PFAM); G3DSA:3.40.50.11350 (GENE3D); PTHR31741 (PANTHER); PTHR31741:SF15 (PANTHER)	no GO terms	no GO terms
[truncated: 288 more rows]

## Sheet: Blast2GO_down
Blast2GO analysis for down-regulated miRNA target genes from psRNATarget
[truncated: 110 more rows]
